# Supplementary material for: Early life microbial exposures shape the Crassostrea gigas immune system for lifelong and intergenerational disease protection
Source: Microbiome. 2022 Jun 4;10:85. doi: 10.1186/s40168-022-01280-5 (PMC9167547; doi:10.1186/s40168-022-01280-5)
Supplement: Supplementary file 3 — Additional file 2. Quality of the metrics for omic analysis (sheet 1: transcriptomic, sheet 2: genetic, sheet 3: epigenomic). [file 40168_2022_1280_MOESM2_ESM.xlsx]

## Sheet: RNA-Seq
Quality of the metrics for RNA-Seq analysis
Generation	Time	Condition	Replicate	Sequenced reads	Mapped reads	Percentage of mapped reads
F1	Day 2	Control	1	30218998	21130505	0.699246
F1	Day 2	Control	2	29469144	20791707	0.705542
F1	Day 2	Control	3	28039317	19893035	0.709469
F1	Day 2	Exposed	1	28708568	19167485	0.667657
F1	Day 2	Exposed	2	28148565	18390713	0.653345
F1	Day 2	Exposed	3	30666213	20948580	0.683116
F1	Day 10	Control	1	29273592	19258392	0.657876
F1	Day 10	Control	2	29522881	19879202	0.673349
F1	Day 10	Control	3	27854939	18419780	0.661275
F1	Day 10	Exposed	1	35849370	24158109	0.673878
F1	Day 10	Exposed	2	26775783	16703332	0.623822
F1	Day 10	Exposed	3	28146190	19642887	0.697888
F1	Day 120 H0	Control	1	12 495 219	8959137	71.70%
F1	Day 120 H0	Control	2	15133060	10 913 904	72.12%
F1	Day 120 H0	Control	3	12 659 883	9153955	72.31%
F1	Day 120 H0	Exposed	1	10633674	7762906	73.00%
F1	Day 120 H0	Exposed	2	16 112 212	11 803 387	73.26%
F1	Day 120 H0	Exposed	3	9297293	6652826	71.56%
F1	Day 120 H6	Control	1	42662755	30318152	0.710647
F1	Day 120 H6	Control	2	39670868	28438526	0.716862
F1	Day 120 H6	Control	3	39619662	28847818	0.728119
F1	Day 120 H6	Exposed	1	35616044	25699188	0.721562
F1	Day 120 H6	Exposed	2	39019455	28554596	0.731804
F1	Day 120 H6	Exposed	3	37345962	26965256	0.722039
F1	Day 120 H12	Control	1	44046758	32514832	0.738189
F1	Day 120 H12	Control	2	41087650	29912454	0.728016
F1	Day 120 H12	Control	3	37067327	26977847	0.727807
F1	Day 120 H12	Exposed	1	40089269	29102834	0.725951
F1	Day 120 H12	Exposed	2	40035965	29062918	0.72592
F1	Day 120 H12	Exposed	3	40223783	29305977	0.728573
F2	Day 10	Control	1	29048249	19432420	0.66897
F2	Day 10	Control	2	29326223	18938798	0.645797
F2	Day 10	Control	3	27053681	17583636	0.649954
F2	Day 10	Exposed	1	29729844	19935258	0.670547
F2	Day 10	Exposed	2	28475542	18618915	0.653856
F2	Day 10	Exposed	3	30178300	20177962	0.668625
F2	Day 120 H0	Control	1	17745580	13 051 872	73.55%
F2	Day 120 H0	Control	2	12 802 405	9417375	73.56%
F2	Day 120 H0	Control	3	87523406	64 114 596	73.25%
F2	Day 120 H0	Exposed	1	9322172	6881515	73.82%
F2	Day 120 H0	Exposed	2	14 176 008	8 800 738	62.08%
F2	Day 120 H0	Exposed	3	33515831	24710696	73.73%
F2	Day 120 H3	Control	1	44426116	32 863 521	73.97%
F2	Day 120 H3	Control	2	47 361 250	34812458	73.50%
F2	Day 120 H3	Control	3	42889358	31 365 720	73.13%
F2	Day 120 H3	Exposed	1	13 531 682	9994514	73.86%
F2	Day 120 H3	Exposed	2	37941227	28 051 919	73.94%
F2	Day 120 H3	Exposed	3	78 705 302	58404014	74.21%
F2	Day 120 H6	Control	1	27372649	19 932 481	72.82%
F2	Day 120 H6	Control	2	19 977 137	14602466	73.10%
F2	Day 120 H6	Control	3	15077056	10 900 260	72.30%
F2	Day 120 H6	Exposed	1	41 327 741	30447536	73.67%
F2	Day 120 H6	Exposed	2	48677945	35 895 040	73.74%
F2	Day 120 H6	Exposed	3	15 144 507	11192723	73.91%
F2	Day 120 H12	Control	1	16177627	11 872 491	73.39%
F2	Day 120 H12	Control	2	42 568 957	31122695	73.11%
F2	Day 120 H12	Control	3	22347431	16 163 872	72.33%
F2	Day 120 H12	Exposed	1	13 657 254	9958728	72.92%
F2	Day 120 H12	Exposed	2	27569601	20 134 422	73.03%
F2	Day 120 H12	Exposed	3	16 843 263	12269769	72.85%

## Sheet: Pool-seq
Quality of the metrics for RNA-Seq analysis
Generation	Time	Condition	Sequenced reads	Mapped reads	Percentage of mapped reads
F0	Gametes	Male	113 498 958	86 985 601	76.64%
F0	Gametes	Female	124 922 484	94 941 088	76.00%
F1	Day 120 H0	Control	108 649 880	83 595 218	76.94%
F1	Day 120 H0	Exposed	122 907 874	94 331 793	76.75%
F2	Day 120 H0	Control	127 025 362	97 504 668	76.76%
F2	Day 120 H0	Exposed	124 610 92	95 726 110	76.82%

## Sheet: BS-Seq
Quality of the metrics for BS-Seq analysis
Generation	Family	Time	Condition	Replicate	Raw reads	Trimmed reads	Mapped reads	% of mapped reads
F1	Fa.32	Day 10	Control	1	113392336	113119552	40128213	35.5%
F1	Fa.32	Day 10	Control	2	133638983	133438344	48991011	36.7%
F1	Fa.32	Day 10	Control	3	116210679	116005341	41199047	35.5%
F1	Fa.32	Day 10	Exposed	1	144817285	144508389	50925416	35.2%
F1	Fa.32	Day 10	Exposed	2	119899706	119686670	42695852	35.7%
F1	Fa.32	Day 10	Exposed	3	112925305	112735090	40240209	35.7%
F1	Fa.32	Day 120 H0	Control	1	133994954	133866136	46797523	0.35
F1	Fa.32	Day 120 H0	Control	2	128257406	128123951	39625982	0.309
F1	Fa.32	Day 120 H0	Control	3	126703617	126593595	43932360	34.7%
F1	Fa.32	Day 120 H0	Exposed	1	135 868 263	135771360	46023500	33.9%
F1	Fa.32	Day 120 H0	Exposed	2	107 125 342	107046744	38081960	35.6%
F1	Fa.32	Day 120 H0	Exposed	3	108 211 411	108123642	37728030	34.9%
F2	Fa.32	Day 10	Control	1	123260878	123191655	39931171	32.4%
F2	Fa.32	Day 10	Control	2	124295652	124206719	41996653	33.8%
F2	Fa.32	Day 10	Control	3	123037919	122968247	37426816	30.4%
F2	Fa.32	Day 10	Exposed	1	117801444	117701603	40900247	0.347
F2	Fa.32	Day 10	Exposed	2	122926232	122800280	41942113	34.2%
F2	Fa.32	Day 10	Exposed	3	115763737	115687148	36118612	31.2%
F2	Fa.32	Day 120 H0	Control	1	102401276	102319757	35086355	34.3%
F2	Fa.32	Day 120 H0	Control	2	132404601	132276335	46149631	0.349
F2	Fa.32	Day 120 H0	Control	3	135986541	135859611	46888389	0.345
F2	Fa.32	Day 120 H0	Exposed	1	129565845	129451642	43839988	0.339
F2	Fa.32	Day 120 H0	Exposed	2	118605765	118458290	40392026	34.1%
F2	Fa.32	Day 120 H0	Exposed	3	115959516	115871927	40352705	34.8%
