# Supplementary material for: Early life microbial exposures shape the Crassostrea gigas immune system for lifelong and intergenerational disease protection
Source: Microbiome. 2022 Jun 4;10:85. doi: 10.1186/s40168-022-01280-5 (PMC9167547; doi:10.1186/s40168-022-01280-5)
Supplement: Supplementary file 5 — Additional file 4. OTU tables for 16S barcoding analysis. Each sheet correspond to a different time point. This sheet also includes the results of LEfSe analysis and compiles the taxa which are statistically significantly enriched in the microbial community of ME-exposed or control oysters in larvae (sheet= LEfSe larval stages) and juveniles (sheet = LEfSe juvenile stages) based on a Kruskal-Wallis test pval<0.05. [file 40168_2022_1280_MOESM4_ESM.xlsx]

## Sheet: Water
Genus	F1 Day 2 control seawater 1	F1 Day 2 control seawater 2	F1 Day 2 control seawater 3	F1 Day 2 ME seawater 1	F1 Day 2 ME seawater 2	F1 Day 2 ME seawater 3
[Cytophaga]_xylanolytica_group	0	0	0	0	0	0
[Desulfobacterium]_catecholicum_group	0	0	0	0	0	0
[Polaribacter]_huanghezhanensis	24	24	31	3	0	0
Acanthopleuribacter	0	1	0	1	0	0
Achromobacter	10	25	8	0	1	0
Acidisoma	12	2	6	0	2	1
Acidovorax	0	1	0	0	0	0
Acinetobacter	13	12	15	1	7	3
Actibacter	1	0	0	0	0	0
Aestuariibacter	17	6	20	150	138	144
Aestuariicella	45	30	48	1016	922	1001
Aestuariispira	0	0	0	0	0	0
Aestuariivita	1	0	0	0	1	0
Agaribacter	71	38	48	43	38	34
Ahrensia	0	0	0	1	0	4
Albimonas	0	0	0	0	0	0
Albirhodobacter	3	6	8	0	0	1
Alcanivorax	2776	2804	2782	96	106	78
Algibacter	0	0	0	0	0	0
Algicola	2	5	2	35	54	20
Algimonas	4	0	3	10	12	28
Algoriphagus	0	0	0	0	0	0
Aliiglaciecola	4	1	0	2	3	4
Aliikangiella	5	6	16	19	12	16
Aliiroseovarius	13	24	11	9	7	15
Aliisedimentitalea	5	1	0	1	6	0
Aliivibrio	3	2	0	3	0	1
Alkalimarinus	65	36	48	4	0	2
Alkanindiges	0	0	0	0	0	0
Allorhizobium-Neorhizobium-Pararhizobium-Rhizobium	2	0	0	0	2	0
Altererythrobacter	2	4	3	6	1	6
Alteromonas	538	598	474	769	800	773
Amaricoccus	0	0	0	0	0	0
Aminobacter	5	0	0	6	0	1
Amphritea	3	1	1	12	0	1
Amylibacter	9	18	16	24	34	16
Anaerococcus	1	1	2	4	1	0
Anaeromicrobium	18	19	8	0	0	0
Anderseniella	1	1	0	0	0	3
Antarctobacter	1	0	1	0	0	1
Aquibacter	91	120	130	155	126	140
Aquimarina	9	11	17	0	0	1
Arcicella	0	0	0	0	0	0
Arcobacter	29	35	37	138	167	139
Arenibacter	0	0	0	0	0	0
Arenicella	9	3	8	7	7	18
Ascidiaceihabitans	11	8	9	18	13	9
Ascidiimonas	0	0	0	0	0	0
Aurantimonas	11	19	18	0	0	1
Aurantivirga	341	282	361	194	211	203
Aureisphaera	0	0	0	0	0	0
Aureispira	83	77	85	46	27	65
Aureivirga	0	0	0	0	0	0
Bacillus	306	319	384	4	0	3
Bacteroides	0	0	0	0	0	0
Balneola	0	0	0	0	0	0
BD1-7_clade	0	0	0	24	20	13
Bdellovibrio	5	1	0	4	2	1
Bernardetia	0	0	0	0	0	1
Bizionia	0	0	2	0	0	0
Blastococcus	0	0	0	0	0	0
Blastomonas	1	3	5	0	0	0
Blastopirellula	16	19	25	5	8	5
Bosea	43	43	40	0	1	2
Boseongicola	5	4	8	0	0	0
Brachybacterium	7	12	10	0	1	1
Brevibacillus	0	0	0	0	0	0
Brevibacterium	162	119	179	46	37	52
Brevundimonas	85	50	65	8	11	7
BRH-c57	0	0	0	2	0	0
Burkholderia-Caballeronia-Paraburkholderia	2	1	1	1	0	0
Bythopirellula	0	0	0	2	0	0
C1-B045	84	77	107	80	74	84
Calorithrix	0	0	0	0	0	0
Candidatus_Actinomarina	26	20	21	8	9	9
Candidatus_Amoebophilus	0	0	0	0	0	0
Candidatus_Aquiluna	2128	2075	1870	2109	2026	2037
Candidatus_Endoecteinascidia	0	0	0	0	0	0
Candidatus_Jidaibacter	0	0	0	0	0	0
Candidatus_Megaira	2	1	3	0	0	2
Candidatus_Navis	0	0	0	0	0	0
Candidatus_Phaeomarinobacter	0	0	2	1	4	6
Candidatus_Protochlamydia	0	0	0	0	0	0
Candidatus_Puniceispirillum	83	65	52	54	62	50
Candidatus_Tenderia	6	0	5	3	1	2
Candidatus_Thioglobus	0	0	0	1	7	10
Carboxylicivirga	0	0	0	0	0	0
Catenococcus	50	53	52	97	82	74
Celeribacter	5	8	4	0	0	0
Cellulophaga	0	0	0	0	0	1
Cerasicoccus	0	0	0	1	3	0
Cereibacter	0	0	0	0	5	1
Chryseobacterium	0	0	0	0	0	0
Chryseoglobus	1	4	0	1	0	0
Chryseomicrobium	0	0	0	0	0	0
Clade_Ia	287	319	386	233	269	226
Clostridiisalibacter	30	25	21	0	0	0
Clostridium_sensu_stricto_13	3	0	0	0	0	0
Cm1-21	0	1	0	0	0	0
Cobetia	50	47	31	1	4	1
Cohaesibacter	15	18	24	8	14	13
Colwellia	147	190	192	100	98	105
Congregibacter	0	4	1	9	5	8
Corynebacterium_1	16	12	16	0	0	0
Coxiella	0	0	0	3	0	0
Croceibacter	1	0	3	0	0	0
Croceicoccus	0	0	2	0	0	0
Croceitalea	0	0	0	0	2	0
Crocinitomix	132	146	164	756	766	749
Cutibacterium	5	0	2	0	0	2
Cyanobium_PCC-6307	0	0	1	0	0	0
Dasania	0	0	0	0	0	0
Defluviimonas	0	0	0	2	0	0
Defluviitaleaceae_UCG-011	0	0	0	0	0	0
Deinococcus	0	0	0	0	0	0
Desulfobulbus	2	0	0	0	2	0
Desulfocarbo	0	0	0	0	0	0
Desulfoluna	0	0	0	0	0	0
Desulfotalea	0	0	0	0	0	0
Devosia	0	0	0	2	0	0
Dichotomicrobium	0	0	0	0	0	0
Dietzia	14	4	8	2	0	0
Dokdonia	134	92	116	134	119	135
Dolosigranulum	10	14	5	0	0	0
Effusibacillus	0	0	0	0	0	0
Ekhidna	2	3	2	5	0	5
Ellin6055	0	0	0	0	0	0
endosymbionts	0	0	0	0	0	1
Endozoicomonas	16	8	5	3	3	3
Enhygromyxa	0	0	0	0	0	0
Erythrobacter	3	11	2	9	15	10
Exiguobacterium	10	3	10	0	0	0
Fabibacter	2	0	1	5	2	8
Falsirhodobacter	0	0	0	0	0	0
Ferrimonas	0	0	0	0	0	0
Filomicrobium	8	6	17	1	0	0
Finegoldia	0	4	2	0	1	0
Flagellimonas	0	0	0	0	0	0
Flammeovirga	0	3	0	0	0	0
Flaviramulus	0	0	0	7	10	4
Flavirhabdus	106	116	128	44	47	43
Flavivirga	0	0	0	0	0	0
Flavobacterium	65	68	79	8	25	13
Fluviicola	4	0	7	75	56	53
Formosa	36	11	32	28	19	13
Francisella	0	0	0	0	0	0
Fuerstia	10	11	19	0	7	2
Fulvivirga	0	0	0	0	0	0
Fusibacter	0	0	1	0	0	0
Fusobacterium	0	0	0	1	1	0
Galbibacter	25	27	34	3	1	0
Garritya	0	3	6	0	1	0
Gillisia	0	0	0	0	0	0
Gilvimarinus	0	0	0	0	0	0
Gimesia	0	0	0	0	0	1
Glaciecola	133	119	155	345	331	379
Gordonia	6	10	6	0	0	0
Gramella	38	36	62	3	2	2
Granulosicoccus	0	0	0	0	0	3
Gynuella	0	0	0	0	0	0
Haliangium	0	0	0	0	0	0
Halioglobus	3	1	5	8	7	13
Halobacteriovorax	0	0	0	1	4	0
Halocynthiibacter	1	5	9	3	6	3
Halodesulfovibrio	0	6	6	0	0	0
Halomonas	269	234	271	51	28	34
Hellea	0	0	1	1	2	3
Henriciella	6	0	1	0	0	0
Hoeflea	3	0	4	0	0	0
HTCC5015	277	321	337	215	213	188
Hyphobacterium	0	1	0	0	0	0
Hyphomicrobium	22	11	18	5	1	0
Hyphomonas	13	18	22	3	5	6
Hyunsoonleella	0	0	0	0	0	0
Idiomarina	141	159	179	4	4	1
Ilumatobacter	1	6	0	3	2	3
IMCC26207	0	0	0	0	0	0
Insolitispirillum	0	0	0	0	0	0
Jannaschia	2	7	1	3	2	0
Jejudonia	0	0	0	0	0	0
Jejuia	2	1	1	0	0	0
Jindonia	0	0	0	0	0	0
Kiloniella	11	8	4	7	4	0
Kocuria	16	16	12	0	0	2
Kordia	0	1	0	18	11	13
Kordiimonas	3	2	0	1	5	4
Labrenzia	2	16	7	4	5	3
Lacinutrix	2	0	2	2	8	15
Lactobacillus	0	0	0	0	0	0
Lawsonella	3	3	4	0	0	0
Legionella	0	0	0	0	0	0
Leisingera	0	0	0	5	0	1
Lentibacter	89	65	45	101	104	104
Lentilitoribacter	6	9	5	64	45	62
Lentimonas	4	3	0	0	0	0
Lentisphaera	3	0	1	4	5	2
Leptospira	0	0	0	0	0	0
Leucothrix	2	2	4	0	3	0
Lewinella	2	3	1	1	4	5
Litoreibacter	13	25	17	76	72	74
Litoribacillus	56	69	87	1	0	2
Litoribrevibacter	0	0	0	0	0	0
Litoricola	142	161	141	303	330	282
Litorimonas	2	3	0	1	1	0
Loktanella	87	76	91	496	385	384
Luteibaculum	0	0	0	0	0	0
Lutimonas	0	0	0	0	0	0
Lysobacter	0	0	0	0	0	0
Magnetospira	0	0	0	1	0	0
Mameliella	9	7	2	13	27	24
Maribacter	15	8	9	0	3	4
Maribius	16	17	12	0	0	0
Maricaulis	9	6	7	9	12	10
Maricurvus	81	80	104	13444	13356	13776
Marimicrobium	0	0	0	1	3	2
Marinagarivorans	4	8	8	154	97	120
Marinibacterium	15	15	13	270	245	238
Marinicella	21	18	28	11	6	5
Marinifilum	0	5	0	0	0	0
Marinobacter	509	516	568	29	24	19
Marinobacterium	12	4	17	7	5	16
Marinococcus	111	135	128	6	6	7
Marinomonas	13	21	26	267	242	277
Marinoscillum	0	0	0	0	0	0
Maritalea	5	11	6	0	0	3
Maritimibacter	0	0	0	0	0	0
Maritimimonas	0	0	0	3	0	0
Marivirga	0	0	0	0	0	0
Marivita	9	8	11	0	0	2
Marixanthomonas	0	0	0	0	0	0
Martelella	24	21	28	0	0	4
Massilia	5	1	1	0	0	0
Mesoflavibacter	1134	1168	1314	43	42	33
Mesonia	20	28	43	0	0	0
Mesorhizobium	20	5	19	1	1	1
Methylobacterium	5	9	5	1	1	1
Methyloceanibacter	0	0	1	0	0	0
Methylophaga	11	0	1	0	0	0
Methylotenera	0	1	0	1	0	0
Methyloversatilis	21	24	22	0	0	1
Mf105b01	11	10	9	52	36	37
Microbacterium	2	1	7	0	0	2
Micrococcus	2	10	7	0	0	2
Microscilla	0	0	0	0	0	0
Microvirga	0	0	0	0	0	0
ML602J-51	4771	4882	4117	3835	3840	4065
Moritella	0	1	2	0	1	3
Motiliproteus	0	0	0	0	0	0
Multi-affiliation	24408	23924	23523	21482	21543	21268
Muricauda	26	32	27	0	1	0
Mycobacterium	141	120	115	14	8	13
Mycoplasma	2	2	2	2	8	1
Nannocystis	0	0	0	0	0	0
Nautella	3	1	0	2	3	0
Neochlamydia	0	0	0	0	0	0
Neptuniibacter	27	25	25	1360	1439	1358
Neptunomonas	24	39	34	0	1	3
Nereida	153	171	214	164	167	160
Nioella	0	0	3	8	5	1
Nitratireductor	9	3	9	1	0	2
Nitrosomonas	0	0	0	0	0	0
Nocardioides	0	0	1	0	0	0
Nonlabens	0	0	0	9	8	3
Nordella	0	0	0	0	0	0
Noviherbaspirillum	0	0	0	0	0	0
Novosphingobium	100	113	140	0	0	0
NS10_marine_group	5	2	1	2	0	0
NS3a_marine_group	117	92	125	79	89	107
NS4_marine_group	3	2	0	1	1	3
NS5_marine_group	2304	2329	2549	1690	1806	1671
Oceanicaulis	33	25	17	0	0	0
Oceanicoccus	0	0	0	2	0	0
Oceaniserpentilla	81	64	58	108	67	103
Oceanobacter	7	6	9	0	0	0
Oceanococcus	0	0	0	0	0	0
Oceanospirillum	21	34	24	3	0	3
Octadecabacter	11	3	3	87	57	70
Oleibacter	404	383	458	409	433	450
Oleiphilus	830	860	905	3358	3274	3596
Oleispira	1554	1608	1673	253	224	204
Olleya	55	48	40	40	34	30
OM27_clade	88	95	103	214	199	180
OM43_clade	35	39	73	109	138	149
OM60(NOR5)_clade	1	0	0	4	10	5
Ottowia	0	0	0	0	0	0
Owenweeksia	0	1	2	9	18	8
Paenibacillus	0	0	0	0	0	0
Pajaroellobacter	0	0	0	0	0	0
Pantoea	0	0	0	0	0	0
Parachlamydia	0	0	0	0	0	0
Paracoccus	73	73	62	1	5	3
Paraglaciecola	18	18	27	21	21	12
Paramaledivibacter	52	48	62	8	3	5
Parvularcula	0	0	0	0	0	0
PAUC26f	0	0	0	0	0	0
Pelagibaca	1	4	0	2	2	0
Pelagibacterium	0	0	0	0	0	0
Pelagicoccus	3	2	4	1	2	1
Peredibacter	1	3	0	4	2	0
Persicirhabdus	0	0	0	0	0	0
Phaeobacter	478	532	569	304	293	275
Phaeodactylibacter	0	0	0	1	0	1
Phaselicystis	0	0	0	0	0	0
Phenylobacterium	9	8	7	3	0	0
Phormidesmis_ANT.LACV5.1	0	0	0	0	0	0
Photobacterium	0	0	0	11	18	22
Phycisphaera	0	1	5	1	1	0
Pir4_lineage	0	0	0	0	0	0
Pirellula	2	5	0	0	0	3
Planctomicrobium	3	8	7	0	5	0
Planktomarina	820	883	824	1259	1113	1259
Planktotalea	72	113	61	96	88	93
Plesiocystis	0	0	0	0	0	0
Pleurocapsa_PCC-7319	0	1	2	0	0	0
Polaribacter	26	17	17	23	28	27
Polaribacter_1	0	0	0	44	17	15
Polaribacter_2	200	176	226	255	265	215
Polaribacter_3	6	2	1	8	17	7
Polaribacter_4	28	26	25	469	455	477
Ponticoccus	38	41	60	525	521	532
Pontivivens	0	0	0	0	0	0
Portibacter	0	0	0	0	0	0
Porticoccus	21	14	11	31	41	56
Poseidonocella	1	0	0	1	4	0
Primorskyibacter	0	0	0	7	7	6
Profundimonas	0	0	0	0	1	0
Propionigenium	15	10	21	13	4	4
Pseudahrensia	3	2	2	3	7	0
Pseudoalteromonas	12712	12735	12388	899	969	927
Pseudofulvibacter	676	615	772	139	140	113
Pseudohoeflea	0	0	1	0	0	0
Pseudohongiella	175	152	156	127	149	166
Pseudomonas	507	558	556	78	78	68
Pseudonocardia	0	0	0	0	0	0
Pseudooceanicola	2	3	5	0	5	4
Pseudorhodoplanes	0	0	2	0	0	0
Pseudoruegeria	7	8	16	16	7	10
Pseudoxanthomonas	0	0	1	0	0	0
Psychrilyobacter	0	0	0	6	9	1
Psychrobacter	21	16	30	2	10	2
Psychrobium	0	0	2	0	0	2
Psychromonas	0	0	1	117	88	128
Psychroserpens	13	12	13	38	28	25
Psychrosphaera	16	13	8	90	96	92
Ralstonia	0	0	0	0	0	0
Rapidithrix	0	0	0	0	0	0
Reichenbachiella	0	0	0	1	0	0
Reinekea	10	5	11	5	8	4
Rheinheimera	195	220	229	1	0	2
Rhodococcus	0	0	0	0	0	0
Rhodomicrobium	0	0	0	0	0	0
Rhodopirellula	5	14	2	12	6	4
Rhodopseudomonas	45	38	78	2	4	12
Rickettsiella	3	0	1	0	0	0
Robiginitalea	0	0	0	0	0	0
Robiginitomaculum	0	0	0	0	0	0
Roseibacillus	6	0	0	1	0	1
Roseibacterium	1	0	0	0	0	0
Roseicyclus	1	0	0	0	0	0
Roseimarinus	4	3	2	9	1	1
Roseivirga	2	2	2	0	0	0
Roseobacter	7	12	11	71	94	89
Roseobacter_clade_CHAB-I-5_lineage	0	0	0	0	0	0
Roseobacter_clade_NAC11-7_lineage	26	11	29	143	129	110
Roseovarius	4	18	4	10	9	23
RS62_marine_group	41	49	54	45	54	47
Rubidimonas	0	0	0	0	0	0
Rubinisphaera	0	0	0	0	0	0
Rubripirellula	0	2	0	0	0	0
Rubritalea	0	0	0	0	0	0
Ruegeria	46	49	39	43	55	55
Saccharophagus	0	0	0	54	41	66
Saccharospirillum	4	7	0	0	0	0
Sagittula	16	24	8	56	66	60
Salegentibacter	64	60	76	0	3	0
Salinihabitans	0	0	0	3	4	1
Salinimonas	238	274	204	859	944	841
Salinirepens	227	260	248	56	62	59
Sandaracinus	0	0	0	0	0	0
SAR92_clade	2	7	7	9	7	4
SCGC_AAA164-E04	0	0	0	0	0	0
Schleiferia	0	0	0	2	0	0
Sedimentitalea	2	4	1	43	27	54
Seohaeicola	5	2	3	1	1	0
Shewanella	14	17	10	17	12	6
Shimia	5	2	1	2	7	12
Silicimonas	0	2	2	4	3	0
Simiduia	0	0	0	1	0	0
Sinobacterium	1	1	3	0	5	5
SM1A02	31	30	35	63	80	51
Sneathiella	0	0	0	0	0	0
Sphingoaurantiacus	0	0	0	0	0	0
Sphingobacterium	0	0	0	0	0	0
Sphingobium	24	39	32	2	5	1
Sphingomicrobium	0	0	0	0	0	0
Sphingomonas	17	14	15	3	3	0
Sphingopyxis	21	14	22	1	2	3
Sphingorhabdus	6	3	10	14	6	24
Spirochaeta_2	0	0	0	0	0	0
Spongiibacter	0	0	1	0	2	0
Spongiibacterium	0	0	0	0	0	0
Staphylococcus	222	221	195	38	31	24
Stappia	3	2	10	0	0	0
Stenotrophomonas	5	9	8	0	0	0
Streptococcus	0	6	0	0	1	0
Subgroup_10	0	0	0	0	0	0
Subsaxibacter	0	0	1	0	0	0
Sulfitobacter	604	565	573	724	743	695
Sulfurimonas	1	0	0	0	0	0
Sulfurovum	3	2	0	0	0	3
SUP05_cluster	3	2	1	22	42	46
Sva0996_marine_group	6	6	9	4	6	1
Synechococcus_CC9902	5	2	12	2	12	8
Taeseokella	3	0	0	0	0	0
Tamlana	0	0	0	0	0	0
Tateyamaria	4	2	2	8	11	21
Temperatibacter	0	0	0	0	0	0
Tenacibaculum	320	342	321	46	31	43
Tepidibacter	2	5	6	0	0	0
Tepidicaulis	6	9	6	5	1	0
Terasakiella	10	4	4	0	0	2
Terasakiispira	0	0	0	0	0	0
Thalassobius	10	16	20	101	64	63
Thalassococcus	0	0	0	0	0	0
Thalassolituus	0	0	0	0	0	0
Thalassomonas	0	0	0	0	0	0
Thalassospira	86	95	125	4	3	4
Thalassotalea	3	11	9	1	0	2
Thauera	1	0	1	0	0	0
Thioalkalispira	0	0	0	0	0	0
Thioclava	4	1	0	0	0	0
Thiohalophilus	0	0	0	0	0	0
Thiothrix	5	1	3	1	0	3
Tistrella	27	16	13	0	0	1
Tropicibacter	0	0	0	3	0	0
Tropicimonas	0	0	0	3	0	0
Ulvibacter	1	5	1	2	5	1
Umboniibacter	0	0	0	122	140	121
Undibacterium	0	0	0	0	0	0
unknown_genus	4455	4633	4965	6748	7092	6715
Urania-1B-19_marine_sediment_group	0	0	0	3	2	0
Variovorax	0	0	0	0	0	0
Verruc-01	0	0	0	0	0	0
Vibrio	277	272	309	264	269	224
Vitellibacter	4	7	4	0	0	0
Waddlia	0	0	0	0	0	0
Winogradskyella	26	29	31	39	46	51
Woeseia	0	0	0	0	0	0
Wolbachia	0	0	0	0	0	0
Woodsholea	0	0	0	0	0	0
Xanthomarina	17	6	2	1	0	0
Yangia	0	0	0	0	0	0
Zhongshania	0	0	0	3	5	3

## Sheet: F1 Day 2
Genus	F1 D2 Control 1	F1 D2 Control 2	F1 D2 Control 3	F1 D2 ME-exposed 1	F1 D2 ME-exposed 2	F1 D2 ME-exposed 3
[Cytophaga] xylanolytica group	0	0	0	0	0	0
[Desulfobacterium] catecholicum group	0	0	0	0	0	0
[Polaribacter] huanghezhanensis	2	44	30	61	5	0
Acanthopleuribacter	0	1	0	0	0	0
Achromobacter	0	0	0	0	0	1
Acidisoma	0	0	0	0	0	0
Acidovorax	0	0	0	0	0	0
Acinetobacter	0	1	0	0	36	46
Actibacter	0	0	0	0	0	0
Aestuariibacter	0	6	7	7	0	4
Aestuariicella	9	165	174	185	88	101
Aestuariispira	0	0	0	0	0	0
Aestuariivita	0	0	0	0	0	0
Agaribacter	0	52	48	60	62	48
Ahrensia	0	0	2	0	6	6
Albimonas	5	0	0	0	0	0
Albirhodobacter	0	2	4	12	4	6
Alcanivorax	239	33	62	76	2	3
Algibacter	0	0	0	0	0	0
Algicola	7	1	0	1	10	19
Algimonas	48	0	1	1	19	14
Algoriphagus	0	0	0	0	0	0
Aliiglaciecola	0	0	0	0	13	1
Aliikangiella	43	0	1	0	22	18
Aliiroseovarius	517	7	22	9	2	6
Aliisedimentitalea	0	1	2	0	0	1
Aliivibrio	0	1	1	0	0	1
Alkalimarinus	5	19	29	14	3	0
Alkanindiges	0	0	0	0	0	0
Allorhizobium-Neorhizobium-Pararhizobium-Rhizobium	0	0	0	0	0	1
Altererythrobacter	0	0	0	0	3	3
Alteromonas	30	171	173	138	51	26
Amaricoccus	0	0	0	0	0	0
Aminobacter	0	0	0	0	0	0
Amphritea	3	7	10	9	13	4
Amylibacter	0	0	0	0	16	16
Anaerococcus	3	0	0	0	0	0
Anaeromicrobium	6	2	2	4	12	15
Anderseniella	0	4	0	0	0	0
Antarctobacter	0	1	0	0	0	0
Aquibacter	36	458	449	439	74	72
Aquimarina	0	0	0	5	4	0
Arcicella	0	0	0	0	0	0
Arcobacter	0	51	60	74	492	434
Arenibacter	0	0	0	0	0	0
Arenicella	4	4	1	10	15	21
Ascidiaceihabitans	0	0	0	0	2	5
Ascidiimonas	0	0	0	0	0	0
Aurantimonas	65	0	0	0	0	0
Aurantivirga	13	0	0	0	2	6
Aureisphaera	0	0	0	0	0	0
Aureispira	55	238	229	257	36	30
Aureivirga	0	0	0	0	0	0
Bacillus	0	8	7	3	1	0
Bacteroides	0	0	0	0	0	0
Balneola	1	0	2	0	0	0
BD1-7 clade	1	0	0	0	0	0
Bdellovibrio	100	0	0	0	2	0
Bernardetia	0	0	0	0	4	2
Bizionia	0	0	0	2	0	0
Blastococcus	0	0	0	0	0	0
Blastomonas	0	0	0	2	0	0
Blastopirellula	92	0	0	1	10	3
Bosea	0	0	0	0	0	0
Boseongicola	0	0	0	0	0	0
Brachybacterium	3	0	0	0	0	0
Brevibacillus	0	0	0	0	0	0
Brevibacterium	0	0	0	0	0	0
Brevundimonas	0	0	6	0	0	2
BRH-c57	0	0	0	0	1	0
Burkholderia-Caballeronia-Paraburkholderia	0	0	0	0	0	0
Bythopirellula	0	0	0	0	0	0
C1-B045	0	0	0	0	0	3
Calorithrix	0	0	0	0	0	0
Candidatus Actinomarina	7	0	0	0	6	0
Candidatus Amoebophilus	0	0	0	0	0	0
Candidatus Aquiluna	24	3	0	4	3	5
Candidatus Endoecteinascidia	0	0	0	0	0	0
Candidatus Jidaibacter	0	0	0	0	0	0
Candidatus Megaira	0	0	0	0	0	0
Candidatus Navis	46	0	0	0	0	0
Candidatus Phaeomarinobacter	5	0	0	0	1	0
Candidatus Protochlamydia	14	0	0	0	0	0
Candidatus Puniceispirillum	13	0	0	1	1	0
Candidatus Tenderia	0	0	0	0	0	4
Candidatus Thioglobus	0	0	0	0	0	0
Carboxylicivirga	0	0	0	0	0	0
Catenococcus	5	139	115	130	64	91
Celeribacter	1	0	0	0	0	0
Cellulophaga	0	0	0	0	0	0
Cerasicoccus	0	0	0	0	0	0
Cereibacter	0	0	0	0	0	0
Chryseobacterium	0	0	0	0	0	0
Chryseoglobus	0	0	0	0	0	0
Chryseomicrobium	0	0	0	0	0	0
Clade Ia	3	0	0	0	1	1
Clostridiisalibacter	19	13	17	6	0	4
Clostridium sensu stricto 13	0	0	0	0	0	0
Cm1-21	0	0	0	0	0	0
Cobetia	13	1	0	7	0	1
Cohaesibacter	134	6	13	11	19	23
Colwellia	0	261	278	293	50	63
Congregibacter	15	0	0	0	8	7
Corynebacterium 1	0	0	0	0	0	0
Coxiella	0	0	0	0	0	0
Croceibacter	0	0	0	0	0	0
Croceicoccus	0	0	0	0	0	0
Croceitalea	0	0	0	0	1	3
Crocinitomix	66	35	42	40	497	501
Cutibacterium	1	0	0	0	4	0
Cyanobium PCC-6307	0	0	0	0	0	0
Dasania	0	0	0	0	0	0
Defluviimonas	0	0	0	0	0	0
Defluviitaleaceae UCG-011	0	0	0	0	0	0
Deinococcus	0	0	0	0	0	0
Desulfobulbus	118	0	0	0	0	0
Desulfocarbo	0	0	0	0	0	0
Desulfoluna	0	0	0	0	0	0
Desulfotalea	44	0	0	0	0	0
Devosia	0	0	0	0	0	0
Dichotomicrobium	0	0	0	0	0	0
Dietzia	0	0	0	0	0	0
Dokdonia	572	93	106	85	299	265
Dolosigranulum	0	0	0	0	0	0
Effusibacillus	0	0	0	0	0	0
Ekhidna	99	0	0	0	18	30
Ellin6055	0	0	0	0	0	0
endosymbionts	0	0	0	0	0	0
Endozoicomonas	0	0	0	0	0	0
Enhygromyxa	0	0	0	0	0	0
Erythrobacter	10	1	0	0	5	5
Exiguobacterium	1	5	0	0	0	0
Fabibacter	2	0	1	0	9	4
Falsirhodobacter	0	0	0	0	0	0
Ferrimonas	0	0	0	0	0	0
Filomicrobium	0	0	0	0	3	0
Finegoldia	0	0	0	0	0	0
Flagellimonas	0	0	0	0	0	0
Flammeovirga	15	0	0	0	0	0
Flaviramulus	198	0	0	1	3	4
Flavirhabdus	7	92	119	122	46	32
Flavivirga	0	0	0	0	1	1
Flavobacterium	16	3	0	1	4	4
Fluviicola	8	1	0	0	29	17
Formosa	1	0	0	0	0	0
Francisella	14	0	0	0	0	0
Fuerstia	41	2	0	2	5	4
Fulvivirga	0	0	0	0	2	0
Fusibacter	7	0	0	0	0	0
Fusobacterium	893	0	0	0	0	0
Galbibacter	0	0	0	0	0	0
Garritya	9	5	5	12	1	0
Gillisia	0	0	0	0	7	5
Gilvimarinus	0	0	0	0	0	0
Gimesia	0	0	0	0	0	0
Glaciecola	101	11	21	12	171	114
Gordonia	2	0	0	0	0	0
Gramella	0	0	0	0	2	4
Granulosicoccus	0	0	0	0	0	0
Gynuella	0	0	0	0	0	0
Haliangium	6	0	0	0	0	0
Halioglobus	49	0	0	0	10	5
Halobacteriovorax	40	0	0	0	0	0
Halocynthiibacter	0	3	3	2	4	3
Halodesulfovibrio	28	1	0	1	30	12
Halomonas	271	0	0	6	16	34
Hellea	0	0	0	0	6	3
Henriciella	0	0	0	0	0	0
Hoeflea	3	0	0	0	0	0
HTCC5015	16	140	136	141	192	193
Hyphobacterium	3	0	0	0	0	0
Hyphomicrobium	0	0	0	0	0	0
Hyphomonas	14	0	0	0	0	0
Hyunsoonleella	0	0	0	0	0	0
Idiomarina	3	0	0	0	0	2
Ilumatobacter	3	1	0	1	0	0
IMCC26207	0	0	0	0	0	0
Insolitispirillum	0	0	0	0	0	0
Jannaschia	0	5	8	1	0	0
Jejudonia	35	0	0	0	0	0
Jejuia	134	0	0	0	0	0
Jindonia	0	0	0	0	0	0
Kiloniella	227	7	16	12	0	0
Kocuria	5	0	0	0	0	1
Kordia	28	2	3	0	28	21
Kordiimonas	22	0	0	0	3	3
Labrenzia	58	0	0	2	2	0
Lacinutrix	0	0	0	0	8	3
Lactobacillus	0	0	0	0	0	0
Lawsonella	0	0	0	0	0	0
Legionella	0	0	0	0	0	0
Leisingera	0	0	1	2	0	0
Lentibacter	0	0	0	0	0	0
Lentilitoribacter	66	5	2	1	59	46
Lentimonas	0	0	0	0	0	0
Lentisphaera	0	2	0	0	4	3
Leptospira	0	0	0	0	0	0
Leucothrix	7	9	2	1	3	3
Lewinella	265	0	0	3	22	9
Litoreibacter	6	11	8	16	30	23
Litoribacillus	45	4	12	2	1	0
Litoribrevibacter	0	0	0	0	0	0
Litoricola	3	0	0	2	1	0
Litorimonas	4	0	0	0	1	4
Loktanella	41	65	118	105	649	573
Luteibaculum	53	0	0	0	0	0
Lutimonas	0	0	0	0	0	0
Lysobacter	0	0	0	0	0	0
Magnetospira	10	0	0	0	1	4
Mameliella	54	0	0	0	0	0
Maribacter	34	0	0	0	0	0
Maribius	0	0	0	0	0	0
Maricaulis	1	2	0	0	6	7
Maricurvus	39	3	20	10	730	800
Marimicrobium	1	0	0	0	0	0
Marinagarivorans	17	0	0	0	118	145
Marinibacterium	99	2	0	0	56	59
Marinicella	0	24	12	22	6	11
Marinifilum	119	2	0	0	0	0
Marinobacter	81	134	156	140	124	120
Marinobacterium	12	1	5	5	9	9
Marinococcus	0	0	0	0	0	0
Marinomonas	27	31	41	29	678	718
Marinoscillum	0	0	0	0	1	0
Maritalea	93	11	6	6	2	0
Maritimibacter	0	0	0	0	0	0
Maritimimonas	1	0	0	0	0	0
Marivirga	4	0	0	0	0	0
Marivita	1	24	10	19	0	4
Marixanthomonas	0	0	0	0	0	0
Martelella	1	0	0	0	0	0
Massilia	0	0	0	0	2	0
Mesoflavibacter	108	167	217	193	74	92
Mesonia	0	0	0	0	0	0
Mesorhizobium	0	0	0	0	0	0
Methylobacterium	2	0	0	0	0	0
Methyloceanibacter	0	0	0	0	0	0
Methylophaga	50	0	0	1	0	0
Methylotenera	0	0	0	0	0	0
Methyloversatilis	0	0	0	0	0	2
Mf105b01	122	0	0	0	7	8
Microbacterium	0	0	0	0	0	0
Micrococcus	4	2	0	0	0	0
Microscilla	0	0	0	0	0	0
Microvirga	0	0	0	0	0	0
ML602J-51	35	6	3	4	8	5
Moritella	0	59	79	84	13	2
Motiliproteus	0	0	0	0	0	0
Multi-affiliation	3052	5243	5255	5109	7499	7526
Muricauda	9	1	1	0	0	0
Mycobacterium	2	0	0	3	6	31
Mycoplasma	1321	0	1	0	6	7
Nannocystis	0	0	0	0	0	0
Nautella	0	0	0	0	0	0
Neochlamydia	0	0	0	0	0	0
Neptuniibacter	37	4	4	5	72	94
Neptunomonas	0	149	199	188	5	2
Nereida	8	0	0	0	3	0
Nioella	0	2	1	0	7	5
Nitratireductor	0	0	0	0	0	0
Nitrosomonas	0	0	0	0	0	0
Nocardioides	0	0	0	0	0	0
Nonlabens	0	0	0	0	20	22
Nordella	0	0	0	0	0	0
Noviherbaspirillum	0	0	0	0	0	0
Novosphingobium	0	0	0	0	0	0
NS10 marine group	0	7	7	10	0	0
NS3a marine group	18	0	0	0	0	0
NS4 marine group	0	0	0	0	0	0
NS5 marine group	63	2	2	3	10	6
Oceanicaulis	92	0	0	0	2	0
Oceanicoccus	4	0	0	0	0	0
Oceaniserpentilla	1	63	39	66	67	80
Oceanobacter	0	6	6	8	0	0
Oceanococcus	7	0	0	0	0	0
Oceanospirillum	141	51	80	91	12	5
Octadecabacter	9	0	0	0	52	56
Oleibacter	1	87	84	80	37	68
Oleiphilus	284	65	94	97	480	435
Oleispira	0	667	650	608	183	154
Olleya	28	10	4	1	53	30
OM27 clade	43	3	1	0	62	47
OM43 clade	12	0	0	0	0	5
OM60(NOR5) clade	0	0	0	0	0	0
Ottowia	0	0	0	0	0	0
Owenweeksia	4	0	0	0	3	24
Paenibacillus	0	0	0	0	0	0
Pajaroellobacter	0	0	0	0	0	0
Pantoea	0	0	0	0	0	0
Parachlamydia	0	0	0	0	0	0
Paracoccus	0	1	0	0	2	0
Paraglaciecola	2	12	4	8	33	22
Paramaledivibacter	228	92	66	84	77	68
Parvularcula	0	0	0	0	0	0
PAUC26f	0	0	0	0	0	0
Pelagibaca	1	2	0	2	0	0
Pelagibacterium	0	0	0	0	0	0
Pelagicoccus	0	0	0	0	0	0
Peredibacter	48	1	0	1	12	6
Persicirhabdus	0	0	0	2	0	0
Phaeobacter	63	1063	1066	1294	137	193
Phaeodactylibacter	0	0	0	0	0	0
Phaselicystis	0	0	0	0	0	0
Phenylobacterium	0	0	0	0	0	0
Phormidesmis ANT.LACV5.1	0	0	0	0	0	0
Photobacterium	78	0	0	0	3	0
Phycisphaera	0	0	0	0	0	0
Pir4 lineage	0	0	0	0	0	0
Pirellula	24	0	0	0	1	0
Planctomicrobium	19	0	0	0	0	1
Planktomarina	67	2	0	2	17	20
Planktotalea	7	117	106	93	79	97
Plesiocystis	0	0	0	0	0	0
Pleurocapsa PCC-7319	0	0	0	0	0	0
Polaribacter	0	0	0	0	0	0
Polaribacter 1	0	0	2	0	15	29
Polaribacter 2	4	0	0	2	0	0
Polaribacter 3	0	0	0	0	0	0
Polaribacter 4	19	8	4	13	447	563
Ponticoccus	137	3	8	4	158	113
Pontivivens	0	0	0	0	0	2
Portibacter	0	0	0	0	0	0
Porticoccus	13	0	0	0	8	4
Poseidonocella	10	0	0	0	0	1
Primorskyibacter	0	0	0	0	0	0
Profundimonas	0	2	1	6	0	1
Propionigenium	0	0	0	0	0	0
Pseudahrensia	5	2	4	4	14	11
Pseudoalteromonas	2575	7428	7089	6960	1485	1406
Pseudofulvibacter	34	155	158	141	70	88
Pseudohoeflea	0	0	0	0	0	0
Pseudohongiella	3	0	0	0	0	2
Pseudomonas	269	178	182	191	78	104
Pseudonocardia	0	0	0	0	0	0
Pseudooceanicola	24	0	0	4	7	2
Pseudorhodoplanes	0	0	0	0	0	0
Pseudoruegeria	31	8	7	16	6	1
Pseudoxanthomonas	0	0	0	0	0	0
Psychrilyobacter	0	0	1	0	4	0
Psychrobacter	0	0	0	0	0	3
Psychrobium	0	0	0	0	2	0
Psychromonas	32	30	42	54	528	551
Psychroserpens	29	1	0	1	50	65
Psychrosphaera	15	7	4	7	162	176
Ralstonia	0	0	0	0	0	0
Rapidithrix	0	0	0	0	0	0
Reichenbachiella	0	0	0	0	0	0
Reinekea	0	0	0	0	0	0
Rheinheimera	0	73	88	91	0	2
Rhodococcus	0	0	0	0	0	0
Rhodomicrobium	0	0	0	0	0	0
Rhodopirellula	16	0	2	0	1	0
Rhodopseudomonas	0	0	0	0	0	0
Rickettsiella	3	0	0	0	3	3
Robiginitalea	0	0	0	0	0	0
Robiginitomaculum	0	0	0	0	0	0
Roseibacillus	3	0	0	0	0	0
Roseibacterium	0	0	0	0	0	0
Roseicyclus	2	0	0	0	0	0
Roseimarinus	0	0	0	0	0	1
Roseivirga	0	1	2	1	0	0
Roseobacter	8	7	11	17	45	47
Roseobacter clade CHAB-I-5 lineage	0	0	1	0	0	0
Roseobacter clade NAC11-7 lineage	6	5	7	0	116	139
Roseovarius	48	11	7	8	9	10
RS62 marine group	1	0	0	0	0	0
Rubidimonas	0	0	0	0	0	0
Rubinisphaera	4	0	0	0	0	0
Rubripirellula	0	0	0	0	0	0
Rubritalea	0	0	0	0	0	0
Ruegeria	55	88	103	92	16	27
Saccharophagus	0	0	0	0	0	1
Saccharospirillum	0	0	0	1	0	0
Sagittula	14	11	7	6	5	2
Salegentibacter	0	0	0	0	0	0
Salinihabitans	0	0	0	0	0	0
Salinimonas	5	125	89	104	57	52
Salinirepens	837	741	772	735	33	36
Sandaracinus	1	0	0	0	0	0
SAR92 clade	0	0	0	0	0	0
SCGC AAA164-E04	0	0	0	0	0	0
Schleiferia	0	0	0	0	0	0
Sedimentitalea	21	0	0	0	14	21
Seohaeicola	0	2	0	1	0	0
Shewanella	1272	41	36	49	88	76
Shimia	76	0	0	0	0	7
Silicimonas	0	5	0	0	5	4
Simiduia	0	0	0	0	0	0
Sinobacterium	0	2	0	0	4	3
SM1A02	256	2	0	0	2	7
Sneathiella	0	0	0	0	0	0
Sphingoaurantiacus	0	0	0	0	1	0
Sphingobacterium	0	0	0	0	0	0
Sphingobium	0	0	0	0	0	0
Sphingomicrobium	0	0	0	0	0	0
Sphingomonas	0	0	1	3	0	0
Sphingopyxis	6	0	0	0	6	3
Sphingorhabdus	19	1	3	2	19	7
Spirochaeta 2	0	0	0	0	0	0
Spongiibacter	20	0	0	0	0	0
Spongiibacterium	0	0	0	0	0	0
Staphylococcus	30	17	37	27	50	57
Stappia	0	0	0	1	0	0
Stenotrophomonas	0	0	2	0	0	0
Streptococcus	0	0	0	0	12	7
Subgroup 10	0	0	0	0	0	0
Subsaxibacter	22	0	0	0	0	0
Sulfitobacter	119	57	72	51	336	313
Sulfurimonas	0	0	0	0	0	0
Sulfurovum	0	0	0	0	0	0
SUP05 cluster	0	0	0	0	0	0
Sva0996 marine group	3	3	0	0	1	8
Synechococcus CC9902	0	0	0	0	1	6
Taeseokella	0	0	0	0	0	0
Tamlana	0	0	0	0	0	0
Tateyamaria	0	2	1	0	11	11
Temperatibacter	0	0	0	0	0	0
Tenacibaculum	317	622	759	771	389	355
Tepidibacter	0	6	2	4	3	6
Tepidicaulis	0	0	0	0	0	0
Terasakiella	0	4	5	1	2	13
Terasakiispira	0	0	0	0	0	0
Thalassobius	23	7	16	4	14	17
Thalassococcus	0	0	0	0	0	0
Thalassolituus	0	0	0	0	0	0
Thalassomonas	0	0	0	0	0	0
Thalassospira	54	13	9	8	0	0
Thalassotalea	79	4	4	2	0	0
Thauera	0	0	0	1	0	0
Thioalkalispira	0	0	0	0	0	0
Thioclava	0	0	0	0	0	0
Thiohalophilus	0	0	0	0	0	0
Thiothrix	3	4	4	3	0	2
Tistrella	0	0	0	0	0	0
Tropicibacter	0	0	0	0	0	0
Tropicimonas	9	0	0	0	1	1
Ulvibacter	21	9	4	3	8	5
Umboniibacter	4	2	5	2	14	17
Undibacterium	0	0	0	0	0	0
unknown genus	3984	482	493	520	1910	1975
Urania-1B-19 marine sediment group	31	3	0	0	0	2
Variovorax	0	0	0	0	0	0
Verruc-01	10	0	0	0	0	0
Vibrio	926	2868	2740	2777	3025	2928
Vitellibacter	2	0	0	4	0	0
Waddlia	0	0	0	0	0	0
Winogradskyella	45	41	49	44	58	73
Woeseia	0	0	0	2	0	0
Wolbachia	1	0	0	0	0	0
Woodsholea	0	0	0	0	0	0
Xanthomarina	7	8	10	9	3	3
Yangia	9	0	0	0	0	0
Zhongshania	4	0	0	0	0	0

## Sheet: F1 Day 10
Genus	F1 D10 Control 1	F1 D10 Control 2	F1 D10 Control 3	F1 D10 ME-exposed 1	F1 D10 ME-exposed 2	F1 D10 ME-exposed 3
[Cytophaga] xylanolytica group	0	0	0	0	0	0
[Desulfobacterium] catecholicum group	0	0	0	0	0	0
[Polaribacter] huanghezhanensis	5	0	0	0	2	1
Acanthopleuribacter	54	0	0	0	0	0
Achromobacter	0	0	0	0	0	0
Acidisoma	0	0	0	0	0	0
Acidovorax	0	0	0	0	0	0
Acinetobacter	6	2	0	1	0	0
Actibacter	0	0	0	0	0	0
Aestuariibacter	0	0	1	0	0	0
Aestuariicella	0	6	4	7	0	10
Aestuariispira	160	0	0	0	0	0
Aestuariivita	0	0	0	0	0	0
Agaribacter	0	21	11	23	0	0
Ahrensia	2	0	0	0	0	0
Albimonas	0	8	1	7	5	12
Albirhodobacter	31	0	0	0	0	0
Alcanivorax	12	52	70	59	183	229
Algibacter	0	0	0	0	0	0
Algicola	0	0	0	0	2	0
Algimonas	13	0	1	0	44	49
Algoriphagus	0	0	3	5	2	0
Aliiglaciecola	0	0	0	0	0	2
Aliikangiella	749	0	0	0	17	29
Aliiroseovarius	36	1945	1893	1936	563	461
Aliisedimentitalea	7	0	1	1	0	0
Aliivibrio	18	9	5	7	0	3
Alkalimarinus	0	1	1	0	9	11
Alkanindiges	0	0	0	0	0	0
Allorhizobium-Neorhizobium-Pararhizobium-Rhizobium	50	0	0	0	0	3
Altererythrobacter	0	0	0	0	0	0
Alteromonas	0	13	16	7	38	10
Amaricoccus	0	0	0	0	0	0
Aminobacter	0	0	0	0	0	0
Amphritea	46	0	0	0	9	11
Amylibacter	0	0	1	0	0	0
Anaerococcus	0	0	1	0	0	0
Anaeromicrobium	0	0	0	0	2	3
Anderseniella	0	0	0	0	0	0
Antarctobacter	0	3	3	3	0	0
Aquibacter	6	183	171	146	29	18
Aquimarina	64	0	0	0	0	0
Arcicella	0	0	0	0	0	0
Arcobacter	141	1	0	2	1	5
Arenibacter	2	0	0	0	0	5
Arenicella	19	1	0	0	0	0
Ascidiaceihabitans	0	0	0	0	0	0
Ascidiimonas	0	0	0	0	0	0
Aurantimonas	82	18	27	4	71	42
Aurantivirga	0	0	1	0	17	21
Aureisphaera	0	0	0	0	0	1
Aureispira	84	1054	1062	1111	39	40
Aureivirga	0	0	0	0	0	0
Bacillus	2	3	0	1	1	0
Bacteroides	0	0	0	0	2	3
Balneola	0	1	3	0	7	0
BD1-7 clade	1	0	0	0	1	1
Bdellovibrio	19	10	9	11	110	112
Bernardetia	0	0	0	0	0	0
Bizionia	0	0	0	0	0	2
Blastococcus	3	0	0	0	0	0
Blastomonas	0	64	80	82	0	0
Blastopirellula	239	6	2	10	85	71
Bosea	0	0	0	0	0	0
Boseongicola	0	4	0	0	0	0
Brachybacterium	0	0	0	0	0	0
Brevibacillus	0	0	0	0	0	0
Brevibacterium	0	0	1	0	0	0
Brevundimonas	5	0	0	0	0	0
BRH-c57	83	0	0	0	0	0
Burkholderia-Caballeronia-Paraburkholderia	0	0	0	0	0	0
Bythopirellula	39	0	0	0	5	0
C1-B045	0	5	0	0	0	1
Calorithrix	1	0	0	0	0	0
Candidatus Actinomarina	0	0	0	0	1	0
Candidatus Amoebophilus	0	0	0	0	0	0
Candidatus Aquiluna	8	5	3	7	24	15
Candidatus Endoecteinascidia	0	0	0	0	0	0
Candidatus Jidaibacter	0	0	0	0	0	0
Candidatus Megaira	0	0	0	0	0	0
Candidatus Navis	0	67	50	73	57	31
Candidatus Phaeomarinobacter	4	18	16	21	2	11
Candidatus Protochlamydia	0	0	0	0	3	23
Candidatus Puniceispirillum	0	0	0	0	2	0
Candidatus Tenderia	73	0	0	0	0	0
Candidatus Thioglobus	0	7	4	6	0	2
Carboxylicivirga	0	0	0	0	0	0
Catenococcus	2	78	75	106	10	3
Celeribacter	6	9	21	20	2	1
Cellulophaga	0	0	0	0	0	0
Cerasicoccus	0	0	0	0	0	0
Cereibacter	28	0	0	0	1	0
Chryseobacterium	0	0	0	0	0	0
Chryseoglobus	0	0	0	0	0	0
Chryseomicrobium	0	0	0	0	0	0
Clade Ia	1	1	0	0	0	3
Clostridiisalibacter	0	0	0	0	28	23
Clostridium sensu stricto 13	0	0	0	0	0	0
Cm1-21	8	0	0	0	0	0
Cobetia	0	48	39	28	28	8
Cohaesibacter	128	127	146	97	119	94
Colwellia	259	2	3	0	5	0
Congregibacter	0	6	0	2	33	25
Corynebacterium 1	0	3	1	10	0	6
Coxiella	2	5	5	6	4	0
Croceibacter	0	4	2	3	5	2
Croceicoccus	0	3	3	0	6	0
Croceitalea	0	0	0	0	4	0
Crocinitomix	17	4	9	4	77	75
Cutibacterium	0	0	0	0	0	0
Cyanobium PCC-6307	1	0	0	0	0	0
Dasania	0	0	0	0	0	0
Defluviimonas	0	0	0	0	0	0
Defluviitaleaceae UCG-011	0	0	0	0	0	0
Deinococcus	1	0	0	0	0	0
Desulfobulbus	0	0	0	0	78	82
Desulfocarbo	6	0	0	0	0	0
Desulfoluna	0	0	0	0	0	0
Desulfotalea	0	0	0	0	27	43
Devosia	80	0	0	0	0	0
Dichotomicrobium	0	0	0	0	0	0
Dietzia	0	0	0	0	0	0
Dokdonia	58	1741	1890	1645	602	762
Dolosigranulum	0	14	5	12	0	0
Effusibacillus	0	0	0	0	0	0
Ekhidna	3	0	0	0	91	124
Ellin6055	0	0	0	0	0	0
endosymbionts	0	0	0	0	0	0
Endozoicomonas	1	0	0	0	0	0
Enhygromyxa	0	0	0	0	0	0
Erythrobacter	33	8	6	20	6	2
Exiguobacterium	0	0	0	0	0	0
Fabibacter	1	0	1	0	11	4
Falsirhodobacter	0	0	0	0	0	0
Ferrimonas	0	0	0	0	0	0
Filomicrobium	12	0	0	0	0	4
Finegoldia	4	7	5	0	7	1
Flagellimonas	0	0	0	0	0	0
Flammeovirga	5	0	0	0	9	25
Flaviramulus	5	4	6	2	206	287
Flavirhabdus	4	2	2	4	15	2
Flavivirga	0	0	0	0	0	0
Flavobacterium	1	5	0	3	30	10
Fluviicola	10	19	13	34	14	20
Formosa	0	0	1	0	11	7
Francisella	0	0	0	0	7	9
Fuerstia	6	2	6	6	38	69
Fulvivirga	0	0	0	0	0	0
Fusibacter	1	0	0	0	13	15
Fusobacterium	0	0	0	0	968	849
Galbibacter	0	0	0	0	0	0
Garritya	1	332	304	310	3	6
Gillisia	0	0	0	0	0	0
Gilvimarinus	0	0	0	0	0	0
Gimesia	0	0	2	3	0	0
Glaciecola	0	1	5	4	73	113
Gordonia	0	2	0	0	0	2
Gramella	0	0	0	0	0	0
Granulosicoccus	0	0	0	0	0	0
Gynuella	0	0	0	0	0	0
Haliangium	2	0	0	0	0	6
Halioglobus	1	17	13	15	24	26
Halobacteriovorax	25	0	0	0	22	32
Halocynthiibacter	23	0	1	0	0	0
Halodesulfovibrio	0	0	0	0	28	33
Halomonas	1	185	169	127	279	297
Hellea	0	0	0	0	0	0
Henriciella	0	0	3	2	0	0
Hoeflea	0	20	28	14	14	7
HTCC5015	6	8	14	19	30	44
Hyphobacterium	2	0	0	0	0	0
Hyphomicrobium	0	0	0	0	0	0
Hyphomonas	3	51	59	48	21	18
Hyunsoonleella	0	0	0	0	0	0
Idiomarina	0	8	10	4	7	4
Ilumatobacter	87	6	0	2	0	2
IMCC26207	0	0	0	0	0	0
Insolitispirillum	9	0	0	0	0	0
Jannaschia	3	10	7	2	0	0
Jejudonia	0	0	0	0	24	31
Jejuia	6	443	401	443	136	127
Jindonia	0	4	1	1	0	0
Kiloniella	325	22	20	19	197	269
Kocuria	0	0	4	0	6	0
Kordia	0	0	0	0	38	76
Kordiimonas	33	19	20	30	39	51
Labrenzia	123	59	36	50	80	54
Lacinutrix	0	0	0	0	0	4
Lactobacillus	0	0	0	0	0	0
Lawsonella	0	0	0	1	0	0
Legionella	0	0	0	0	0	0
Leisingera	0	4	0	0	1	0
Lentibacter	0	0	1	2	0	0
Lentilitoribacter	8	15	7	11	21	45
Lentimonas	0	0	0	0	0	0
Lentisphaera	0	0	0	0	0	0
Leptospira	0	0	0	0	0	0
Leucothrix	38	16	15	14	1	1
Lewinella	41	314	273	375	255	193
Litoreibacter	11	16	13	17	7	8
Litoribacillus	3	2	1	2	70	46
Litoribrevibacter	0	0	0	0	0	0
Litoricola	0	5	4	2	4	4
Litorimonas	9	3	0	3	10	1
Loktanella	155	19	17	11	53	35
Luteibaculum	3	0	1	0	18	20
Lutimonas	0	0	0	0	0	0
Lysobacter	0	0	0	0	0	0
Magnetospira	0	0	0	0	1	1
Mameliella	1	84	74	47	12	22
Maribacter	0	44	40	41	19	19
Maribius	0	0	0	0	0	0
Maricaulis	22	10	5	19	11	0
Maricurvus	0	89	92	80	40	25
Marimicrobium	7	0	0	2	7	5
Marinagarivorans	0	36	36	46	29	22
Marinibacterium	0	7	4	11	88	89
Marinicella	7	2	2	0	2	3
Marinifilum	0	10	22	10	87	71
Marinobacter	0	30	35	22	71	86
Marinobacterium	54	0	0	0	4	28
Marinococcus	0	0	0	0	0	0
Marinomonas	18	2	1	0	19	30
Marinoscillum	0	0	0	0	0	0
Maritalea	44	80	103	116	81	57
Maritimibacter	0	0	0	0	0	0
Maritimimonas	0	0	0	0	0	2
Marivirga	0	1	0	1	0	1
Marivita	33	6	4	4	1	0
Marixanthomonas	0	0	0	0	0	0
Martelella	19	9	15	9	4	8
Massilia	8	0	0	0	0	0
Mesoflavibacter	7	418	402	375	108	152
Mesonia	0	1	3	3	0	0
Mesorhizobium	0	0	0	0	0	0
Methylobacterium	5	0	0	0	0	0
Methyloceanibacter	0	0	0	0	0	0
Methylophaga	2	221	228	272	37	28
Methylotenera	0	0	0	0	0	0
Methyloversatilis	0	0	0	0	0	0
Mf105b01	0	0	5	3	123	94
Microbacterium	0	0	0	0	0	0
Micrococcus	0	0	0	0	5	5
Microscilla	0	0	0	0	0	0
Microvirga	8	0	0	0	0	0
ML602J-51	1	8	10	5	29	37
Moritella	5	0	0	0	0	0
Motiliproteus	3	0	0	0	0	0
Multi-affiliation	1836	2112	2161	2023	3164	3167
Muricauda	2	19	19	13	7	0
Mycobacterium	0	0	5	0	13	7
Mycoplasma	955	0	0	0	1313	1300
Nannocystis	40	0	0	0	0	0
Nautella	0	0	2	0	0	0
Neochlamydia	1	0	0	0	0	0
Neptuniibacter	7	25	43	36	45	40
Neptunomonas	4	0	1	0	0	0
Nereida	3	4	8	1	18	13
Nioella	38	1	0	4	0	0
Nitratireductor	0	0	0	0	8	0
Nitrosomonas	0	0	0	0	0	0
Nocardioides	0	0	0	0	0	0
Nonlabens	0	0	0	0	0	0
Nordella	0	0	0	0	0	0
Noviherbaspirillum	0	0	0	0	0	0
Novosphingobium	0	0	0	0	0	0
NS10 marine group	0	0	0	0	0	0
NS3a marine group	0	3	3	3	8	15
NS4 marine group	0	0	0	0	1	0
NS5 marine group	2	15	16	10	104	56
Oceanicaulis	2	43	21	64	80	44
Oceanicoccus	0	2	0	0	4	1
Oceaniserpentilla	5	1	1	0	0	11
Oceanobacter	0	3	0	0	0	0
Oceanococcus	0	10	8	5	11	6
Oceanospirillum	1	5	20	10	123	156
Octadecabacter	0	4	0	0	15	12
Oleibacter	0	21	24	28	5	4
Oleiphilus	2154	27	41	30	262	261
Oleispira	14	0	6	0	0	0
Olleya	0	0	0	0	25	51
OM27 clade	27	33	20	30	34	30
OM43 clade	0	1	0	0	12	7
OM60(NOR5) clade	3	0	0	0	3	0
Ottowia	0	0	0	0	0	0
Owenweeksia	0	0	0	0	23	19
Paenibacillus	78	0	0	0	0	0
Pajaroellobacter	0	0	0	0	0	0
Pantoea	0	0	0	0	0	0
Parachlamydia	0	0	0	0	0	0
Paracoccus	0	0	5	3	0	0
Paraglaciecola	6	1	4	1	1	0
Paramaledivibacter	0	15	21	18	237	245
Parvularcula	6	0	0	0	11	0
PAUC26f	2	0	0	0	0	0
Pelagibaca	1	0	0	0	0	0
Pelagibacterium	4	0	0	0	0	0
Pelagicoccus	15	0	0	0	0	0
Peredibacter	3	5	4	4	67	42
Persicirhabdus	0	0	0	0	0	0
Phaeobacter	119	592	586	629	62	77
Phaeodactylibacter	0	0	0	0	0	0
Phaselicystis	3	0	0	0	0	0
Phenylobacterium	0	0	0	0	0	0
Phormidesmis ANT.LACV5.1	0	0	0	0	0	0
Photobacterium	3	0	0	0	34	77
Phycisphaera	30	0	1	0	0	10
Pir4 lineage	15	0	0	0	0	0
Pirellula	27	0	0	0	11	34
Planctomicrobium	28	0	0	0	19	25
Planktomarina	0	60	79	83	55	49
Planktotalea	18	137	129	115	2	4
Plesiocystis	63	0	0	0	0	0
Pleurocapsa PCC-7319	0	0	0	0	0	0
Polaribacter	0	0	0	0	0	0
Polaribacter 1	0	0	0	0	0	0
Polaribacter 2	0	0	0	2	0	0
Polaribacter 3	0	0	0	0	0	0
Polaribacter 4	0	0	1	0	42	24
Ponticoccus	5	14	24	20	141	144
Pontivivens	0	0	0	0	0	0
Portibacter	0	0	0	0	0	0
Porticoccus	37	14	15	30	29	48
Poseidonocella	0	16	15	13	7	7
Primorskyibacter	0	0	0	0	0	0
Profundimonas	2	0	0	0	0	0
Propionigenium	0	1	0	0	0	0
Pseudahrensia	0	0	1	6	11	11
Pseudoalteromonas	92	1229	1169	1303	2837	2735
Pseudofulvibacter	119	0	3	0	21	33
Pseudohoeflea	0	0	0	0	2	1
Pseudohongiella	4	0	1	0	7	2
Pseudomonas	8	75	43	52	269	261
Pseudonocardia	0	0	0	0	0	0
Pseudooceanicola	0	14	24	6	10	9
Pseudorhodoplanes	0	0	0	0	0	0
Pseudoruegeria	12	2875	2960	2869	55	14
Pseudoxanthomonas	0	0	0	0	0	0
Psychrilyobacter	12	0	0	0	0	0
Psychrobacter	0	3	9	8	0	0
Psychrobium	99	0	0	0	0	0
Psychromonas	446	0	1	0	23	47
Psychroserpens	11	4	5	1	10	11
Psychrosphaera	4	0	0	0	4	4
Ralstonia	0	0	0	0	0	0
Rapidithrix	0	0	0	0	0	0
Reichenbachiella	73	0	0	0	0	0
Reinekea	0	0	0	0	0	0
Rheinheimera	0	0	0	0	0	0
Rhodococcus	0	0	0	0	0	0
Rhodomicrobium	1	0	0	0	0	0
Rhodopirellula	47	6	1	12	0	18
Rhodopseudomonas	0	0	0	0	0	0
Rickettsiella	0	0	1	0	3	0
Robiginitalea	0	0	0	0	0	0
Robiginitomaculum	2	0	0	0	0	0
Roseibacillus	4	0	0	0	12	0
Roseibacterium	0	0	0	0	0	0
Roseicyclus	0	6	10	10	33	6
Roseimarinus	2	0	0	0	0	3
Roseivirga	0	20	33	28	0	0
Roseobacter	14	12	21	21	11	5
Roseobacter clade CHAB-I-5 lineage	0	0	5	1	1	0
Roseobacter clade NAC11-7 lineage	0	5	5	7	2	6
Roseovarius	23	104	62	103	77	31
RS62 marine group	0	0	0	0	0	5
Rubidimonas	24	0	0	0	0	6
Rubinisphaera	32	1	0	0	0	6
Rubripirellula	0	0	0	0	2	0
Rubritalea	0	0	0	0	0	0
Ruegeria	10	52	58	62	47	55
Saccharophagus	0	0	0	0	0	1
Saccharospirillum	0	0	2	1	0	0
Sagittula	23	26	22	2	13	8
Salegentibacter	0	0	0	0	4	0
Salinihabitans	1	14	7	16	0	0
Salinimonas	0	60	48	75	15	1
Salinirepens	208	0	0	0	824	801
Sandaracinus	7	0	0	0	3	1
SAR92 clade	0	0	0	2	1	3
SCGC AAA164-E04	0	0	0	0	0	0
Schleiferia	0	0	0	0	2	0
Sedimentitalea	0	4	4	5	7	19
Seohaeicola	1	12	7	8	1	0
Shewanella	11	4	1	1	1147	1359
Shimia	0	95	75	91	94	75
Silicimonas	109	0	0	0	0	0
Simiduia	0	0	0	0	0	0
Sinobacterium	1	0	0	0	0	0
SM1A02	134	164	119	180	293	303
Sneathiella	0	0	0	1	0	0
Sphingoaurantiacus	2900	0	0	0	0	0
Sphingobacterium	0	0	0	0	0	0
Sphingobium	0	0	0	0	0	0
Sphingomicrobium	0	0	0	0	0	0
Sphingomonas	1	5	8	6	0	0
Sphingopyxis	0	0	0	0	0	0
Sphingorhabdus	35	92	115	83	36	16
Spirochaeta 2	0	0	0	0	0	0
Spongiibacter	0	23	15	15	32	15
Spongiibacterium	0	0	0	0	0	0
Staphylococcus	6	22	19	13	13	32
Stappia	0	2	5	0	0	0
Stenotrophomonas	1	0	0	0	0	0
Streptococcus	0	8	3	2	0	0
Subgroup 10	8	6	14	6	0	0
Subsaxibacter	0	41	44	35	37	14
Sulfitobacter	71	365	334	325	96	117
Sulfurimonas	0	0	0	0	0	0
Sulfurovum	0	0	0	0	0	1
SUP05 cluster	0	0	0	0	0	0
Sva0996 marine group	319	1	0	0	2	1
Synechococcus CC9902	1	0	0	0	3	1
Taeseokella	0	5	4	2	0	5
Tamlana	0	0	0	0	0	0
Tateyamaria	2	4	1	0	0	0
Temperatibacter	0	0	0	0	0	0
Tenacibaculum	16	403	401	429	325	313
Tepidibacter	0	0	0	0	0	0
Tepidicaulis	0	1	1	2	0	0
Terasakiella	26	2	2	0	4	0
Terasakiispira	0	0	0	0	0	0
Thalassobius	10	391	352	410	17	13
Thalassococcus	0	0	0	0	0	0
Thalassolituus	0	0	0	0	0	0
Thalassomonas	0	0	0	0	0	0
Thalassospira	3	8	6	6	39	59
Thalassotalea	9	8	2	6	66	85
Thauera	0	0	0	0	0	0
Thioalkalispira	3	0	0	0	0	0
Thioclava	1	13	1	1	1	5
Thiohalophilus	0	0	0	0	0	0
Thiothrix	325	20	46	35	0	0
Tistrella	0	0	1	0	0	0
Tropicibacter	0	0	0	0	0	0
Tropicimonas	0	0	0	0	14	10
Ulvibacter	33	35	42	25	14	0
Umboniibacter	41	0	0	0	1	0
Undibacterium	0	0	0	0	0	0
unknown genus	6729	1031	1017	1021	3998	3832
Urania-1B-19 marine sediment group	0	0	1	0	15	24
Variovorax	0	0	0	0	0	0
Verruc-01	0	0	0	0	8	2
Vibrio	1758	4698	4763	4786	764	850
Vitellibacter	0	0	0	0	0	5
Waddlia	0	0	0	0	0	0
Winogradskyella	20	3	12	11	28	37
Woeseia	89	0	0	0	0	0
Wolbachia	0	0	0	0	10	0
Woodsholea	0	0	0	0	0	0
Xanthomarina	0	2	3	0	2	0
Yangia	1	13	20	15	15	12
Zhongshania	0	1	8	1	6	2

## Sheet: F1 Day 58
Genus	F1 D58 Control 1	F1 D58 Control 2	F1 D58 Control 3	F1 D58 ME-exposed 1	F1 D58 ME-exposed 2	F1 D58 ME-exposed 3
[Cytophaga] xylanolytica group	0	0	0	0	0	0
[Desulfobacterium] catecholicum group	0	0	0	0	0	0
[Polaribacter] huanghezhanensis	0	0	0	0	0	0
Acanthopleuribacter	237	336	252	226	402	195
Achromobacter	0	0	0	0	0	0
Acidisoma	0	0	0	0	0	0
Acidovorax	0	0	3	3	0	0
Acinetobacter	0	12	29	23	7	5
Actibacter	0	0	0	0	0	0
Aestuariibacter	0	7	0	7	0	0
Aestuariicella	0	0	0	0	0	0
Aestuariispira	0	0	0	0	166	146
Aestuariivita	51	0	0	0	0	0
Agaribacter	0	0	0	0	0	0
Ahrensia	0	0	0	0	0	0
Albimonas	0	0	0	1	0	0
Albirhodobacter	17	0	0	5	1	0
Alcanivorax	13	3	2	4	3	7
Algibacter	0	0	0	0	0	0
Algicola	0	0	0	0	0	0
Algimonas	0	0	3	1	2	0
Algoriphagus	0	0	0	0	0	0
Aliiglaciecola	0	0	0	0	0	0
Aliikangiella	1	25	20	24	53	40
Aliiroseovarius	399	211	165	160	106	21
Aliisedimentitalea	10	9	4	7	31	0
Aliivibrio	0	4	12	12	1	0
Alkalimarinus	0	0	0	0	0	0
Alkanindiges	0	0	2	0	0	0
Allorhizobium-Neorhizobium-Pararhizobium-Rhizobium	0	0	0	0	0	0
Altererythrobacter	0	0	3	0	0	0
Alteromonas	18	0	0	0	0	0
Amaricoccus	10	0	0	0	0	0
Aminobacter	0	0	0	0	0	0
Amphritea	0	0	0	0	0	0
Amylibacter	0	0	0	0	0	0
Anaerococcus	0	0	0	0	0	0
Anaeromicrobium	0	0	0	0	0	0
Anderseniella	0	0	0	0	0	0
Antarctobacter	23	6	2	1	6	4
Aquibacter	0	0	3	0	0	0
Aquimarina	0	104	143	132	1	0
Arcicella	0	0	0	0	0	0
Arcobacter	0	0	0	0	0	1
Arenibacter	0	0	0	0	0	0
Arenicella	0	0	3	0	0	0
Ascidiaceihabitans	4	0	0	0	0	0
Ascidiimonas	0	0	0	0	0	0
Aurantimonas	3	2	2	2	0	0
Aurantivirga	0	0	0	0	0	0
Aureisphaera	0	0	0	0	0	0
Aureispira	12	17	7	10	43	58
Aureivirga	0	0	0	0	0	0
Bacillus	0	4	3	2	0	0
Bacteroides	0	0	0	0	0	0
Balneola	0	0	0	0	0	0
BD1-7 clade	0	0	0	0	0	0
Bdellovibrio	430	73	48	17	67	19
Bernardetia	0	0	0	0	0	0
Bizionia	0	0	0	0	0	0
Blastococcus	0	0	0	0	0	0
Blastomonas	0	0	0	2	0	0
Blastopirellula	458	320	218	244	402	142
Bosea	0	0	0	0	0	0
Boseongicola	2	0	0	0	0	0
Brachybacterium	0	0	0	0	0	0
Brevibacillus	0	0	0	0	0	0
Brevibacterium	0	0	0	0	0	0
Brevundimonas	0	7	8	3	3	0
BRH-c57	0	0	0	0	0	0
Burkholderia-Caballeronia-Paraburkholderia	0	0	0	0	0	0
Bythopirellula	4	21	4	13	35	0
C1-B045	0	0	0	0	0	0
Calorithrix	0	0	0	0	0	0
Candidatus Actinomarina	0	0	0	0	0	0
Candidatus Amoebophilus	0	0	0	0	0	0
Candidatus Aquiluna	0	2	0	3	0	0
Candidatus Endoecteinascidia	0	0	0	0	0	0
Candidatus Jidaibacter	0	0	0	0	0	0
Candidatus Megaira	0	0	0	0	0	0
Candidatus Navis	0	1	0	7	0	0
Candidatus Phaeomarinobacter	6	6	3	3	0	0
Candidatus Protochlamydia	0	0	0	0	0	0
Candidatus Puniceispirillum	0	0	0	0	0	0
Candidatus Tenderia	0	23	10	18	23	27
Candidatus Thioglobus	0	0	0	0	0	0
Carboxylicivirga	0	0	0	0	0	0
Catenococcus	0	0	0	0	0	0
Celeribacter	1	1	5	9	0	0
Cellulophaga	0	0	0	0	0	0
Cerasicoccus	0	0	0	0	0	0
Cereibacter	33	0	0	0	56	10
Chryseobacterium	0	1	2	2	0	0
Chryseoglobus	0	0	0	0	0	0
Chryseomicrobium	0	0	0	0	0	0
Clade Ia	0	0	0	0	0	0
Clostridiisalibacter	0	0	0	0	0	0
Clostridium sensu stricto 13	0	0	0	0	0	0
Cm1-21	1	0	1	0	1	10
Cobetia	0	0	0	0	0	0
Cohaesibacter	15	101	71	78	96	128
Colwellia	0	0	0	0	0	0
Congregibacter	0	0	0	0	0	0
Corynebacterium 1	0	0	0	0	0	0
Coxiella	0	0	3	0	0	13
Croceibacter	0	0	0	0	0	0
Croceicoccus	0	0	0	0	0	0
Croceitalea	0	0	0	0	0	0
Crocinitomix	0	0	0	0	0	0
Cutibacterium	0	0	0	0	0	0
Cyanobium PCC-6307	0	4	0	0	0	0
Dasania	0	0	0	0	0	0
Defluviimonas	44	0	0	0	1	0
Defluviitaleaceae UCG-011	0	0	0	0	0	0
Deinococcus	0	0	0	0	0	0
Desulfobulbus	0	0	0	0	0	0
Desulfocarbo	0	0	0	0	0	0
Desulfoluna	0	0	0	0	0	0
Desulfotalea	0	0	0	0	0	0
Devosia	0	0	0	0	0	0
Dichotomicrobium	0	0	0	0	0	0
Dietzia	0	0	0	0	0	0
Dokdonia	32	27	34	18	19	16
Dolosigranulum	0	0	0	0	0	0
Effusibacillus	0	0	0	0	0	0
Ekhidna	2	2	0	0	1	4
Ellin6055	0	0	0	0	0	0
endosymbionts	0	0	0	0	0	0
Endozoicomonas	0	0	0	0	0	0
Enhygromyxa	0	0	0	0	0	0
Erythrobacter	17	0	0	4	0	0
Exiguobacterium	0	0	1	0	0	0
Fabibacter	0	0	0	0	0	0
Falsirhodobacter	0	0	0	0	0	0
Ferrimonas	0	0	0	0	0	0
Filomicrobium	60	7	11	1	12	0
Finegoldia	0	0	0	0	0	0
Flagellimonas	0	0	0	0	0	0
Flammeovirga	0	0	0	0	0	0
Flaviramulus	0	0	0	0	0	0
Flavirhabdus	1	0	0	0	0	5
Flavivirga	0	0	0	0	0	0
Flavobacterium	14	0	2	0	0	8
Fluviicola	8	11	0	5	0	4
Formosa	0	0	0	0	0	0
Francisella	0	0	0	0	0	0
Fuerstia	142	79	32	56	84	20
Fulvivirga	0	0	0	0	0	0
Fusibacter	0	0	0	0	0	0
Fusobacterium	0	0	0	0	0	0
Galbibacter	0	0	0	0	0	0
Garritya	0	0	0	0	0	0
Gillisia	0	0	0	0	0	0
Gilvimarinus	0	0	0	0	0	0
Gimesia	0	0	0	0	0	0
Glaciecola	0	0	0	0	0	0
Gordonia	0	0	0	0	0	0
Gramella	0	0	0	0	0	0
Granulosicoccus	0	0	0	0	0	0
Gynuella	0	0	0	0	0	0
Haliangium	0	0	0	0	0	0
Halioglobus	19	0	1	3	6	7
Halobacteriovorax	0	0	0	0	0	0
Halocynthiibacter	0	0	0	0	0	0
Halodesulfovibrio	0	0	0	0	0	0
Halomonas	0	0	0	0	0	0
Hellea	0	0	0	0	0	0
Henriciella	29	0	0	0	0	0
Hoeflea	5	32	20	2	5	20
HTCC5015	9	2	3	7	2	0
Hyphobacterium	3	0	0	0	0	0
Hyphomicrobium	0	0	0	0	0	0
Hyphomonas	15	4	1	7	3	0
Hyunsoonleella	0	0	0	0	0	0
Idiomarina	0	0	0	0	0	0
Ilumatobacter	8	20	16	21	48	0
IMCC26207	0	0	1	0	0	0
Insolitispirillum	0	0	0	0	0	0
Jannaschia	16	2	0	0	0	0
Jejudonia	0	0	0	0	0	0
Jejuia	1	2	3	3	1	2
Jindonia	0	0	0	0	0	0
Kiloniella	19	16	14	9	19	5
Kocuria	0	0	0	0	0	0
Kordia	0	0	0	0	0	0
Kordiimonas	0	0	0	1	0	0
Labrenzia	61	150	94	92	80	28
Lacinutrix	0	0	0	0	0	0
Lactobacillus	0	0	0	0	0	0
Lawsonella	0	2	4	11	0	0
Legionella	20	0	1	0	0	0
Leisingera	0	0	0	0	0	0
Lentibacter	7	0	0	0	0	0
Lentilitoribacter	36	11	2	8	51	42
Lentimonas	0	0	0	0	0	0
Lentisphaera	0	0	0	0	0	0
Leptospira	0	0	0	0	0	0
Leucothrix	0	19	33	48	31	74
Lewinella	39	0	1	0	0	3
Litoreibacter	162	56	40	39	91	112
Litoribacillus	0	0	0	0	0	0
Litoribrevibacter	0	0	0	0	0	0
Litoricola	0	0	0	0	0	0
Litorimonas	2	33	27	27	39	86
Loktanella	524	23	22	12	37	37
Luteibaculum	0	0	0	0	0	0
Lutimonas	0	0	0	0	0	0
Lysobacter	0	0	0	0	0	0
Magnetospira	0	0	0	0	0	0
Mameliella	2	0	0	0	0	0
Maribacter	0	0	0	0	0	0
Maribius	0	0	0	0	0	0
Maricaulis	1	9	1	10	0	0
Maricurvus	0	0	0	0	0	1
Marimicrobium	5	5	6	6	13	9
Marinagarivorans	2	0	0	0	0	0
Marinibacterium	7	4	5	6	0	0
Marinicella	26	0	0	1	1	0
Marinifilum	0	0	0	0	0	0
Marinobacter	20	0	0	1	0	0
Marinobacterium	0	0	0	1	0	1
Marinococcus	0	0	0	0	0	0
Marinomonas	0	0	0	0	0	0
Marinoscillum	0	0	0	0	0	0
Maritalea	324	144	85	95	253	107
Maritimibacter	0	0	0	0	0	0
Maritimimonas	0	0	0	0	0	0
Marivirga	0	0	0	0	0	0
Marivita	24	0	0	0	5	52
Marixanthomonas	0	0	0	0	0	0
Martelella	1	4	2	2	1	0
Massilia	0	3	2	2	3	0
Mesoflavibacter	0	1	1	0	3	9
Mesonia	0	0	0	0	0	0
Mesorhizobium	0	0	0	0	0	0
Methylobacterium	0	4	3	3	0	0
Methyloceanibacter	0	0	0	0	0	0
Methylophaga	5	24	29	20	4	4
Methylotenera	2	1	0	0	0	0
Methyloversatilis	0	0	0	0	0	0
Mf105b01	5	0	2	0	0	0
Microbacterium	0	0	0	0	0	3
Micrococcus	0	0	0	0	1	0
Microscilla	1	0	0	0	0	0
Microvirga	0	0	0	0	0	0
ML602J-51	0	0	0	0	0	0
Moritella	0	0	0	0	0	0
Motiliproteus	0	0	0	0	0	0
Multi-affiliation	698	411	303	271	352	291
Muricauda	4	0	0	0	0	0
Mycobacterium	2	5	1	1	1	0
Mycoplasma	0	693	1136	890	25	191
Nannocystis	4	22	21	6	0	0
Nautella	0	0	0	0	0	0
Neochlamydia	27	5	5	5	5	22
Neptuniibacter	3	7	4	1	5	4
Neptunomonas	1	0	0	0	6	0
Nereida	0	0	0	0	0	0
Nioella	253	0	1	3	27	16
Nitratireductor	0	0	0	0	0	0
Nitrosomonas	0	0	0	0	0	0
Nocardioides	0	0	0	0	2	0
Nonlabens	0	0	0	0	0	0
Nordella	0	0	0	0	0	0
Noviherbaspirillum	0	0	0	1	0	0
Novosphingobium	0	0	0	0	0	0
NS10 marine group	0	0	0	0	0	0
NS3a marine group	0	0	0	0	0	0
NS4 marine group	0	0	0	0	0	0
NS5 marine group	0	0	0	0	0	0
Oceanicaulis	40	2	3	9	2	0
Oceanicoccus	0	0	0	0	0	0
Oceaniserpentilla	0	11	24	7	6	0
Oceanobacter	0	0	0	0	0	0
Oceanococcus	0	0	0	0	0	0
Oceanospirillum	0	0	0	0	0	0
Octadecabacter	0	0	0	0	1	0
Oleibacter	18	0	0	0	0	0
Oleiphilus	4	215	157	132	86	77
Oleispira	0	0	0	0	0	3
Olleya	0	0	0	0	0	0
OM27 clade	193	0	1	7	3	0
OM43 clade	0	0	0	0	0	0
OM60(NOR5) clade	0	0	0	0	0	0
Ottowia	0	0	0	0	0	0
Owenweeksia	0	0	0	0	0	0
Paenibacillus	0	9	2	15	13	8
Pajaroellobacter	0	0	0	0	0	0
Pantoea	0	0	0	0	0	0
Parachlamydia	0	0	0	0	0	0
Paracoccus	0	2	0	0	1	0
Paraglaciecola	0	0	0	0	0	0
Paramaledivibacter	0	0	0	0	0	0
Parvularcula	4	0	7	0	1	0
PAUC26f	0	0	0	0	0	0
Pelagibaca	2	32	32	28	4	17
Pelagibacterium	0	0	0	0	0	0
Pelagicoccus	0	0	0	0	0	0
Peredibacter	3	5	4	14	1	0
Persicirhabdus	0	0	0	0	0	0
Phaeobacter	221	98	64	67	274	302
Phaeodactylibacter	0	0	0	0	0	0
Phaselicystis	0	0	0	0	0	0
Phenylobacterium	0	0	0	0	0	0
Phormidesmis ANT.LACV5.1	0	0	0	0	0	0
Photobacterium	0	0	0	0	0	0
Phycisphaera	19	19	4	12	7	0
Pir4 lineage	2	0	2	0	0	0
Pirellula	96	13	12	6	19	31
Planctomicrobium	72	42	25	15	9	0
Planktomarina	314	0	1	4	1	0
Planktotalea	19	0	2	0	7	0
Plesiocystis	0	0	0	1	0	0
Pleurocapsa PCC-7319	0	0	0	0	0	0
Polaribacter	0	0	0	0	0	0
Polaribacter 1	0	0	0	0	0	0
Polaribacter 2	0	0	0	0	0	0
Polaribacter 3	0	0	0	0	0	0
Polaribacter 4	0	0	1	0	1	0
Ponticoccus	25	14	4	11	10	0
Pontivivens	0	0	0	0	0	0
Portibacter	0	0	0	0	0	0
Porticoccus	190	169	114	111	210	116
Poseidonocella	0	0	0	0	0	0
Primorskyibacter	135	0	0	0	0	0
Profundimonas	0	0	0	0	0	0
Propionigenium	0	0	0	0	0	0
Pseudahrensia	30	1	0	5	3	11
Pseudoalteromonas	48	401	217	320	22	23
Pseudofulvibacter	2	0	0	1	1	0
Pseudohoeflea	2	0	4	4	0	0
Pseudohongiella	0	0	3	0	0	0
Pseudomonas	0	19	22	6	33	21
Pseudonocardia	0	0	0	0	0	0
Pseudooceanicola	2	0	0	0	1	1
Pseudorhodoplanes	0	0	0	0	0	0
Pseudoruegeria	69	9	10	19	33	31
Pseudoxanthomonas	0	0	0	0	0	0
Psychrilyobacter	0	0	0	0	0	0
Psychrobacter	0	0	0	0	2	0
Psychrobium	0	0	0	0	0	3
Psychromonas	2	235	258	180	55	45
Psychroserpens	0	0	0	0	0	0
Psychrosphaera	0	8	0	4	0	0
Ralstonia	0	0	0	0	0	0
Rapidithrix	0	0	0	0	0	0
Reichenbachiella	10	4	0	0	1	0
Reinekea	0	0	0	0	0	0
Rheinheimera	0	0	0	0	0	0
Rhodococcus	0	0	5	2	0	0
Rhodomicrobium	8	0	9	0	0	11
Rhodopirellula	168	48	26	47	170	45
Rhodopseudomonas	0	0	0	0	0	0
Rickettsiella	0	1	0	1	0	0
Robiginitalea	0	0	0	0	0	0
Robiginitomaculum	0	0	0	0	0	0
Roseibacillus	0	0	5	1	1	0
Roseibacterium	0	0	0	0	0	0
Roseicyclus	1	6	3	18	8	2
Roseimarinus	0	0	0	0	0	0
Roseivirga	0	0	0	0	0	0
Roseobacter	16	29	28	34	20	2
Roseobacter clade CHAB-I-5 lineage	4	29	13	18	8	12
Roseobacter clade NAC11-7 lineage	3	0	5	1	0	0
Roseovarius	27	10	6	3	0	15
RS62 marine group	0	0	0	0	0	0
Rubidimonas	2	0	0	1	0	0
Rubinisphaera	55	3	0	0	8	0
Rubripirellula	1	0	0	0	12	0
Rubritalea	0	0	0	0	0	0
Ruegeria	784	14	8	22	18	12
Saccharophagus	0	0	0	0	0	0
Saccharospirillum	2	0	0	0	0	0
Sagittula	2801	99	88	82	167	122
Salegentibacter	0	0	0	0	0	0
Salinihabitans	0	0	0	0	0	0
Salinimonas	2	0	1	1	1	0
Salinirepens	0	18	16	15	0	0
Sandaracinus	2	0	0	4	1	5
SAR92 clade	0	0	0	0	0	0
SCGC AAA164-E04	0	0	0	0	0	0
Schleiferia	0	0	0	0	0	0
Sedimentitalea	164	17	3	1	39	13
Seohaeicola	0	0	0	0	0	0
Shewanella	0	0	0	0	0	0
Shimia	0	0	0	0	0	0
Silicimonas	837	25	37	41	97	40
Simiduia	0	0	0	0	0	0
Sinobacterium	0	0	0	0	0	0
SM1A02	1527	95	76	64	255	17
Sneathiella	0	0	0	0	0	0
Sphingoaurantiacus	0	0	0	0	251	244
Sphingobacterium	0	2	0	0	0	0
Sphingobium	0	0	0	0	0	0
Sphingomicrobium	0	0	0	0	0	0
Sphingomonas	0	2	4	1	0	0
Sphingopyxis	0	0	0	0	0	0
Sphingorhabdus	16	38	19	30	9	0
Spirochaeta 2	0	0	0	0	0	0
Spongiibacter	0	0	0	0	0	0
Spongiibacterium	0	0	0	0	0	0
Staphylococcus	0	0	0	0	2	7
Stappia	0	0	0	0	0	0
Stenotrophomonas	0	0	0	1	0	0
Streptococcus	0	0	0	0	0	0
Subgroup 10	0	0	0	0	0	8
Subsaxibacter	0	0	0	0	0	0
Sulfitobacter	136	53	39	38	81	55
Sulfurimonas	0	0	0	0	0	0
Sulfurovum	0	0	0	0	0	0
SUP05 cluster	0	0	0	0	34	178
Sva0996 marine group	728	21	35	28	90	3
Synechococcus CC9902	0	0	2	0	0	0
Taeseokella	0	0	0	0	0	0
Tamlana	0	0	0	0	0	0
Tateyamaria	116	0	0	0	0	2
Temperatibacter	0	0	0	0	0	0
Tenacibaculum	0	15	9	8	17	30
Tepidibacter	0	0	0	0	0	0
Tepidicaulis	0	0	0	0	0	0
Terasakiella	0	0	0	0	0	0
Terasakiispira	0	0	0	0	0	0
Thalassobius	2324	40	42	29	112	65
Thalassococcus	51	0	0	0	0	0
Thalassolituus	4	0	0	0	0	0
Thalassomonas	0	0	0	0	0	0
Thalassospira	0	0	0	0	0	0
Thalassotalea	24	5	2	5	23	14
Thauera	0	0	0	0	0	0
Thioalkalispira	0	2	1	0	1	0
Thioclava	0	26	20	14	1	10
Thiohalophilus	7	0	0	0	30	26
Thiothrix	829	1732	1333	1280	4095	3158
Tistrella	0	0	0	0	0	0
Tropicibacter	0	0	0	0	0	0
Tropicimonas	13	1	0	3	4	0
Ulvibacter	10	81	123	122	30	30
Umboniibacter	0	0	0	0	0	0
Undibacterium	0	0	0	0	0	0
unknown genus	6755	15682	16598	16915	14164	16478
Urania-1B-19 marine sediment group	2	0	0	0	0	0
Variovorax	0	0	0	0	0	0
Verruc-01	2	0	0	0	5	0
Vibrio	3	825	806	830	71	46
Vitellibacter	0	0	1	1	0	0
Waddlia	0	0	0	0	0	0
Winogradskyella	0	21	42	18	6	25
Woeseia	4	5	7	5	11	12
Wolbachia	0	0	0	0	0	0
Woodsholea	0	0	0	0	0	0
Xanthomarina	0	0	0	0	0	0
Yangia	0	17	24	30	19	25
Zhongshania	0	0	0	0	0	0

## Sheet: F1 Day 120 H0
Genus	F1 D120H0 Control 1	F1 D120H0 Control 2	F1 D120H0 Control 3	F1 D120H0 ME-exposed 1	F1 D120H0 ME-exposed 2	F1 D120H0 ME-exposed 3
[Cytophaga] xylanolytica group	0	0	0	0	0	0
[Desulfobacterium] catecholicum group	8	0	0	0	0	0
[Polaribacter] huanghezhanensis	215	5	4	4	2	6
Acanthopleuribacter	11	0	46	83	23	110
Achromobacter	0	0	0	0	0	0
Acidisoma	0	0	0	0	0	0
Acidovorax	0	25	0	11	0	2
Acinetobacter	0	31	0	31	2811	698
Actibacter	1	0	0	0	0	0
Aestuariibacter	12	5	5	6	0	9
Aestuariicella	3	0	1	1	0	2
Aestuariispira	0	17	160	76	13	19
Aestuariivita	0	0	0	0	0	0
Agaribacter	0	0	0	0	0	0
Ahrensia	36	4	5	0	0	0
Albimonas	0	0	1	1	1	0
Albirhodobacter	8	21	18	21	15	31
Alcanivorax	4	1	0	2	3	6
Algibacter	372	0	0	0	0	0
Algicola	203	0	0	0	0	0
Algimonas	14	9	5	4	3	3
Algoriphagus	0	0	0	0	0	0
Aliiglaciecola	33	0	0	0	0	0
Aliikangiella	120	2034	502	900	487	183
Aliiroseovarius	8	74	79	86	66	62
Aliisedimentitalea	20	2	1	3	9	18
Aliivibrio	9	2	2	1	0	1
Alkalimarinus	19	4	1	2	0	0
Alkanindiges	3	2	0	2	0	2
Allorhizobium-Neorhizobium-Pararhizobium-Rhizobium	2	59	29	39	38	58
Altererythrobacter	0	10	6	0	0	0
Alteromonas	38	1	0	1	3	0
Amaricoccus	0	1	3	0	0	0
Aminobacter	0	0	0	0	0	0
Amphritea	42	1	0	0	2	1
Amylibacter	2	0	2	2	0	0
Anaerococcus	0	0	0	0	0	0
Anaeromicrobium	0	0	0	0	0	0
Anderseniella	1	1	0	0	0	0
Antarctobacter	23	16	13	11	2	7
Aquibacter	16	17	6	16	5	20
Aquimarina	858	109	695	542	1	7
Arcicella	11	0	0	0	0	0
Arcobacter	574	0	6	2	0	1
Arenibacter	0	1	0	0	0	0
Arenicella	52	11	6	7	5	7
Ascidiaceihabitans	0	0	0	0	0	0
Ascidiimonas	19	0	0	0	0	0
Aurantimonas	0	129	212	243	165	176
Aurantivirga	25	3	0	9	0	0
Aureisphaera	4	0	0	0	0	1
Aureispira	33	6	2	4	29	12
Aureivirga	0	0	0	0	0	0
Bacillus	2	0	0	0	0	0
Bacteroides	0	0	0	0	0	0
Balneola	0	2	0	0	0	0
BD1-7 clade	43	1	2	1	0	6
Bdellovibrio	19	70	20	17	17	14
Bernardetia	0	0	0	0	0	0
Bizionia	0	0	0	0	0	0
Blastococcus	0	6	0	0	0	1
Blastomonas	0	0	0	0	0	0
Blastopirellula	307	308	258	195	111	173
Bosea	0	0	0	0	0	0
Boseongicola	2	0	0	0	0	0
Brachybacterium	0	0	0	0	0	0
Brevibacillus	0	0	0	0	0	0
Brevibacterium	0	0	0	0	0	0
Brevundimonas	0	100	4	62	106	141
BRH-c57	0	3	14	0	111	66
Burkholderia-Caballeronia-Paraburkholderia	0	0	0	0	0	0
Bythopirellula	4	30	37	19	14	4
C1-B045	30	0	0	0	0	0
Calorithrix	0	0	0	0	0	1
Candidatus Actinomarina	0	0	0	0	0	0
Candidatus Amoebophilus	0	0	0	0	0	0
Candidatus Aquiluna	0	2	19	3	2	0
Candidatus Endoecteinascidia	3	0	0	0	0	0
Candidatus Jidaibacter	5	0	0	0	0	0
Candidatus Megaira	1	0	0	0	0	1
Candidatus Navis	10	0	0	0	0	0
Candidatus Phaeomarinobacter	0	7	2	6	4	4
Candidatus Protochlamydia	24	0	0	0	0	0
Candidatus Puniceispirillum	0	0	0	0	0	0
Candidatus Tenderia	173	60	79	55	46	64
Candidatus Thioglobus	0	0	0	0	0	0
Carboxylicivirga	1	0	0	0	0	0
Catenococcus	0	0	0	0	0	0
Celeribacter	0	0	3	0	0	0
Cellulophaga	0	0	0	0	0	0
Cerasicoccus	0	1	0	7	0	0
Cereibacter	0	20	33	43	18	58
Chryseobacterium	0	45	8	11	3	22
Chryseoglobus	0	2	2	0	0	0
Chryseomicrobium	0	13	0	4	0	9
Clade Ia	0	0	1	1	2	0
Clostridiisalibacter	0	0	0	0	0	0
Clostridium sensu stricto 13	0	0	0	0	0	0
Cm1-21	47	4	5	2	9	4
Cobetia	2	2	0	2	2	1
Cohaesibacter	106	56	78	111	68	63
Colwellia	509	138	174	244	122	45
Congregibacter	0	0	2	0	0	1
Corynebacterium 1	0	0	0	0	0	0
Coxiella	38	0	0	0	5	1
Croceibacter	0	0	0	0	0	0
Croceicoccus	0	0	0	1	0	0
Croceitalea	0	0	0	0	0	0
Crocinitomix	116	67	14	18	3	4
Cutibacterium	0	0	0	0	0	0
Cyanobium PCC-6307	0	0	3	4	2	1
Dasania	0	0	0	0	0	0
Defluviimonas	0	0	0	0	0	0
Defluviitaleaceae UCG-011	0	0	0	0	0	0
Deinococcus	0	11	0	21	0	8
Desulfobulbus	0	0	0	0	0	0
Desulfocarbo	0	0	3	0	1	4
Desulfoluna	0	0	0	0	0	0
Desulfotalea	0	0	0	0	2	0
Devosia	0	292	99	101	68	6
Dichotomicrobium	0	0	0	0	0	0
Dietzia	0	0	0	0	0	0
Dokdonia	3	136	101	248	100	152
Dolosigranulum	0	0	0	0	0	0
Effusibacillus	0	0	0	0	0	0
Ekhidna	65	5	0	1	2	2
Ellin6055	0	0	0	0	0	0
endosymbionts	0	0	0	0	0	0
Endozoicomonas	0	3	3	1	0	1
Enhygromyxa	2	0	0	0	0	0
Erythrobacter	46	8	9	35	7	30
Exiguobacterium	1	10	0	0	1	1
Fabibacter	8	0	0	0	1	0
Falsirhodobacter	29	0	0	0	0	0
Ferrimonas	0	0	0	0	0	0
Filomicrobium	50	40	52	36	16	32
Finegoldia	0	0	0	0	0	0
Flagellimonas	5	0	0	0	0	0
Flammeovirga	0	1	3	0	2	0
Flaviramulus	38	15	0	0	0	0
Flavirhabdus	483	26	3	8	3	2
Flavivirga	0	0	0	0	0	0
Flavobacterium	0	0	0	0	0	2
Fluviicola	82	1	5	8	2	5
Formosa	0	0	0	0	0	0
Francisella	41	0	0	0	0	0
Fuerstia	93	33	26	31	10	22
Fulvivirga	3	0	0	0	0	0
Fusibacter	16	0	10	1	11	14
Fusobacterium	0	0	0	0	0	0
Galbibacter	0	0	0	0	0	0
Garritya	0	0	0	0	0	0
Gillisia	0	0	0	0	0	0
Gilvimarinus	20	0	0	0	0	0
Gimesia	0	15	2	0	0	0
Glaciecola	133	0	1	0	0	0
Gordonia	0	0	0	0	0	0
Gramella	0	0	0	0	0	0
Granulosicoccus	33	0	0	0	0	0
Gynuella	15	0	0	0	0	0
Haliangium	0	35	13	14	3	6
Halioglobus	24	4	3	1	3	2
Halobacteriovorax	3	1	3	18	1	7
Halocynthiibacter	20	1	0	2	0	0
Halodesulfovibrio	0	0	0	0	1	0
Halomonas	0	1	0	1	0	0
Hellea	7	0	0	0	0	2
Henriciella	0	0	4	0	0	0
Hoeflea	2	0	9	1	10	2
HTCC5015	114	14	4	3	0	2
Hyphobacterium	0	2	3	8	2	2
Hyphomicrobium	0	0	0	0	0	0
Hyphomonas	6	4	6	12	4	5
Hyunsoonleella	14	0	0	0	0	0
Idiomarina	0	0	0	0	0	0
Ilumatobacter	40	41	65	48	62	62
IMCC26207	1	0	0	0	0	0
Insolitispirillum	0	0	0	0	7	16
Jannaschia	95	8	1	6	21	16
Jejudonia	0	1	0	0	0	0
Jejuia	0	22	15	33	15	17
Jindonia	0	0	0	0	0	0
Kiloniella	18	542	242	218	124	108
Kocuria	0	0	0	0	0	0
Kordia	328	0	1	0	0	1
Kordiimonas	130	23	7	54	26	10
Labrenzia	54	259	201	175	68	54
Lacinutrix	0	0	0	0	0	0
Lactobacillus	0	0	0	0	0	0
Lawsonella	0	0	0	0	0	0
Legionella	1	0	0	2	0	0
Leisingera	0	0	0	0	0	0
Lentibacter	0	0	0	0	0	0
Lentilitoribacter	96	4	0	7	2	7
Lentimonas	10	0	0	0	0	0
Lentisphaera	0	0	0	0	0	0
Leptospira	0	13	0	1	0	3
Leucothrix	39	129	52	96	72	97
Lewinella	236	37	25	15	13	39
Litoreibacter	178	31	41	4	17	5
Litoribacillus	22	0	0	0	0	0
Litoribrevibacter	0	0	0	0	0	0
Litoricola	0	0	0	0	0	0
Litorimonas	11	13	8	6	4	1
Loktanella	251	380	112	137	259	125
Luteibaculum	3	1	3	0	0	2
Lutimonas	9	0	0	0	0	0
Lysobacter	0	0	0	0	0	1
Magnetospira	4	0	0	0	0	0
Mameliella	0	0	0	0	0	0
Maribacter	5	2	0	0	0	0
Maribius	0	0	0	0	0	0
Maricaulis	2	3	5	11	2	1
Maricurvus	0	0	0	0	0	4
Marimicrobium	61	7	1	14	5	8
Marinagarivorans	0	3	3	5	0	0
Marinibacterium	0	0	1	0	0	2
Marinicella	43	42	7	43	10	15
Marinifilum	0	0	0	1	0	0
Marinobacter	1	3	0	0	2	0
Marinobacterium	158	0	0	0	0	0
Marinococcus	0	0	0	0	0	0
Marinomonas	92	0	0	0	0	0
Marinoscillum	23	0	0	0	0	0
Maritalea	153	128	55	64	25	38
Maritimibacter	0	0	0	0	0	0
Maritimimonas	1	0	0	0	0	0
Marivirga	0	0	3	0	1	3
Marivita	42	23	18	6	15	14
Marixanthomonas	0	0	0	0	0	0
Martelella	0	17	14	20	11	12
Massilia	0	35	4	15	7	43
Mesoflavibacter	0	16	19	28	15	14
Mesonia	0	0	0	0	0	0
Mesorhizobium	0	0	0	0	0	0
Methylobacterium	1	5	7	0	4	7
Methyloceanibacter	7	0	0	0	1	0
Methylophaga	0	4	2	8	2	5
Methylotenera	42	1	0	0	2	1
Methyloversatilis	0	0	0	0	0	0
Mf105b01	0	0	0	6	0	2
Microbacterium	0	0	0	0	0	0
Micrococcus	0	0	0	0	0	0
Microscilla	62	0	0	0	0	0
Microvirga	0	14	2	6	0	3
ML602J-51	0	1	6	4	1	7
Moritella	0	0	0	0	0	0
Motiliproteus	20	0	0	0	0	0
Multi-affiliation	1044	431	379	359	267	359
Muricauda	0	3	5	3	2	0
Mycobacterium	2	1	2	2	3	0
Mycoplasma	0	138	397	721	754	240
Nannocystis	81	82	8	40	6	12
Nautella	0	0	0	0	0	0
Neochlamydia	0	13	1	5	0	11
Neptuniibacter	11	1	1	9	2	5
Neptunomonas	13	0	0	0	6	5
Nereida	1	2	0	0	0	0
Nioella	1	24	12	4	39	50
Nitratireductor	0	0	0	0	0	0
Nitrosomonas	0	0	0	0	0	0
Nocardioides	0	0	0	0	0	0
Nonlabens	0	0	0	0	0	0
Nordella	0	0	0	0	0	0
Noviherbaspirillum	0	0	0	0	3	0
Novosphingobium	0	0	0	0	0	0
NS10 marine group	4	0	0	0	0	0
NS3a marine group	0	0	0	0	0	0
NS4 marine group	0	0	0	0	0	0
NS5 marine group	0	0	4	4	1	0
Oceanicaulis	0	3	14	10	4	1
Oceanicoccus	0	0	0	0	0	0
Oceaniserpentilla	1	0	0	0	0	0
Oceanobacter	0	0	0	0	0	0
Oceanococcus	0	0	0	0	0	0
Oceanospirillum	530	3	0	13	1	0
Octadecabacter	15	1	0	0	0	1
Oleibacter	0	1	3	0	0	2
Oleiphilus	181	157	203	348	465	275
Oleispira	34	25	20	20	7	5
Olleya	1	0	0	0	0	0
OM27 clade	173	22	43	38	19	21
OM43 clade	0	0	0	0	0	0
OM60(NOR5) clade	10	6	4	1	0	4
Ottowia	0	0	0	0	0	0
Owenweeksia	0	0	0	0	0	1
Paenibacillus	1	0	0	0	0	0
Pajaroellobacter	3	0	0	0	0	0
Pantoea	8	0	0	0	0	0
Parachlamydia	0	0	0	0	0	0
Paracoccus	1	8	2	11	2	7
Paraglaciecola	61	5	0	0	0	0
Paramaledivibacter	0	0	0	0	0	0
Parvularcula	0	11	1	3	0	1
PAUC26f	1	0	0	0	0	4
Pelagibaca	0	9	7	6	1	1
Pelagibacterium	0	0	0	3	0	0
Pelagicoccus	17	24	8	1	17	14
Peredibacter	13	6	14	10	3	8
Persicirhabdus	0	0	0	0	0	0
Phaeobacter	92	98	110	132	68	113
Phaeodactylibacter	0	1	0	0	0	0
Phaselicystis	0	0	3	2	4	0
Phenylobacterium	0	19	9	39	0	13
Phormidesmis ANT.LACV5.1	0	0	0	0	0	0
Photobacterium	14	0	0	0	0	0
Phycisphaera	5	36	28	26	9	24
Pir4 lineage	0	14	7	5	11	6
Pirellula	16	38	8	9	13	30
Planctomicrobium	32	63	90	77	38	35
Planktomarina	0	0	0	0	3	0
Planktotalea	55	69	44	55	52	22
Plesiocystis	0	13	17	6	4	8
Pleurocapsa PCC-7319	0	0	0	0	0	0
Polaribacter	3	0	0	0	0	0
Polaribacter 1	0	0	0	0	0	0
Polaribacter 2	15	0	1	0	0	0
Polaribacter 3	0	0	0	0	0	0
Polaribacter 4	63	0	0	0	0	0
Ponticoccus	0	12	2	11	1	3
Pontivivens	4	0	0	0	0	0
Portibacter	7	1	0	0	1	3
Porticoccus	63	26	24	12	12	42
Poseidonocella	0	2	1	0	2	0
Primorskyibacter	0	0	0	0	0	5
Profundimonas	0	0	0	0	0	0
Propionigenium	4	0	3	3	0	0
Pseudahrensia	22	5	0	2	2	1
Pseudoalteromonas	200	13	5	7	5	4
Pseudofulvibacter	47	11	12	10	6	1
Pseudohoeflea	0	0	0	0	0	0
Pseudohongiella	28	2	5	3	4	8
Pseudomonas	1	27	3	27	16	19
Pseudonocardia	0	0	0	0	0	2
Pseudooceanicola	0	1	1	0	5	2
Pseudorhodoplanes	0	0	0	0	0	0
Pseudoruegeria	9	14	19	40	10	10
Pseudoxanthomonas	0	0	0	0	0	0
Psychrilyobacter	7	0	1	0	0	0
Psychrobacter	0	0	0	0	0	0
Psychrobium	0	0	0	0	1	0
Psychromonas	0	0	21	18	25	9
Psychroserpens	102	3	1	2	1	6
Psychrosphaera	27	0	0	0	0	0
Ralstonia	0	0	0	0	0	0
Rapidithrix	2	0	0	0	0	0
Reichenbachiella	32	151	45	23	23	27
Reinekea	18	0	0	0	0	0
Rheinheimera	0	0	0	0	0	0
Rhodococcus	0	2	0	0	0	0
Rhodomicrobium	0	1	0	2	4	2
Rhodopirellula	110	78	116	80	52	68
Rhodopseudomonas	0	0	0	0	0	0
Rickettsiella	0	0	0	0	1	0
Robiginitalea	0	0	0	0	0	0
Robiginitomaculum	0	4	0	0	1	2
Roseibacillus	209	55	25	38	3	11
Roseibacterium	0	0	0	0	0	0
Roseicyclus	0	0	4	1	5	9
Roseimarinus	1	0	0	0	0	0
Roseivirga	0	0	0	0	0	0
Roseobacter	46	36	42	23	14	10
Roseobacter clade CHAB-I-5 lineage	0	1	4	0	0	0
Roseobacter clade NAC11-7 lineage	41	0	2	0	0	0
Roseovarius	29	34	24	16	17	9
RS62 marine group	0	0	0	0	0	0
Rubidimonas	142	11	21	8	15	50
Rubinisphaera	2	11	12	6	5	15
Rubripirellula	5	0	0	0	0	0
Rubritalea	0	0	0	0	0	0
Ruegeria	38	40	45	5	18	35
Saccharophagus	0	0	0	0	0	0
Saccharospirillum	0	0	0	0	0	0
Sagittula	4	22	29	50	18	42
Salegentibacter	0	0	0	0	0	0
Salinihabitans	4	0	0	0	1	0
Salinimonas	0	0	1	3	0	0
Salinirepens	11	84	24	45	18	19
Sandaracinus	3	8	16	8	1	8
SAR92 clade	0	0	0	0	0	0
SCGC AAA164-E04	6	0	0	0	0	0
Schleiferia	0	2	0	0	1	0
Sedimentitalea	35	2	5	3	0	6
Seohaeicola	0	0	0	0	0	0
Shewanella	1	5	1	1	2	2
Shimia	0	0	0	5	3	6
Silicimonas	38	61	66	37	44	54
Simiduia	15	0	0	0	0	0
Sinobacterium	19	0	2	1	0	0
SM1A02	34	138	92	71	38	89
Sneathiella	0	0	2	0	0	2
Sphingoaurantiacus	0	1	0	4	1251	786
Sphingobacterium	0	0	1	0	0	2
Sphingobium	0	0	0	0	0	0
Sphingomicrobium	0	0	0	0	0	0
Sphingomonas	6	19	0	1	18	25
Sphingopyxis	0	0	0	0	0	0
Sphingorhabdus	15	51	38	43	16	25
Spirochaeta 2	0	0	0	0	0	0
Spongiibacter	0	0	0	0	0	0
Spongiibacterium	8	0	0	0	0	0
Staphylococcus	0	1	3	5	0	0
Stappia	0	1	0	0	0	0
Stenotrophomonas	0	10	2	3	2	0
Streptococcus	0	0	0	0	0	0
Subgroup 10	1250	4	8	0	5	0
Subsaxibacter	0	0	0	0	0	0
Sulfitobacter	93	70	67	65	38	61
Sulfurimonas	0	0	0	0	0	0
Sulfurovum	9	0	0	0	0	0
SUP05 cluster	32	0	0	0	0	0
Sva0996 marine group	200	205	255	146	156	241
Synechococcus CC9902	0	2	0	0	0	0
Taeseokella	0	6	1	3	0	1
Tamlana	0	0	0	0	0	0
Tateyamaria	16	9	7	0	5	2
Temperatibacter	2	0	0	0	0	0
Tenacibaculum	111	4	3	8	99	5
Tepidibacter	0	0	0	0	0	0
Tepidicaulis	0	0	0	0	0	0
Terasakiella	8	0	0	6	4	66
Terasakiispira	0	0	0	0	0	0
Thalassobius	21	64	91	53	10	21
Thalassococcus	0	0	0	0	0	0
Thalassolituus	0	0	0	0	0	0
Thalassomonas	6	0	0	0	0	0
Thalassospira	0	0	0	0	0	0
Thalassotalea	504	0	2	6	4	0
Thauera	0	21	10	42	3	3
Thioalkalispira	0	15	26	11	6	6
Thioclava	4	1	0	1	0	1
Thiohalophilus	12	0	0	0	0	0
Thiothrix	111	865	1096	910	571	682
Tistrella	0	0	0	0	0	0
Tropicibacter	0	0	1	0	0	0
Tropicimonas	1	0	4	3	0	0
Ulvibacter	4	64	82	98	38	43
Umboniibacter	13	0	0	0	0	0
Undibacterium	3	0	0	0	0	0
unknown genus	8092	13613	15596	14829	13476	16288
Urania-1B-19 marine sediment group	0	0	0	0	0	0
Variovorax	0	0	0	0	12	1
Verruc-01	2	0	0	0	0	0
Vibrio	1041	80	69	95	87	31
Vitellibacter	0	0	1	0	0	0
Waddlia	0	0	0	0	0	0
Winogradskyella	39	15	12	5	4	20
Woeseia	103	94	61	44	55	59
Wolbachia	0	0	0	0	0	0
Woodsholea	0	0	0	0	0	0
Xanthomarina	0	1	0	0	0	0
Yangia	0	0	3	6	0	4
Zhongshania	0	0	0	0	0	0

## Sheet: F2 Day 2
Genus	F2 D2 Control 1	F2 D2 Control 2	F2 D2 Control 3	F2 D2 ME-exposed 1	F2 D2 ME-exposed 2	F2 D2 ME-exposed 3
[Cytophaga] xylanolytica group	0	0	0	0	0	0
[Desulfobacterium] catecholicum group	0	0	0	0	0	0
[Polaribacter] huanghezhanensis	2	10	11	3	9	9
Acanthopleuribacter	0	0	0	0	0	0
Achromobacter	4	0	0	0	0	0
Acidisoma	0	0	0	0	0	0
Acidovorax	0	0	0	0	0	0
Acinetobacter	0	258	234	254	16	12
Actibacter	0	0	0	0	0	0
Aestuariibacter	17	3	1	2	385	395
Aestuariicella	14	6	7	6	24	7
Aestuariispira	0	0	0	0	0	0
Aestuariivita	0	0	0	0	0	0
Agaribacter	0	0	0	0	0	1
Ahrensia	0	0	0	0	0	0
Albimonas	0	0	0	0	0	0
Albirhodobacter	2	2	1	0	0	0
Alcanivorax	13	349	281	295	12	13
Algibacter	0	0	0	0	0	0
Algicola	0	0	0	1	1	0
Algimonas	6	0	0	1	0	0
Algoriphagus	0	0	0	0	0	0
Aliiglaciecola	4	0	0	0	0	0
Aliikangiella	622	0	0	2	1	11
Aliiroseovarius	3	0	0	0	0	0
Aliisedimentitalea	3	0	0	0	0	0
Aliivibrio	0	0	0	0	0	0
Alkalimarinus	51	0	0	0	0	3
Alkanindiges	0	0	0	0	0	0
Allorhizobium-Neorhizobium-Pararhizobium-Rhizobium	0	0	0	0	0	0
Altererythrobacter	0	0	0	0	0	1
Alteromonas	257	1	2	0	3	5
Amaricoccus	0	0	0	0	0	0
Aminobacter	0	0	0	0	0	0
Amphritea	0	0	0	2	1	0
Amylibacter	9	0	0	0	0	0
Anaerococcus	0	0	0	0	0	0
Anaeromicrobium	0	0	0	0	0	2
Anderseniella	0	0	0	0	0	0
Antarctobacter	3	0	0	1	0	0
Aquibacter	162	150	180	193	219	165
Aquimarina	2	0	0	1	0	0
Arcicella	0	0	0	0	0	0
Arcobacter	2	93	140	112	9	12
Arenibacter	7	0	0	0	13	18
Arenicella	3	3	2	0	2	1
Ascidiaceihabitans	0	0	0	0	0	0
Ascidiimonas	0	0	0	0	0	0
Aurantimonas	6	0	0	1	11	8
Aurantivirga	0	0	0	0	0	0
Aureisphaera	3	0	0	0	0	0
Aureispira	66	46	49	61	89	52
Aureivirga	0	0	0	0	0	0
Bacillus	0	0	0	0	12	13
Bacteroides	0	0	0	0	0	0
Balneola	1	0	0	0	0	0
BD1-7 clade	6	0	0	0	0	0
Bdellovibrio	29	0	0	0	3	7
Bernardetia	0	0	0	0	0	0
Bizionia	3	0	0	0	287	266
Blastococcus	1	0	3	0	0	0
Blastomonas	0	0	0	0	0	0
Blastopirellula	6	0	0	1	1	1
Bosea	0	0	0	0	0	0
Boseongicola	0	0	0	0	0	0
Brachybacterium	0	0	0	0	0	0
Brevibacillus	0	0	0	0	0	0
Brevibacterium	0	0	0	0	0	0
Brevundimonas	0	0	0	0	12	26
BRH-c57	0	0	0	0	0	0
Burkholderia-Caballeronia-Paraburkholderia	0	0	0	0	0	0
Bythopirellula	0	0	0	0	0	0
C1-B045	0	0	0	0	0	0
Calorithrix	2	0	0	0	0	0
Candidatus Actinomarina	0	0	0	0	0	0
Candidatus Amoebophilus	0	0	0	0	0	0
Candidatus Aquiluna	0	1	2	0	0	3
Candidatus Endoecteinascidia	0	0	0	0	0	0
Candidatus Jidaibacter	0	0	0	0	0	0
Candidatus Megaira	0	0	0	0	0	0
Candidatus Navis	27	0	0	0	0	0
Candidatus Phaeomarinobacter	4	0	0	0	0	0
Candidatus Protochlamydia	0	0	0	0	0	0
Candidatus Puniceispirillum	0	0	0	0	0	0
Candidatus Tenderia	0	0	0	0	0	0
Candidatus Thioglobus	0	0	0	0	0	0
Carboxylicivirga	0	0	0	0	0	0
Catenococcus	1	2	4	5	9	12
Celeribacter	0	27	18	28	0	0
Cellulophaga	0	0	0	0	0	0
Cerasicoccus	0	0	0	0	0	0
Cereibacter	0	0	0	0	0	0
Chryseobacterium	0	0	0	0	5	2
Chryseoglobus	0	0	0	0	0	0
Chryseomicrobium	0	0	0	0	0	0
Clade Ia	0	0	1	0	0	0
Clostridiisalibacter	0	0	0	0	0	0
Clostridium sensu stricto 13	0	0	0	0	0	0
Cm1-21	0	0	0	0	0	0
Cobetia	3	2	1	0	0	4
Cohaesibacter	15	0	1	0	0	0
Colwellia	0	521	483	501	16	20
Congregibacter	102	0	0	0	0	0
Corynebacterium 1	0	0	0	0	2	7
Coxiella	0	0	0	0	0	0
Croceibacter	0	0	0	0	0	0
Croceicoccus	1	0	0	0	2	1
Croceitalea	0	0	0	0	0	0
Crocinitomix	7	8	0	6	45	25
Cutibacterium	0	3	0	0	0	2
Cyanobium PCC-6307	0	0	0	0	0	0
Dasania	1	0	0	0	0	0
Defluviimonas	0	0	0	0	0	0
Defluviitaleaceae UCG-011	0	0	0	0	0	0
Deinococcus	0	0	0	0	0	0
Desulfobulbus	0	0	0	0	0	0
Desulfocarbo	0	0	0	0	0	0
Desulfoluna	0	0	0	0	0	0
Desulfotalea	0	0	0	0	0	0
Devosia	0	0	0	0	0	0
Dichotomicrobium	0	0	0	0	0	0
Dietzia	0	0	0	0	1	6
Dokdonia	16	1	5	3	6	5
Dolosigranulum	0	0	0	0	4	1
Effusibacillus	0	0	0	0	0	0
Ekhidna	0	0	0	0	0	0
Ellin6055	0	0	0	0	0	0
endosymbionts	0	0	0	0	0	0
Endozoicomonas	0	0	0	0	0	1
Enhygromyxa	0	0	0	0	0	0
Erythrobacter	9	0	0	0	2	1
Exiguobacterium	0	0	0	0	0	0
Fabibacter	1	0	0	0	0	0
Falsirhodobacter	0	0	0	0	0	0
Ferrimonas	0	0	0	0	0	0
Filomicrobium	3	0	0	0	0	0
Finegoldia	0	0	0	0	0	0
Flagellimonas	0	0	0	0	0	0
Flammeovirga	0	0	0	0	0	0
Flaviramulus	1	0	0	0	0	0
Flavirhabdus	0	1	6	0	3	3
Flavivirga	0	0	0	0	0	0
Flavobacterium	12	8	6	1	3	12
Fluviicola	33	1	0	0	1	3
Formosa	0	0	0	0	0	0
Francisella	0	0	0	0	0	0
Fuerstia	40	0	3	0	0	0
Fulvivirga	0	0	0	0	0	0
Fusibacter	0	0	0	0	0	0
Fusobacterium	0	0	0	0	0	0
Galbibacter	0	0	0	0	0	0
Garritya	0	0	0	0	0	0
Gillisia	0	0	0	0	0	0
Gilvimarinus	0	0	0	0	0	0
Gimesia	0	0	0	0	0	0
Glaciecola	6	2	0	0	0	1
Gordonia	18	0	0	0	9	20
Gramella	0	0	0	0	0	0
Granulosicoccus	0	0	0	0	0	0
Gynuella	0	0	0	0	0	0
Haliangium	1	0	0	0	0	0
Halioglobus	33	0	0	0	0	0
Halobacteriovorax	0	0	0	0	0	0
Halocynthiibacter	6	0	0	1	0	3
Halodesulfovibrio	0	0	0	0	0	0
Halomonas	0	11	19	15	12	21
Hellea	0	0	0	0	0	0
Henriciella	0	0	0	0	0	0
Hoeflea	7	2	0	0	16	19
HTCC5015	3	4	6	8	23	5
Hyphobacterium	0	0	0	0	0	0
Hyphomicrobium	1	0	0	0	0	0
Hyphomonas	20	0	0	0	3	0
Hyunsoonleella	0	0	0	0	0	0
Idiomarina	0	17	15	13	1	6
Ilumatobacter	8	1	0	0	0	1
IMCC26207	6	0	0	0	4	5
Insolitispirillum	0	0	0	0	0	0
Jannaschia	1	1	0	0	2	0
Jejudonia	0	0	0	0	0	0
Jejuia	0	0	0	0	0	0
Jindonia	0	0	0	0	0	0
Kiloniella	5	0	2	0	17	11
Kocuria	0	0	0	0	0	0
Kordia	22	0	0	0	1	3
Kordiimonas	0	0	0	0	0	0
Labrenzia	31	44	30	41	19	34
Lacinutrix	0	0	0	0	0	0
Lactobacillus	0	0	3	0	0	0
Lawsonella	0	0	0	0	0	0
Legionella	4	0	0	0	0	0
Leisingera	8	0	0	0	2	0
Lentibacter	0	0	0	0	0	0
Lentilitoribacter	18	24	24	45	6	8
Lentimonas	0	0	0	1	0	0
Lentisphaera	0	0	0	0	0	0
Leptospira	0	0	0	0	0	0
Leucothrix	1	0	0	0	0	0
Lewinella	579	4	0	4	2	5
Litoreibacter	134	0	1	0	0	4
Litoribacillus	3	9	13	7	122	137
Litoribrevibacter	0	0	0	0	0	0
Litoricola	0	0	0	0	1	0
Litorimonas	1	10	9	13	20	18
Loktanella	648	3	4	4	52	33
Luteibaculum	1	0	0	0	0	0
Lutimonas	0	0	0	0	0	0
Lysobacter	0	0	0	0	0	0
Magnetospira	0	0	0	0	0	0
Mameliella	0	0	0	0	1	0
Maribacter	32	0	0	0	0	0
Maribius	0	0	0	0	0	0
Maricaulis	1	4	0	0	3	0
Maricurvus	5	0	0	0	0	0
Marimicrobium	6	0	0	0	0	0
Marinagarivorans	47	0	0	1	0	0
Marinibacterium	0	0	0	0	0	0
Marinicella	83	2	3	0	6	1
Marinifilum	0	0	0	0	0	0
Marinobacter	57	1	0	0	365	381
Marinobacterium	0	1	0	2	66	68
Marinococcus	0	0	0	0	0	0
Marinomonas	0	0	0	1	0	0
Marinoscillum	0	0	0	0	0	0
Maritalea	45	0	0	0	2	10
Maritimibacter	0	0	0	0	0	0
Maritimimonas	0	0	0	0	0	0
Marivirga	0	0	0	0	0	0
Marivita	54	0	0	1	2	2
Marixanthomonas	1	0	0	0	0	0
Martelella	12	1	2	0	20	24
Massilia	0	0	0	0	24	37
Mesoflavibacter	44	394	420	396	127	131
Mesonia	0	0	0	0	0	0
Mesorhizobium	0	0	0	0	0	0
Methylobacterium	0	0	1	0	1	1
Methyloceanibacter	0	0	0	0	0	0
Methylophaga	63	0	0	0	0	2
Methylotenera	0	0	0	0	0	0
Methyloversatilis	0	0	0	0	0	0
Mf105b01	1	0	0	0	2	8
Microbacterium	18	0	0	0	1	1
Micrococcus	0	0	0	0	0	0
Microscilla	1	0	0	0	0	0
Microvirga	0	0	0	0	0	0
ML602J-51	0	3	0	0	0	0
Moritella	0	0	0	0	0	0
Motiliproteus	0	0	0	0	0	0
Multi-affiliation	1526	3334	3367	3494	8184	8058
Muricauda	14	0	0	0	0	1
Mycobacterium	598	0	0	0	5	1
Mycoplasma	0	2	1	0	1	2
Nannocystis	14	0	0	0	0	0
Nautella	0	0	0	0	0	0
Neochlamydia	0	0	0	0	0	0
Neptuniibacter	13	24	25	29	0	2
Neptunomonas	6	0	0	0	202	194
Nereida	0	0	3	0	1	0
Nioella	20	0	0	0	0	0
Nitratireductor	0	0	0	0	0	0
Nitrosomonas	0	0	0	0	0	0
Nocardioides	0	0	0	0	1	2
Nonlabens	0	0	0	0	0	0
Nordella	3	0	0	0	0	0
Noviherbaspirillum	0	0	0	0	0	0
Novosphingobium	0	0	0	0	0	0
NS10 marine group	0	3	1	0	1	7
NS3a marine group	0	0	0	0	0	0
NS4 marine group	0	0	0	0	0	0
NS5 marine group	0	0	0	1	1	0
Oceanicaulis	9	0	0	0	5	5
Oceanicoccus	0	0	0	0	0	0
Oceaniserpentilla	0	28	14	31	55	66
Oceanobacter	0	0	0	0	76	55
Oceanococcus	0	0	0	0	0	0
Oceanospirillum	0	20	17	16	0	0
Octadecabacter	0	0	0	3	0	0
Oleibacter	0	2	1	0	26	26
Oleiphilus	212	5	5	5	9	13
Oleispira	3	55	36	52	16	18
Olleya	2	1	0	0	3	0
OM27 clade	92	0	0	0	2	7
OM43 clade	0	0	0	0	0	0
OM60(NOR5) clade	6	0	0	0	0	0
Ottowia	6	0	0	0	0	0
Owenweeksia	0	0	0	0	0	0
Paenibacillus	0	1	1	0	0	0
Pajaroellobacter	0	0	0	0	0	0
Pantoea	0	0	0	0	0	0
Parachlamydia	0	0	0	0	0	0
Paracoccus	2	0	0	0	19	11
Paraglaciecola	4	0	1	1	4	5
Paramaledivibacter	0	6	16	4	25	8
Parvularcula	0	1	0	0	0	1
PAUC26f	0	0	0	0	0	0
Pelagibaca	16	2	1	0	4	1
Pelagibacterium	0	0	0	0	0	0
Pelagicoccus	0	0	0	0	1	0
Peredibacter	44	0	0	0	3	5
Persicirhabdus	0	0	0	0	0	0
Phaeobacter	214	1786	1681	2083	1519	1780
Phaeodactylibacter	0	0	0	0	0	0
Phaselicystis	0	0	0	0	0	0
Phenylobacterium	0	0	0	0	0	0
Phormidesmis ANT.LACV5.1	0	0	0	0	0	0
Photobacterium	0	0	0	0	0	0
Phycisphaera	1	0	0	0	0	0
Pir4 lineage	0	0	0	0	0	0
Pirellula	0	0	0	0	0	0
Planctomicrobium	48	1	2	0	1	3
Planktomarina	0	1	1	2	2	0
Planktotalea	4	0	1	5	8	4
Plesiocystis	0	0	0	0	0	0
Pleurocapsa PCC-7319	0	0	0	0	0	0
Polaribacter	0	0	0	0	0	0
Polaribacter 1	0	0	0	0	0	0
Polaribacter 2	0	0	0	0	0	0
Polaribacter 3	0	0	0	0	0	0
Polaribacter 4	0	0	1	3	0	0
Ponticoccus	5	2	11	18	1	10
Pontivivens	0	0	0	0	0	0
Portibacter	0	0	0	0	0	0
Porticoccus	41	2	0	0	3	0
Poseidonocella	1	0	0	0	0	0
Primorskyibacter	0	0	0	0	0	0
Profundimonas	0	0	0	0	0	0
Propionigenium	0	0	0	0	0	0
Pseudahrensia	31	4	1	3	11	1
Pseudoalteromonas	6	13268	13592	12786	7454	7504
Pseudofulvibacter	4	65	65	68	172	122
Pseudohoeflea	0	0	0	0	0	3
Pseudohongiella	0	0	0	0	0	0
Pseudomonas	28	416	393	420	231	255
Pseudonocardia	0	0	0	0	0	0
Pseudooceanicola	3	0	0	2	15	10
Pseudorhodoplanes	5	0	0	0	0	0
Pseudoruegeria	107	0	0	0	0	0
Pseudoxanthomonas	31	0	0	0	0	0
Psychrilyobacter	0	0	0	0	0	0
Psychrobacter	0	2	2	0	1	1
Psychrobium	0	0	0	0	1	0
Psychromonas	0	2	0	0	0	0
Psychroserpens	76	2	3	3	7	16
Psychrosphaera	0	0	0	0	0	0
Ralstonia	0	0	0	0	0	0
Rapidithrix	0	0	0	0	0	0
Reichenbachiella	13	0	0	0	0	0
Reinekea	0	0	0	0	0	0
Rheinheimera	4	7	3	7	320	311
Rhodococcus	3	0	0	0	0	0
Rhodomicrobium	0	0	0	0	0	0
Rhodopirellula	244	0	0	0	0	2
Rhodopseudomonas	0	0	0	0	0	0
Rickettsiella	0	0	0	0	0	0
Robiginitalea	0	0	0	0	0	0
Robiginitomaculum	0	0	0	0	0	0
Roseibacillus	2	0	0	0	0	0
Roseibacterium	0	0	0	0	0	0
Roseicyclus	5	2	0	0	0	0
Roseimarinus	0	0	0	0	0	0
Roseivirga	0	0	0	0	4	1
Roseobacter	17	2	2	4	1	0
Roseobacter clade CHAB-I-5 lineage	0	0	0	0	0	0
Roseobacter clade NAC11-7 lineage	1	7	1	2	0	0
Roseovarius	57	6	2	10	23	27
RS62 marine group	0	1	0	0	0	0
Rubidimonas	0	0	0	0	0	0
Rubinisphaera	4	0	0	0	0	0
Rubripirellula	0	0	0	0	0	0
Rubritalea	0	0	0	0	0	0
Ruegeria	52	30	38	55	30	18
Saccharophagus	0	0	0	0	0	0
Saccharospirillum	0	0	0	0	0	0
Sagittula	39	7	9	5	4	0
Salegentibacter	0	0	0	0	0	0
Salinihabitans	0	0	0	0	0	0
Salinimonas	0	5	1	3	4	2
Salinirepens	0	9	7	4	0	0
Sandaracinus	0	0	0	0	0	0
SAR92 clade	0	0	0	0	0	0
SCGC AAA164-E04	0	0	0	0	0	0
Schleiferia	0	0	0	0	0	0
Sedimentitalea	34	0	0	0	0	0
Seohaeicola	0	0	0	0	0	0
Shewanella	0	32	26	25	138	146
Shimia	0	0	0	0	0	0
Silicimonas	11	0	0	0	1	0
Simiduia	0	0	0	0	0	0
Sinobacterium	0	0	0	0	0	0
SM1A02	792	0	2	0	2	9
Sneathiella	0	0	2	0	1	0
Sphingoaurantiacus	0	0	0	0	0	0
Sphingobacterium	0	0	0	0	0	0
Sphingobium	0	0	0	0	0	0
Sphingomicrobium	0	0	0	0	0	0
Sphingomonas	0	5	0	3	7	11
Sphingopyxis	46	0	0	0	0	0
Sphingorhabdus	33	1	0	0	12	6
Spirochaeta 2	0	0	0	0	0	0
Spongiibacter	0	0	0	0	0	0
Spongiibacterium	0	0	0	0	0	0
Staphylococcus	0	6	7	4	3	2
Stappia	0	0	0	0	2	1
Stenotrophomonas	0	0	0	2	0	0
Streptococcus	0	2	0	0	3	1
Subgroup 10	42	1	0	0	0	3
Subsaxibacter	1	0	0	0	0	3
Sulfitobacter	97	1	1	0	79	90
Sulfurimonas	0	0	0	0	0	0
Sulfurovum	0	0	0	0	0	0
SUP05 cluster	0	0	0	0	0	0
Sva0996 marine group	8	0	0	0	0	0
Synechococcus CC9902	0	0	0	0	0	0
Taeseokella	25	0	0	0	0	0
Tamlana	29	0	0	0	0	0
Tateyamaria	29	4	2	0	1	0
Temperatibacter	0	0	0	0	0	0
Tenacibaculum	6	72	46	92	236	181
Tepidibacter	0	4	0	0	19	1
Tepidicaulis	0	0	0	0	1	0
Terasakiella	0	0	0	2	4	4
Terasakiispira	0	0	0	0	0	0
Thalassobius	946	40	30	43	72	75
Thalassococcus	2	0	0	0	0	0
Thalassolituus	0	0	0	0	0	0
Thalassomonas	0	19	24	18	13	9
Thalassospira	119	25	37	28	522	446
Thalassotalea	0	0	0	0	1	1
Thauera	0	2	3	0	0	0
Thioalkalispira	0	0	0	0	0	0
Thioclava	0	115	101	108	33	21
Thiohalophilus	0	0	0	0	0	0
Thiothrix	1	0	0	0	0	0
Tistrella	0	0	0	0	0	0
Tropicibacter	0	0	2	0	0	1
Tropicimonas	3	0	0	0	0	0
Ulvibacter	189	12	12	12	8	1
Umboniibacter	0	0	0	0	0	0
Undibacterium	6	6	3	6	20	11
unknown genus	12418	119	107	141	331	398
Urania-1B-19 marine sediment group	0	0	0	0	0	0
Variovorax	0	0	0	0	0	0
Verruc-01	0	0	0	0	0	0
Vibrio	1228	1710	1618	1702	1009	960
Vitellibacter	30	0	0	0	139	181
Waddlia	0	0	0	0	0	0
Winogradskyella	58	89	89	72	156	150
Woeseia	1	0	0	0	0	0
Wolbachia	0	0	0	0	0	0
Woodsholea	0	0	0	0	0	0
Xanthomarina	0	0	0	0	0	4
Yangia	0	0	0	0	0	0
Zhongshania	0	0	0	0	0	0

## Sheet: F2 Day 10
Genus	F2 D10 Control 1	F2 D10 Control 2	F2 D10 Control 3	F2 D10 ME-exposed 1	F2 D10 ME-exposed 2	F2 D10 ME-exposed 3
[Cytophaga] xylanolytica group	0	0	0	0	0	0
[Desulfobacterium] catecholicum group	0	0	0	0	0	0
[Polaribacter] huanghezhanensis	7	11	4	7	3	4
Acanthopleuribacter	5	0	0	0	0	0
Achromobacter	0	0	0	0	0	0
Acidisoma	0	0	0	0	0	0
Acidovorax	0	0	0	0	0	0
Acinetobacter	10	0	0	0	0	0
Actibacter	0	0	0	0	0	0
Aestuariibacter	0	47	48	55	30	23
Aestuariicella	0	37	24	36	6	10
Aestuariispira	668	0	0	0	0	0
Aestuariivita	0	0	0	0	0	0
Agaribacter	0	0	0	0	0	0
Ahrensia	11	0	0	0	0	0
Albimonas	0	0	0	0	0	1
Albirhodobacter	7	0	2	0	0	0
Alcanivorax	0	22	36	30	8	13
Algibacter	26	0	5	0	1	0
Algicola	5	0	0	1	0	0
Algimonas	0	0	4	4	5	0
Algoriphagus	0	0	0	0	0	0
Aliiglaciecola	0	0	0	0	0	0
Aliikangiella	24	244	263	253	541	565
Aliiroseovarius	6	8	0	1	1	3
Aliisedimentitalea	0	1	9	6	2	1
Aliivibrio	6	0	0	0	0	0
Alkalimarinus	6	322	319	354	69	48
Alkanindiges	0	0	0	0	0	0
Allorhizobium-Neorhizobium-Pararhizobium-Rhizobium	8	0	0	0	0	0
Altererythrobacter	2	0	0	0	0	0
Alteromonas	0	142	144	195	201	226
Amaricoccus	0	0	0	0	0	0
Aminobacter	0	0	0	0	0	0
Amphritea	28	0	0	1	0	0
Amylibacter	0	1	0	3	3	4
Anaerococcus	0	0	0	1	0	0
Anaeromicrobium	0	0	0	0	0	0
Anderseniella	6	0	2	0	0	0
Antarctobacter	0	5	0	1	4	8
Aquibacter	5	221	209	215	150	156
Aquimarina	98	13	7	7	7	4
Arcicella	0	0	0	0	0	0
Arcobacter	60	46	53	51	0	0
Arenibacter	0	8	11	17	3	3
Arenicella	0	2	0	1	2	4
Ascidiaceihabitans	0	0	0	0	0	0
Ascidiimonas	2	0	0	0	0	0
Aurantimonas	0	3	5	5	4	3
Aurantivirga	0	0	0	0	0	0
Aureisphaera	0	6	13	20	11	9
Aureispira	2	990	992	872	75	76
Aureivirga	0	0	0	0	0	0
Bacillus	9	3	0	0	0	0
Bacteroides	0	0	0	0	0	0
Balneola	0	0	0	0	0	0
BD1-7 clade	4	0	0	5	6	2
Bdellovibrio	34	70	55	71	20	22
Bernardetia	0	0	0	0	0	0
Bizionia	0	0	0	0	1	2
Blastococcus	0	0	4	0	0	0
Blastomonas	0	4	0	2	3	0
Blastopirellula	51	15	11	16	9	11
Bosea	0	0	0	1	0	0
Boseongicola	6	1	0	0	0	0
Brachybacterium	0	0	0	0	0	0
Brevibacillus	2	0	0	0	0	0
Brevibacterium	0	0	0	0	0	0
Brevundimonas	9	0	0	0	0	0
BRH-c57	9	0	0	0	0	0
Burkholderia-Caballeronia-Paraburkholderia	0	0	0	0	0	0
Bythopirellula	7	0	0	0	0	0
C1-B045	0	0	0	0	0	0
Calorithrix	0	4	9	4	5	5
Candidatus Actinomarina	0	0	0	0	0	0
Candidatus Amoebophilus	0	0	0	0	0	0
Candidatus Aquiluna	0	0	0	0	0	0
Candidatus Endoecteinascidia	0	0	0	0	0	0
Candidatus Jidaibacter	0	0	0	0	0	0
Candidatus Megaira	0	0	0	0	0	0
Candidatus Navis	0	22	22	10	20	21
Candidatus Phaeomarinobacter	0	8	12	10	0	3
Candidatus Protochlamydia	0	0	1	0	0	0
Candidatus Puniceispirillum	0	0	0	0	0	0
Candidatus Tenderia	23	0	1	0	0	0
Candidatus Thioglobus	0	0	0	0	0	0
Carboxylicivirga	0	0	0	0	0	0
Catenococcus	0	0	0	0	1	0
Celeribacter	5	0	0	0	2	1
Cellulophaga	0	0	0	0	0	0
Cerasicoccus	0	0	0	0	0	0
Cereibacter	0	1	0	0	0	0
Chryseobacterium	0	0	0	0	0	0
Chryseoglobus	0	0	0	0	0	0
Chryseomicrobium	0	0	0	0	0	0
Clade Ia	0	0	0	0	0	0
Clostridiisalibacter	0	0	0	0	0	0
Clostridium sensu stricto 13	0	0	0	0	0	0
Cm1-21	9	0	0	0	0	0
Cobetia	0	2	3	8	1	1
Cohaesibacter	75	81	104	102	11	17
Colwellia	50	0	0	1	0	1
Congregibacter	0	148	165	163	82	113
Corynebacterium 1	0	0	0	0	0	0
Coxiella	0	0	0	0	0	0
Croceibacter	0	0	0	0	0	0
Croceicoccus	0	2	1	2	2	2
Croceitalea	11	0	0	0	0	0
Crocinitomix	26	7	11	4	7	10
Cutibacterium	0	0	0	0	0	0
Cyanobium PCC-6307	0	0	0	0	0	0
Dasania	0	15	20	12	3	3
Defluviimonas	7	0	0	0	0	0
Defluviitaleaceae UCG-011	0	0	0	0	0	0
Deinococcus	0	0	0	0	0	0
Desulfobulbus	0	0	0	0	0	0
Desulfocarbo	0	0	0	3	0	0
Desulfoluna	0	0	0	0	0	0
Desulfotalea	0	0	0	0	0	0
Devosia	0	0	0	0	0	0
Dichotomicrobium	0	0	0	0	0	0
Dietzia	0	0	0	0	0	0
Dokdonia	0	33	39	23	28	39
Dolosigranulum	0	0	0	0	0	0
Effusibacillus	5	0	0	0	0	0
Ekhidna	22	1	0	0	4	0
Ellin6055	0	0	0	0	0	0
endosymbionts	0	0	0	0	0	0
Endozoicomonas	0	0	0	0	0	0
Enhygromyxa	0	18	22	10	0	0
Erythrobacter	24	8	10	13	12	5
Exiguobacterium	0	3	12	11	0	0
Fabibacter	0	5	15	6	4	0
Falsirhodobacter	5	0	0	0	0	1
Ferrimonas	6	0	0	0	0	0
Filomicrobium	2	5	5	4	1	0
Finegoldia	0	0	0	0	0	0
Flagellimonas	1	0	0	0	0	0
Flammeovirga	16	0	0	0	0	0
Flaviramulus	0	0	0	0	1	2
Flavirhabdus	12	423	420	318	8	0
Flavivirga	0	0	0	0	0	0
Flavobacterium	0	22	27	29	18	14
Fluviicola	0	31	25	43	40	62
Formosa	0	0	0	0	0	0
Francisella	0	0	0	0	0	0
Fuerstia	19	74	75	66	40	36
Fulvivirga	0	99	90	75	1	0
Fusibacter	0	0	0	0	0	0
Fusobacterium	0	0	0	0	0	0
Galbibacter	0	0	0	0	0	0
Garritya	0	0	0	0	0	0
Gillisia	0	0	0	0	0	0
Gilvimarinus	0	0	0	0	0	0
Gimesia	0	0	1	0	1	0
Glaciecola	0	9	15	20	2	4
Gordonia	0	9	9	13	9	11
Gramella	0	0	0	0	0	0
Granulosicoccus	0	0	0	1	0	0
Gynuella	0	0	0	0	0	0
Haliangium	2	27	19	21	1	2
Halioglobus	18	54	34	47	32	27
Halobacteriovorax	7	0	0	0	0	0
Halocynthiibacter	0	59	76	69	7	8
Halodesulfovibrio	0	0	0	0	0	0
Halomonas	0	17	3	7	1	2
Hellea	2	1	0	0	0	1
Henriciella	0	0	0	0	0	0
Hoeflea	7	3	4	4	1	6
HTCC5015	0	2	6	2	2	0
Hyphobacterium	0	0	0	0	0	0
Hyphomicrobium	0	1	1	0	0	0
Hyphomonas	2	20	14	9	20	22
Hyunsoonleella	0	0	0	0	0	0
Idiomarina	0	1	0	0	0	0
Ilumatobacter	0	61	50	41	19	25
IMCC26207	0	13	3	6	4	1
Insolitispirillum	0	0	0	0	0	0
Jannaschia	72	1	4	3	0	3
Jejudonia	0	0	0	0	0	0
Jejuia	0	0	0	0	0	0
Jindonia	0	0	0	0	0	0
Kiloniella	11	100	69	48	3	6
Kocuria	0	0	0	0	0	0
Kordia	0	0	2	1	8	14
Kordiimonas	17	2	0	0	0	0
Labrenzia	10	42	36	60	50	38
Lacinutrix	0	0	0	0	0	0
Lactobacillus	0	0	0	0	0	0
Lawsonella	0	0	0	0	0	0
Legionella	0	24	23	20	6	1
Leisingera	0	0	1	0	6	10
Lentibacter	0	0	0	0	0	0
Lentilitoribacter	11	42	38	59	20	7
Lentimonas	0	0	0	0	0	0
Lentisphaera	0	0	0	0	0	0
Leptospira	0	0	0	0	0	0
Leucothrix	0	3	2	3	0	1
Lewinella	11	1841	1753	1641	630	594
Litoreibacter	2	362	360	353	135	177
Litoribacillus	0	33	44	27	2	2
Litoribrevibacter	0	0	0	0	0	0
Litoricola	0	0	0	0	0	0
Litorimonas	0	8	9	12	2	4
Loktanella	12	728	576	688	647	686
Luteibaculum	0	0	0	0	1	0
Lutimonas	0	0	0	0	0	0
Lysobacter	0	0	0	0	0	0
Magnetospira	0	0	0	0	0	0
Mameliella	0	0	1	0	1	1
Maribacter	0	55	15	30	29	22
Maribius	0	0	0	0	0	0
Maricaulis	5	9	3	13	5	4
Maricurvus	0	11	19	15	6	6
Marimicrobium	7	36	51	25	25	21
Marinagarivorans	0	465	524	651	51	36
Marinibacterium	0	0	0	0	0	0
Marinicella	1	50	54	50	73	83
Marinifilum	0	4	3	1	0	0
Marinobacter	6	97	126	104	55	35
Marinobacterium	17	2	0	5	3	2
Marinococcus	0	0	0	0	0	0
Marinomonas	0	1	0	0	0	0
Marinoscillum	0	0	0	0	0	0
Maritalea	4	126	142	150	37	26
Maritimibacter	0	0	0	0	0	0
Maritimimonas	0	0	0	0	0	0
Marivirga	0	0	0	0	0	2
Marivita	6	32	26	53	63	73
Marixanthomonas	5	2	4	6	0	6
Martelella	0	22	13	18	4	9
Massilia	0	0	0	0	0	0
Mesoflavibacter	20	51	68	76	22	27
Mesonia	0	0	0	0	0	0
Mesorhizobium	0	1	0	6	0	1
Methylobacterium	3	0	0	0	1	2
Methyloceanibacter	0	0	0	0	0	0
Methylophaga	47	77	108	91	51	70
Methylotenera	6	2	0	0	0	0
Methyloversatilis	0	0	0	0	0	0
Mf105b01	0	3	4	1	4	0
Microbacterium	0	15	14	15	25	19
Micrococcus	0	0	0	0	0	0
Microscilla	0	124	111	96	0	0
Microvirga	0	0	0	0	0	0
ML602J-51	0	0	0	0	0	0
Moritella	0	0	0	0	0	0
Motiliproteus	0	0	0	0	0	0
Multi-affiliation	666	2018	2091	2250	1475	1656
Muricauda	0	6	13	22	28	10
Mycobacterium	0	492	540	500	505	582
Mycoplasma	2630	0	0	0	0	0
Nannocystis	0	18	15	19	27	9
Nautella	0	0	0	0	0	0
Neochlamydia	9	0	0	0	0	0
Neptuniibacter	0	79	77	81	15	15
Neptunomonas	3	41	65	38	4	9
Nereida	0	0	0	0	0	0
Nioella	10	6	4	9	19	20
Nitratireductor	0	0	0	0	0	0
Nitrosomonas	0	0	0	0	0	0
Nocardioides	0	1	0	0	0	1
Nonlabens	0	0	0	0	0	0
Nordella	0	1	0	5	5	0
Noviherbaspirillum	0	0	0	0	0	0
Novosphingobium	0	0	0	0	0	0
NS10 marine group	0	30	21	29	0	0
NS3a marine group	0	0	0	0	0	0
NS4 marine group	0	0	0	0	0	0
NS5 marine group	0	0	0	0	0	0
Oceanicaulis	0	19	21	23	7	7
Oceanicoccus	0	2	0	1	0	0
Oceaniserpentilla	0	3	4	6	1	1
Oceanobacter	0	0	0	0	2	0
Oceanococcus	0	0	0	0	0	0
Oceanospirillum	0	1	2	7	0	0
Octadecabacter	0	0	0	0	0	1
Oleibacter	0	0	0	5	0	0
Oleiphilus	193	384	363	341	195	164
Oleispira	0	0	1	0	0	0
Olleya	0	0	3	1	1	6
OM27 clade	5	54	32	49	89	88
OM43 clade	0	0	0	0	0	0
OM60(NOR5) clade	0	5	2	5	3	2
Ottowia	0	4	14	6	6	6
Owenweeksia	0	0	0	0	0	0
Paenibacillus	5	0	0	0	0	0
Pajaroellobacter	0	0	0	0	0	0
Pantoea	0	0	0	0	0	0
Parachlamydia	0	0	1	3	1	0
Paracoccus	0	9	12	15	2	6
Paraglaciecola	0	0	7	4	1	6
Paramaledivibacter	0	72	59	66	0	0
Parvularcula	0	2	2	9	0	0
PAUC26f	2	0	0	0	0	0
Pelagibaca	0	1	0	6	17	27
Pelagibacterium	0	0	0	0	0	0
Pelagicoccus	7	0	0	0	0	0
Peredibacter	14	70	56	82	41	37
Persicirhabdus	2	0	0	0	0	0
Phaeobacter	2	845	760	884	240	310
Phaeodactylibacter	3	0	1	0	0	0
Phaselicystis	0	1	0	1	3	1
Phenylobacterium	0	0	0	0	0	0
Phormidesmis ANT.LACV5.1	0	0	0	0	0	0
Photobacterium	0	0	0	0	0	0
Phycisphaera	0	4	5	0	0	0
Pir4 lineage	0	0	1	2	0	0
Pirellula	0	3	7	6	3	4
Planctomicrobium	19	57	71	53	57	78
Planktomarina	0	2	2	3	3	5
Planktotalea	26	5	10	10	4	8
Plesiocystis	0	277	272	235	1	0
Pleurocapsa PCC-7319	0	0	0	0	0	0
Polaribacter	0	0	0	0	0	0
Polaribacter 1	0	0	0	0	0	0
Polaribacter 2	0	0	0	0	0	0
Polaribacter 3	0	0	0	0	0	0
Polaribacter 4	0	6	7	3	1	0
Ponticoccus	0	9	7	17	2	7
Pontivivens	0	0	0	0	0	0
Portibacter	8	0	0	0	0	0
Porticoccus	35	97	75	62	60	49
Poseidonocella	0	1	2	0	0	1
Primorskyibacter	0	5	1	0	2	2
Profundimonas	0	0	0	0	0	0
Propionigenium	0	0	0	0	0	0
Pseudahrensia	58	96	96	75	31	19
Pseudoalteromonas	1	96	68	89	12	10
Pseudofulvibacter	11	12	9	3	5	2
Pseudohoeflea	0	1	1	0	0	0
Pseudohongiella	10	0	0	0	0	0
Pseudomonas	38	32	27	23	39	28
Pseudonocardia	0	0	0	0	0	0
Pseudooceanicola	0	13	14	9	3	9
Pseudorhodoplanes	0	3	9	7	7	3
Pseudoruegeria	0	131	116	126	124	123
Pseudoxanthomonas	0	35	15	26	25	26
Psychrilyobacter	22	0	0	0	0	0
Psychrobacter	0	0	0	0	0	0
Psychrobium	91	0	0	0	0	0
Psychromonas	572	0	0	0	0	0
Psychroserpens	9	40	52	47	105	89
Psychrosphaera	0	0	0	0	0	0
Ralstonia	0	0	0	0	0	0
Rapidithrix	0	0	0	0	0	0
Reichenbachiella	6	42	28	37	8	11
Reinekea	0	0	0	0	0	0
Rheinheimera	0	1	4	8	5	0
Rhodococcus	0	0	2	2	1	1
Rhodomicrobium	0	0	0	0	0	0
Rhodopirellula	19	295	357	223	272	207
Rhodopseudomonas	0	0	0	0	0	0
Rickettsiella	0	0	0	0	0	0
Robiginitalea	0	0	0	0	0	0
Robiginitomaculum	0	0	0	0	0	0
Roseibacillus	2	0	3	3	3	0
Roseibacterium	0	0	0	0	0	0
Roseicyclus	0	5	3	4	4	5
Roseimarinus	4	0	0	0	0	0
Roseivirga	0	0	1	2	0	0
Roseobacter	7	63	72	83	21	34
Roseobacter clade CHAB-I-5 lineage	0	0	0	0	0	0
Roseobacter clade NAC11-7 lineage	4	4	2	9	2	0
Roseovarius	25	44	47	40	37	47
RS62 marine group	0	0	0	0	0	0
Rubidimonas	0	3	2	4	0	0
Rubinisphaera	0	0	0	0	0	0
Rubripirellula	0	1	1	0	2	3
Rubritalea	0	0	0	0	0	0
Ruegeria	9	150	109	141	70	70
Saccharophagus	0	0	0	0	0	0
Saccharospirillum	0	0	0	0	0	0
Sagittula	88	43	49	58	25	19
Salegentibacter	0	0	0	0	0	0
Salinihabitans	0	0	0	0	0	0
Salinimonas	0	0	1	0	1	2
Salinirepens	8	0	0	0	0	0
Sandaracinus	0	3	1	3	1	2
SAR92 clade	0	0	0	0	0	0
SCGC AAA164-E04	0	0	0	0	0	0
Schleiferia	0	0	0	0	0	0
Sedimentitalea	0	54	54	82	35	36
Seohaeicola	0	0	0	0	0	0
Shewanella	0	25	30	18	0	0
Shimia	0	0	0	0	0	0
Silicimonas	26	26	40	36	27	15
Simiduia	0	0	0	0	0	0
Sinobacterium	0	0	0	0	0	0
SM1A02	12	864	962	762	833	707
Sneathiella	0	3	7	3	1	0
Sphingoaurantiacus	0	0	0	0	0	0
Sphingobacterium	0	0	0	0	0	0
Sphingobium	0	0	0	0	2	0
Sphingomicrobium	0	0	0	0	0	0
Sphingomonas	1	0	0	6	4	1
Sphingopyxis	0	77	66	65	56	41
Sphingorhabdus	9	39	34	37	26	21
Spirochaeta 2	10	0	0	0	0	0
Spongiibacter	0	0	0	0	0	0
Spongiibacterium	5	0	0	0	0	0
Staphylococcus	0	0	0	0	0	0
Stappia	0	1	3	2	0	0
Stenotrophomonas	0	0	0	0	0	0
Streptococcus	0	0	0	0	0	0
Subgroup 10	17	125	115	142	42	46
Subsaxibacter	0	0	0	0	0	0
Sulfitobacter	45	161	142	131	96	109
Sulfurimonas	0	0	0	0	0	0
Sulfurovum	0	0	0	0	0	0
SUP05 cluster	0	0	0	0	0	0
Sva0996 marine group	25	20	11	6	6	3
Synechococcus CC9902	0	0	0	0	0	0
Taeseokella	0	44	49	59	29	40
Tamlana	0	55	43	38	54	47
Tateyamaria	0	59	39	56	16	33
Temperatibacter	0	0	0	0	0	0
Tenacibaculum	8	80	84	68	13	8
Tepidibacter	0	2	0	6	0	0
Tepidicaulis	0	0	0	0	0	1
Terasakiella	0	0	0	0	0	0
Terasakiispira	0	0	0	0	0	0
Thalassobius	92	1111	1331	1658	836	1054
Thalassococcus	0	0	1	0	1	0
Thalassolituus	0	0	0	0	0	0
Thalassomonas	0	318	292	325	0	0
Thalassospira	0	81	96	81	91	79
Thalassotalea	0	0	0	0	1	0
Thauera	0	0	2	0	0	0
Thioalkalispira	0	0	0	0	0	0
Thioclava	4	1	0	2	0	5
Thiohalophilus	0	0	0	0	0	0
Thiothrix	10	21	18	15	0	1
Tistrella	0	0	0	0	0	0
Tropicibacter	0	7	6	2	0	0
Tropicimonas	0	5	6	11	7	7
Ulvibacter	90	291	235	271	170	147
Umboniibacter	64	1	0	0	0	0
Undibacterium	21	6	2	15	2	4
unknown genus	16226	5804	5811	5449	12537	12331
Urania-1B-19 marine sediment group	0	0	0	0	1	0
Variovorax	0	0	0	0	0	0
Verruc-01	0	0	0	0	0	0
Vibrio	354	368	327	326	1276	1129
Vitellibacter	0	9	8	7	44	33
Waddlia	0	0	0	0	0	0
Winogradskyella	0	125	134	142	59	52
Woeseia	16	2	0	0	2	1
Wolbachia	0	0	0	0	0	0
Woodsholea	0	0	0	0	0	0
Xanthomarina	0	0	0	0	0	0
Yangia	0	0	0	0	0	0
Zhongshania	0	0	0	0	0	0

## Sheet: F2 Day 58
Genus	F2 D58 Control 1	F2 D58 Control 2	F2 D58 Control 3	F2 D58 ME-exposed 1	F2 D58 ME-exposed 2	F2 D58 ME-exposed 3
[Cytophaga] xylanolytica group	0	0	0	0	0	0
[Desulfobacterium] catecholicum group	0	2	0	0	0	7
[Polaribacter] huanghezhanensis	6	197	181	219	344	257
Acanthopleuribacter	0	6	3	7	7	17
Achromobacter	0	0	0	0	0	0
Acidisoma	0	0	0	0	0	0
Acidovorax	0	0	1	0	0	0
Acinetobacter	8	0	0	0	1	4
Actibacter	0	0	3	6	10	6
Aestuariibacter	364	7	4	9	19	0
Aestuariicella	20	25	16	7	7	21
Aestuariispira	0	0	4	2	0	1
Aestuariivita	0	0	0	0	0	0
Agaribacter	0	0	0	0	0	0
Ahrensia	0	17	13	9	35	22
Albimonas	0	0	0	0	0	0
Albirhodobacter	0	5	0	0	43	41
Alcanivorax	13	0	0	1	0	6
Algibacter	0	309	360	281	345	366
Algicola	0	1139	1148	1299	179	187
Algimonas	0	17	11	16	19	13
Algoriphagus	0	0	0	0	0	0
Aliiglaciecola	0	59	70	62	33	37
Aliikangiella	7	192	155	169	102	136
Aliiroseovarius	0	0	2	6	2	9
Aliisedimentitalea	0	46	55	47	4	3
Aliivibrio	0	7	1	13	4	11
Alkalimarinus	1	1	2	1	17	13
Alkanindiges	0	0	0	0	0	8
Allorhizobium-Neorhizobium-Pararhizobium-Rhizobium	0	0	1	0	0	0
Altererythrobacter	0	0	1	0	2	4
Alteromonas	12	23	11	20	30	34
Amaricoccus	0	0	4	0	0	0
Aminobacter	0	0	0	0	0	0
Amphritea	1	45	47	38	66	22
Amylibacter	0	10	3	4	7	6
Anaerococcus	0	0	0	0	0	0
Anaeromicrobium	0	0	0	0	0	5
Anderseniella	0	2	1	2	3	1
Antarctobacter	0	38	55	53	27	34
Aquibacter	183	14	3	9	11	16
Aquimarina	0	478	493	471	985	910
Arcicella	0	0	10	9	9	2
Arcobacter	7	997	1010	935	504	562
Arenibacter	35	0	0	0	0	1
Arenicella	4	23	31	19	27	32
Ascidiaceihabitans	0	0	0	0	0	1
Ascidiimonas	0	21	19	18	15	2
Aurantimonas	9	0	0	0	0	0
Aurantivirga	0	21	45	28	17	11
Aureisphaera	0	1	2	0	2	4
Aureispira	56	19	7	9	32	34
Aureivirga	0	0	0	0	0	0
Bacillus	9	0	0	3	0	0
Bacteroides	0	0	0	0	0	0
Balneola	0	0	0	0	0	0
BD1-7 clade	0	2	11	8	29	42
Bdellovibrio	0	11	7	22	14	12
Bernardetia	0	0	0	0	0	0
Bizionia	262	0	0	0	0	0
Blastococcus	0	0	0	0	0	0
Blastomonas	0	0	0	0	0	0
Blastopirellula	0	261	271	306	345	396
Bosea	0	0	0	0	0	0
Boseongicola	0	4	3	0	10	6
Brachybacterium	0	0	0	0	0	0
Brevibacillus	0	0	0	0	0	0
Brevibacterium	0	0	0	0	0	0
Brevundimonas	24	0	0	0	1	0
BRH-c57	0	0	0	0	0	0
Burkholderia-Caballeronia-Paraburkholderia	0	0	0	0	0	0
Bythopirellula	0	1	6	7	6	4
C1-B045	3	21	48	38	40	8
Calorithrix	0	0	3	1	1	2
Candidatus Actinomarina	0	0	0	0	0	0
Candidatus Amoebophilus	0	0	0	0	0	0
Candidatus Aquiluna	2	0	0	0	0	0
Candidatus Endoecteinascidia	0	0	0	1	3	11
Candidatus Jidaibacter	0	1	3	4	8	0
Candidatus Megaira	0	0	2	0	0	4
Candidatus Navis	0	0	5	2	3	4
Candidatus Phaeomarinobacter	0	0	0	0	0	0
Candidatus Protochlamydia	0	33	8	45	54	46
Candidatus Puniceispirillum	0	0	0	0	0	0
Candidatus Tenderia	0	120	140	126	194	174
Candidatus Thioglobus	0	0	0	0	0	0
Carboxylicivirga	0	0	2	0	0	2
Catenococcus	4	0	0	0	0	0
Celeribacter	1	0	0	0	0	0
Cellulophaga	0	0	0	0	0	0
Cerasicoccus	0	0	3	1	5	0
Cereibacter	0	0	0	0	0	0
Chryseobacterium	0	0	0	0	0	2
Chryseoglobus	0	0	0	0	0	0
Chryseomicrobium	0	0	0	0	0	0
Clade Ia	0	0	0	0	1	0
Clostridiisalibacter	0	0	0	0	1	0
Clostridium sensu stricto 13	0	0	0	0	0	0
Cm1-21	0	39	41	25	49	57
Cobetia	1	0	0	0	2	10
Cohaesibacter	0	49	63	108	120	116
Colwellia	4	429	413	375	546	509
Congregibacter	0	6	4	6	7	6
Corynebacterium 1	0	0	0	0	3	0
Coxiella	0	17	23	29	19	43
Croceibacter	0	0	0	0	0	0
Croceicoccus	2	0	0	0	0	0
Croceitalea	0	5	1	5	0	5
Crocinitomix	29	42	24	23	119	92
Cutibacterium	1	0	0	0	0	0
Cyanobium PCC-6307	0	0	0	0	0	0
Dasania	0	0	0	0	0	0
Defluviimonas	0	0	0	0	0	0
Defluviitaleaceae UCG-011	0	0	0	0	0	0
Deinococcus	0	0	0	0	0	0
Desulfobulbus	0	0	0	0	0	0
Desulfocarbo	0	0	0	0	0	0
Desulfoluna	0	0	0	0	0	0
Desulfotalea	0	0	0	0	0	0
Devosia	0	0	0	0	0	0
Dichotomicrobium	0	0	0	0	0	0
Dietzia	3	0	0	0	0	0
Dokdonia	2	0	1	0	0	0
Dolosigranulum	4	0	0	0	0	0
Effusibacillus	0	0	0	0	0	0
Ekhidna	0	31	11	12	77	76
Ellin6055	0	0	0	0	0	0
endosymbionts	0	0	0	0	0	0
Endozoicomonas	0	0	0	0	0	0
Enhygromyxa	0	8	4	7	13	16
Erythrobacter	0	28	64	47	61	75
Exiguobacterium	0	0	0	0	0	0
Fabibacter	0	6	5	12	5	7
Falsirhodobacter	0	44	14	38	20	35
Ferrimonas	0	14	7	7	0	0
Filomicrobium	1	23	19	21	11	19
Finegoldia	0	0	0	0	2	0
Flagellimonas	0	4	5	10	0	5
Flammeovirga	0	0	0	0	0	0
Flaviramulus	0	20	55	30	51	25
Flavirhabdus	3	33	13	9	500	452
Flavivirga	0	0	0	0	0	0
Flavobacterium	1	0	0	0	2	0
Fluviicola	5	16	17	36	87	79
Formosa	0	0	0	0	0	0
Francisella	0	5	11	11	34	35
Fuerstia	2	107	72	91	89	86
Fulvivirga	0	5	13	16	27	12
Fusibacter	0	137	150	125	13	9
Fusobacterium	0	0	0	0	0	0
Galbibacter	0	0	0	0	0	0
Garritya	0	0	0	0	0	0
Gillisia	0	0	0	0	0	0
Gilvimarinus	0	36	40	49	13	8
Gimesia	0	0	0	0	0	0
Glaciecola	0	36	56	78	143	102
Gordonia	4	0	0	0	0	0
Gramella	0	0	0	0	0	0
Granulosicoccus	0	13	17	13	21	27
Gynuella	0	9	11	9	3	8
Haliangium	0	27	40	38	0	3
Halioglobus	0	14	9	20	36	21
Halobacteriovorax	0	11	15	5	4	7
Halocynthiibacter	3	1	0	3	4	16
Halodesulfovibrio	0	0	0	0	0	0
Halomonas	20	0	0	0	0	0
Hellea	0	12	5	3	7	1
Henriciella	0	0	0	0	0	0
Hoeflea	18	4	3	3	5	6
HTCC5015	8	7	13	19	120	81
Hyphobacterium	0	0	0	1	0	2
Hyphomicrobium	0	0	0	0	0	0
Hyphomonas	0	0	3	0	3	4
Hyunsoonleella	0	3	11	10	7	13
Idiomarina	2	0	0	0	0	0
Ilumatobacter	2	32	13	22	60	29
IMCC26207	3	0	0	0	0	0
Insolitispirillum	0	0	0	0	0	0
Jannaschia	0	75	66	53	124	115
Jejudonia	0	0	0	0	0	0
Jejuia	0	0	4	0	4	0
Jindonia	0	0	0	0	0	0
Kiloniella	21	14	17	32	29	36
Kocuria	0	0	0	0	0	0
Kordia	0	283	292	302	258	288
Kordiimonas	0	60	64	44	71	72
Labrenzia	5	58	56	42	52	60
Lacinutrix	0	0	0	1	3	0
Lactobacillus	0	0	0	0	0	0
Lawsonella	0	2	0	0	0	0
Legionella	1	2	3	1	4	1
Leisingera	0	0	0	1	0	1
Lentibacter	0	0	0	0	0	0
Lentilitoribacter	3	114	110	94	144	88
Lentimonas	0	3	3	3	4	9
Lentisphaera	0	0	0	0	0	0
Leptospira	0	0	0	0	0	0
Leucothrix	0	31	24	38	34	35
Lewinella	6	135	107	112	194	193
Litoreibacter	10	108	127	157	169	197
Litoribacillus	191	21	17	18	50	34
Litoribrevibacter	0	0	0	0	0	0
Litoricola	0	0	0	0	0	0
Litorimonas	14	4	8	14	15	29
Loktanella	31	161	205	189	191	311
Luteibaculum	0	0	1	0	1	4
Lutimonas	0	13	14	10	37	9
Lysobacter	0	0	0	0	0	0
Magnetospira	4	0	2	2	3	0
Mameliella	0	0	0	0	0	0
Maribacter	0	2	7	4	0	2
Maribius	0	0	0	0	0	0
Maricaulis	0	1	4	0	1	0
Maricurvus	0	0	0	0	0	0
Marimicrobium	0	41	58	38	56	99
Marinagarivorans	0	1	0	0	0	0
Marinibacterium	0	1	0	0	0	0
Marinicella	0	37	25	28	80	72
Marinifilum	0	8	2	2	7	0
Marinobacter	379	0	0	4	2	3
Marinobacterium	51	163	196	223	145	175
Marinococcus	0	0	0	0	0	0
Marinomonas	0	644	619	572	95	95
Marinoscillum	0	4	25	1	20	15
Maritalea	12	80	84	87	174	190
Maritimibacter	0	0	0	0	0	0
Maritimimonas	0	6	3	6	0	1
Marivirga	0	0	0	0	0	0
Marivita	3	37	46	39	35	29
Marixanthomonas	0	0	0	0	0	0
Martelella	14	0	0	0	0	0
Massilia	38	0	0	0	0	6
Mesoflavibacter	130	0	0	0	0	0
Mesonia	0	0	0	0	0	0
Mesorhizobium	0	0	0	0	0	0
Methylobacterium	1	0	0	0	0	0
Methyloceanibacter	0	3	1	6	8	7
Methylophaga	0	0	3	2	0	0
Methylotenera	0	36	54	40	29	29
Methyloversatilis	0	0	0	0	0	0
Mf105b01	5	0	0	0	0	4
Microbacterium	4	0	0	1	0	0
Micrococcus	1	0	0	0	0	1
Microscilla	0	69	70	47	77	85
Microvirga	0	0	0	0	0	0
ML602J-51	0	0	0	0	0	2
Moritella	0	0	6	0	0	0
Motiliproteus	0	0	13	15	21	21
Multi-affiliation	7876	943	905	891	1145	1197
Muricauda	0	1	0	0	1	1
Mycobacterium	0	0	2	0	1	0
Mycoplasma	1	0	1	0	0	0
Nannocystis	0	22	14	17	68	79
Nautella	0	0	0	0	0	0
Neochlamydia	0	0	0	0	0	0
Neptuniibacter	3	23	17	35	11	19
Neptunomonas	211	1	0	0	13	19
Nereida	0	0	0	0	0	0
Nioella	0	6	9	8	1	12
Nitratireductor	0	0	0	0	0	0
Nitrosomonas	0	0	0	0	0	0
Nocardioides	0	0	0	0	0	0
Nonlabens	0	0	0	0	0	0
Nordella	0	0	0	0	0	0
Noviherbaspirillum	1	0	0	0	0	0
Novosphingobium	0	0	0	0	0	0
NS10 marine group	2	4	5	4	3	11
NS3a marine group	0	0	0	0	0	0
NS4 marine group	0	0	0	0	0	0
NS5 marine group	0	0	0	0	0	0
Oceanicaulis	0	0	0	0	0	0
Oceanicoccus	0	0	0	0	0	0
Oceaniserpentilla	52	1	0	0	10	10
Oceanobacter	68	0	0	0	0	0
Oceanococcus	0	0	0	0	0	0
Oceanospirillum	0	1621	1709	1882	555	520
Octadecabacter	0	7	2	9	14	5
Oleibacter	13	0	0	0	0	0
Oleiphilus	18	115	94	88	201	146
Oleispira	10	8	18	4	11	26
Olleya	0	0	0	0	1	9
OM27 clade	5	129	71	107	154	143
OM43 clade	0	0	0	0	0	0
OM60(NOR5) clade	0	6	9	6	17	21
Ottowia	0	0	0	0	0	0
Owenweeksia	0	0	0	0	0	2
Paenibacillus	5	0	0	0	2	0
Pajaroellobacter	0	0	5	7	9	3
Pantoea	0	0	0	2	1	11
Parachlamydia	0	0	0	2	0	3
Paracoccus	18	1	0	3	0	0
Paraglaciecola	3	125	144	116	79	99
Paramaledivibacter	11	0	0	0	0	0
Parvularcula	0	0	4	0	2	0
PAUC26f	0	0	0	4	0	0
Pelagibaca	0	1	0	0	0	0
Pelagibacterium	0	0	0	3	0	0
Pelagicoccus	0	4	3	1	9	10
Peredibacter	7	29	9	15	9	10
Persicirhabdus	0	0	0	0	0	0
Phaeobacter	1720	56	99	79	60	52
Phaeodactylibacter	0	0	1	0	0	0
Phaselicystis	0	3	0	0	0	0
Phenylobacterium	0	0	0	0	0	0
Phormidesmis ANT.LACV5.1	0	0	0	0	0	0
Photobacterium	0	25	33	20	2	5
Phycisphaera	0	3	3	0	6	4
Pir4 lineage	0	0	0	1	0	0
Pirellula	0	28	14	22	34	32
Planctomicrobium	2	40	27	40	47	53
Planktomarina	1	1	0	0	0	0
Planktotalea	3	33	24	25	55	65
Plesiocystis	0	0	0	0	0	0
Pleurocapsa PCC-7319	0	0	0	0	0	0
Polaribacter	0	2	4	0	8	0
Polaribacter 1	0	0	0	0	0	0
Polaribacter 2	0	10	15	9	12	9
Polaribacter 3	0	0	0	0	0	0
Polaribacter 4	0	55	42	46	106	51
Ponticoccus	2	0	0	0	0	1
Pontivivens	0	6	11	10	21	9
Portibacter	0	13	6	8	5	4
Porticoccus	0	73	54	64	69	82
Poseidonocella	0	0	0	0	0	0
Primorskyibacter	0	0	0	0	0	0
Profundimonas	0	0	0	0	0	0
Propionigenium	0	80	55	42	7	2
Pseudahrensia	5	41	43	53	10	13
Pseudoalteromonas	7284	87	105	91	241	238
Pseudofulvibacter	210	28	8	10	79	66
Pseudohoeflea	0	0	0	0	0	0
Pseudohongiella	0	11	7	18	52	9
Pseudomonas	218	1	1	0	2	0
Pseudonocardia	0	0	0	0	0	0
Pseudooceanicola	11	0	0	0	0	0
Pseudorhodoplanes	0	0	0	0	0	0
Pseudoruegeria	0	3	2	8	15	8
Pseudoxanthomonas	0	0	0	0	0	0
Psychrilyobacter	2	44	55	94	7	4
Psychrobacter	0	0	0	1	0	1
Psychrobium	0	0	0	0	0	0
Psychromonas	1	1	1	0	3	0
Psychroserpens	10	84	146	130	134	142
Psychrosphaera	0	4	0	3	26	23
Ralstonia	0	0	0	0	0	0
Rapidithrix	0	0	0	0	6	2
Reichenbachiella	1	22	25	26	22	33
Reinekea	0	17	4	11	25	37
Rheinheimera	337	0	0	0	0	0
Rhodococcus	0	0	1	0	0	0
Rhodomicrobium	0	1	1	0	0	0
Rhodopirellula	0	75	50	94	108	82
Rhodopseudomonas	0	0	0	0	0	0
Rickettsiella	0	0	0	0	3	0
Robiginitalea	0	0	1	0	1	3
Robiginitomaculum	0	3	0	0	6	0
Roseibacillus	0	117	123	114	166	142
Roseibacterium	0	0	0	0	0	0
Roseicyclus	0	0	0	0	0	0
Roseimarinus	0	1	4	3	3	8
Roseivirga	0	0	0	0	0	0
Roseobacter	1	67	91	58	58	53
Roseobacter clade CHAB-I-5 lineage	0	0	0	0	3	0
Roseobacter clade NAC11-7 lineage	6	22	22	14	65	33
Roseovarius	26	29	20	22	33	40
RS62 marine group	0	0	0	0	0	0
Rubidimonas	0	137	91	108	153	197
Rubinisphaera	0	3	1	0	0	0
Rubripirellula	0	7	1	0	7	3
Rubritalea	0	0	0	0	0	0
Ruegeria	28	23	15	17	20	25
Saccharophagus	0	0	0	0	0	0
Saccharospirillum	0	0	0	0	0	0
Sagittula	0	7	17	9	7	9
Salegentibacter	0	0	0	0	0	0
Salinihabitans	0	6	4	4	3	2
Salinimonas	8	0	0	0	0	0
Salinirepens	4	0	4	0	5	1
Sandaracinus	0	4	0	6	10	6
SAR92 clade	0	0	0	0	0	0
SCGC AAA164-E04	0	4	0	2	15	1
Schleiferia	0	0	0	0	0	0
Sedimentitalea	0	52	49	55	34	65
Seohaeicola	0	0	0	0	0	0
Shewanella	155	15	39	35	12	1
Shimia	0	5	3	5	5	7
Silicimonas	3	25	30	25	38	46
Simiduia	0	19	39	39	20	20
Sinobacterium	0	16	29	14	47	28
SM1A02	0	38	52	48	33	25
Sneathiella	0	0	0	0	0	0
Sphingoaurantiacus	0	0	0	0	0	0
Sphingobacterium	0	0	0	0	0	0
Sphingobium	0	0	0	0	0	0
Sphingomicrobium	0	1	2	0	0	0
Sphingomonas	6	1	3	1	5	5
Sphingopyxis	0	0	0	0	0	0
Sphingorhabdus	10	19	25	16	23	8
Spirochaeta 2	0	0	0	0	0	0
Spongiibacter	0	0	0	0	0	0
Spongiibacterium	0	9	3	2	5	6
Staphylococcus	7	0	0	0	5	4
Stappia	0	0	0	0	0	0
Stenotrophomonas	0	0	0	0	0	0
Streptococcus	0	6	2	0	0	0
Subgroup 10	0	1359	1327	1218	1150	1114
Subsaxibacter	0	0	0	0	0	0
Sulfitobacter	122	78	87	94	95	125
Sulfurimonas	0	0	0	0	0	0
Sulfurovum	0	8	0	4	10	1
SUP05 cluster	0	25	23	8	15	8
Sva0996 marine group	1	107	103	81	255	254
Synechococcus CC9902	0	3	0	0	0	0
Taeseokella	0	0	0	0	0	0
Tamlana	0	0	0	0	0	1
Tateyamaria	5	8	21	13	4	7
Temperatibacter	0	21	11	7	5	2
Tenacibaculum	303	122	94	146	126	130
Tepidibacter	13	2	1	1	0	0
Tepidicaulis	1	0	0	0	0	0
Terasakiella	9	12	2	2	10	4
Terasakiispira	0	0	0	0	0	0
Thalassobius	88	8	8	30	12	23
Thalassococcus	0	0	0	0	0	0
Thalassolituus	0	0	0	0	0	0
Thalassomonas	11	31	17	16	1	0
Thalassospira	614	0	0	0	0	0
Thalassotalea	2	822	872	854	407	466
Thauera	0	0	0	0	0	0
Thioalkalispira	0	0	0	0	0	0
Thioclava	23	0	0	0	0	0
Thiohalophilus	0	12	17	9	8	3
Thiothrix	0	179	182	184	103	109
Tistrella	0	0	0	0	0	0
Tropicibacter	7	0	0	0	0	0
Tropicimonas	0	6	4	0	5	5
Ulvibacter	7	15	7	3	7	11
Umboniibacter	1	0	3	5	7	2
Undibacterium	1	8	2	12	13	19
unknown genus	355	5393	5319	5292	7721	7710
Urania-1B-19 marine sediment group	0	0	0	0	0	0
Variovorax	0	0	0	0	0	0
Verruc-01	0	0	0	0	0	4
Vibrio	1036	2904	2820	2763	1019	1159
Vitellibacter	184	0	0	0	3	0
Waddlia	0	0	0	0	0	0
Winogradskyella	188	33	23	38	33	38
Woeseia	0	57	53	43	93	120
Wolbachia	0	2	0	4	1	0
Woodsholea	0	0	0	0	0	0
Xanthomarina	1	0	0	0	0	0
Yangia	0	0	0	0	0	0
Zhongshania	0	0	0	0	0	0

## Sheet: F2 Day 120 H0
Genus	F2 D120H0 Control 1	F2 D120H0 Control 2	F2 D120H0 Control 3	F2 D120H0 ME-exposed 1	F2 D120H0 ME-exposed 2	F2 D120H0 ME-exposed 3
[Cytophaga] xylanolytica group	0	0	0	0	0	4
[Desulfobacterium] catecholicum group	0	0	0	0	0	0
[Polaribacter] huanghezhanensis	0	9	2	1	5	0
Acanthopleuribacter	736	20	0	1	2	1
Achromobacter	0	0	0	0	0	0
Acidisoma	0	0	0	0	0	0
Acidovorax	7	0	8	0	0	0
Acinetobacter	102	16	0	20	4	0
Actibacter	0	0	0	0	0	0
Aestuariibacter	0	1	0	0	0	0
Aestuariicella	0	0	0	0	0	12
Aestuariispira	1264	318	418	446	434	932
Aestuariivita	0	0	0	0	0	0
Agaribacter	0	0	0	0	0	0
Ahrensia	0	4	1	0	6	9
Albimonas	0	1	0	0	0	0
Albirhodobacter	1	0	0	0	6	0
Alcanivorax	0	0	0	1	3	1
Algibacter	0	12	5	25	12	10
Algicola	0	0	0	1	0	0
Algimonas	6	7	5	16	0	0
Algoriphagus	0	0	0	0	0	0
Aliiglaciecola	0	0	0	1	0	0
Aliikangiella	148	157	27	36	10	37
Aliiroseovarius	132	11	10	3	7	6
Aliisedimentitalea	6	0	1	0	0	0
Aliivibrio	1	0	0	0	0	0
Alkalimarinus	0	0	4	1	4	5
Alkanindiges	0	0	0	0	0	0
Allorhizobium-Neorhizobium-Pararhizobium-Rhizobium	0	0	0	0	9	3
Altererythrobacter	0	1	2	0	0	0
Alteromonas	0	0	0	0	0	6
Amaricoccus	0	0	0	0	0	0
Aminobacter	0	0	0	0	0	0
Amphritea	3	0	0	0	1	0
Amylibacter	0	0	0	1	0	0
Anaerococcus	0	0	0	0	0	0
Anaeromicrobium	0	0	0	0	0	0
Anderseniella	0	3	0	4	1	0
Antarctobacter	14	4	1	0	1	5
Aquibacter	0	5	6	8	4	5
Aquimarina	0	131	15	36	30	70
Arcicella	0	0	0	0	0	0
Arcobacter	0	0	1	4	0	0
Arenibacter	0	0	0	0	0	0
Arenicella	0	0	0	0	1	6
Ascidiaceihabitans	0	0	0	0	0	0
Ascidiimonas	0	0	0	1	4	0
Aurantimonas	2	1	3	1	8	0
Aurantivirga	0	0	0	0	0	0
Aureisphaera	0	0	0	0	4	0
Aureispira	15	0	2	7	1	0
Aureivirga	0	0	0	0	0	0
Bacillus	0	0	0	0	0	0
Bacteroides	0	0	0	0	0	0
Balneola	0	0	0	0	0	0
BD1-7 clade	0	5	0	0	0	0
Bdellovibrio	18	0	0	5	1	0
Bernardetia	0	0	0	0	0	0
Bizionia	0	0	0	0	0	1
Blastococcus	0	0	0	0	0	0
Blastomonas	0	0	0	0	0	0
Blastopirellula	209	44	31	38	44	49
Bosea	0	0	0	0	0	0
Boseongicola	0	0	0	0	11	0
Brachybacterium	0	0	0	59	0	0
Brevibacillus	0	0	0	0	0	0
Brevibacterium	0	0	0	0	0	0
Brevundimonas	3	2	0	3	1	0
BRH-c57	0	0	0	0	2	11
Burkholderia-Caballeronia-Paraburkholderia	0	0	0	0	0	0
Bythopirellula	39	0	2	0	5	0
C1-B045	0	0	0	0	2	0
Calorithrix	0	0	0	0	0	0
Candidatus Actinomarina	0	0	0	0	0	0
Candidatus Amoebophilus	0	0	0	0	0	0
Candidatus Aquiluna	5	0	0	0	0	0
Candidatus Endoecteinascidia	0	0	0	0	0	0
Candidatus Jidaibacter	0	0	0	0	0	0
Candidatus Megaira	0	0	0	0	0	0
Candidatus Navis	0	0	0	0	0	0
Candidatus Phaeomarinobacter	3	0	0	0	5	0
Candidatus Protochlamydia	0	0	0	0	0	0
Candidatus Puniceispirillum	0	0	0	0	0	0
Candidatus Tenderia	40	17	1	26	40	36
Candidatus Thioglobus	0	0	0	0	0	0
Carboxylicivirga	0	0	0	0	0	0
Catenococcus	0	0	0	0	0	0
Celeribacter	2	0	8	0	3	1
Cellulophaga	0	0	0	0	0	0
Cerasicoccus	0	0	0	0	5	0
Cereibacter	16	0	0	0	0	0
Chryseobacterium	1	0	5	0	0	0
Chryseoglobus	0	0	1	0	0	0
Chryseomicrobium	0	0	0	0	0	0
Clade Ia	0	2	0	0	0	0
Clostridiisalibacter	0	0	0	0	0	0
Clostridium sensu stricto 13	0	0	0	0	0	0
Cm1-21	2	4	4	7	15	3
Cobetia	0	0	0	0	0	0
Cohaesibacter	217	130	67	63	22	62
Colwellia	0	2	0	1	1	46
Congregibacter	0	0	0	0	0	0
Corynebacterium 1	0	0	0	0	0	0
Coxiella	9	0	0	0	0	0
Croceibacter	0	0	0	0	0	0
Croceicoccus	0	3	0	0	1	0
Croceitalea	0	0	0	0	0	0
Crocinitomix	0	0	1	14	4	29
Cutibacterium	0	0	0	0	1	6
Cyanobium PCC-6307	0	0	0	0	0	0
Dasania	0	0	0	0	0	0
Defluviimonas	0	0	0	0	0	0
Defluviitaleaceae UCG-011	0	0	0	0	0	0
Deinococcus	0	0	0	0	0	0
Desulfobulbus	0	0	0	0	0	0
Desulfocarbo	0	0	0	0	0	0
Desulfoluna	0	0	0	0	0	0
Desulfotalea	0	0	0	0	0	0
Devosia	0	0	0	0	0	0
Dichotomicrobium	0	0	0	0	0	0
Dietzia	0	0	0	0	0	0
Dokdonia	53	2	0	0	5	6
Dolosigranulum	0	0	0	0	0	0
Effusibacillus	6	0	0	0	0	0
Ekhidna	18	0	3	5	4	2
Ellin6055	0	0	0	0	0	0
endosymbionts	0	0	0	0	0	0
Endozoicomonas	0	0	0	0	0	0
Enhygromyxa	0	0	0	0	0	0
Erythrobacter	2	26	16	24	25	10
Exiguobacterium	0	0	0	0	0	0
Fabibacter	0	0	0	1	0	2
Falsirhodobacter	0	0	1	3	1	5
Ferrimonas	0	0	0	0	0	8
Filomicrobium	12	5	7	6	5	1
Finegoldia	0	0	0	0	0	0
Flagellimonas	0	0	0	4	4	0
Flammeovirga	0	90	69	72	17	61
Flaviramulus	0	1	1	10	0	18
Flavirhabdus	0	24	2	2	7	6
Flavivirga	0	0	0	0	0	0
Flavobacterium	4	10	6	11	6	6
Fluviicola	5	22	2	13	6	7
Formosa	0	0	0	0	0	0
Francisella	0	0	0	0	0	0
Fuerstia	53	11	9	22	6	2
Fulvivirga	0	0	0	0	0	0
Fusibacter	1	0	2	0	0	0
Fusobacterium	0	4	0	0	0	0
Galbibacter	0	0	0	0	0	0
Garritya	0	0	0	0	0	0
Gillisia	0	0	0	0	0	0
Gilvimarinus	0	0	0	0	0	0
Gimesia	0	0	0	0	0	0
Glaciecola	0	0	0	0	0	1
Gordonia	0	0	0	0	0	0
Gramella	0	0	0	0	0	0
Granulosicoccus	0	0	0	0	0	0
Gynuella	0	0	0	0	0	0
Haliangium	0	8	2	0	0	1
Halioglobus	0	7	0	2	6	0
Halobacteriovorax	0	44	23	17	3	17
Halocynthiibacter	0	0	0	0	0	0
Halodesulfovibrio	0	0	0	0	0	0
Halomonas	0	0	0	0	0	0
Hellea	0	8	0	2	0	3
Henriciella	0	0	0	0	0	0
Hoeflea	3	5	1	8	8	0
HTCC5015	3	0	3	0	7	6
Hyphobacterium	0	0	0	0	2	0
Hyphomicrobium	0	0	0	0	0	0
Hyphomonas	10	0	2	0	5	9
Hyunsoonleella	0	0	4	0	2	0
Idiomarina	0	0	0	0	0	0
Ilumatobacter	32	3	0	4	0	0
IMCC26207	0	0	0	0	0	0
Insolitispirillum	0	0	0	0	0	0
Jannaschia	5	4	11	9	22	19
Jejudonia	0	0	0	0	0	0
Jejuia	18	0	0	0	0	0
Jindonia	0	0	0	0	0	0
Kiloniella	53	22	0	5	5	32
Kocuria	0	0	0	13	0	0
Kordia	0	2	1	10	0	0
Kordiimonas	0	10	4	11	5	0
Labrenzia	105	53	9	22	3	20
Lacinutrix	0	2	0	0	0	0
Lactobacillus	0	3	0	1	0	0
Lawsonella	0	0	0	0	0	0
Legionella	0	0	0	0	0	0
Leisingera	0	0	0	0	0	0
Lentibacter	0	0	0	0	0	0
Lentilitoribacter	19	30	3	2	7	0
Lentimonas	0	0	0	0	0	0
Lentisphaera	0	0	0	0	0	0
Leptospira	0	0	0	0	0	0
Leucothrix	39	0	0	0	4	0
Lewinella	6	2	12	30	12	28
Litoreibacter	91	6	12	10	5	30
Litoribacillus	0	0	0	0	0	8
Litoribrevibacter	0	4	0	0	0	0
Litoricola	0	0	0	0	0	0
Litorimonas	61	0	0	0	2	3
Loktanella	42	11	8	11	18	22
Luteibaculum	0	0	1	0	0	0
Lutimonas	0	0	4	0	0	3
Lysobacter	0	0	0	0	0	0
Magnetospira	0	3	0	1	0	0
Mameliella	0	8	8	7	4	0
Maribacter	7	0	0	1	1	0
Maribius	0	0	0	0	0	0
Maricaulis	16	0	2	5	5	0
Maricurvus	0	0	0	0	0	0
Marimicrobium	26	0	0	6	8	9
Marinagarivorans	0	0	0	0	0	0
Marinibacterium	0	0	0	0	0	0
Marinicella	9	0	1	4	0	0
Marinifilum	0	0	0	0	0	0
Marinobacter	0	2	1	12	6	3
Marinobacterium	0	0	0	1	0	1
Marinococcus	0	0	0	0	0	0
Marinomonas	0	0	1	0	1	1
Marinoscillum	0	0	0	0	0	0
Maritalea	368	18	0	18	1	0
Maritimibacter	0	0	0	0	0	0
Maritimimonas	0	0	0	1	1	0
Marivirga	0	2	0	0	0	0
Marivita	5	0	1	0	7	4
Marixanthomonas	0	7	0	5	0	0
Martelella	0	2	6	0	2	11
Massilia	15	2	1	6	3	0
Mesoflavibacter	16	37	39	20	50	23
Mesonia	0	0	0	0	0	0
Mesorhizobium	0	0	0	0	0	0
Methylobacterium	0	0	1	2	5	0
Methyloceanibacter	0	10	0	0	0	0
Methylophaga	42	107	60	16	36	88
Methylotenera	1	3	11	6	1	0
Methyloversatilis	0	0	0	0	0	0
Mf105b01	0	0	0	0	0	0
Microbacterium	0	0	0	2	0	0
Micrococcus	7	0	0	363	0	0
Microscilla	0	0	0	0	0	0
Microvirga	0	0	0	0	0	0
ML602J-51	0	0	4	0	0	0
Moritella	0	0	0	0	0	0
Motiliproteus	0	0	0	0	0	0
Multi-affiliation	396	765	485	715	358	281
Muricauda	0	0	0	0	1	2
Mycobacterium	2	0	0	1	3	0
Mycoplasma	935	195	397	250	610	874
Nannocystis	14	0	0	0	4	0
Nautella	0	0	0	0	0	0
Neochlamydia	16	5	3	0	5	0
Neptuniibacter	0	0	0	0	1	0
Neptunomonas	26	0	0	0	0	8
Nereida	0	0	0	0	0	0
Nioella	44	2	9	12	10	3
Nitratireductor	0	0	0	0	0	0
Nitrosomonas	0	7	0	0	0	0
Nocardioides	0	0	0	0	0	0
Nonlabens	0	0	0	0	0	0
Nordella	0	0	0	0	0	0
Noviherbaspirillum	6	0	0	0	0	0
Novosphingobium	0	0	0	0	0	0
NS10 marine group	0	2	0	0	2	0
NS3a marine group	0	0	0	0	0	0
NS4 marine group	0	0	0	0	0	0
NS5 marine group	0	0	0	0	0	0
Oceanicaulis	5	0	0	0	0	5
Oceanicoccus	0	0	0	0	0	0
Oceaniserpentilla	0	0	0	0	0	0
Oceanobacter	0	0	0	0	0	0
Oceanococcus	0	0	0	0	0	0
Oceanospirillum	0	0	1	0	6	0
Octadecabacter	0	0	0	0	0	0
Oleibacter	0	0	0	0	0	0
Oleiphilus	142	140	68	108	147	265
Oleispira	0	6	8	1	3	2
Olleya	0	0	1	0	0	0
OM27 clade	5	4	3	8	6	29
OM43 clade	0	0	0	0	0	0
OM60(NOR5) clade	0	0	0	0	0	0
Ottowia	0	0	0	0	0	0
Owenweeksia	0	0	0	0	0	0
Paenibacillus	13	0	0	12	6	14
Pajaroellobacter	0	0	0	0	0	0
Pantoea	0	0	0	0	0	0
Parachlamydia	0	0	0	0	0	0
Paracoccus	0	0	2	9	0	4
Paraglaciecola	0	15	0	3	0	3
Paramaledivibacter	0	0	0	0	0	0
Parvularcula	5	0	0	0	0	0
PAUC26f	0	0	4	0	0	0
Pelagibaca	24	0	0	0	0	0
Pelagibacterium	0	0	0	0	0	0
Pelagicoccus	0	0	18	3	13	0
Peredibacter	7	22	9	14	5	32
Persicirhabdus	0	0	1	0	0	3
Phaeobacter	180	3	4	5	1	2
Phaeodactylibacter	0	17	0	6	7	18
Phaselicystis	0	0	0	0	2	0
Phenylobacterium	0	0	2	0	0	0
Phormidesmis ANT.LACV5.1	0	0	0	0	0	0
Photobacterium	0	9	16	11	0	0
Phycisphaera	7	0	2	5	2	1
Pir4 lineage	7	0	0	0	3	0
Pirellula	7	0	2	2	0	1
Planctomicrobium	11	11	11	14	14	18
Planktomarina	0	0	2	2	0	0
Planktotalea	2	19	30	22	9	8
Plesiocystis	0	1	1	1	0	0
Pleurocapsa PCC-7319	0	0	0	0	0	0
Polaribacter	0	0	0	0	0	0
Polaribacter 1	0	0	0	0	0	0
Polaribacter 2	0	0	0	0	0	0
Polaribacter 3	0	0	0	0	0	0
Polaribacter 4	0	0	0	0	0	0
Ponticoccus	5	28	7	17	4	11
Pontivivens	0	0	0	0	0	0
Portibacter	0	0	0	0	3	0
Porticoccus	309	33	10	28	12	15
Poseidonocella	0	0	0	4	4	6
Primorskyibacter	1	0	0	0	0	0
Profundimonas	0	0	0	0	0	0
Propionigenium	0	0	0	0	0	0
Pseudahrensia	4	37	53	63	38	58
Pseudoalteromonas	31	33	19	3	4	17
Pseudofulvibacter	0	12	14	33	5	15
Pseudohoeflea	0	0	0	0	0	0
Pseudohongiella	0	0	10	9	7	0
Pseudomonas	50	8	2	0	11	1
Pseudonocardia	0	0	0	0	0	0
Pseudooceanicola	8	0	0	0	0	0
Pseudorhodoplanes	0	0	0	0	0	0
Pseudoruegeria	12	0	0	0	0	0
Pseudoxanthomonas	0	0	0	0	0	0
Psychrilyobacter	0	0	0	0	0	0
Psychrobacter	1	0	0	0	0	0
Psychrobium	0	0	0	1	1	1
Psychromonas	140	228	102	85	62	161
Psychroserpens	1	0	2	5	4	5
Psychrosphaera	0	0	0	0	0	0
Ralstonia	0	0	0	0	0	0
Rapidithrix	0	0	0	0	0	0
Reichenbachiella	0	1	5	2	2	13
Reinekea	0	0	0	0	0	0
Rheinheimera	0	0	0	0	0	0
Rhodococcus	0	0	0	0	0	0
Rhodomicrobium	17	0	0	0	0	0
Rhodopirellula	40	9	18	20	17	18
Rhodopseudomonas	0	0	0	0	0	0
Rickettsiella	0	0	0	0	0	0
Robiginitalea	0	0	0	0	0	0
Robiginitomaculum	0	5	9	9	2	2
Roseibacillus	6	24	10	10	9	49
Roseibacterium	0	0	0	0	0	0
Roseicyclus	2	0	0	0	1	0
Roseimarinus	0	21	13	24	0	1
Roseivirga	0	0	0	0	0	0
Roseobacter	9	12	3	9	11	8
Roseobacter clade CHAB-I-5 lineage	0	0	0	0	0	0
Roseobacter clade NAC11-7 lineage	0	0	0	1	0	7
Roseovarius	14	9	9	24	7	14
RS62 marine group	0	0	0	0	0	0
Rubidimonas	16	0	4	6	4	17
Rubinisphaera	0	0	0	0	0	0
Rubripirellula	0	0	0	0	0	0
Rubritalea	0	0	0	7	0	0
Ruegeria	242	16	9	4	6	2
Saccharophagus	0	0	0	0	0	0
Saccharospirillum	0	0	0	0	0	0
Sagittula	51	33	36	34	18	70
Salegentibacter	0	0	0	0	0	0
Salinihabitans	0	0	0	0	0	0
Salinimonas	0	0	0	0	0	0
Salinirepens	1	13	3	14	0	2
Sandaracinus	2	2	0	1	0	0
SAR92 clade	0	0	0	0	0	0
SCGC AAA164-E04	0	0	0	0	0	0
Schleiferia	0	0	0	0	0	0
Sedimentitalea	50	0	0	0	0	0
Seohaeicola	0	0	0	0	0	0
Shewanella	0	0	0	0	0	0
Shimia	0	0	0	0	0	0
Silicimonas	281	5	8	25	28	10
Simiduia	0	0	0	0	0	0
Sinobacterium	0	2	0	0	0	0
SM1A02	95	6	5	16	2	15
Sneathiella	0	0	0	0	0	0
Sphingoaurantiacus	58	0	0	0	0	0
Sphingobacterium	0	0	0	0	0	0
Sphingobium	0	0	0	0	0	0
Sphingomicrobium	0	0	0	0	0	0
Sphingomonas	11	9	6	18	7	15
Sphingopyxis	0	0	0	0	0	0
Sphingorhabdus	25	7	8	21	3	1
Spirochaeta 2	0	0	0	0	0	0
Spongiibacter	0	0	0	0	0	0
Spongiibacterium	0	0	0	0	5	0
Staphylococcus	5	0	0	24	0	5
Stappia	0	0	0	0	0	0
Stenotrophomonas	0	0	1	0	0	0
Streptococcus	0	0	0	1	7	0
Subgroup 10	0	20	16	36	17	12
Subsaxibacter	0	0	0	0	2	0
Sulfitobacter	112	10	9	28	13	20
Sulfurimonas	0	0	0	0	0	0
Sulfurovum	0	0	0	0	0	0
SUP05 cluster	32	0	0	0	0	0
Sva0996 marine group	63	5	13	44	27	23
Synechococcus CC9902	0	0	0	0	0	0
Taeseokella	3	0	0	0	0	0
Tamlana	0	0	5	0	1	0
Tateyamaria	6	0	0	0	0	0
Temperatibacter	0	0	0	0	0	0
Tenacibaculum	26	4	0	10	1	1
Tepidibacter	0	0	0	0	0	0
Tepidicaulis	0	0	0	0	0	0
Terasakiella	0	0	4	0	1	0
Terasakiispira	0	0	0	0	0	0
Thalassobius	74	30	34	26	32	38
Thalassococcus	0	0	0	0	0	0
Thalassolituus	0	0	1	0	0	0
Thalassomonas	0	0	0	0	0	0
Thalassospira	0	0	0	0	0	0
Thalassotalea	37	2	1	0	1	0
Thauera	0	0	0	0	0	0
Thioalkalispira	8	0	0	0	0	0
Thioclava	7	0	0	0	0	0
Thiohalophilus	13	0	1	1	0	0
Thiothrix	1432	16	27	40	20	28
Tistrella	0	0	0	0	0	0
Tropicibacter	0	0	0	0	0	0
Tropicimonas	0	0	0	0	0	0
Ulvibacter	94	308	218	145	176	194
Umboniibacter	0	139	83	37	48	104
Undibacterium	0	0	6	8	9	31
unknown genus	13811	19565	20548	19653	20485	18961
Urania-1B-19 marine sediment group	0	0	0	0	0	0
Variovorax	0	0	0	0	0	0
Verruc-01	2	0	0	0	0	0
Vibrio	67	4	1	5	10	7
Vitellibacter	2	0	0	0	0	0
Waddlia	0	0	0	0	0	0
Winogradskyella	82	1	0	1	3	11
Woeseia	26	0	13	14	6	36
Wolbachia	0	0	0	0	0	0
Woodsholea	0	0	0	0	0	0
Xanthomarina	1	0	0	4	3	0
Yangia	17	0	0	0	0	0
Zhongshania	0	0	0	0	0	0

## Sheet: LEfSe larval stages
Tested features	logarithm value of the highest mean among all the classes	class with the highest mean	logarithmic LDA score.	Kruskall-Wallis test p-value
Bacteria.Proteobacteria.Alphaproteobacteria.Rhodobacterales.Rhodobacteraceae.Marinibacterium	3.26528663912	ME-exposed_oysters	3.01169769234	0.0176958582064
Bacteria.Proteobacteria.Alphaproteobacteria.Rhizobiales.Stappiaceae.unknowngenus	2.73832287022	ME-exposed_oysters	2.69707671374	0.0328692343007
Bacteria.Desulfobacterota.Desulfovibrionia.Desulfovibrionales.Desulfovibrionaceae.Halodesulfovibrio	2.77718118344	ME-exposed_oysters	2.69125525993	0.0176958582064
Bacteria.Desulfobacterota.Desulfovibrionia	2.77718118344	ME-exposed_oysters	2.69116567433	0.0176958582064
Bacteria.Actinobacteriota.Actinobacteria.Propionibacteriales.Propionibacteriaceae.unknowngenus	2.40553200512	ME-exposed_oysters	2.84472777978	0.0147316878975
Bacteria.Bacteroidota.Bacteroidia.Cytophagales.Cyclobacteriaceae	3.14260004268	ME-exposed_oysters	2.46150961249	0.0333935525468
Bacteria.Bacteroidota.Bacteroidia.Flavobacteriales.NS9marinegroup.unknowngenus	3.94360111886	ME-exposed_oysters	3.62986366447	0.0206437115267
Bacteria.Proteobacteria.Gammaproteobacteria.Pseudomonadales.Nitrincolaceae.Marinobacterium	2.96439273344	ME-exposed_oysters	2.9714542902	0.0186344464894
Bacteria.Bacteroidota.Bacteroidia.Flavobacteriales.Flavobacteriaceae.Psychroserpens	3.28100298689	ME-exposed_oysters	2.90417297176	0.00386143700318
Bacteria.Proteobacteria.Gammaproteobacteria.Enterobacterales.Shewanellaceae	4.22360063042	ME-exposed_oysters	3.94842184383	0.0491518321413
Bacteria.Proteobacteria.Alphaproteobacteria.Rhodobacterales.Rhodobacteraceae.Pelagibaca	2.43397802167	ME-exposed_oysters	3.29494016009	0.031060862546
Bacteria.Bacteroidota.Bacteroidia.Cytophagales.Cyclobacteriaceae.Ekhidna	3.0886782636	ME-exposed_oysters	2.89551897143	0.000959721769585
Bacteria.Bacteroidota.Bacteroidia.Flavobacteriales.NS9marinegroup	3.94360111886	ME-exposed_oysters	3.62986366447	0.0206437115267
Bacteria.Bacteroidota.Bacteroidia.Flavobacteriales.Flavobacteriaceae.Kordia	2.93432131039	ME-exposed_oysters	2.83357233407	0.00629470040404
Bacteria.Firmicutes.Clostridia.Peptostreptococcales_Tissierellales.unknownfamily	2.95484077217	ME-exposed_oysters	2.91762555612	0.0175305821319
Bacteria.Proteobacteria.Alphaproteobacteria.Parvibaculales.unknownfamily	3.28190265892	ME-exposed_oysters	3.03021751795	0.0284882327204
Bacteria.Bacteroidota.Bacteroidia.Flavobacteriales.Crocinitomicaceae.Crocinitomix	3.87767236024	ME-exposed_oysters	3.50186985899	0.00466016413383
Bacteria.Proteobacteria.Alphaproteobacteria.Rhodobacterales.Rhodobacteraceae.Lacimonas	2.65858895607	ME-exposed_oysters	2.91121496776	0.0308158701169
Bacteria.Proteobacteria.Alphaproteobacteria.Parvibaculales	3.58003045776	ME-exposed_oysters	3.28013945333	0.0226321012924
Bacteria.Bacteroidota.Bacteroidia.Flavobacteriales.Flavobacteriaceae.Changchengzhania	3.51207593046	ME-exposed_oysters	3.26701871099	0.0323883252174
Bacteria.Proteobacteria.Gammaproteobacteria.Burkholderiales.Oxalobacteraceae.Massilia	2.46294101437	ME-exposed_oysters	3.17747923478	0.0328692343007
Bacteria.Desulfobacterota.Desulfovibrionia.Desulfovibrionales.Desulfovibrionaceae	2.77718118344	ME-exposed_oysters	2.69157237597	0.0176958582064
Bacteria.Bacteroidota.Bacteroidia.Flavobacteriales.Flavobacteriaceae.Olleya	2.98113927106	ME-exposed_oysters	2.84915760648	0.030812667443
Bacteria.Proteobacteria.Alphaproteobacteria.Rhodobacterales.Rhodobacteraceae.Leisingera	2.25739180203	ME-exposed_oysters	3.37961596109	0.021445675093
Bacteria.Proteobacteria.Alphaproteobacteria.Parvibaculales.unknownfamily.unknowngenus	3.28190265892	ME-exposed_oysters	3.03066611387	0.0284882327204
Bacteria.Bacteroidota.Bacteroidia.Flavobacteriales.Flavobacteriaceae.Vitellibacter	3.3813274484	ME-exposed_oysters	3.07697427309	0.00499625731283
Bacteria.Proteobacteria.Alphaproteobacteria.Rhodobacterales.Rhodobacteraceae.Octadecabacter	2.76970009212	ME-exposed_oysters	2.69279405465	0.0443019514501
Bacteria.Actinobacteriota.Actinobacteria.Propionibacteriales	2.47236866417	ME-exposed_oysters	2.87660983035	0.0168652262614
Bacteria.Actinobacteriota.Actinobacteria.Propionibacteriales.Propionibacteriaceae	2.47236866417	ME-exposed_oysters	2.87488309983	0.0168652262614
Bacteria.Desulfobacterota.Desulfovibrionia.Desulfovibrionales	2.77718118344	ME-exposed_oysters	2.69124516617	0.0176958582064
Bacteria.Proteobacteria.Alphaproteobacteria.Parvibaculales.Parvibaculaceae.Mf105b01	3.25424936147	ME-exposed_oysters	2.99106511109	0.0395259886923
Bacteria.Proteobacteria.Gammaproteobacteria.Enterobacterales.Shewanellaceae.Shewanella	4.22360063042	ME-exposed_oysters	3.94842184383	0.0491518321413
Bacteria.Proteobacteria.Gammaproteobacteria.Enterobacterales.Colwelliaceae	4.14990770434	control_oysters	3.77545213509	0.00791178868071
Bacteria.Bacteroidota.Bacteroidia.Chitinophagales.37_13	1.99932933027	control_oysters	3.06046957828	0.0328692343007
Bacteria.Bacteroidota.Bacteroidia.Chitinophagales.37_13.unknowngenus	1.99932933027	control_oysters	2.98613556158	0.0328692343007
Bacteria.Bacteroidota.Bacteroidia.Flavobacteriales.Flavobacteriaceae.Multi_affiliation	2.36908056677	control_oysters	3.15811355196	0.0025377049739
Bacteria.Proteobacteria.Gammaproteobacteria.Pseudomonadales.Alcanivoracaceae1	3.65927576137	control_oysters	2.78045021495	0.0130227689061
Bacteria.Proteobacteria.Alphaproteobacteria.Rhodobacterales.Rhodobacteraceae.Thalassobius	1.73532438498	control_oysters	3.41911486713	0.0328692343007
Bacteria.Campylobacterota.Campylobacteria.Campylobacterales.Arcobacteraceae.Halarcobacter	3.23758394905	control_oysters	3.01508916763	0.00629077997509
Bacteria.Proteobacteria.Alphaproteobacteria.Sphingomonadales.Sphingomonadaceae.Blastomonas	2.96274180552	control_oysters	2.75613183769	0.0443019514501
Bacteria.Bacteroidota.Bacteroidia.Chitinophagales.Saprospiraceae.Aureispira	4.43776752784	control_oysters	4.14315313687	0.00389241712278
Bacteria.Proteobacteria.Alphaproteobacteria.Sphingomonadales.Sphingomonadaceae	3.79786586618	control_oysters	3.24095494637	0.0282403687333
Bacteria.Proteobacteria.Alphaproteobacteria.Sphingomonadales	3.79786586618	control_oysters	3.24095494637	0.0282403687333
Bacteria.Proteobacteria.Alphaproteobacteria.Rhodobacterales.Rhodobacteraceae.Phaeobacter	4.69028219666	control_oysters	4.11099532763	0.0153138217134
Bacteria.Bacteroidota.Bacteroidia.Flavobacteriales.Flavobacteriaceae.Aquibacter	4.11453171772	control_oysters	3.61443429856	0.00466913180502
Bacteria.Proteobacteria.Gammaproteobacteria.Pseudomonadales.Alcanivoracaceae1.Alcanivorax	3.65927576137	control_oysters	2.78045021495	0.0130227689061
Bacteria.Bacteroidota.Bacteroidia.Flavobacteriales.Flavobacteriaceae.Mesoflavibacter	4.10501229815	control_oysters	3.56131854411	0.0110744376762
Bacteria.Proteobacteria.Alphaproteobacteria.Sphingomonadales.Sphingomonadaceae.Multi_affiliation	3.43925072922	control_oysters	2.91020529811	0.0376669222286
Bacteria.Bacteroidota.Bacteroidia.Chitinophagales.Saprospiraceae.Lewinella	3.71405940498	-
Bacteria.Proteobacteria.Gammaproteobacteria.S1_3_65.unknownfamily	2.17966104365	-
Bacteria.Bacteroidota.Bacteroidia.Flavobacteriales.Flavobacteriaceae.Arenibacter	2.33590657352	-
Bacteria.Proteobacteria.Gammaproteobacteria.Granulosicoccales.unknownfamily.unknowngenus	2.6849618096	-
Bacteria.Proteobacteria.Alphaproteobacteria.Rhodobacterales.Rhodobacteraceae.Yoonia_Loktanella	4.18135635204	-
Bacteria.Proteobacteria.Gammaproteobacteria.Enterobacterales.Vibrionaceae.Aliivibrio	1.23400385973	-
Bacteria.Proteobacteria.Gammaproteobacteria.Enterobacterales.Alteromonadaceae.Alteromonas	1.48656930512	-
Bacteria.Proteobacteria.Gammaproteobacteria.Enterobacterales.Colwelliaceae.Colwellia	3.92883165514	-
Bacteria.Campylobacterota.Campylobacteria.Campylobacterales.Helicobacteraceae.unknowngenus	0.0	-
Bacteria.Myxococcota.Polyangia.Polyangiales	2.59249594626	-
Bacteria.Proteobacteria.Alphaproteobacteria.Rhizobiales.Devosiaceae.Devosia	0.0	-
Bacteria.Proteobacteria.Gammaproteobacteria.Multi_affiliation	5.1987141039	-
Bacteria.Cyanobacteria.Sericytochromatia.unknownorder.unknownfamily.unknowngenus	1.66693803691	-
Bacteria.Proteobacteria.Alphaproteobacteria.Caulobacterales.Hyphomonadaceae.Algimonas	2.74230319677	-
Bacteria.Actinobacteriota.Acidimicrobiia.Actinomarinales.unknownfamily.unknowngenus	0.0	-
Bacteria.Bacteroidota.Bacteroidia.Bacteroidales.Paludibacteraceae.unknowngenus	2.39743938206	-
Bacteria.Proteobacteria.Alphaproteobacteria.Rhodobacterales.Rhodobacteraceae.RoseobactercladeCHAB_I_5lineage	1.61841567163	-
Bacteria.Actinobacteriota.Acidimicrobiia.Microtrichales.Ilumatobacteraceae.unknowngenus	1.18346701428	-
Bacteria.Proteobacteria.Gammaproteobacteria.Pseudomonadales.Porticoccaceae	3.03644695431	-
Bacteria.Firmicutes.Bacilli.Mycoplasmatales.Mycoplasmataceae.Mycoplasma	4.19323267361	-
Bacteria.Proteobacteria.Alphaproteobacteria.unknownorder.unknownfamily	1.46989120692	-
Bacteria.Myxococcota.Polyangia.Polyangiales.Sandaracinaceae.unknowngenus	2.43776867108	-
Bacteria.Proteobacteria.Gammaproteobacteria.Enterobacterales.Alteromonadaceae.unknowngenus	1.38403086513	-
Bacteria.Planctomycetota	3.59688322681	-
Bacteria.Cyanobacteria.Sericytochromatia.unknownorder	1.66693803691	-
Bacteria.Proteobacteria.Gammaproteobacteria.Pseudomonadales.OM182clade.unknowngenus	1.24204958732	-
Bacteria.Firmicutes.Bacilli.Bacillales.Planococcaceae	2.34073979168	-
Bacteria.Actinobacteriota.Actinobacteria.PeM15.unknownfamily.unknowngenus	0.0	-
Bacteria.Acidobacteriota.Thermoanaerobaculia.Thermoanaerobaculales	3.21172968203	-
Bacteria.Planctomycetota.Planctomycetes.Pirellulales.Pirellulaceae.Rhodopirellula	2.55463018872	-
Bacteria.Proteobacteria.Gammaproteobacteria.Pseudomonadales.Marinomonadaceae.Marinomonas	3.90790348922	-
Bacteria.Desulfobacterota.Desulfuromonadia.Bradymonadales.unknownfamily	2.8931093712	-
Bacteria.Proteobacteria.Alphaproteobacteria.Sphingomonadales.Sphingomonadaceae.Sphingopyxis	2.84286842939	-
Bacteria.Proteobacteria.Alphaproteobacteria.Rhodobacterales.Rhodobacteraceae.Roseobacter	2.93019621917	-
Bacteria.SAR324clade_MarinegroupB_.unknownclass	0.0	-
Bacteria.Bacteroidota.Rhodothermia.Rhodothermales.Rhodothermaceae.unknowngenus	1.58962934388	-
Bacteria.Proteobacteria.Gammaproteobacteria.Pseudomonadales.MBAE14.unknowngenus	0.608577909407	-
Bacteria.Actinobacteriota.Acidimicrobiia.Microtrichales.Microtrichaceae.unknowngenus	1.30569880896	-
Bacteria.Myxococcota.Polyangia.Nannocystales	3.63251791535	-
Bacteria.Bacteroidota.Bacteroidia.Chitinophagales.unknownfamily	3.0275987432	-
Bacteria.Proteobacteria.Gammaproteobacteria.GammaproteobacteriaIncertaeSedis.unknownfamily.Marinicella	2.96257395851	-
Bacteria.Actinobacteriota.Acidimicrobiia.Microtrichales.Microtrichaceae.IMCC26207	2.01077547304	-
Bacteria.Proteobacteria.Alphaproteobacteria.Rhodobacterales.Rhodobacteraceae.Halocynthiibacter	2.89475973189	-
Bacteria.Proteobacteria.Gammaproteobacteria.Pseudomonadales.Moraxellaceae.Acinetobacter	3.42738418008	-
Bacteria.Firmicutes.Bacilli	4.24858541067	-
Bacteria.Proteobacteria.Gammaproteobacteria.Pseudomonadales.Halieaceae.Marimicrobium	2.56573242587	-
Bacteria.Proteobacteria.Gammaproteobacteria.Arenicellales.Arenicellaceae.unknowngenus	0.0	-
Bacteria.Proteobacteria.Alphaproteobacteria.Rickettsiales.AB1	2.37943286971	-
Bacteria.Acidobacteriota.Thermoanaerobaculia.Thermoanaerobaculales.Thermoanaerobaculaceae.Subgroup10	3.21172968203	-
Bacteria.Actinobacteriota.Acidimicrobiia.Microtrichales	3.00418481329	-
Bacteria.Myxococcota.Polyangia.Haliangiales.Haliangiaceae.Haliangium	2.57636362162	-
Bacteria.Proteobacteria.Alphaproteobacteria.Multi_affiliation.Multi_affiliation	2.17543219918	-
Bacteria.Actinobacteriota.Acidimicrobiia	3.00418481329	-
Bacteria.Bacteroidota.Bacteroidia.Flavobacteriales.Flavobacteriaceae.Winogradskyella	3.12351024364	-
Bacteria.Actinobacteriota.Actinobacteria.Corynebacteriales	3.88085378235	-
Bacteria.Verrucomicrobiota	2.55256101981	-
Bacteria.Bdellovibrionota.Bdellovibrionia.Bacteriovoracales.Bacteriovoracaceae.Peredibacter	2.98924860977	-
Bacteria.Verrucomicrobiota.Verrucomicrobiae.Verrucomicrobiales.Rubritaleaceae	0.0	-
Bacteria.Firmicutes.Bacilli.Paenibacillales.Paenibacillaceae	1.26083554467	-
Bacteria.Proteobacteria.Gammaproteobacteria.Thiotrichales	2.90249364246	-
Bacteria.Proteobacteria.Alphaproteobacteria.Kiloniellales.Kiloniellaceae	3.32894311778	-
Bacteria.Proteobacteria.Gammaproteobacteria.Enterobacterales.Vibrionaceae.Multi_affiliation	4.73122699739	-
Bacteria.Myxococcota.Myxococcia	0.0	-
Bacteria.Firmicutes.Bacilli.Mycoplasmatales	4.20574060246	-
Bacteria.Bacteroidota.Bacteroidia.Flavobacteriales.Crocinitomicaceae.Salinirepens	3.99551174719	-
Bacteria.Patescibacteria.Saccharimonadia.Saccharimonadales.unknownfamily.unknowngenus	2.00460106799	-
Bacteria.Actinobacteriota.Actinobacteria.Corynebacteriales.Mycobacteriaceae	3.86639609464	-
Bacteria.Planctomycetota.Phycisphaerae.Phycisphaerales.Phycisphaeraceae.SM1A02	3.34712333555	-
Bacteria.Bacteroidota.Bacteroidia.Flavobacteriales.Flavobacteriaceae.Marixanthomonas	1.6758724785	-
Bacteria.Planctomycetota.Phycisphaerae.Phycisphaerales.Phycisphaeraceae	3.34712333555	-
Bacteria.Proteobacteria.Gammaproteobacteria.Pseudomonadales.Spongiibacteraceae	2.41696144822	-
Bacteria.Proteobacteria.Gammaproteobacteria.Burkholderiales.Oxalobacteraceae	2.64538634805	-
Bacteria.Proteobacteria.Gammaproteobacteria.Nitrosococcales.Methylophagaceae.Methylophaga	3.53768254184	-
Bacteria.Proteobacteria.Alphaproteobacteria.Rhodobacterales.Rhodobacteraceae.Paracoccus	2.33213902923	-
Bacteria.Proteobacteria.Alphaproteobacteria.NRL2	2.58412398234	-
Bacteria.Proteobacteria.Alphaproteobacteria.Parvibaculales.Parvibaculaceae.CandidatusPhaeomarinobacter	2.43505114884	-
Bacteria.Proteobacteria.Alphaproteobacteria.Sphingomonadales.Sphingomonadaceae.Sphingomonas	2.03733716697	-
Bacteria.Proteobacteria.Gammaproteobacteria.Pseudomonadales.Pseudohongiellaceae.Pseudohongiella	0.0	-
Bacteria.Bacteroidota.Rhodothermia.Rhodothermales	1.58962934388	-
Bacteria.Proteobacteria.Gammaproteobacteria.Pseudomonadales.Pseudomonadaceae	4.01607105016	-
Bacteria.Proteobacteria.Gammaproteobacteria.Pseudomonadales.Pseudomonadaceae.Pseudomonas	3.89180735667	-
Bacteria.Proteobacteria.Gammaproteobacteria.Francisellales	0.0	-
Bacteria.Actinobacteriota.Actinobacteria.Micrococcales.Micrococcaceae	1.91392123466	-
Bacteria.Proteobacteria.Alphaproteobacteria.Caulobacterales.Hyphomonadaceae.Maricaulis	2.36370643206	-
Bacteria.Proteobacteria.Gammaproteobacteria.Pseudomonadales.Cellvibrionaceae	4.21135160613	-
Bacteria.Actinobacteriota.Actinobacteria.Propionibacteriales.Propionibacteriaceae.Cutibacterium	1.62660925356	-
Bacteria.Proteobacteria.Gammaproteobacteria.Burkholderiales	2.79531258082	-
Bacteria.Patescibacteria.Parcubacteria.CandidatusKaiserbacteria.unknownfamily	1.51112763169	-
Bacteria.Planctomycetota.OM190.unknownorder.unknownfamily	2.83160528917	-
Bacteria.Acidobacteriota	3.2162094594	-
Bacteria.Bdellovibrionota.Bdellovibrionia.Bdellovibrionales	3.2361232049	-
Bacteria.Proteobacteria.Alphaproteobacteria.Rhizobiales.Xanthobacteraceae.Bradyrhizobium	1.65891864801	-
Bacteria.Proteobacteria.Alphaproteobacteria.Micavibrionales.unknownfamily	2.84580146063	-
Bacteria.Proteobacteria.Gammaproteobacteria.Pseudomonadales.Nitrincolaceae.Neptuniibacter	3.15850209208	-
Bacteria.Firmicutes.Clostridia.Peptostreptococcales_Tissierellales.Peptostreptococcaceae.Tepidibacter	2.30387881552	-
Bacteria.Bacteroidota.Bacteroidia.Flavobacteriales.Crocinitomicaceae.Fluviicola	2.9395581253	-
Bacteria.Desulfobacterota.Desulfuromonadia	4.84279205233	-
Bacteria.Acidobacteriota.Holophagae.Acanthopleuribacterales.Acanthopleuribacteraceae.Acanthopleuribacter	1.22744361639	-
Bacteria.Proteobacteria.Gammaproteobacteria.Pseudomonadales.unknownfamily.Alkalimarinus	3.64010343743	-
Bacteria.Bdellovibrionota	3.40576370035	-
Bacteria.Proteobacteria.Alphaproteobacteria.Rhodobacterales.Rhodobacteraceae.Marivita	2.94302801921	-
Bacteria.Proteobacteria.Gammaproteobacteria.Pseudomonadales.Saccharospirillaceae.Multi_affiliation	3.77866116246	-
Bacteria.Bdellovibrionota.Bdellovibrionia.Bdellovibrionales.Bdellovibrionaceae	3.2361232049	-
Bacteria.Patescibacteria.Gracilibacteria.JGI0000069_P22	2.86149372723	-
Bacteria.Proteobacteria.Alphaproteobacteria.Rhodobacterales.Rhodobacteraceae.Jannaschia	2.21249574039	-
Bacteria.Proteobacteria.Gammaproteobacteria.Enterobacterales.Psychromonadaceae	2.78272697713	-
Bacteria.Proteobacteria.Gammaproteobacteria.Pseudomonadales	4.95190670423	-
Bacteria.Firmicutes.Bacilli.Bacillales.Bacillaceae.Bacillus	2.08452902485	-
Bacteria.Proteobacteria.Gammaproteobacteria.Pseudomonadales.Pseudomonadaceae.Multi_affiliation	3.4212517746	-
Bacteria.Bacteroidota.Bacteroidia.Flavobacteriales.Flavobacteriaceae.Tamlana	1.88573103343	-
Bacteria.Campylobacterota.Campylobacteria	3.76613643076	-
Bacteria.Patescibacteria.Gracilibacteria.JGI0000069_P22.unknownfamily	2.86149372723	-
Bacteria.Firmicutes.Bacilli.Exiguobacterales.Exiguobacteraceae.Exiguobacterium	2.21825658572	-
Bacteria.Proteobacteria.Gammaproteobacteria.Pseudomonadales.Spongiibacteraceae.Sinobacterium	1.14129450404	-
Bacteria.Proteobacteria.Gammaproteobacteria.Burkholderiales.Methylophilaceae.Methylotenera	1.10081438699	-
Bacteria.Acidobacteriota.Holophagae.Acanthopleuribacterales.Acanthopleuribacteraceae	1.22744361639	-
Bacteria.Proteobacteria.Gammaproteobacteria.Pseudomonadales.Alcanivoracaceae	2.28034991094	-
Bacteria.Bacteroidota.Bacteroidia.Flavobacteriales.Flavobacteriaceae.Subsaxibacter	2.78401005377	-
Bacteria.Proteobacteria.Gammaproteobacteria.Enterobacterales.Pseudoalteromonadaceae.Psychrosphaera	3.29403177619	-
Bacteria.Proteobacteria.Gammaproteobacteria.Tenderiales	1.20972992126	-
Bacteria.Myxococcota.Myxococcia.Myxococcales.Myxococcaceae.P3OB_42	0.0	-
Bacteria.Desulfobacterota.Desulfuromonadia.PB19.unknownfamily	4.84132638153	-
Bacteria.Bacteroidota.Bacteroidia.Cytophagales.Flammeovirgaceae.unknowngenus	3.80898641635	-
Bacteria.Proteobacteria.Gammaproteobacteria.Ectothiorhodospirales.Ectothiorhodospiraceae.unknowngenus	1.52847361205	-
Bacteria.Proteobacteria.Gammaproteobacteria.Granulosicoccales.Granulosicoccaceae	1.02470624358	-
Bacteria.Proteobacteria.Alphaproteobacteria.NRL2.unknownfamily	2.58412398234	-
Bacteria.Actinobacteriota.Actinobacteria.Micrococcales.Microbacteriaceae	3.0075544863	-
Bacteria.Proteobacteria.Multi_affiliation.Multi_affiliation.Multi_affiliation.Multi_affiliation	1.16242833171	-
Bacteria.Proteobacteria.Alphaproteobacteria.Rhodobacterales.Rhodobacteraceae.Ascidiaceihabitans	2.56195756917	-
Bacteria.Verrucomicrobiota.Verrucomicrobiae.Verrucomicrobiales	2.55256101981	-
Bacteria.Proteobacteria.Alphaproteobacteria.Rhodobacterales.Rhodobacteraceae.Cognatishimia	4.3132951318	-
Bacteria.Proteobacteria.Alphaproteobacteria.Rhizobiales.Rhizobiaceae.Cohaesibacter	3.40042593799	-
Bacteria.Proteobacteria.Gammaproteobacteria.Pseudomonadales.Pseudohongiellaceae	0.0	-
Bacteria.Proteobacteria.Gammaproteobacteria.Ectothiorhodospirales	1.52847361205	-
Bacteria.Actinobacteriota.Actinobacteria.Micrococcales.Microbacteriaceae.CandidatusAquiluna	2.49109879003	-
Bacteria.Proteobacteria.Gammaproteobacteria.Pseudomonadales.Marinomonadaceae	3.90790348922	-
Bacteria.Planctomycetota.Planctomycetes.Planctomycetales	2.80302086853	-
Bacteria.Proteobacteria.Alphaproteobacteria.Rhodobacterales.Rhodobacteraceae.Albirhodobacter	2.16026954933	-
Bacteria.Bacteroidota.Bacteroidia.Bacteroidales.Marinifilaceae.Marinifilum	3.06228768598	-
Bacteria.Proteobacteria.Alphaproteobacteria.Rhodospirillales.Rhodospirillaceae.BRH_c57	0.0	-
Bacteria.Bacteroidota.Bacteroidia.Cytophagales	3.98612775554	-
Bacteria.Campylobacterota.Campylobacteria.Campylobacterales.Arcobacteraceae.Pseudarcobacter	0.0	-
Bacteria.Proteobacteria.Alphaproteobacteria.Rhizobiales.Beijerinckiaceae.Methylobacterium_Methylorubrum	1.51584081798	-
Bacteria.Bacteroidota.Kapabacteria.Kapabacteriales.unknownfamily.unknowngenus	2.588016829	-
Bacteria.Bacteroidota.Bacteroidia.Bacteroidales.Prolixibacteraceae	1.22744361639	-
Bacteria.Bdellovibrionota.Oligoflexia.Oligoflexales	0.0	-
Bacteria.Proteobacteria.Alphaproteobacteria.Kordiimonadales	2.69745030636	-
Bacteria.Proteobacteria.Gammaproteobacteria.Pseudomonadales.Porticoccaceae.Porticoccus	3.03644695431	-
Bacteria.Bacteroidota.Bacteroidia.Flavobacteriales.Flavobacteriaceae.Ascidiimonas	0.0	-
Bacteria.Proteobacteria.Alphaproteobacteria.Rhizobiales.Methyloligellaceae.unknowngenus	2.04475430616	-
Bacteria.Proteobacteria.Gammaproteobacteria.Pseudomonadales.Alcanivoracaceae.Ketobacter	2.28034991094	-
Bacteria.Proteobacteria.Gammaproteobacteria.Granulosicoccales.unknownfamily	2.6849618096	-
Bacteria.Proteobacteria.Gammaproteobacteria.Steroidobacterales	1.27690564605	-
Bacteria.Proteobacteria.Alphaproteobacteria.Rhodospirillales.unknownfamily	3.15747023438	-
Bacteria.Proteobacteria.Alphaproteobacteria.Rhodobacterales.Rhodobacteraceae.Sagittula	3.8354041494	-
Bacteria.Proteobacteria.Gammaproteobacteria.Ga0077536.unknownfamily.unknowngenus	0.0	-
Bacteria.Cyanobacteria.Cyanobacteriia.Chloroplast.unknownfamily.unknowngenus	3.51192033088	-
Bacteria.Myxococcota.Polyangia.Polyangiales.Eel_36e1D6.unknowngenus	2.06920932965	-
Bacteria.Proteobacteria.Gammaproteobacteria.Tenderiales.Tenderiaceae.CandidatusTenderia	1.20972992126	-
Bacteria.Bacteroidota.Bacteroidia.Flavobacteriales.Cryomorphaceae	3.67546439112	-
Bacteria.Proteobacteria.Gammaproteobacteria.Pseudomonadales.Marinobacteraceae	3.83942961303	-
Bacteria.Proteobacteria.Alphaproteobacteria.Caulobacterales.Hyphomonadaceae.Hyphomonas	2.92869539591	-
Bacteria.Proteobacteria.Gammaproteobacteria.Pseudomonadales.unknownfamily	3.64010343743	-
Bacteria.Chloroflexi.Anaerolineae.Ardenticatenales.Ardenticatenaceae.unknowngenus	1.67541842469	-
Bacteria.Proteobacteria.Alphaproteobacteria.Rhodobacterales.Rhodobacteraceae.Yangia	2.52006460203	-
Bacteria.Myxococcota	3.67733970291	-
Bacteria.Proteobacteria.Alphaproteobacteria.Sphingomonadales.Sphingomonadaceae.Sphingorhabdus	3.19580441687	-
Bacteria.Proteobacteria	5.89541886742	-
Bacteria.Proteobacteria.Gammaproteobacteria.Pseudomonadales.Marinobacteraceae.Marinobacter	3.83942961303	-
Bacteria.Proteobacteria.Gammaproteobacteria.Ectothiorhodospirales.Ectothiorhodospiraceae	1.52847361205	-
Bacteria.Bacteroidota.Bacteroidia	5.15212488025	-
Bacteria.Proteobacteria.Alphaproteobacteria.Caulobacterales.Hyphomonadaceae.Litorimonas	2.43492978735	-
Bacteria.Proteobacteria.Alphaproteobacteria.Rhizobiales.Rhizobiaceae	3.80995317503	-
Bacteria.Proteobacteria.Alphaproteobacteria.Defluviicoccales.unknownfamily.unknowngenus	0.0	-
Bacteria.Patescibacteria.Parcubacteria.CandidatusKaiserbacteria	1.51112763169	-
Bacteria.Proteobacteria.Alphaproteobacteria.Sphingomonadales.Sphingomonadaceae.Erythrobacter	2.46013155297	-
Bacteria.Proteobacteria.Alphaproteobacteria.Rhodobacterales.Rhodobacteraceae.Shimia	3.06795197621	-
Bacteria.Bacteroidota.Bacteroidia.Cytophagales.Cyclobacteriaceae.unknowngenus	0.0	-
Bacteria.Proteobacteria.Alphaproteobacteria.Caulobacterales.Caulobacteraceae	1.88465166135	-
Bacteria.Fusobacteriota.Fusobacteriia	4.03881515666	-
Bacteria.Bacteroidota.Kapabacteria.Kapabacteriales	2.588016829	-
Bacteria.Proteobacteria.Gammaproteobacteria.Burkholderiales.Methylophilaceae	1.10081438699	-
Bacteria.Proteobacteria.Gammaproteobacteria.Pseudomonadales.Saccharospirillaceae.Oleibacter	3.07827750765	-
Bacteria.Proteobacteria.Gammaproteobacteria.Enterobacterales.Vibrionaceae	5.12236231032	-
Bacteria.Bacteroidota.Bacteroidia.Cytophagales.Microscillaceae.Microscilla	3.13504758789	-
Bacteria.Firmicutes.Bacilli.Mycoplasmatales.Mycoplasmataceae	4.20574060246	-
Bacteria.Proteobacteria.Alphaproteobacteria.Rhodobacterales	5.31069319249	-
Bacteria.Planctomycetota.Planctomycetes.Planctomycetales.Rubinisphaeraceae	2.41851910763	-
Bacteria.Proteobacteria.Gammaproteobacteria.Enterobacterales.Colwelliaceae.Thalassotalea	3.15979924911	-
Bacteria.Planctomycetota.Planctomycetes.Pirellulales.Pirellulaceae.Blastopirellula	2.01360913542	-
Bacteria.Proteobacteria.Gammaproteobacteria.Pseudomonadales.Saccharospirillaceae.Reinekea	0.0	-
Bacteria.NB1_j.unknownclass.unknownorder.unknownfamily	0.0	-
Bacteria.Proteobacteria.Alphaproteobacteria.Rhizobiales.Multi_affiliation	3.02008855457	-
Bacteria.Proteobacteria.Gammaproteobacteria.Xanthomonadales.Xanthomonadaceae	2.5798670201	-
Bacteria.Proteobacteria.Gammaproteobacteria.Arenicellales.Arenicellaceae.Arenicella	2.22818972114	-
Bacteria.Firmicutes.Bacilli.Paenibacillales	1.26083554467	-
Bacteria.Bacteroidota.Rhodothermia.Rhodothermales.Rhodothermaceae	1.58962934388	-
Bacteria.Proteobacteria.Gammaproteobacteria.Pseudomonadales.MBAE14	0.608577909407	-
Bacteria.Verrucomicrobiota.Verrucomicrobiae.Verrucomicrobiales.DEV007	2.55256101981	-
Bacteria.Bacteroidota.Bacteroidia.Cytophagales.Cyclobacteriaceae.Fulvivirga	3.03539644883	-
Bacteria.Acidobacteriota.Holophagae	1.22744361639	-
Bacteria.Chloroflexi.Anaerolineae.Ardenticatenales	1.67541842469	-
Bacteria.Firmicutes.Clostridia.Peptostreptococcales_Tissierellales.unknownfamily.unknowngenus	2.64056052832	-
Bacteria.Proteobacteria.Gammaproteobacteria.Xanthomonadales	2.5798670201	-
Bacteria.Proteobacteria.Alphaproteobacteria.Rhodobacterales.Rhodobacteraceae.Epibacterium	2.74774830176	-
Bacteria.Proteobacteria.Gammaproteobacteria.Pseudomonadales.Halieaceae.Congregibacter	3.33496046459	-
Bacteria.Campylobacterota.Campylobacteria.Campylobacterales.Helicobacteraceae	0.0	-
Bacteria.Proteobacteria.Alphaproteobacteria.Rhodobacterales.Rhodobacteraceae	5.31069319249	-
Bacteria.Proteobacteria.Multi_affiliation.Multi_affiliation	1.16242833171	-
Bacteria.Patescibacteria	2.92782778724	-
Bacteria.Proteobacteria.Gammaproteobacteria.Pseudomonadales.Saccharospirillaceae.Oceaniserpentilla	3.28817705614	-
Bacteria.Proteobacteria.Gammaproteobacteria.GammaproteobacteriaIncertaeSedis.unknownfamily.unknowngenus	1.57672209349	-
Bacteria.Proteobacteria.Alphaproteobacteria.Rhizobiales.Beijerinckiaceae	1.51584081798	-
Bacteria.Proteobacteria.Alphaproteobacteria	5.36746384073	-
Bacteria.Proteobacteria.Alphaproteobacteria.Rhodospirillales.Rhodospirillaceae	0.0	-
Bacteria.Proteobacteria.Alphaproteobacteria.Rhizobiales.Xanthobacteraceae	1.65891864801	-
Bacteria.Proteobacteria.Alphaproteobacteria.Rhodobacterales.Rhodobacteraceae.Limimaricola	2.63989470274	-
Bacteria.Bdellovibrionota.Bdellovibrionia	3.40576370035	-
Bacteria.Proteobacteria.Alphaproteobacteria.Parvibaculales.Parvibaculaceae	3.27607874064	-
Bacteria.Proteobacteria.Alphaproteobacteria.Rhodobacterales.Rhodobacteraceae.Tateyamaria	2.74979835627	-
Bacteria.Bacteroidota.Bacteroidia.Flavobacteriales.Flavobacteriaceae.unknowngenus	2.53603937817	-
Bacteria.Acidobacteriota.Holophagae.Acanthopleuribacterales	1.22744361639	-
Bacteria.Bacteroidota.Bacteroidia.Cytophagales.Spirosomaceae	2.82428467265	-
Bacteria.Desulfobacterota.Desulfuromonadia.PB19	4.84132638153	-
Bacteria.Proteobacteria.Alphaproteobacteria.Rhodobacterales.Rhodobacteraceae.Mameliella	2.87190473085	-
Bacteria.Bacteroidota.Kapabacteria	2.588016829	-
Bacteria.Bdellovibrionota.Bdellovibrionia.Bdellovibrionales.Bdellovibrionaceae.OM27clade	3.02008548453	-
Bacteria.Proteobacteria.Alphaproteobacteria.Rhodospirillales.Terasakiellaceae.Terasakiella	1.16395458005	-
Bacteria.Proteobacteria.Gammaproteobacteria.Burkholderiales.Comamonadaceae.Acidovorax	0.0	-
Bacteria.Proteobacteria.Alphaproteobacteria.Rhodobacterales.Rhodobacteraceae.Sulfitobacter	3.5172449227	-
Bacteria.Firmicutes	4.362357268	-
Bacteria.Desulfobacterota.Desulfobulbia.Desulfobulbales.Desulfocapsaceae.unknowngenus	0.0	-
Bacteria.Proteobacteria.Alphaproteobacteria.Rhizobiales.Rhizobiaceae.Lentilitoribacter	3.13947086002	-
Bacteria.Proteobacteria.Alphaproteobacteria.Rhizobiales.Rhizobiaceae.Ahrensia	1.64107583477	-
Bacteria.Proteobacteria.Alphaproteobacteria.Rhizobiales.Devosiaceae	3.48668051511	-
Bacteria.Proteobacteria.Alphaproteobacteria.Rhizobiales.Devosiaceae.Maritalea	3.48668051511	-
Bacteria.Proteobacteria.Gammaproteobacteria.Francisellales.Francisellaceae.Francisella	0.0	-
Bacteria.Actinobacteriota.Actinobacteria.Corynebacteriales.Mycobacteriaceae.Mycobacterium	3.86639609464	-
Bacteria.Proteobacteria.Alphaproteobacteria.Rhodospirillales.Terasakiellaceae	1.16395458005	-
Bacteria.Myxococcota.Myxococcia.Myxococcales.Myxococcaceae	0.0	-
Bacteria.Actinobacteriota.Acidimicrobiia.Microtrichales.Ilumatobacteraceae.Multi_affiliation	0.882834825569	-
Bacteria.Proteobacteria.Gammaproteobacteria.Legionellales.Legionellaceae.unknowngenus	2.64491144154	-
Bacteria.Firmicutes.Bacilli.Multi_affiliation.Multi_affiliation	2.65609271138	-
Bacteria.Myxococcota.Polyangia.Nannocystales.Nannocystaceae.Multi_affiliation	0.0	-
Bacteria.Fusobacteriota.Fusobacteriia.Fusobacteriales	4.03881515666	-
Bacteria.Proteobacteria.Alphaproteobacteria.Caulobacterales	3.77552770577	-
Bacteria.Proteobacteria.Gammaproteobacteria.Pseudomonadales.Saccharospirillaceae.unknowngenus	3.4104167032	-
Bacteria.Planctomycetota.Planctomycetes.Planctomycetales.Rubinisphaeraceae.Fuerstia	2.12178762702	-
Bacteria.Proteobacteria.Gammaproteobacteria.Burkholderiales.Oxalobacteraceae.Undibacterium	2.18070096889	-
Bacteria.Proteobacteria.Gammaproteobacteria.Pseudomonadales.Cellvibrionaceae.Halioxenophilus	2.57551272878	-
Bacteria.Bacteroidota	5.15267024569	-
Bacteria.Proteobacteria.Alphaproteobacteria.Rhizobiales.Multi_affiliation.Multi_affiliation	3.02008855457	-
Bacteria.Proteobacteria.Gammaproteobacteria.Nitrosococcales.Methylophagaceae.unknowngenus	0.798930761857	-
Bacteria.Desulfobacterota.Desulfuromonadia.PB19.unknownfamily.unknowngenus	4.84132638153	-
Bacteria.Firmicutes.Bacilli.Exiguobacterales	2.21825658572	-
Bacteria.Proteobacteria.Gammaproteobacteria.Francisellales.Francisellaceae	0.0	-
Bacteria.Bdellovibrionota.Oligoflexia.Oligoflexales.Oligoflexaceae	0.0	-
Bacteria.Actinobacteriota.Actinobacteria.Corynebacteriales.Nocardiaceae.Gordonia	2.39595952061	-
Bacteria.Verrucomicrobiota.Verrucomicrobiae	2.55256101981	-
Bacteria.Proteobacteria.Gammaproteobacteria.S1_3_65.unknownfamily.unknowngenus	2.17966104365	-
Bacteria.NB1_j	0.0	-
Bacteria.Cyanobacteria.Cyanobacteriia.Chloroplast	3.51192033088	-
Bacteria.Firmicutes.Bacilli.Multi_affiliation.Multi_affiliation.Multi_affiliation	2.65609271138	-
Bacteria.Proteobacteria.Gammaproteobacteria.Enterobacterales.Pseudoalteromonadaceae.unknowngenus	0.882834825569	-
Bacteria.Proteobacteria.Alphaproteobacteria.Rhodobacterales.Rhodobacteraceae.Ruegeria	2.22691485961	-
Bacteria.Actinobacteriota.Actinobacteria.Micrococcales.Microbacteriaceae.ML602J_51	2.66862242187	-
Bacteria.Proteobacteria.Alphaproteobacteria.unknownorder.unknownfamily.unknowngenus	1.46989120692	-
Bacteria.Planctomycetota.Planctomycetes.Planctomycetales.Rubinisphaeraceae.Planctomicrobium	2.1231863007	-
Bacteria.Firmicutes.Clostridia.Peptostreptococcales_Tissierellales.Caminicellaceae	3.58382824468	-
Bacteria.Proteobacteria.Gammaproteobacteria.Pseudomonadales.Cellvibrionaceae.Maricurvus	3.91340500006	-
Bacteria.Actinobacteriota.Acidimicrobiia.Actinomarinales.unknownfamily	0.0	-
Bacteria.Proteobacteria.Multi_affiliation	1.16242833171	-
Bacteria.Proteobacteria.Gammaproteobacteria.Pseudomonadales.Saccharospirillaceae.Oleispira	3.42200974115	-
Bacteria.Bacteroidota.Bacteroidia.Chitinophagales.Saprospiraceae.unknowngenus	3.79671805032	-
Bacteria.Chloroflexi.Anaerolineae.Ardenticatenales.Ardenticatenaceae	1.67541842469	-
Bacteria.Actinobacteriota.Acidimicrobiia.Microtrichales.Microtrichaceae	2.50410074357	-
Bacteria.Proteobacteria.Alphaproteobacteria.NRL2.unknownfamily.unknowngenus	2.58412398234	-
Bacteria.SAR324clade_MarinegroupB_.unknownclass.unknownorder.unknownfamily	0.0	-
Bacteria.Proteobacteria.Alphaproteobacteria.Rhodospirillales.unknownfamily.unknowngenus	3.15747023438	-
Bacteria.Bacteroidota.Bacteroidia.Flavobacteriales.Flavobacteriaceae.Aureisphaera	2.21831911405	-
Bacteria.Proteobacteria.Alphaproteobacteria.Rhizobiales.Rhizobiaceae.Hoeflea	2.4384652662	-
Bacteria.Proteobacteria.Gammaproteobacteria.Pseudomonadales.Nitrincolaceae.unknowngenus	0.0	-
Bacteria	5.98361996948	-
Bacteria.Actinobacteriota.Actinobacteria	3.95409798914	-
Bacteria.Proteobacteria.Alphaproteobacteria.Rhodobacterales.Rhodobacteraceae.RoseobactercladeNAC11_7lineage	3.23377971129	-
Bacteria.Bacteroidota.Bacteroidia.Flavobacteriales.Flavobacteriaceae.Xanthomarina	2.12117905509	-
Bacteria.Bacteroidota.Bacteroidia.Flavobacteriales.Weeksellaceae	0.0	-
Bacteria.Proteobacteria.Gammaproteobacteria.Pseudomonadales.Halieaceae	3.52051809086	-
Bacteria.Proteobacteria.Gammaproteobacteria.Enterobacterales.Idiomarinaceae.Idiomarina	2.36749934185	-
Bacteria.Proteobacteria.Gammaproteobacteria.Pseudomonadales.KI89Aclade.unknowngenus	2.61334794154	-
Bacteria.Firmicutes.Clostridia.Lachnospirales.Lachnospiraceae	2.52634049339	-
Bacteria.Myxococcota.Polyangia.Nannocystales.Nannocystaceae.Enhygromyxa	2.33184387835	-
Bacteria.Planctomycetota.OM190.unknownorder.unknownfamily.unknowngenus	2.83160528917	-
Unclassified.Unclassified.Unclassified	4.78781696837	-
Bacteria.Firmicutes.Bacilli.Paenibacillales.Paenibacillaceae.Paenibacillus	1.26083554467	-
Bacteria.Proteobacteria.Gammaproteobacteria.Enterobacterales.Vibrionaceae.Vibrio	4.89591713304	-
Bacteria.Firmicutes.Clostridia.Peptostreptococcales_Tissierellales.Peptostreptococcaceae	2.30387881552	-
Bacteria.Proteobacteria.Gammaproteobacteria.Pseudomonadales.Cellvibrionaceae.Gilvimarinus	0.0	-
Bacteria.Campylobacterota.Campylobacteria.Campylobacterales.Arcobacteraceae	3.76613643076	-
Bacteria.Firmicutes.Clostridia.Clostridiales.Clostridiaceae	0.0	-
Bacteria.Bacteroidota.Kapabacteria.Kapabacteriales.unknownfamily	2.588016829	-
Bacteria.Bacteroidota.Bacteroidia.Chitinophagales.Saprospiraceae.Portibacter	0.0	-
Bacteria.Firmicutes.Bacilli.Exiguobacterales.Exiguobacteraceae	2.21825658572	-
Bacteria.Proteobacteria.Gammaproteobacteria.Arenicellales.Arenicellaceae.HTCC5015	3.01601739628	-
Bacteria.Bacteroidota.Bacteroidia.Cytophagales.Cyclobacteriaceae.Multi_affiliation	1.38210303891	-
Bacteria.Planctomycetota.Planctomycetes.Planctomycetales.Gimesiaceae.unknowngenus	2.57197657348	-
Bacteria.Proteobacteria.Gammaproteobacteria.Enterobacterales.Colwelliaceae.Thalassomonas	3.62211952097	-
Bacteria.Proteobacteria.Gammaproteobacteria.Pseudomonadales.Saccharospirillaceae.Litoribacillus	3.35905357237	-
Bacteria.Fusobacteriota	4.03881515666	-
Bacteria.Proteobacteria.Gammaproteobacteria.Nitrosococcales.Nitrosococcaceae	0.0	-
Bacteria.Bacteroidota.Bacteroidia.Cytophagales.Flammeovirgaceae	3.80898641635	-
Bacteria.Proteobacteria.Gammaproteobacteria.GammaproteobacteriaIncertaeSedis	2.96730209038	-
Bacteria.Proteobacteria.Gammaproteobacteria.Burkholderiales.Rhodocyclaceae	1.36064376746	-
Bacteria.Desulfobacterota.Desulfobulbia.Desulfobulbales.Desulfocapsaceae.Desulfotalea	2.71931374184	-
Bacteria.Cyanobacteria.Sericytochromatia.unknownorder.unknownfamily	1.66693803691	-
Bacteria.Proteobacteria.Alphaproteobacteria.Rhodobacterales.Rhodobacteraceae.Thioclava	3.02129395487	-
Bacteria.Patescibacteria.Saccharimonadia.Saccharimonadales.unknownfamily	2.00460106799	-
Bacteria.Proteobacteria.Alphaproteobacteria.Rhizobiales	4.06281255386	-
Bacteria.Proteobacteria.Gammaproteobacteria.Pseudomonadales.Saccharospirillaceae	4.20509163242	-
Bacteria.Proteobacteria.Gammaproteobacteria	5.74266300668	-
Bacteria.Bacteroidota.Bacteroidia.Bacteroidales.Prolixibacteraceae.Roseimarinus	1.22744361639	-
Bacteria.Proteobacteria.Gammaproteobacteria.Enterobacterales.Alteromonadaceae.Rheinheimera	3.54978360511	-
Bacteria.Proteobacteria.Gammaproteobacteria.Enterobacterales.Alteromonadaceae.Paraglaciecola	2.61218448385	-
Bacteria.SAR324clade_MarinegroupB_.unknownclass.unknownorder	0.0	-
Bacteria.Proteobacteria.Gammaproteobacteria.Pseudomonadales.Cellvibrionaceae.Marinagarivorans	2.8713335882	-
Bacteria.Actinobacteriota.Actinobacteria.PeM15.unknownfamily	0.0	-
Bacteria.Bacteroidota.Bacteroidia.Cytophagales.Flammeovirgaceae.Flammeovirga	2.4575016122	-
Bacteria.Proteobacteria.Alphaproteobacteria.Kordiimonadales.Kordiimonadaceae.Kordiimonas	2.63897972524	-
Bacteria.Fusobacteriota.Fusobacteriia.Fusobacteriales.Fusobacteriaceae.Fusobacterium	4.03820878441	-
Bacteria.Proteobacteria.Alphaproteobacteria.Defluviicoccales.unknownfamily	0.0	-
Bacteria.Proteobacteria.Gammaproteobacteria.Enterobacterales.Alteromonadaceae	5.26167161268	-
Bacteria.Bacteroidota.Bacteroidia.Flavobacteriales.Flavobacteriaceae.Jejuia	3.01720361138	-
Bacteria.Bacteroidota.Bacteroidia.Flavobacteriales.Flavobacteriaceae.Flaviramulus	0.0	-
Bacteria.Proteobacteria.Alphaproteobacteria.Rhodospirillales.Thalassospiraceae	3.8644610124	-
Bacteria.Acidobacteriota.Thermoanaerobaculia.Thermoanaerobaculales.Thermoanaerobaculaceae	3.21172968203	-
Bacteria.Proteobacteria.Alphaproteobacteria.Rhizobiales.Rhizobiaceae.Pseudahrensia	3.07381143233	-
Bacteria.Proteobacteria.Alphaproteobacteria.Rhizobiales.Rhizobiaceae.Aurantimonas	2.91536161276	-
Bacteria.Campylobacterota.Campylobacteria.Campylobacterales	3.76613643076	-
Bacteria.Proteobacteria.Gammaproteobacteria.Enterobacterales.Pseudoalteromonadaceae	4.86491695701	-
Bacteria.Actinobacteriota.Acidimicrobiia.Microtrichales.Ilumatobacteraceae	2.83913514933	-
Bacteria.Proteobacteria.Alphaproteobacteria.Rhodobacterales.Rhodobacteraceae.Ponticoccus	3.52040496971	-
Bacteria.Proteobacteria.Gammaproteobacteria.Pseudomonadales.OM182clade	1.24204958732	-
Bacteria.Desulfobacterota	4.84973837623	-
Bacteria.Cyanobacteria.Cyanobacteriia.Chloroplast.unknownfamily	3.51192033088	-
Bacteria.Proteobacteria.Gammaproteobacteria.Nitrosococcales.Methylophagaceae	3.53847438023	-
Bacteria.Myxococcota.Polyangia.Nannocystales.Nannocystaceae.Nannocystis	2.36241756329	-
Bacteria.Proteobacteria.Alphaproteobacteria.Rhizobiales.Rhizobiaceae.Mesorhizobium	1.66636936953	-
Bacteria.Proteobacteria.Gammaproteobacteria.Pseudomonadales.Cellvibrionaceae.Aestuariicella	3.37368851851	-
Bacteria.Myxococcota.Polyangia.Nannocystales.Nannocystaceae.Plesiocystis	3.55683207816	-
Bacteria.Myxococcota.Polyangia.Polyangiales.Sandaracinaceae	2.43776867108	-
Bacteria.Proteobacteria.Gammaproteobacteria.Pseudomonadales.Nitrincolaceae.Neptunomonas	3.43437019867	-
Bacteria.Proteobacteria.Gammaproteobacteria.Thiotrichales.Thiotrichaceae.Leucothrix	1.11898057275	-
Bacteria.Actinobacteriota	3.97803038547	-
Bacteria.Proteobacteria.Gammaproteobacteria.Ga0077536.unknownfamily	0.0	-
Bacteria.Cyanobacteria.Sericytochromatia	1.66693803691	-
Bacteria.Bacteroidota.Bacteroidia.Flavobacteriales.Crocinitomicaceae	4.26274745007	-
Bacteria.Proteobacteria.Alphaproteobacteria.Caulobacterales.Hyphomonadaceae.Hellea	1.90918432619	-
Bacteria.Proteobacteria.Gammaproteobacteria.Pseudomonadales.Oceanospirillaceae	3.27438840458	-
Bacteria.Bacteroidota.Bacteroidia.Bacteroidales	3.38393723069	-
Bacteria.Patescibacteria.Saccharimonadia.Saccharimonadales	2.00460106799	-
Bacteria.Proteobacteria.Gammaproteobacteria.Pseudomonadales.Spongiibacteraceae.Spongiibacter	2.41696144822	-
Bacteria.Bacteroidota.Bacteroidia.Flavobacteriales.Flavobacteriaceae.Tenacibaculum	4.16893888077	-
Bacteria.Bacteroidota.Bacteroidia.Flavobacteriales.Flavobacteriaceae.Lutimonas	0.0	-
Bacteria.Proteobacteria.Gammaproteobacteria.Enterobacterales.Psychromonadaceae.Psychromonas	2.78272697713	-
Bacteria.Proteobacteria.Gammaproteobacteria.UBA10353marinegroup	0.741640530762	-
Bacteria.Proteobacteria.Alphaproteobacteria.Rhizobiales.Hyphomicrobiaceae.Filomicrobium	1.80106859659	-
Bacteria.Firmicutes.Bacilli.Staphylococcales	2.92624993013	-
Bacteria.Firmicutes.Bacilli.Staphylococcales.Staphylococcaceae	2.92624993013	-
Bacteria.Bacteroidota.Bacteroidia.Flavobacteriales.Flavobacteriaceae.Aurantivirga	2.19718245315	-
Bacteria.Verrucomicrobiota.Verrucomicrobiae.Verrucomicrobiales.Rubritaleaceae.Roseibacillus	0.0	-
Bacteria.Proteobacteria.Gammaproteobacteria.Enterobacterales.Idiomarinaceae	2.36749934185	-
Bacteria.Cyanobacteria	3.51808227003	-
Bacteria.Proteobacteria.Gammaproteobacteria.Pseudomonadales.Moraxellaceae	3.42738418008	-
Bacteria.Proteobacteria.Alphaproteobacteria.Rhodospirillales.Magnetospiraceae.unknowngenus	0.0	-
Bacteria.Proteobacteria.Alphaproteobacteria.Rhizobiales.Rhizobiaceae.unknowngenus	2.90495857834	-
Bacteria.Planctomycetota.Phycisphaerae.Phycisphaerales	3.34712333555	-
Bacteria.Proteobacteria.Alphaproteobacteria.Rhodobacterales.Rhodobacteraceae.Falsirhodobacter	0.741640530762	-
Bacteria.Verrucomicrobiota.Verrucomicrobiae.Verrucomicrobiales.DEV007.unknowngenus	2.55256101981	-
Bacteria.Myxococcota.Polyangia.Polyangiales.Eel_36e1D6	2.06920932965	-
Bacteria.Bdellovibrionota.Oligoflexia	0.0	-
Bacteria.Firmicutes.Clostridia.Lachnospirales.Lachnospiraceae.Multi_affiliation	2.52634049339	-
Unclassified.Unclassified.Unclassified.Unclassified.Unclassified	4.78781696837	-
Bacteria.Bacteroidota.Bacteroidia.Flavobacteriales.Flavobacteriaceae	4.90456016062	-
Bacteria.Proteobacteria.Alphaproteobacteria.Rhodobacterales.Rhodobacteraceae.unknowngenus	4.24411949356	-
Bacteria.Proteobacteria.Alphaproteobacteria.Kordiimonadales.unknownfamily.unknowngenus	1.79769606919	-
Bacteria.Proteobacteria.Alphaproteobacteria.Kiloniellales.Kiloniellaceae.Kiloniella	3.32894311778	-
Bacteria.Proteobacteria.Multi_affiliation.Multi_affiliation.Multi_affiliation	1.16242833171	-
Bacteria.Actinobacteriota.Acidimicrobiia.Microtrichales.Microtrichaceae.Sva0996marinegroup	2.38262256102	-
Bacteria.Fusobacteriota.Fusobacteriia.Fusobacteriales.Fusobacteriaceae.Psychrilyobacter	1.18553930945	-
Bacteria.Bacteroidota.Bacteroidia.Flavobacteriales.Flavobacteriaceae.Dokdonia	4.34659120063	-
Bacteria.Bacteroidota.Bacteroidia.Flavobacteriales.Cryomorphaceae.NS10marinegroup	0.0	-
Bacteria.Proteobacteria.Alphaproteobacteria.Rhizobiales.Methyloligellaceae	2.04475430616	-
Bacteria.Myxococcota.Myxococcia.Myxococcales	0.0	-
Bacteria.Proteobacteria.Gammaproteobacteria.S1_3_65	2.17966104365	-
Bacteria.Proteobacteria.Gammaproteobacteria.Enterobacterales.Kangiellaceae	3.22297715961	-
Bacteria.Bacteroidota.Bacteroidia.Chitinophagales.unknownfamily.unknowngenus	3.0275987432	-
Bacteria.Proteobacteria.Gammaproteobacteria.UBA10353marinegroup.unknownfamily	0.741640530762	-
Bacteria.Proteobacteria.Gammaproteobacteria.Enterobacterales.Alteromonadaceae.Glaciecola	3.23516258007	-
Bacteria.Proteobacteria.Gammaproteobacteria.Enterobacterales.Vibrionaceae.Photobacterium	2.92441196732	-
Bacteria.Proteobacteria.Alphaproteobacteria.Rhizobiales.Stappiaceae.Labrenzia	3.25685536606	-
Bacteria.Proteobacteria.Alphaproteobacteria.Kiloniellales	3.32894311778	-
Bacteria.Proteobacteria.Gammaproteobacteria.Granulosicoccales.Granulosicoccaceae.Granulosicoccus	1.02470624358	-
Bacteria.Planctomycetota.Planctomycetes.Planctomycetales.Gimesiaceae	2.57197657348	-
Bacteria.Proteobacteria.Alphaproteobacteria.Micavibrionales.Micavibrionaceae	3.24870944952	-
Bacteria.Proteobacteria.Alphaproteobacteria.Caulobacterales.Hyphomonadaceae.Oceanicaulis	3.02943085645	-
Bacteria.Proteobacteria.Alphaproteobacteria.Micavibrionales.Micavibrionaceae.unknowngenus	3.24870944952	-
Bacteria.Proteobacteria.Gammaproteobacteria.Legionellales	2.64491144154	-
Bacteria.Proteobacteria.Gammaproteobacteria.Granulosicoccales	2.69435522594	-
Bacteria.Actinobacteriota.Actinobacteria.PeM15	0.0	-
Bacteria.Proteobacteria.Gammaproteobacteria.Pseudomonadales.Multi_affiliation	3.56780990454	-
Bacteria.Patescibacteria.Gracilibacteria.JGI0000069_P22.unknownfamily.unknowngenus	2.86149372723	-
Bacteria.NB1_j.unknownclass	0.0	-
Bacteria.Actinobacteriota.Actinobacteria.Corynebacteriales.Nocardiaceae	2.39595952061	-
Bacteria.Proteobacteria.Alphaproteobacteria.Rickettsiales.SM2D12.unknowngenus	0.0	-
Bacteria.Planctomycetota.OM190.unknownorder	2.83160528917	-
Bacteria.Proteobacteria.Alphaproteobacteria.Rhizobiales.Rhizobiaceae.Martelella	2.59187640566	-
Bacteria.Proteobacteria.Gammaproteobacteria.Legionellales.Legionellaceae	2.64491144154	-
Bacteria.Proteobacteria.Alphaproteobacteria.Rhodobacterales.Rhodobacteraceae.Multi_affiliation	4.34371213103	-
Bacteria.Proteobacteria.Alphaproteobacteria.Puniceispirillales.unknownfamily	2.39458158105	-
Bacteria.Bacteroidota.Bacteroidia.Cytophagales.Cyclobacteriaceae.Fabibacter	2.13999910209	-
Bacteria.Firmicutes.Bacilli.Multi_affiliation	2.65609271138	-
Bacteria.Proteobacteria.Gammaproteobacteria.Pseudomonadales.Cellvibrionaceae.Simiduia	0.0	-
Unclassified.Unclassified	4.78781696837	-
Bacteria.Proteobacteria.Alphaproteobacteria.Rhodobacterales.Rhodobacteraceae.Silicimonas	2.43995405308	-
Bacteria.Bacteroidota.Bacteroidia.Bacteroidales.Marinifilaceae.unknowngenus	3.00208203946	-
Bacteria.Planctomycetota.Planctomycetes.Pirellulales	2.61774851344	-
Bacteria.Myxococcota.Polyangia.Nannocystales.Nannocystaceae.unknowngenus	2.69127737264	-
Bacteria.Bacteroidota.Bacteroidia.Flavobacteriales.Flavobacteriaceae.Pseudofulvibacter	3.05789309503	-
Bacteria.Proteobacteria.Alphaproteobacteria.Puniceispirillales	2.39458158105	-
Bacteria.Proteobacteria.Gammaproteobacteria.Arenicellales.Arenicellaceae	3.08159496954	-
Bacteria.Bdellovibrionota.Bdellovibrionia.Bdellovibrionales.Bdellovibrionaceae.Bdellovibrio	2.89379049658	-
Bacteria.Bacteroidota.Bacteroidia.Flavobacteriales.Weeksellaceae.Chryseobacterium	0.0	-
Bacteria.Firmicutes.Clostridia.Clostridiales	0.0	-
Bacteria.Proteobacteria.Gammaproteobacteria.UBA10353marinegroup.unknownfamily.unknowngenus	0.741640530762	-
Bacteria.Planctomycetota.Planctomycetes.Planctomycetales.Rubinisphaeraceae.unknowngenus	1.42034322607	-
Bacteria.Proteobacteria.Alphaproteobacteria.Rhodobacterales.Rhodobacteraceae.Pseudoruegeria	4.55488107347	-
Bacteria.Actinobacteriota.Acidimicrobiia.Actinomarinales	0.0	-
Bacteria.Proteobacteria.Gammaproteobacteria.Nitrosococcales	3.53847438023	-
Bacteria.Proteobacteria.Gammaproteobacteria.Pseudomonadales.Oceanospirillaceae.Oceanospirillum	3.27438840458	-
Bacteria.Proteobacteria.Gammaproteobacteria.Enterobacterales.Kangiellaceae.Aliikangiella	3.22297715961	-
Bacteria.Proteobacteria.Alphaproteobacteria.Micavibrionales.unknownfamily.unknowngenus	2.84580146063	-
Bacteria.Firmicutes.Clostridia.Lachnospirales	2.52634049339	-
Bacteria.Planctomycetota.Planctomycetes.Pirellulales.Pirellulaceae	2.61774851344	-
Bacteria.Bacteroidota.Bacteroidia.Flavobacteriales	4.97225579202	-
Bacteria.Proteobacteria.Alphaproteobacteria.Rhodobacterales.Rhodobacteraceae.Roseovarius	3.34778674266	-
Bacteria.Myxococcota.Polyangia.Haliangiales.Haliangiaceae	2.57636362162	-
Bacteria.Proteobacteria.Gammaproteobacteria.Pseudomonadales.Nitrincolaceae.Amphritea	2.20548411612	-
Bacteria.Proteobacteria.Gammaproteobacteria.Pseudomonadales.Oleiphilaceae.Oleiphilus	4.07598902254	-
Bacteria.Planctomycetota.OM190	2.83160528917	-
Bacteria.Campylobacterota.Campylobacteria.Campylobacterales.Arcobacteraceae.unknowngenus	2.78216276486	-
Bacteria.Acidobacteriota.Thermoanaerobaculia	3.21172968203	-
Bacteria.Proteobacteria.Gammaproteobacteria.Enterobacterales.Pseudoalteromonadaceae.Algicola	1.94801075816	-
Bacteria.Proteobacteria.Alphaproteobacteria.Parvibaculales.PS1clade	0.0	-
Bacteria.Proteobacteria.Gammaproteobacteria.Burkholderiales.Comamonadaceae.Pelomonas	2.04490397069	-
Bacteria.NB1_j.unknownclass.unknownorder	0.0	-
Bacteria.Desulfobacterota.Desulfuromonadia.Bradymonadales	2.8931093712	-
Bacteria.Proteobacteria.Gammaproteobacteria.Enterobacterales.Alteromonadaceae.Aliiglaciecola	1.5814866135	-
Bacteria.Proteobacteria.Alphaproteobacteria.Caulobacterales.Caulobacteraceae.Brevundimonas	1.88465166135	-
Bacteria.Proteobacteria.Gammaproteobacteria.Pseudomonadales.Thioglobaceae	0.0	-
Bacteria.Proteobacteria.Alphaproteobacteria.Rhodospirillales	3.86614478506	-
Bacteria.Proteobacteria.Alphaproteobacteria.Rhodospirillales.Thalassospiraceae.Thalassospira	3.8644610124	-
Bacteria.Proteobacteria.Gammaproteobacteria.Tenderiales.Tenderiaceae	1.20972992126	-
Bacteria.Proteobacteria.Gammaproteobacteria.Pseudomonadales.Oleiphilaceae	4.07598902254	-
Bacteria.Bacteroidota.Bacteroidia.Cytophagales.Microscillaceae	3.13504758789	-
Bacteria.Proteobacteria.Alphaproteobacteria.Rhodobacterales.Rhodobacteraceae.Tropicimonas	2.05164264429	-
Bacteria.Proteobacteria.Alphaproteobacteria.Rhodospirillales.Magnetospiraceae	0.0	-
Bacteria.Bacteroidota.Bacteroidia.Cytophagales.Cyclobacteriaceae.Marinoscillum	0.0	-
Bacteria.Proteobacteria.Alphaproteobacteria.Kordiimonadales.Kordiimonadaceae	2.63897972524	-
Bacteria.Proteobacteria.Gammaproteobacteria.Burkholderiales.Comamonadaceae.Ottowia	1.97513593516	-
Bacteria.Proteobacteria.Alphaproteobacteria.Multi_affiliation.Multi_affiliation.Multi_affiliation	2.17543219918	-
Bacteria.Bacteroidota.Bacteroidia.Flavobacteriales.Flavobacteriaceae.Algibacter	0.798930761857	-
Bacteria.Proteobacteria.Alphaproteobacteria.Rhodobacterales.Rhodobacteraceae.Cereibacter	1.38615816336	-
Bacteria.Actinobacteriota.Acidimicrobiia.Microtrichales.Ilumatobacteraceae.Ilumatobacter	2.83515804524	-
Bacteria.Proteobacteria.Gammaproteobacteria.Steroidobacterales.Woeseiaceae	1.27690564605	-
Bacteria.Bacteroidota.Bacteroidia.Flavobacteriales.Cryomorphaceae.Vicingus	3.27419268501	-
Bacteria.Proteobacteria.Gammaproteobacteria.Pseudomonadales.Cellvibrionaceae.Umboniibacter	0.597711087684	-
Bacteria.Bacteroidota.Bacteroidia.Flavobacteriales.Flavobacteriaceae.Flavobacterium	2.60216353945	-
Bacteria.Myxococcota.Polyangia.Nannocystales.Nannocystaceae	3.63251791535	-
Bacteria.Firmicutes.Bacilli.Staphylococcales.Staphylococcaceae.Staphylococcus	2.92624993013	-
Bacteria.Proteobacteria.Alphaproteobacteria.Rhodobacterales.Rhodobacteraceae.Planktomarina	2.83944899358	-
Bacteria.Firmicutes.Bacilli.Bacillales	2.52911974231	-
Bacteria.Proteobacteria.Gammaproteobacteria.Pseudomonadales.Spongiibacteraceae.BD1_7clade	0.0	-
Bacteria.Proteobacteria.Gammaproteobacteria.Multi_affiliation.Multi_affiliation.Multi_affiliation	5.1987141039	-
Bacteria.Chloroflexi.Anaerolineae	1.67541842469	-
Bacteria.Bdellovibrionota.Bdellovibrionia.Bacteriovoracales.Bacteriovoracaceae	2.98924860977	-
Bacteria.Proteobacteria.Gammaproteobacteria.Enterobacterales.Alteromonadaceae.Multi_affiliation	5.23614323346	-
Bacteria.Proteobacteria.Gammaproteobacteria.Pseudomonadales.Porticoccaceae.C1_B045	0.0	-
Bacteria.Proteobacteria.Alphaproteobacteria.Rickettsiales	2.37943286971	-
Bacteria.Fusobacteriota.Fusobacteriia.Fusobacteriales.Fusobacteriaceae	4.03881515666	-
Bacteria.Actinobacteriota.Actinobacteria.Micrococcales	3.04122181452	-
Bacteria.Firmicutes.Bacilli.Bacillales.Planococcaceae.Multi_affiliation	2.34073979168	-
Bacteria.Firmicutes.Clostridia.Clostridiales.Clostridiaceae.Clostridiumsensustricto13	0.0	-
Bacteria.Desulfobacterota.Desulfuromonadia.Bradymonadales.unknownfamily.unknowngenus	2.8931093712	-
Bacteria.Bdellovibrionota.Bdellovibrionia.Bacteriovoracales.Bacteriovoracaceae.Halobacteriovorax	1.85797697149	-
Bacteria.Proteobacteria.Gammaproteobacteria.Thiotrichales.Thiotrichaceae.Thiothrix	2.89905855466	-
Bacteria.Bacteroidota.Bacteroidia.Flavobacteriales.Flavobacteriaceae.Maribacter	2.89767285792	-
Bacteria.Proteobacteria.Gammaproteobacteria.Pseudomonadales.Saccharospirillaceae.Oceanobacter	2.8529001481	-
Bacteria.Bacteroidota.Bacteroidia.Chitinophagales	4.58469993312	-
Bacteria.Campylobacterota.Campylobacteria.Campylobacterales.Arcobacteraceae.Malaciobacter	0.0	-
Bacteria.Planctomycetota.Phycisphaerae	3.34712333555	-
Bacteria.Proteobacteria.Alphaproteobacteria.Rhizobiales.Stappiaceae	3.30103719132	-
Bacteria.Proteobacteria.Gammaproteobacteria.Pseudomonadales.Halomonadaceae.Cobetia	2.75495203456	-
Bacteria.Proteobacteria.Alphaproteobacteria.Rhizobiales.Hyphomicrobiaceae	1.80106859659	-
Bacteria.Firmicutes.Clostridia.Peptostreptococcales_Tissierellales	3.69656532482	-
Bacteria.Proteobacteria.Alphaproteobacteria.Rhodobacterales.Rhodobacteraceae.Aliiroseovarius	4.34745126826	-
Bacteria.Bacteroidota.Bacteroidia.Flavobacteriales.Flavobacteriaceae.Bizionia	3.4969017548	-
Bacteria.Firmicutes.Clostridia.Peptostreptococcales_Tissierellales.Fusibacteraceae	1.53503385539	-
Bacteria.Myxococcota.Polyangia	3.67733970291	-
Bacteria.Proteobacteria.Gammaproteobacteria.Xanthomonadales.Xanthomonadaceae.Pseudoxanthomonas	2.5798670201	-
Bacteria.Proteobacteria.Gammaproteobacteria.GammaproteobacteriaIncertaeSedis.unknownfamily	2.96730209038	-
Bacteria.Proteobacteria.Gammaproteobacteria.Arenicellales	3.08159496954	-
Bacteria.Bacteroidota.Bacteroidia.Flavobacteriales.Flavobacteriaceae.Ulvibacter	3.57894213248	-
Bacteria.Proteobacteria.Gammaproteobacteria.Burkholderiales.Rhodocyclaceae.Thauera	1.36064376746	-
Bacteria.Proteobacteria.Alphaproteobacteria.Defluviicoccales	0.0	-
Bacteria.Proteobacteria.Gammaproteobacteria.Pseudomonadales.Thioglobaceae.SUP05cluster	0.0	-
Bacteria.Proteobacteria.Gammaproteobacteria.Pseudomonadales.Cellvibrionaceae.unknowngenus	3.90606302948	-
Bacteria.Bdellovibrionota.Oligoflexia.Oligoflexales.Oligoflexaceae.unknowngenus	0.0	-
Bacteria.Bdellovibrionota.Bdellovibrionia.Bacteriovoracales	2.98924860977	-
Bacteria.Proteobacteria.Alphaproteobacteria.Rhodobacterales.Rhodobacteraceae.Antarctobacter	1.63123995729	-
Bacteria.Bacteroidota.Bacteroidia.Flavobacteriales.Flavobacteriaceae.Flavirhabdus	3.8042715967	-
Bacteria.Proteobacteria.Alphaproteobacteria.Parvibaculales.PS1clade.unknowngenus	0.0	-
Bacteria.Proteobacteria.Gammaproteobacteria.Ga0077536	0.0	-
Bacteria.Proteobacteria.Gammaproteobacteria.Pseudomonadales.Halomonadaceae	3.56004842932	-
Bacteria.Proteobacteria.Alphaproteobacteria.Rhodobacterales.Rhodobacteraceae.Litoreibacter	3.62505290753	-
Bacteria.Cyanobacteria.Cyanobacteriia	3.51192033088	-
Bacteria.Bacteroidota.Bacteroidia.Flavobacteriales.Cryomorphaceae.unknowngenus	3.45582265778	-
Bacteria.Proteobacteria.Alphaproteobacteria.Caulobacterales.Hyphomonadaceae.unknowngenus	3.53806886559	-
Bacteria.Chloroflexi	1.67541842469	-
Bacteria.Bacteroidota.Bacteroidia.Bacteroidales.Marinifilaceae	3.3342573023	-
Bacteria.Proteobacteria.Gammaproteobacteria.Enterobacterales.Pseudoalteromonadaceae.Pseudoalteromonas	4.86452902104	-
Bacteria.Bacteroidota.Bacteroidia.Chitinophagales.Saprospiraceae	4.57132627453	-
Bacteria.Proteobacteria.Alphaproteobacteria.Micavibrionales	3.39342385174	-
Bacteria.Desulfobacterota.Desulfobulbia.Desulfobulbales	2.71931374184	-
Bacteria.Proteobacteria.Alphaproteobacteria.Rickettsiales.AB1.unknowngenus	2.37943286971	-
Bacteria.Proteobacteria.Alphaproteobacteria.Caulobacterales.Hyphomonadaceae	3.76990798031	-
Bacteria.Firmicutes.Clostridia	3.7249630309	-
Bacteria.Proteobacteria.Alphaproteobacteria.Kordiimonadales.unknownfamily	1.79769606919	-
Bacteria.Proteobacteria.Gammaproteobacteria.Nitrosococcales.Nitrosococcaceae.Cm1_21	0.0	-
Bacteria.Proteobacteria.Gammaproteobacteria.Pseudomonadales.KI89Aclade	2.61334794154	-
Bacteria.Bacteroidota.Bacteroidia.Cytophagales.Spirosomaceae.Taeseokella	2.82428467265	-
Bacteria.Proteobacteria.Alphaproteobacteria.Rhodobacterales.Rhodobacteraceae.RoseobactercladeMarinomonaslineage	1.62433573823	-
Bacteria.Patescibacteria.Parcubacteria	1.51112763169	-
Bacteria.Proteobacteria.Gammaproteobacteria.Burkholderiales.Comamonadaceae	2.26059719482	-
Bacteria.Firmicutes.Clostridia.Peptostreptococcales_Tissierellales.Fusibacteraceae.Fusibacter	1.53503385539	-
Bacteria.Myxococcota.Polyangia.Haliangiales	2.57636362162	-
Bacteria.Bacteroidota.Bacteroidia.Flavobacteriales.Flavobacteriaceae.Polaribacter	3.83156651835	-
Bacteria.Actinobacteriota.Actinobacteria.Micrococcales.Micrococcaceae.Micrococcus	1.91392123466	-
Bacteria.Planctomycetota.Planctomycetes	3.02122043742	-
Bacteria.Patescibacteria.Parcubacteria.CandidatusKaiserbacteria.unknownfamily.unknowngenus	1.51112763169	-
Bacteria.Desulfobacterota.Desulfobulbia	2.71931374184	-
Bacteria.Bacteroidota.Bacteroidia.Flavobacteriales.Flavobacteriaceae.Aquimarina	1.9441311053	-
Unclassified	4.78781696837	-
Bacteria.Proteobacteria.Alphaproteobacteria.Sphingomonadales.Sphingomonadaceae.Sphingoaurantiacus	0.0	-
Bacteria.Proteobacteria.Alphaproteobacteria.Rhodobacterales.Rhodobacteraceae.Amylibacter	1.76372770759	-
Bacteria.Proteobacteria.Alphaproteobacteria.Multi_affiliation	2.17543219918	-
Unclassified.Unclassified.Unclassified.Unclassified.Unclassified.Unclassified	4.78781696837	-
Bacteria.Proteobacteria.Gammaproteobacteria.Multi_affiliation.Multi_affiliation	5.1987141039	-
Bacteria.Proteobacteria.Alphaproteobacteria.Rickettsiales.SM2D12	0.0	-
Bacteria.Firmicutes.Bacilli.Mycoplasmatales.Mycoplasmataceae.unknowngenus	2.6589027385	-
Bacteria.Patescibacteria.Gracilibacteria	2.86149372723	-
Bacteria.Proteobacteria.Alphaproteobacteria.Rhodobacterales.Rhodobacteraceae.Sedimentitalea	2.99381277658	-
Bacteria.Proteobacteria.Gammaproteobacteria.Steroidobacterales.Woeseiaceae.Woeseia	1.27690564605	-
Bacteria.Proteobacteria.Gammaproteobacteria.Pseudomonadales.Halieaceae.Halioglobus	2.89478107805	-
Bacteria.Proteobacteria.Gammaproteobacteria.Thiotrichales.Thiotrichaceae	2.90249364246	-
Bacteria.NB1_j.unknownclass.unknownorder.unknownfamily.unknowngenus	0.0	-
Bacteria.Proteobacteria.Gammaproteobacteria.Pseudomonadales.Nitrincolaceae	3.69964001076	-
Bacteria.Proteobacteria.Alphaproteobacteria.Rhodobacterales.Rhodobacteraceae.Nioella	2.32530330213	-
Bacteria.Proteobacteria.Alphaproteobacteria.Puniceispirillales.unknownfamily.unknowngenus	2.39458158105	-
Bacteria.Proteobacteria.Alphaproteobacteria.Rhodobacterales.Rhodobacteraceae.Pseudooceanicola	2.62115329201	-
Bacteria.Proteobacteria.Gammaproteobacteria.Pseudomonadales.Cellvibrionaceae.Agarilytica	3.51141563121	-
Bacteria.Bacteroidota.Bacteroidia.Cytophagales.Cyclobacteriaceae.Reichenbachiella	1.45451801197	-
Bacteria.SAR324clade_MarinegroupB_.unknownclass.unknownorder.unknownfamily.unknowngenus	0.0	-
Bacteria.Proteobacteria.Alphaproteobacteria.Rhodobacterales.Rhodobacteraceae.Planktotalea	3.39960264095	-
Bacteria.Bacteroidota.Bacteroidia.Bacteroidales.Paludibacteraceae	2.39743938206	-
Bacteria.Proteobacteria.Alphaproteobacteria.Rhodobacterales.Rhodobacteraceae.Oceanibulbus	3.8471702765	-
Bacteria.Campylobacterota.Campylobacteria.Campylobacterales.Arcobacteraceae.Poseidonibacter	3.75663551949	-
Bacteria.Bacteroidota.Rhodothermia	1.58962934388	-
Bacteria.Patescibacteria.Saccharimonadia	2.00460106799	-
Bacteria.Proteobacteria.Alphaproteobacteria.Rhodobacterales.Rhodobacteraceae.Maliponia	2.07031602843	-
Bacteria.Desulfobacterota.Desulfobulbia.Desulfobulbales.Desulfocapsaceae	2.71931374184	-
Bacteria.Proteobacteria.Alphaproteobacteria.unknownorder	1.46989120692	-
Bacteria.Proteobacteria.Gammaproteobacteria.Pseudomonadales.Multi_affiliation.Multi_affiliation	3.56780990454	-
Bacteria.Firmicutes.Clostridia.Peptostreptococcales_Tissierellales.unknownfamily.Clostridiisalibacter	2.66666870211	-
Bacteria.SAR324clade_MarinegroupB_	0.0	-
Bacteria.Campylobacterota	3.76613643076	-
Bacteria.Firmicutes.Bacilli.Bacillales.Bacillaceae	2.08452902485	-
Bacteria.Proteobacteria.Gammaproteobacteria.Enterobacterales.Alteromonadaceae.Aestuariibacter	3.6735449463	-
Bacteria.Proteobacteria.Gammaproteobacteria.Enterobacterales	5.53586815893	-
Bacteria.Proteobacteria.Alphaproteobacteria.Rhodobacterales.Rhodobacteraceae.Roseicyclus	2.39917628163	-
Bacteria.Proteobacteria.Alphaproteobacteria.Rhodospirillales.Terasakiellaceae.unknowngenus	0.0	-
Bacteria.Bacteroidota.Bacteroidia.Chitinophagales.Saprospiraceae.Rubidimonas	1.61375138033	-
Bacteria.Proteobacteria.Gammaproteobacteria.Pseudomonadales.Halomonadaceae.Halomonas	3.51829988958	-
Unclassified.Unclassified.Unclassified.Unclassified	4.78781696837	-
Bacteria.Actinobacteriota.Actinobacteria.Micrococcales.Microbacteriaceae.Microbacterium	2.38288257536	-
Bacteria.Firmicutes.Clostridia.Peptostreptococcales_Tissierellales.Caminicellaceae.Paramaledivibacter	3.58382824468	-

[truncated: 1 more sheets: LEfSe juvenile stages]
