# Supplementary material for: Early life microbial exposures shape the Crassostrea gigas immune system for lifelong and intergenerational disease protection
Source: Microbiome. 2022 Jun 4;10:85. doi: 10.1186/s40168-022-01280-5 (PMC9167547; doi:10.1186/s40168-022-01280-5)
Supplement: Supplementary file 6 — Additional file 5. Results of two differential analyses comparing the proportion of OTUs: (1) ME exposed oysters vs control oysters and (2) ME water vs. control water. [file 40168_2022_1280_MOESM5_ESM.xlsx]

## Sheet: Feuil1
Genera	Oysters*(1)	Seawater*(2)
Algicola	Enriched	Enriched		(1) Enriched or depleted in ME-exposed compared to control oysters
Arcobacter	Enriched	Enriched		(2) Enriched or depleted in ME seawater compared to control seawater
Crocinitomix	Enriched	Enriched
Fluviicola	Enriched	Enriched
Kordia	Enriched	Enriched
Lentilitoribacter	Enriched	Enriched
Loktanella	Enriched	Enriched
Marinagarivorans	Enriched	Enriched
Marinibacterium	Enriched	Enriched
Marinomonas	Enriched	Enriched
Neptuniibacter	Enriched	Enriched
Nonlabens	Enriched	Enriched
Sedimentitalea	Enriched	Enriched
Sulfitobacter	Enriched	Enriched
Octadecabacter	Enriched	Enriched
Oleiphilus	Enriched	Enriched
OM27_clade	Enriched	Enriched
Polaribacter_1	Enriched	Enriched
Polaribacter_4	Enriched	Enriched
Ponticoccus	Enriched	Enriched
Psychromonas	Enriched	Enriched
Psychrosphaera	Enriched	Enriched
Roseobacter	Enriched	Enriched
Roseobacter_clade_NAC11-7_lineage	Enriched	Enriched
Umboniibacter	Enriched	Enriched
Owenweeksia	Enriched	Enriched
Planktomarina	Enriched	Enriched
Glaciecola	Enriched	Enriched
Psychroserpens	Enriched	Enriched
Algimonas	No difference	Enriched
Flaviramulus	No difference	Enriched
Lacinutrix	No difference	Enriched
Litoreibacter	No difference	Enriched
Sagittula	No difference	Enriched
SM1A02	No difference	Enriched
Tateyamaria	No difference	Enriched
BD1-7_clade	No difference	Enriched
Candidatus_Thioglobus	No difference	Enriched
Lentibacter	No difference	Enriched
Litoricola	No difference	Enriched
Mameliella	No difference	Enriched
Mf105b01	No difference	Enriched
OM43_clade	No difference	Enriched
OM60(NOR5)_clade	No difference	Enriched
Photobacterium	No difference	Enriched
Porticoccus	No difference	Enriched
Primorskyibacter	No difference	Enriched
Psychrilyobacter	No difference	Enriched
Saccharophagus	No difference	Enriched
SUP05_cluster	No difference	Enriched
Thalassobius	No difference	Enriched
Aestuariibacter	No difference	Enriched
Zhongshania	No difference	Enriched
Aestuariicella	Depleted	Enriched
Alteromonas	Depleted	Enriched
Salinimonas	Depleted	Enriched
Catenococcus	Depleted	Enriched
Aliikangiella	Enriched	No difference
Amylibacter	Enriched	No difference
Dokdonia	Enriched	No difference
Ekhidna	Enriched	No difference
Maricurvus	Enriched	No difference
Mycobacterium	Enriched	No difference
Olleya	Enriched	No difference
Paraglaciecola	Enriched	No difference
Halioglobus	Enriched	No difference
Mycoplasma	Enriched	No difference
Acinetobacter	Enriched	Depleted
Halodesulfovibrio	Enriched	Depleted
Albirhodobacter	No difference	Depleted
Colwellia	No difference	Depleted
Exiguobacterium	No difference	Depleted
Flavobacterium	No difference	Depleted
Idiomarina	No difference	Depleted
Polaribacter_huanghezhanensis	No difference	Depleted
Thalassotalea	No difference	Depleted
Xanthomarina	No difference	Depleted
Achromobacter	No difference	Depleted
Anaeromicrobium	No difference	Depleted
Aquimarina	No difference	Depleted
Aurantimonas	No difference	Depleted
Aurantivirga	No difference	Depleted
Blastopirellula	No difference	Depleted
Bosea	No difference	Depleted
Boseongicola	No difference	Depleted
Brachybacterium	No difference	Depleted
Brevibacterium	No difference	Depleted
Brevundimonas	No difference	Depleted
Candidatus_Actinomarina	No difference	Depleted
Celeribacter	No difference	Depleted
Clade_Ia	No difference	Depleted
Clostridiisalibacter	No difference	Depleted
Cobetia	No difference	Depleted
Corynebacterium_1	No difference	Depleted
Dietzia	No difference	Depleted
Dolosigranulum	No difference	Depleted
Filomicrobium	No difference	Depleted
Fuerstia	No difference	Depleted
Galbibacter	No difference	Depleted
Gordonia	No difference	Depleted
Gramella	No difference	Depleted
Halomonas	No difference	Depleted
HTCC5015	No difference	Depleted
Hyphomicrobium	No difference	Depleted
Hyphomonas	No difference	Depleted
Kocuria	No difference	Depleted
Maribacter	No difference	Depleted
Maribius	No difference	Depleted
Marinicella	No difference	Depleted
Marinococcus	No difference	Depleted
Maritalea	No difference	Depleted
Martelella	No difference	Depleted
Mesonia	No difference	Depleted
Mesorhizobium	No difference	Depleted
Methyloversatilis	No difference	Depleted
Micrococcus	No difference	Depleted
ML602J-51	No difference	Depleted
Muricauda	No difference	Depleted
Mycobacterium	No difference	Depleted
Novosphingobium	No difference	Depleted
NS5_marine_group	No difference	Depleted
Oceanicaulis	No difference	Depleted
Paracoccus	No difference	Depleted
Paramaledivibacter	No difference	Depleted
Phenylobacterium	No difference	Depleted
Psychrobacter	No difference	Depleted
Rhodopseudomonas	No difference	Depleted
Salegentibacter	No difference	Depleted
Sphingobium	No difference	Depleted
Sphingomonas	No difference	Depleted
Sphingopyxis	No difference	Depleted
Staphylococcus	No difference	Depleted
Stappia	No difference	Depleted
Stenotrophomonas	No difference	Depleted
Tepidibacter	No difference	Depleted
Tistrella	No difference	Depleted
Bacillus	No difference	Depleted
Vitellibacter	No difference	Depleted
Alcanivorax	Depleted	No difference
Aquibacter	Depleted	No difference
Colwellia	Depleted	No difference
Kiloniella	Depleted	No difference
Oleibacter	Depleted	No difference
Planktotalea	Depleted	No difference
Pseudoalteromonas	Depleted	No difference
Ruegeria	Depleted	No difference
Cohaesibacter	Depleted	No difference
Jannaschia	Depleted	No difference
NS10_marine_group	Depleted	No difference
Marivita	Depleted	Depleted
Oceanobacter	Depleted	Depleted
Tenacibaculum	Depleted	Depleted
Thalassospira	Depleted	Depleted
Alkalimarinus	Depleted	Depleted
Aureispira	Depleted	Depleted
Flavirhabdus	Depleted	Depleted
Litoribacillus	Depleted	Depleted
Marinobacter	Depleted	Depleted
Mesoflavibacter	Depleted	Depleted
Neptunomonas	Depleted	Depleted
Oceanospirillum	Depleted	Depleted
Oleispira	Depleted	Depleted
Phaeobacter	Depleted	Depleted
Pseudofulvibacter	Depleted	Depleted
Pseudomonas	Depleted	Depleted
Rheinheimera	Depleted	Depleted
Salinirepens	Depleted	Depleted
