# Supplementary material for: Early life microbial exposures shape the Crassostrea gigas immune system for lifelong and intergenerational disease protection
Source: Microbiome. 2022 Jun 4;10:85. doi: 10.1186/s40168-022-01280-5 (PMC9167547; doi:10.1186/s40168-022-01280-5)
Supplement: Supplementary file 7 — Additional file 6. Compilation of differentially expressed genes at the time point indicated (All DEGs = all the differentially expressed genes, Other sheets = Immune related genes). [file 40168_2022_1280_MOESM6_ESM.xlsx]

## Sheet: All DEGs
	Genes	F1 Day2	F1 Day10	F1 Day120 H0	F1 Day120 H6	F1 Day120 H12	F2 Day10	F2 Day120 H0	F2 Day120 H3	F2 Day120 H6	F2 Day120 H12
Huntingtin-interacting K	CGI_10000001	0	0	0	0	0	0	0	0	0	0
actin- [Acanthamoeba castellanii Neff]	CGI_10000002	0	0	0	0	0	0	0	0	0	0
microfibril-associated glyco 4-like	CGI_10000003	0	0	0	0	0	0	0	0	0	0
hypothetical protein CGI_10000004	CGI_10000004	0	0	0	0	0	0	0	0	0	0
hypothetical protein CGI_10000005	CGI_10000005	0	0	0	0	0	0	0	0	0	0
[Trichoderma reesei QM6a]	CGI_10000009	0	0	0	0	0	0	0	0	0	0
hypothetical protein CGI_10000151 [Crassostrea gigas]	CGI_10000010	0	0	0	0	0	0	0	0	0	0
Tripartite motif-containing 2	CGI_10000011	0	0	0	0	0	0	0	0	0	0
Leucyl-tRNA synthetase	CGI_10000012	0	0	0	0	0	0	0	0	0	0
Elongation factor mitochondrial	CGI_10000013	0	0	0	0	0	-0.588874425070584	0	0	0	0
senescence associated	CGI_10000014	0	0	0	0	0	0	0	0	0	0
histone-lysine N-methyltransferase SETD2- partial	CGI_10000015	0	0	0	0	0	0	0	0	0	0
C-type lectin domain family 4 member F	CGI_10000016	0	0	0	0	0	0	0	0	0	0
kynurenine formamidase-like [Biomphalaria glabrata]	CGI_10000017	0	0	0	0	0	0	0	0	0	0
hypothetical protein CGI_10000018	CGI_10000018	0	0	0	0	0	0	0	0	0	0
methyltransferase 24 isoform X2	CGI_10000019	0	0	0	0	0	0	0	0	0	0
cytochrome P450 2K1-like	CGI_10000021	0	0	0	0	0	0	0	0	0	0
Tripartite motif-containing 2	CGI_10000024	0	0	0	0	0	0	0	0	0	0
hypothetical protein CGI_10000025	CGI_10000025	0	0	0	0	0	0	0	0	0	0
tetratricopeptide repeat 28-like isoform X3	CGI_10000026	0	0	0	0	0	0	0	0	0	0
Uncharacterised [Shigella sonnei]	CGI_10000027	0	0	0	0	0	0	0	0	0	0
D-2-hydroxyglutarate mitochondrial-like	CGI_10000028	0	0	0	0	0	-0.532691884423564	0	0	0	0
DNA damage-regulated autophagy modulator 1-like	CGI_10000029	0	0	0	0	0	0	0	0	0	0
rRNA-processing FCF1 homolog	CGI_10000030	0	0	0	0	0	0	0	0	0	0
late embryogenesis abundant	CGI_10000031	0	0	0	0	0	-0.534096712471607	0	0	0	0
cdc42 homolog [Crassostrea gigas]	CGI_10000032	0	0	0	0	0	0	0	0	0	0
40S ribosomal S3 [Salmo salar]	CGI_10000033	0.29084875246379	0	0	0	0	0	0	0	0	0
buccalin-like [Crassostrea gigas]	CGI_10000034	0	0	0	0	0	0	0	0	0	0
pre B cell leukemia transcription factor 1	CGI_10000035	0	0	0	0	0	0	0	0	0	0
hypothetical protein CGI_10000036	CGI_10000036	0	0	0	0	0	0	0	0	0	0
hypothetical protein CGI_10000037	CGI_10000037	0	0	0	0	0	0	0	0	0	0
cysteine sulfinic acid decarboxylase-like [Crassostrea gigas]	CGI_10000038	0.448961068848146	-0.738879616331686	0	0	0	-0.336986024059545	0	0	0	0
Transient receptor potential cation channel subfamily M member 8	CGI_10000039	0	0	0	0	0	0	0	0	0	0
cytochrome P450 2J6 [Strongylocentrotus purpuratus]	CGI_10000040	0	0	0	0	0	0	0	0	0	0
cytochrome c oxidase subunit VIa polypeptide 1 [Taeniopygia guttata]	CGI_10000041	0.194444302188411	0	0	0	0	-0.552552813938693	0	-0.496560543501722	0	0
senescence associated	CGI_10000042	0	0	0	0	0	0	0	0	0	0
SET domain-containing 9	CGI_10000043	0	0	0	0	0	0	0	0	0	0
Tripartite motif-containing 3	CGI_10000044	0	0	0	0	0	0	0	0	0	0
[Perkinsus marinus ATCC 50983]	CGI_10000045	0	0	0	0	0	0	0	0	0	0
hypothetical protein CGI_10000046	CGI_10000046	0	0	0	0	0	0	0	0	0	0
Inner membrane ybhQ [Shigella sonnei]	CGI_10000047	0	0	0	0	0	0	0	0	0	0
novel sal partial	CGI_10000048	0	0	0	0	0	0	0	0	0	0
DNA-directed RNA polymerases and III subunit RPABC5	CGI_10000049	0	0	0	0	0	0	0	0	0	0
succinate dehydrogenase [ubiquinone] iron-sulfur mitochondrial	CGI_10000050	0	0	0	0	0	0	0	0	0	0
Down syndrome critical region 3	CGI_10000051	0	0	0	0	0	0	0	0	0	0
sodium- and chloride-dependent glycine transporter 1-like	CGI_10000052	-0.452202049090095	0	0	0	0	-0.46000188700019	0	-0.453825805543152	0	0
Tripartite motif-containing 2	CGI_10000053	0	0	0	0	0	0	0	0	0	0
pancreatic lipase-related 2-like	CGI_10000054	0	0	0	0	0	0	0	0	0	0
histone [Salmo salar]	CGI_10000055	0	0	0	0	0	0	0	0	0	0
Tetratricopeptide repeat 12	CGI_10000056	0	0	0	0	0	0	0	0	0	0
methyltransferase 24	CGI_10000057	0	0	0	0	0	0	0	0	0	0
pre-mRNA-processing factor 6-like	CGI_10000058	0	0	0	0	0	0	0	0	0	0
hypothetical protein CGI_10000059	CGI_10000059	0	0	0	0	0	0	0	0	0	0
hypothetical protein CGI_10000060	CGI_10000060	0	0	0	0	0	-0.404941065010327	0	0	0	0
hypothetical protein CGI_10000061	CGI_10000061	0	0	0	0	0	0	0	0	0	0
hypothetical protein CGI_10000062	CGI_10000062	0	0	0	0	0	-0.554079355864606	0	0	0	0
E3 ubiquitin- ligase HUWE1	CGI_10000063	0	0	0	0	0	0	0	0	0	0
RWD domain-containing 1-like	CGI_10000064	0	0	0	0	0	0	0	0	0	0
Metallothionein [Crassostrea gigas]	CGI_10000066	0.386948073369084	0	0	0	0	1.30165968178162	0	0	0	0
coactosin [Crassostrea gigas]	CGI_10000067	-0.30107883280909	0	0	0	0	0	0	0	0	0
senescence associated	CGI_10000068	0	0	0	0	0	0	0	0	0	0
brorin-like [Crassostrea gigas]	CGI_10000069	0	0.602687464804048	0	0	0	0	0	0	0	0
pseudouridine-5 -phosphatase	CGI_10000070	0	0	0	0	0	-0.984371058302912	0	0	0	0
prefoldin subunit 6-like	CGI_10000071	0	0	0	0	0	0	0	0	0	0
arginine serine-rich PNISR-like	CGI_10000072	0	0	0	0	0	0	0	0	0	0
carbonyl reductase [NADPH] 1-like	CGI_10000073	0	0	0	0	0	0	0	0	0	0
39S ribosomal mitochondrial	CGI_10000074	0	0	0	0	0	0	0	0	0	0
Dynein light chain cytoplasmic	CGI_10000075	0	0	0	0	0	0	0	0	0	0
hypothetical protein CGI_10000076	CGI_10000076	0	0	0	0	0	0	0	0	0	0
60S ribosomal L17-like	CGI_10000077	0.287627715403791	0	0	0	0	0	0	0	0	0
Aldolase [Schistosoma japonicum]	CGI_10000078	0	0	0	0	0	0	0	0	0	0
hypothetical protein CGI_10000151 [Crassostrea gigas]	CGI_10000079	0	0	0	0	0	0	0	0	0	0
Cytochrome b5	CGI_10000080	0	0	0	0	0	0	0	0	0	0
zinc finger CCCH domain-containing 11A-like	CGI_10000081	0	0	0	0	0	0	0	0	0	0
barrier-to-autointegration factor	CGI_10000082	0	0	0	0	0	0	0	0	0	0
influenza virus NS1A-binding homolog [Crassostrea gigas]	CGI_10000083	0	0	0	0	0	0	0	0	0	0
FGFR1 oncogene partner 2	CGI_10000084	0	0	0	0	0	0	0	0	0	0
ribosomal L8	CGI_10000085	0.315445198604237	0	0	0	0	0	0	0	0	0
Phytanoyl- peroxisomal	CGI_10000086	0	0	0	0	0	0	0	0	0	0
Tripartite motif-containing 3	CGI_10000087	0	0	0	0	0	0	0	0	0	0
microfibril-associated glyco 4-like	CGI_10000088	0	0	0	0	0	-0.914719724039856	0	0	0	0
WD repeat-containing 74	CGI_10000090	0	0	0	0	0	0	0	0	0	0
Tripartite motif-containing 2	CGI_10000091	0	0	0	0	0	0	0	0	0	0
[Nematostella vectensis]	CGI_10000092	0	0	0	0	0	0	0	0	0	0
Growth hormone-inducible transmembrane	CGI_10000093	0	0	0	0	0	0	0	0	0	0
SON-like isoform X1 [Crassostrea gigas]	CGI_10000094	0	0	0	0	0	0	0	0	0	0
TBATA-like isoform X2 [Crassostrea gigas]	CGI_10000095	0	0	0	0	0	0	0	0	0	0
Tubulin polymerization-promoting family member 2	CGI_10000096	0	0	0	0	0	0	0	0	0	0
hypothetical protein CGI_10000097 [Crassostrea gigas]	CGI_10000097	0	0	0	0	0	0	0	0	0	0
DNA-binding Ets97D	CGI_10000098	0	0	0	0	0	0	0	0	0	0
structural maintenance of chromosomes 5-like	CGI_10000100	0	0	0	0	0	0	0	0	0	0
paramyosin-like isoform X1 [Crassostrea gigas]	CGI_10000101	0	0	0	0	0	0	0	0	0	0
Tubulin-specific chaperone E	CGI_10000102	0	0	0	0	0	0	0	0	0	0
partial [Nematostella vectensis]	CGI_10000103	0	0	0	0	0	0	0	0	0	0
hypothetical protein CGI_10000151 [Crassostrea gigas]	CGI_10000104	0	0	0	0	0	0	0	0	0	0
hypothetical protein CGI_10000238 [Crassostrea gigas]	CGI_10000105	0	0	0	0	0	0	0	0	0	0
hypothetical protein CGI_10000106	CGI_10000106	0	0	0	0	0	0	0	0	0	0
hypothetical protein CGI_10000107	CGI_10000107	0	0	0	0	0	0	0	0	0	0
hypothetical protein CGI_10000109	CGI_10000109	0	0	0	0	0	0	0	0	0	0
Cholesterol side-chain cleavage mitochondrial	CGI_10000110	0	0	0	0	0	0	0	0	0	0
cholesterol side-chain cleavage mitochondrial-like	CGI_10000111	0	0	0	0	0	0	0	0	0	0
ATP-dependent RNA helicase DHX8-like	CGI_10000112	0	0	0	0	0	0	0	0	0	0
B9 domain-containing 1	CGI_10000113	0	0	0	0	0	0	0	0	0	0
iron complex transport system permease [Klebsiella pneumoniae]	CGI_10000115	0	0	0	0	0	0	0	0	0	0
fibril-forming collagen alpha chain-like isoform X1	CGI_10000116	0	0	0	0	0	0	0	0	0	0
hypothetical protein CGI_10000117	CGI_10000117	0	0	0	0	0	0	0	0	0	0
hypothetical protein CGI_10000118 [Crassostrea gigas]	CGI_10000118	0	0	0	0	0	-1.16014684140325	0	0	0	0
novel sal partial	CGI_10000119	0	0	0	0	0	0	0	0	0	0
Tripartite motif-containing 3	CGI_10000120	0	0	0	0	0	0	0	0	0	0
FAM114A2-like isoform X1 [Octopus bimaculoides]	CGI_10000121	0	0	0	0	0	0	0	0	0	0
clustered mitochondria homolog	CGI_10000122	0	0	0	0	0	-0.695245112982189	0	0	0	0
PREDICTED: uncharacterized protein LOC105348747	CGI_10000123	0	0	0	0	0	0	0	0	0	0
glutathione S-transferase class mu	CGI_10000124	0	0	0	0	0	-0.819005510404958	0	0	0	0
covalently-linked cell wall 14- partial [Crassostrea gigas]	CGI_10000125	0	0	0	0	0	0	0	0	0	0
titin-like isoform X9	CGI_10000126	0	0	0	0	0	0	0	0	0	0
Polypeptide N-acetylgalactosaminyltransferase 5	CGI_10000127	0	0	0	0	0	0	0	0	0	0
leucyl-cystinyl aminopeptidase-like [Crassostrea gigas]	CGI_10000128	0	0	0	0	0	0	0	0	0	0
lymphoid-specific helicase-like	CGI_10000129	0	0	0	0	0	0	0	0	0	0
Thymidylate synthase	CGI_10000130	0	0	0	0	0	-0.904124762517937	0	0	0	0
glyco endo-alpha-1,2-mannosidase-like	CGI_10000131	0	0	0	0	0	0	0	0	0	0
PREDICTED: uncharacterized protein LOC105323533 [Crassostrea gigas]	CGI_10000132	0	0	0	0	0	0	0	0	0	0
hypothetical protein CGI_10000133	CGI_10000133	0	0	0	0	0	0	0	0	0	0
nacre apextrin 1	CGI_10000134	0	0	0	0	0	0	0	0	0	0
long-chain-fatty-acid-- ligase 5 isoform X2 [Myotis lucifugus]	CGI_10000135	0	0	0	0	0	0	0	0	0	0
ETS-related transcription factor Elf-3	CGI_10000136	0	0.878035846703501	0	0	0	0	0	0	0	0
cyclin B3	CGI_10000137	0	0	0	0	0	0	0	0	0	0
E3 SUMO- ligase 2-like	CGI_10000138	0	0	0	0	0	0	0	0	0	0
basic salivary proline-rich 3-like	CGI_10000139	-0.392880364267742	0	0	0	0	0	0	0	0	0
neurogenic locus notch homolog 2-like	CGI_10000140	0	0	0	0	0	0	0	0	0	0
RNA polymerase I-specific transcription initiation factor RRN3	CGI_10000141	0	0	0	0	0	0	0	0	0	0
hypothetical protein CGI_10000151 [Crassostrea gigas]	CGI_10000142	0	0	0	0	0	0	0	0	0	0
hypothetical protein CGI_10000143	CGI_10000143	0	0	0	0	0	0	0	0	0	0
helicase with zinc finger domain 2-like isoform X1 [Crassostrea gigas]	CGI_10000144	0	0.539382607001898	0	0	0	0.489318388525696	0	0	0	0
glutamate receptor kainate 2-like	CGI_10000145	0	0	0	0	0	0	0	0	0	0
repressor [Escherichia coli]	CGI_10000146	0	0	0	0	0	0	0	0	0	0
60S ribosomal L21	CGI_10000147	0.241440649922716	0	0	0	0	0	0	0	0	0
hypothetical protein CGI_10000148	CGI_10000148	0	0	0	0	0	0	0	0	0	0
vicilin-like seed storage partial	CGI_10000149	0	0	0	0	0	0	0	0	0	0
hypothetical protein CGI_10000150	CGI_10000150	0	0	0	0	0	0	0	0	0	0
hypothetical protein CGI_10000151 [Crassostrea gigas]	CGI_10000151	0	0	0	0	0	0	0	0	0	0
partial [Nematostella vectensis]	CGI_10000152	0	0	0	0	0	0	0	0	0	0
hypothetical protein CGI_10000153	CGI_10000153	0	0	0	0	0	0	0	0	0	0
partial [Nematostella vectensis]	CGI_10000154	0	0	0	0	0	0	0	0	0	0
hypothetical protein CGI_10000204 [Crassostrea gigas]	CGI_10000155	0	0	0	0	0	0	0	0	0	0
Tripartite motif-containing 3	CGI_10000156	0	0	0	0	0	0	0	0	0	0
Replication A 32 kDa subunit	CGI_10000157	0	0	0	0	0	-0.730096977332397	0	0	0	0
ABC transporter	CGI_10000158	0	0	0	0	0	0	0	0	0	0
ABC transporter permease	CGI_10000159	0	0	0	0	0	0	0	0	0	0
iron-enterobactin transporter membrane [Escherichia coli]	CGI_10000162	0	0	0	0	0	0	0	0	0	0
MIT domain-containing 1-like [Crassostrea gigas]	CGI_10000163	0	0	0	0	0	0	0	0	0	0
IMPACT	CGI_10000164	0	0	0	0	0	0	0	0	0	0
Interleukin-1 receptor-associated kinase 4	CGI_10000165	0	0	0	0	0	0	0	0	0	0
Interleukin-1 receptor-associated kinase 4	CGI_10000166	-0.489846937791525	0	0	0	0	0	0	0	0	0
astacin-like metalloprotease toxin 1	CGI_10000167	0	0	0	0	0	0	0	0	0	0
glycine-rich cell wall structural 1-like	CGI_10000168	0	0	0	0	0	0	0	0	0	0
Three prime repair exonuclease 1	CGI_10000169	0	0	0	0	0	0	0	0	0	0
---NA---	CGI_10000170	0	0	0	0	0	0	0	0	0	0
stress response NST1-like isoform X2	CGI_10000171	0	0	0	0	0	0	0	0	0	0
mucin-17-like isoform X3 [Crassostrea gigas]	CGI_10000172	0	0	0	0	0	0	0	0	0	0
mucin-17-like isoform X3 [Crassostrea gigas]	CGI_10000173	0	0	0	0	0	0	0	0	0	0
60S ribosomal L37a	CGI_10000174	0.323233938213377	0	0	0	0	0	0	0	0	0.445284518655498
SOSS complex subunit B2-like	CGI_10000175	0	0	0	0	0	0	0	0	0	0
hypothetical protein CGI_10000176	CGI_10000176	0	0	0	0	0	0	0	0	0	0
hypothetical protein CGI_10000178	CGI_10000178	0	0	0	0	0	0	0	0	0	0
ribosomal L1 domain-containing CG13096-like	CGI_10000180	0	0	0	0	0	0	0	0	0	0
intraflagellar transport 81 partial	CGI_10000181	0	0	0	0	0	0	0	0	0	0
relaxin receptor 1-like isoform X1 [Biomphalaria glabrata]	CGI_10000183	0	0	0	0	0	0	0	0	0	0
hypothetical protein CGI_10000184	CGI_10000184	0	0	0	0	0	0	0	0	0	0
hypothetical protein CGI_10000185	CGI_10000185	0	0	0	0	0	0	0	0	0	0
Conserved [Lactobacillus casei LC2W]	CGI_10000186	0	0	0	0	0	1.23926503000846	0	0	0	0
Tripartite motif-containing 3	CGI_10000187	0	0	0	0	0	0	0	0	0	0
hypothetical protein CGI_10000188	CGI_10000188	0	0	0	0	0	0	0	0	0	0
phosphatase 1E	CGI_10000189	0	0	0	0	0	0	0	0	0	0
Tripartite motif-containing 2	CGI_10000190	0	0	0	0	0	0	0	0	0	0
tRNA-dihydrouridine(47) synthase [NAD(P)(+)]-like isoform X2	CGI_10000191	0.486822553734269	0	0	0	0	0	0	0	0	0
conserved oligomeric Golgi complex subunit 5-like	CGI_10000192	0	0	0	0	0	0	0	0	0	0
60S ribosomal partial	CGI_10000194	0.326354278912511	0	0	0	0	0	0	0	0	0
Iron zinc purple acid phosphatase	CGI_10000195	0	0	0	0	0	0.418350293201191	0	0	0	0
Alstrom syndrome 1	CGI_10000196	0	0	0	0	0	0	0	0	0	0
hypothetical protein CGI_10000197	CGI_10000197	0	0	0	0	0	0	0	0	0	0
CWF19 2	CGI_10000198	0	0	0	0	0	0	0	0	0	0
RMD5 homolog A-like	CGI_10000199	0	0	0	0	0	0	0	0	0	0
mucin-2-like isoform X7	CGI_10000200	0	0	0	0	0	0	0	0	0	0
SON-like isoform X1 [Crassostrea gigas]	CGI_10000201	0	0	0	0	0	0	0	0	0	0
hypothetical protein CGI_10000202	CGI_10000202	0	0	0	0	0	0	0	0	0	0
hypothetical protein CGI_10000238 [Crassostrea gigas]	CGI_10000203	0	0	0	0	0	0	0	0	0	0
hypothetical protein CGI_10000204 [Crassostrea gigas]	CGI_10000204	0	0	0	0	0	0	0	0	0	0
partial [Nematostella vectensis]	CGI_10000205	0	0	0	0	0	0	0	0	0	0
C-type lectin domain family 4 member G-like isoform X2	CGI_10000206	0	0	0	0	0	0	0	0	0	0
partial [Nematostella vectensis]	CGI_10000207	0	0	0	0	0	0	0	0	0	0
hypothetical protein CGI_10000118 [Crassostrea gigas]	CGI_10000208	0	0	0	0	0	0	0	0	0	0
hypothetical protein CGI_10000209	CGI_10000209	0	0	0	0	0	0	0	0	0	0
tRNA wybutosine-synthesizing 3 homolog	CGI_10000210	0	0	0	0	0	0	0	0	0	0
hypothetical protein CGI_10000211	CGI_10000211	0	0	0	0	0	0	0	0	0	0
microfibril-associated glyco 4-like	CGI_10000212	0	0	0	0	0	0	0	0	0	0
short transient receptor potential channel 3-like	CGI_10000213	0	0	0	0	0	0	0	0	0	0
fucolectin-1- partial	CGI_10000214	0	0	0	0	0	0	0	0	0	0
WD repeat-containing 74	CGI_10000215	0	0	0	0	0	0	0	0	0	0
Tripartite motif-containing 3	CGI_10000216	0	0	0	0	0	0	0	0	0	0
ras-interacting RIP3-like isoform X1 [Biomphalaria glabrata]	CGI_10000217	0	0	0	0	0	0	0	0	0	0
gastrula zinc finger -like	CGI_10000218	0	0	0	0	0	0	0	0	0	0
hypothetical protein CGI_10000219	CGI_10000219	0	0	0	0	0	0	0	0	0	0
calumenin isoform X1	CGI_10000220	0	0	0	0	0	0	0	0	0	0
probable tRNA N6-adenosine mitochondrial isoform X1	CGI_10000222	0	0	0	0	0	0	0	0	0	0
Serine threonine- phosphatase 4 catalytic subunit	CGI_10000223	0	0	0	0	0	0	0	0	0	0
ubiquitin-like modifier-activating enzyme 1	CGI_10000224	0	0	0	0	0	0	0	0	0	0
probable ATP-dependent RNA helicase DDX58	CGI_10000225	0	0	0	0	0	0	0	0	0	0
tissue inhibitor of metallo ase partial	CGI_10000226	0	0	0	0	0	0	0	0	0	0
[Nematostella vectensis]	CGI_10000227	0	0	0	0	0	0	0	0	0	0
kinesin KIF25	CGI_10000228	0	0	0	0	0	0	0	0	0	0
Tripartite motif-containing 2	CGI_10000229	0	0	0	0	0	0	0	0	0	0
kyphoscoliosis peptidase-like	CGI_10000231	0	0	0	0	0	0	0	0	0	0
hypothetical protein CGI_10000232	CGI_10000232	0	0	0	0	0	0	0	0	0	0
Calcyclin-binding	CGI_10000235	0	0	0	0	0	0	0	0	0	0
Tripartite motif-containing 2	CGI_10000236	0	0	0	0	0	0	0	0	0	0
cdc42 homolog	CGI_10000237	-0.276710254512296	0	0	0	0	0.232675307224919	0	0	0	0
hypothetical protein CGI_10000238 [Crassostrea gigas]	CGI_10000238	0	0	0	0	0	0	0	0	0	0
partial [Nematostella vectensis]	CGI_10000239	0	0	0	0	0	0	0	0	0	0
XK-related 4	CGI_10000240	0	0	0	0	0	0	0	0	0	0
Sushi domain-containing 2	CGI_10000241	0	0	0	0	0	0	0	0.523771706425992	0	0
116 kDa U5 small nuclear ribonucleo partial	CGI_10000242	0	0	0	0	0	-0.550080725850019	0	0	0	0
hypothetical protein CGI_10000243	CGI_10000243	0	0	0	0	0	0	0	0	0	0
Tripartite motif-containing 3	CGI_10000244	0	0	0	0	0	0	0	0	0	0
hypothetical protein CGI_10000245	CGI_10000245	0	0	0	0	0	0	0	0	0	0
N-acetylated-alpha-linked acidic dipeptidase 2-like	CGI_10000246	-0.615987244827233	0	0	0	0	0	0	0	0	0
ankyrin repeat and SOCS box 13-like [Biomphalaria glabrata]	CGI_10000247	0	0	0	0	0	0	0	0	0	0
nyctalopin isoform X1 [Parus major]	CGI_10000248	0	0	0	0	0	0	0	0	0	0
hypothetical protein CGI_10000249	CGI_10000249	0	0	0	0	0	0	0	0	0	0
hypothetical protein CGI_10000151 [Crassostrea gigas]	CGI_10000253	0	0	0	0	0	0	0	0	0	0
partial [Nematostella vectensis]	CGI_10000254	0	0	0	0	0	-1.26254811469656	0	0	0	0
proteasome subunit beta type-1-like	CGI_10000256	0	0	0	0	0	0	0	0	0	0
[Naegleria gruberi]	CGI_10000257	0	0	0	0	0	0	0	0	0	0
spondin-1 [Tribolium castaneum]	CGI_10000258	0.569609383109709	0	0	0	0	0	0	0	0	0
cornichon homolog 1-like	CGI_10000259	0	0	0	0	0	0	0	0	0	0
hypothetical protein CGI_10000260	CGI_10000260	0	0	0	0	0	0	0	0	0	0
[Nematostella vectensis]	CGI_10000261	0	0	0	0	0	0.76031279023131	0	0	0	0
Gamma-tubulin complex component 5	CGI_10000262	0	0	0	0	0	0	0	0	0	0
CDV3 homolog isoform X2	CGI_10000263	0.439164056990855	0	0	0	0	-0.449790352744717	0	0	0	0
hypothetical protein CGI_10000264	CGI_10000264	0	0	0	0	0	0	0	0	0	0
superoxide dismutase extracellular [Callorhinchus milii]	CGI_10000265	0	0	0	0	0	0	0	0	0	0
FRG1 homolog	CGI_10000266	0	0	0	0	0	0	0	0	0	0
phosphoglucomutase- partial	CGI_10000267	0	0	0	0	0	0	0	0	0	0
Eukaryotic translation initiation factor 4E	CGI_10000268	0	0	0	0	0	0	0	0	0	0
hypothetical protein CGI_10000269	CGI_10000269	0	0	0	0	0	0	0	0	0	0
hypothetical protein CGI_10000270	CGI_10000270	0	0	0	0	0	0	0	0	0	0
Clathrin heavy chain 1	CGI_10000271	-0.626388716146218	0	0	0	0	0	0	0	0	0
hypothetical protein CGI_10000272	CGI_10000272	0	0	0	0	0	0.978963458913324	0	0	0	0
CD63 antigen-like	CGI_10000273	0	0	0	0	0	0	0	0	0	0
0	CGI_10000274	0	0	0	0	0	0	0	0	0	-0.557458500149629
cell death abnormality 1-like	CGI_10000275	0	0	0	0	0	0	0	0	0	0
novel sal partial	CGI_10000276	0	0	0	0	0	0	0	0	0	0
heat shock 70 kDa 12A-like [Crassostrea gigas]	CGI_10000279	0	0	0	0	0	0	0	0	0	0
mannan endo-1,4-beta-mannosidase-like	CGI_10000280	0	0	0	0	0	0.76040006123296	0	0	0	0
cytochrome b-245 light chain-like	CGI_10000281	0	0	0	0	0	0	0	0	0	0
hypothetical protein CGI_10000282	CGI_10000282	0	0	0	0	0	0.580228642249825	0	0	0	0
bactericidal permeability increasing	CGI_10000283	0	0	0	0	0	0	0	0	0	0
intraflagellar transport 172 homolog	CGI_10000284	-0.446567911674261	0	0	0	0	0	0	0	0	0
Structure-specific endonuclease subunit SLX4	CGI_10000285	0	0	0	0	0	0	0	0	0	0
Fibropellin- partial	CGI_10000286	0	0	0	0	0	0	0	0	0	0
hypothetical protein CGI_10000287	CGI_10000287	0	0	0	0	0	0	0	0	0	0
Tripartite motif-containing 2	CGI_10000289	0	0	0	0	0	0	0	0	0	0
probable glucosamine 6-phosphate N-acetyltransferase	CGI_10000290	0	0	0	0	0	0	0	0	0	0
probable glucosamine 6-phosphate N-acetyltransferase	CGI_10000291	0	0	0	0	0	0	0	0	0	0
hypothetical protein CGI_10000292	CGI_10000292	0	0	0	0	0	0	0	0	0	0
Coatomer subunit beta partial	CGI_10000293	0	0	0	0	0	0	0	0	0	0
retinaldehyde binding -related	CGI_10000294	0	0	0	0	0	0	0	0	0	0
Vacuolar sorting-associated 13C	CGI_10000295	0	0	0	0	0	0	0	0	0	0
THO complex subunit 3	CGI_10000296	0	0	0	0	0	0	0	0	0	0
coatomer subunit beta -like	CGI_10000297	0	0	0	0	0	0	0	0	0	0
hypothetical protein CGI_10000298	CGI_10000298	0	0	0	0	0	0	0	0	0	0
C-type lectin lectoxin-Lio2- partial	CGI_10000299	0	0	0	0	0	0	0	0	0	0
ORF115 [Ostreid herpesvirus 1]	CGI_10000300	0	0	0	0	0	0	0	0	0	0
Tripartite motif-containing 3	CGI_10000301	0	0	0	0	0	0	0	0	0	0
THAP domain-containing 1-like	CGI_10000302	0	0	0	0	0	0	0	0	0	0
Atrial natriuretic peptide receptor A	CGI_10000303	0	0	0	0	0	0.443298515347208	0	0	0	0
eukaryotic initiation factor 4A-I	CGI_10000304	0	0	0	0	0	0	0	0	0	0
hypothetical protein CGI_10000305	CGI_10000305	0	0	0	0	0	0	0	0	0	0
hypothetical protein CGI_10000306	CGI_10000306	0	0	0	0	0	0	0	0	0	0
39S ribosomal mitochondrial	CGI_10000307	0	0	0	0	0	-0.469183741788353	0	0	0	0
hypothetical protein CGI_10000308	CGI_10000308	0	0	0	0	0	0	0	0	0	0
mannose-P-dolichol utilization defect 1 -like	CGI_10000309	0	0	0	0	0	0	0	0	0	0
Histone-lysine N-methyltransferase SETD8-A	CGI_10000310	0	0	0	0	0	0	0	0	0	0
hypothetical protein CGI_10000311	CGI_10000311	0	0	0	0	0	0	0	0	0	0
hypothetical protein CGI_10000312	CGI_10000312	0	0	0	0	0	0	0	0	0	0
RRP12	CGI_10000313	0	0	0	0	0	0	0	0	0	0
hypothetical protein CGI_10000314	CGI_10000314	0	0	0	0	0	0	0	0	0	0
lisH domain-containing - partial	CGI_10000315	0	0	0	0	0	0	0	0	0	0
hypothetical protein CGI_10000316	CGI_10000316	0	0	0	0	0	0	0	0	0	0
Solute carrier family 35 member E1	CGI_10000317	0	0	0	0	0	0	0	0	0	0
autophagy-related 3- partial	CGI_10000318	0	0	0	0	0	0	0	0	0	0
Growth hormone secretagogue receptor type 1 [Crassostrea gigas]	CGI_10000319	0	0	0	0	0	0	0	0	0	0
hypothetical protein CGI_10000320	CGI_10000320	0	0	0	0	0	0	0	0	0	0
Brain mitochondrial carrier 1	CGI_10000321	0	0	0	0	0	0.372028131825335	0	0	0	0
hypothetical protein CGI_10000322	CGI_10000322	0	0	0	0	0	0	0	0	0	0
Tripartite motif-containing 2	CGI_10000323	0	0	0	0	0	0	0	0	0	0
plexin-A2-like isoform X1 [Crassostrea gigas]	CGI_10000324	0	0	0	0	0	0	0	0	0	0
plexin-A2-like isoform X1 [Crassostrea gigas]	CGI_10000325	0	0	0	0	0	0	0	0	0	0
dynactin subunit 1-like isoform X4	CGI_10000326	0	0	0	0	0	0	0	0	0	0
receptor-type tyrosine- phosphatase S-like	CGI_10000327	0	0	0	0	0	0	0	0	0	0
F-box only 18	CGI_10000328	0	0	0	0	0	0	0	0	0	0
Down syndrome cell adhesion molecule 1 partial	CGI_10000329	0	0	0	0	0	0	0	0	0	0
laminin subunit beta-1- partial	CGI_10000330	0	0	0	0	0	0	0	0	0	0
aldehyde dehydrogenase family 3 member B1-like	CGI_10000331	0	0	0	0	0	0	0	0	0	0
talin-1-like isoform X1 [Crassostrea gigas]	CGI_10000332	0	0	0	0	0	0	0	0	0	0
importin-9-like isoform X2	CGI_10000333	0	0	0	0	0	-1.08209741596123	0	0	0	0
Chaperone dnaJ	CGI_10000334	0	0	0	0	0	0	0	0	0	0
short-chain collagen C4-like	CGI_10000335	0	0	0	0	0	0	0	0	0	0
enabled homolog	CGI_10000336	0	0	0	0	0	0	0	0	0	0
hypothetical protein CGI_10000337	CGI_10000337	0	0	0	0	0	-0.473959438842402	0	0	0	0
inhibitor of apoptosis	CGI_10000338	0	0	0	0	0	0	0	0	0	0
Tripartite motif-containing 3	CGI_10000339	0	0	0	0	0	0	0	0	0	0
[Nematostella vectensis]	CGI_10000340	0	0	0	0	0	0	0	0	0	0
Tripartite motif-containing 3	CGI_10000341	0	0	0	0	0	0	0	0	0	0
multiple epidermal growth factor-like domains 10	CGI_10000342	0	0	0	0	0	0	0	0	0	0
hypothetical protein CGI_10000343	CGI_10000343	0	0	0	0	0	0	0	0	0	0
PREDICTED: uncharacterized protein LOC105324155 [Crassostrea gigas]	CGI_10000347	0.299203394039603	0	0	0	0	0	0	0	0	0
multiple epidermal growth factor-like domains 10	CGI_10000348	0	0	0	0	0	0	0	0	0	0
actin-binding anillin-like isoform X3	CGI_10000349	0	0	0	0	0	-1.32321049615043	0	0	0	0
Tripartite motif-containing 2	CGI_10000350	0	0	0	0	0	0	0	0	0	0
FAM221A-like isoform X2	CGI_10000353	0	0	0	0	0	0	0	0	0	0
FAM221A-like	CGI_10000354	0	0	0	0	0	0	0	0	0	0
39S ribosomal mitochondrial	CGI_10000355	0	0	0	0	0	0	0	0	0	0
methionyl-tRNA mitochondrial-like [Biomphalaria glabrata]	CGI_10000356	0	0	0	0	0	0	0	0	0	0
hypothetical protein CGI_10000357	CGI_10000357	0	0	0	0	0	0	0	0	0	0
Crossover junction endonuclease MUS81	CGI_10000358	0	0	0	0	0	0	0	0	0	0
low affinity immunoglobulin epsilon Fc receptor-like isoform X2	CGI_10000359	0	0	0	0	0	0	0	0	0	0
Transmembrane 6 superfamily member 2	CGI_10000360	0	0	0	0	0	0	0	0	0	0
enhancer of polycomb-like 2	CGI_10000361	0	0	0	0	0	0	0	0	0	0
Tripartite motif-containing 3	CGI_10000362	0	0	0	0	0	0	0	0	0	0
hypothetical protein CGI_10000364	CGI_10000364	0	0	0	0	0	0	0	0	0	0
hypothetical protein CGI_10000365	CGI_10000365	0	0	0	0	0	0	0	0	0	0
hypothetical protein CGI_10000366	CGI_10000366	0	0	0	0	0	0	0	0	0	0
histone-lysine N-methyltransferase SETDB1-B-like isoform X5	CGI_10000367	0	0	0	0	0	0	0	0	0	0
THAP domain-containing 4	CGI_10000368	0	0	0	0	0	0	0	0	0	0
glutamine--tRNA ligase	CGI_10000369	0	0	0	0	0	0	0	0	0	0
Separin	CGI_10000370	0	0	0	0	0	0	0	0	0	0
mitogen-activated kinase kinase kinase kinase 3 isoform X2	CGI_10000371	0	0	0	0	0	0	0	0	0	0
hypothetical protein CGI_10000372	CGI_10000372	0	0	0	0	0	0	0	0	0	0
short-chain collagen C4-like	CGI_10000373	0	0	0	0	0	0	0	0	0	0
A-kinase anchor 9-like	CGI_10000374	0	0	0	0	0	0	0	0	0	0
fucolectin- partial	CGI_10000375	0	0	0	0	0	0	0	0	0	0
CBG24020 [Caenorhabditis briggsae]	CGI_10000376	0	0	0	0	0	0	0	0	0	0
Receptor-type tyrosine- phosphatase zeta	CGI_10000377	0	0	0	0	0	0	0	0	0	0
hypothetical protein CGI_10000378	CGI_10000378	0	0	0	0	0	0	0	0	0	0
Tripartite motif-containing 2	CGI_10000379	0	0	0	0	0	0	0	0	0	0
N-alpha-acetyltransferase auxiliary subunit-like	CGI_10000380	0	0	0	0	0	0	0	0	0	0
charged multivesicular body 4b-like isoform X2 [Limulus polyphemus]	CGI_10000381	-0.256596001596929	0	0	0	0	0	0	0	0	0
hypothetical protein CGI_10000383	CGI_10000383	0	0	0	0	0	0	0	0	0	0
40S ribosomal S14	CGI_10000384	0.290951018828137	0	0	0	0	0	0	0	0	0
hypothetical protein CGI_10000388	CGI_10000388	0	0	0	0	0	0	0	0	0	0
metallo ase inhibitor 3-like	CGI_10000389	0	0	0	0	0	2.00095597570091	0	0	0	0
Nucleoporin p58 p45	CGI_10000390	0	0	0	0	0	0	0	0	0	0
transmembrane 187-like [Biomphalaria glabrata]	CGI_10000391	0	0	0	0	0	0	0	0	0	0
Tripartite motif-containing 2	CGI_10000392	0	0	0	0	0	0	0	0	0	0
Heat shock 70 kDa 12A	CGI_10000393	0	0	0	0	0	0	0	0	0	0
hypothetical protein CGI_10000394	CGI_10000394	0	0	0	0	0	0	0	0	0	0
hypothetical protein CGI_10000395	CGI_10000395	0	0	0	0	0	0	0	0	0	0
hypothetical protein CGI_10000396	CGI_10000396	0	0	0	0	0	0	0	0	0	0
histone-lysine N-methyltransferase set-1	CGI_10000397	0	0	0	0	0	0	0	0	0	0
histone-lysine N-methyltransferase set-1	CGI_10000398	0	0	0	0	0	0	0	0	0	0
hypothetical protein CGI_10000399	CGI_10000399	0	0	0	0	0	0	0	0	0	0
homeobox 2-like	CGI_10000400	0	0	0	0	0	0	0	0	0	0
Neuroligin- X-linked	CGI_10000401	0	0	0	0	0	0	0	0	0	0
histone 1 [Mytilus edulis]	CGI_10000402	0	0.406743019583918	0	0	0	0	0	0	0	0
EF-hand domain-containing D1	CGI_10000403	0	0	0	0	0	0	0	0	0	0
hypothetical protein CGI_10000404	CGI_10000404	0	0	0	0	0	0	0	0	0	0
flotillin-2-like [Lingula anatina]	CGI_10000405	-0.531533529716156	0	0	0	0	0	0	0	0	0
TPR and ankyrin repeat-containing 1-like [Crassostrea gigas]	CGI_10000406	0	0	0	0	0	0	0	0	0	0
Multiple epidermal growth factor-like domains 10	CGI_10000407	0	0	0	0	0	0	0	0	0	0
ganglioside GM2 activator-like	CGI_10000408	0.25998946276437	0	0	0	0	0.512989820317787	0	0	0	0
secretory phospholipase A2 receptor- partial	CGI_10000409	0	0	0	0	0	0	0	0	0	0
hypothetical protein CGI_10000410	CGI_10000410	0	0	0	0	0	0	0	0	0	0
hypothetical protein CGI_10000411	CGI_10000411	0	0	0	0	0	0	0	0	0	0
hypothetical protein CGI_10000412	CGI_10000412	0	0	0	0	0	0	0	0	0	0
hypothetical protein CGI_10000413	CGI_10000413	0	0	0	0	0	0	0	0	0	0
Origin recognition complex subunit 2	CGI_10000414	0	0	0	0	0	0	0	0	0	0
Cat eye syndrome critical region 6	CGI_10000415	0	0	0	0	0	0	0	0	0	0
tRNA-splicing ligase homolog	CGI_10000416	0	0	0	0	0	0	0	0	0	0
endo alpha-1,4 polygalactosaminidase [Sorangium cellulosum]	CGI_10000417	0	0	0	0	0	0	0	0	0	0
meiosis-specific nuclear structural 1-like	CGI_10000418	0	-0.400306159834327	0	0	0	0	0	0	0	0
hypothetical protein CGI_10000419	CGI_10000419	0	0	0	0	0	0	0	0	0	0
hypothetical protein CGI_10000420	CGI_10000420	0	0	0	0	0	0	0	0	0	0
vigilin isoform X2	CGI_10000421	0	0	0	0	0	0	0	0	0	0
Tudor domain-containing 1	CGI_10000422	0	0	0	0	0	0	0	0	0	0
exosome complex component RRP4	CGI_10000423	0	0	0	0	0	0	0	0	0	0
Tripartite motif-containing 3	CGI_10000424	0	0	0	0	0	0	0	0	0	0
phytanoyl- dioxygenase 1-like	CGI_10000425	0	0	0	0	0	0	0	0	0	0
Tripartite motif-containing 2	CGI_10000426	0	0	0	0	0	0	0	0	0	0
Tripartite motif-containing 3	CGI_10000427	0	0	0	0	0	0	0	0	0	0
Methionine-R-sulfoxide reductase B1	CGI_10000428	0	0	0	0	0	0	0	0	0	0
hypothetical protein CGI_10000429	CGI_10000429	0	0	0	0	0	0	0	0	0	0
pro convertase subtilisin kexin type 5-like	CGI_10000430	0	0	0	0	0	0	0	0	0	0
Scavenger receptor class F member 2	CGI_10000433	0.604089592074184	0	0	0	0	1.02978588953751	0	0	0	0
microfibril-associated glyco 4-like	CGI_10000434	0	0	0	0	0	0	0	0	0	0
hypothetical protein CGI_10000436	CGI_10000436	0	0	0	0	0	0	0	0	0	0
PREDICTED: uncharacterized protein LOC105323947 isoform X3	CGI_10000437	0	0	0	0	0	0	0	0	0	0
histone acetyltransferase KAT8	CGI_10000438	0	0	0	0	0	0	0	0	0	0
G- coupled receptor Mth2-like	CGI_10000439	0	0	0	0	0	0	0	0	0	0
insoluble matrix shell 5-like	CGI_10000440	0.170207706259795	0	0	0	0	0.786852299518048	0	0	0	0
Krueppel-like factor 5 [Crassostrea gigas]	CGI_10000441	-0.603360422877062	-0.472464086351035	0	0	0	0.496901618208237	0	0	0	0
hypothetical protein CGI_10000443	CGI_10000443	0	0	0	0	0	0	0	0	0	0
DNA polymerase III polC-type	CGI_10000444	0	0	0	0	0	0	0	0	0	0
hypothetical protein CGI_10000445	CGI_10000445	0	0	0	0	0	0	0	0	0	0
probable G- coupled receptor 157	CGI_10000446	0	0	0	0	0	0	0	0	0	0
hypothetical protein CGI_10000449	CGI_10000449	0	0	0	0	0	0	0	0	0	0
2-oxoglutarate and iron-dependent oxygenase domain-containing 1	CGI_10000452	0	0	0	0	0	0	0	0	0	0
transmembrane prolyl 4-hydroxylase-like	CGI_10000453	0	0	0	0	0	0	0	0	0	0
IMPACT	CGI_10000454	0	0	0	0	0	0	0	0	0	0
aminopeptidase N-like	CGI_10000455	0	0	0	0	0	0	0	0	0	0
molybdopterin synthase catalytic subunit-like [Crassostrea gigas]	CGI_10000456	0	0	0	0	0	-0.87252413172222	0	0	0	0
DNA-directed RNA polymerase III subunit RPC3	CGI_10000457	0	0	0	0	0	0	0	0	0	0
Tripartite motif-containing 3	CGI_10000460	0	0	0	0	0	0	0	0	0	0
polyadenylate-binding 4-like	CGI_10000462	0	0	0	0	0	0	0.617276382520907	1.06476844895339	0.63224738737988	0.510705960074848
hypothetical protein CGI_10000463	CGI_10000463	0.58579638500584	0	0	0	0	0	0	0	0	0
Poly [ADP-ribose] polymerase 14	CGI_10000464	0	0	0	0	0	0	0	0	0	0
cadherin-23- partial	CGI_10000465	0	0	0	0	0	0	0	0	0	0
Ephrin type-A receptor partial	CGI_10000466	0	0	0	0	0	0	0	0	0	0
kelch 12 [Lingula anatina]	CGI_10000467	0	0	0	0	0	0	0	0	0	0
DNA polymerase lambda	CGI_10000468	0	0	0	0	0	0	0	0	0	0
ABC transporter permease [Escherichia coli]	CGI_10000469	0	0	0	0	0	0	0	0	0	0
multidrug ABC transporter ATP-binding [Escherichia coli]	CGI_10000470	0	0	0	0	0	0	0	0	0	0
transporter [Escherichia coli]	CGI_10000471	0	0	0	0	0	0	0	0	0	0
probable phytanoyl- dioxygenase	CGI_10000472	0	0	0	0	0	0	0	0	0	0
tetraspanin-1-like isoform X2	CGI_10000473	0	0	0	0	0	0	0	0	0	0
solute carrier family 23 member 1-like	CGI_10000474	0	0	0	0	0	0	0	0	0	0
Aldose 1-epimerase	CGI_10000475	0	0	0	0	0	0	0	0	0	0
A-kinase anchor 9	CGI_10000476	0	0	0	0	0	0	0	0	0	0
pericentrin-like [Crassostrea gigas]	CGI_10000477	0	0	0	0	0	0	0	0	0	0
neuronal acetylcholine receptor subunit alpha-6-like	CGI_10000478	0	0	0	0	0	0	0	0	0	0
Arrestin domain-containing 2	CGI_10000482	0	0	0	0	0	0	0	0	0	0
peritrophin-44-like [Crassostrea gigas]	CGI_10000483	0.61479128702346	0	0	0	0	0.544897867049247	0	0	0	0
multiple epidermal growth factor-like domains 10	CGI_10000484	0	0	0	0	0	0	0	0	0	0
LMBR1L isoform X3	CGI_10000485	0	0	0	0	0	0	0	0	0	0
Tripartite motif-containing 3	CGI_10000486	0	0	0	0	0	0	0	0	0	0
Eukaryotic translation initiation factor 4E	CGI_10000487	0	0	0	0	0	-0.647462443801677	0	0	0	0
glutamate receptor-like	CGI_10000488	0	0	0	0	0	0	0	0	0	0
hypothetical protein CGI_10000490	CGI_10000490	0	0	0	0	0	0	0	0	0	0
Polypeptide N-acetylgalactosaminyltransferase 5	CGI_10000491	0	0	0	0	0	0	0	0	0	0
EF-hand calcium-binding domain-containing 1-like	CGI_10000492	0	0	0	0	0	0	0	0	0	0
nidogen-1-like isoform X1 [Crassostrea gigas]	CGI_10000493	0	0	0	0	0	0	0	0	0	0
dihydropteridine reductase isoform X4 [Bactrocera oleae]	CGI_10000494	0	0	0	0	0	-0.918336229873559	0	0	0	0
Tripartite motif-containing 2 [Crassostrea gigas]	CGI_10000495	0	0	0	0	0	0	0	0	0	0
hypothetical protein CGI_10000496	CGI_10000496	0	0	0	0	0	0	0	0	0	0
PREDICTED: uncharacterized protein LOC105323995 [Crassostrea gigas]	CGI_10000497	0	0	0	0	0	0	-0.519842908562611	0	0	0
---NA---	CGI_10000498	0	0	0	0	0	0	0	0	0	0
hypothetical protein CGI_10000499	CGI_10000499	-0.401148624426386	0	0	0	0	0	0	0	0	0
Scavenger receptor class F member 2	CGI_10000500	0	0	0	0	0	0	0	0	0	0
microfibril-associated glyco 4-like	CGI_10000501	0	0	0	0	0	0	0	0	0	0
huntingtin-interacting 1-related - partial	CGI_10000502	0	0	0	0	0	0	0	0.920076903046554	0	0
Hemicentin- partial	CGI_10000503	0	0.288373353092863	0	0	0	0.39935784337476	0	0	0	0
arginine--tRNA cytoplasmic	CGI_10000504	0	0	0	0	0	0	0	0	0	0
hypothetical protein CGI_10000505	CGI_10000505	0	0	0	0	0	0	0	0	0	0
von Willebrand factor type EGF and pentraxin domain-containing 1-like	CGI_10000506	0	0	0	0	0	0	0	0	0	0
sigma non-opioid intracellular receptor 1	CGI_10000507	0	0	0	0	0	0	0	0	0	0
blastula protease 10-like	CGI_10000508	-0.773755265249999	0	0	0	0	0.490581936743933	0	0	0	0
Amyloid beta A4 precursor -binding family A member 2	CGI_10000509	0	0.459512895431353	0	0	0	0.364908504636889	0	0	0	0
Werner syndrome ATP-dependent helicase	CGI_10000510	0	0	0	0	0	0	0	0	0	0
Sushi repeat-containing SRPX2	CGI_10000511	0	0	0	0	0	0	0	0	0	0
PREDICTED: uncharacterized protein LOC105324000 [Crassostrea gigas]	CGI_10000512	0	0	0	0	0	0	0	0	0	0
collagen alpha-1(XVIII) chain	CGI_10000513	0	0	0	0	0	0	0	0	0	0
hypothetical protein CGI_10000151 [Crassostrea gigas]	CGI_10000514	0	0	0	0	0	0	0	0	0	0
hypothetical protein CGI_10000238 [Crassostrea gigas]	CGI_10000515	0	0	0	0	0	0	0	0	0	0
partial [Nematostella vectensis]	CGI_10000516	0	0	0	0	0	0	0	0	0	0
hypothetical protein CGI_10000118 [Crassostrea gigas]	CGI_10000517	0	0	0	0	0	0	0	0	0	0
novel sal partial	CGI_10000518	0	0	0	0	0	0	0	0	0	0
Tripartite motif-containing 45	CGI_10000519	0	0	0	0	0	0	0	0	0	0
hypothetical protein CGI_10000520	CGI_10000520	0	0	0	0	0	0	0	0	0	0
hypothetical protein CGI_10000521	CGI_10000521	0	0	0	0	0	0	0	0	0	0
ral GTPase-activating subunit beta-like	CGI_10000522	0	0	0	0	0	0	0	0	0	0
Tripartite motif-containing 2 [Crassostrea gigas]	CGI_10000523	0	0	0	0	0	0	0	0	0	0
Hemicentin-1	CGI_10000524	-0.714713837969197	0	0	0	0	0	0	0	0	0
rolling stone-like	CGI_10000525	0	0	0	0	0	0	0	0	0	0
hypothetical protein CGI_10000526	CGI_10000526	0	0	0	0	0	0	0	0	0	0
PREDICTED: uncharacterized protein LOC105324015 [Crassostrea gigas]	CGI_10000527	0	0	0	0	0	0	0	0	0	0
0	CGI_10000528	0	0	0	0	0	0	0	0	0	0
0	CGI_10000529	0	0	0	0	0	0	0	0	0	0
0	CGI_10000532	0	0	0	0	0	0	0	0	0	0
hypothetical protein CGI_10000533	CGI_10000533	0	0	0	0	0	-0.461066563946803	0	0	0	0
acid-sensing ion channel 2-like	CGI_10000534	0	0	0	0	0	0	0	0	0	0
muscle M-line assembly unc-89-like	CGI_10000535	0	0	0	0	0	0	0	0	0	0
Lipoma HMGIC fusion partner-like 3	CGI_10000536	-0.534304922654544	0	0	0	0	0	0	0	0	0
Exostosin-like 3	CGI_10000537	0	0	0	0	0	0	0	0	0	0
Poly [ADP-ribose] polymerase 14	CGI_10000538	0	0	0	0	0	0	0	0	0	0
hypothetical protein CGI_10000539	CGI_10000539	0	0	0	0	0	0	0	0	0	0
DNA polymerase epsilon catalytic subunit A-like	CGI_10000540	0	0	0	0	0	0	0	0	0	0
AMP deaminase 2-like	CGI_10000541	0	0	0	0	0	0	0	0	0	0
Tripartite motif-containing 2	CGI_10000542	0	0	0	0	0	0	0	0	0	0
hypothetical protein CGI_10000543	CGI_10000543	0	0	0	0	0	0	0	0	0	0
Crt-like 1	CGI_10000544	0	0	0	0	0	0	0	0	0	0
[Nematostella vectensis]	CGI_10000545	0	0	0	0	0	0	0	0	0	0
microfibril-associated glyco 4-like	CGI_10000546	0	0	0	0	0	0	0	0	0	0
hypothetical protein CGI_10000547	CGI_10000547	0	0	0	0	0	0	0	0	0	0
Tyrosine- kinase Abl	CGI_10000548	0	0	0	0	0	0	0	0	0	0
unc-93 A	CGI_10000551	0	0	0	0	0	0	0	0	0	0
COP9 signalosome complex subunit 7b	CGI_10000552	0	0	0	0	0	0	0	0	0	0
GTPase IMAP family member 4	CGI_10000553	0	0	0	0	0	0	0	0	0	0
ATP-dependent DNA helicase Q1	CGI_10000554	0	0	0	0	0	0	0	0	0	0
Carboxy-terminal kinesin 2	CGI_10000555	0	0.4690968526589	0	0	0	0.508179726642629	0	0	0	0
hypothetical protein CGI_10000556	CGI_10000556	0	0	0	0	0	0	0	0	0	0
cell wall DAN4-like isoform X2	CGI_10000557	0	0	0	0	0	0	0	0	0	0
Tripartite motif-containing 3	CGI_10000558	0	0	0	0	0	0	0	0	0	0
short-chain collagen C4-like	CGI_10000559	0	0	0	0	0	0	0	0	0	0
IMPACT	CGI_10000560	0	0	0	0	0	0	0	0	0	0
hypothetical protein CGI_10000561	CGI_10000561	0	0	0	0	0	-0.557809833955942	0	0	0	0
2 -deoxynucleoside 5 -phosphate N-hydrolase 1	CGI_10000562	0	0	0	0	0	0	0	0	0	0
deleted in malignant brain tumors 1 -like	CGI_10000563	0	0	0	0	0	0	0	0	0	0
slit homolog 1 - partial	CGI_10000571	0	0	0	0	0	0	0	0	0	0
methyltransferase 5	CGI_10000572	0	0	0	0	0	-0.537017868046795	0	0	0	0
Elongation factor 1- partial	CGI_10000573	0.323494527628311	0	0	0	0	0	0	0	0	0
hypothetical protein CGI_10000575	CGI_10000575	0	0	0	0	0	0	0	0	0	0
lipopolysaccharide and beta-1,3-glucan-binding	CGI_10000576	0	0	0	0	0	0	0	0	0	0
PRDM9 zinc finger domain partial	CGI_10000577	0	0	0	0	0	0	0	0	0	0
hypothetical protein CGI_10000578	CGI_10000578	0	0	0	0	0	0	0	0	0	0
Breast cancer type 1 susceptibility	CGI_10000579	0	0	0	0	0	0	0	0	0	0
Tripartite motif-containing 3	CGI_10000580	0	0	0	0	0	0.482391272391467	0	0	0	0
transmembrane emp24 domain-containing eca-like	CGI_10000581	-0.240567482318865	0	0	0	0	-0.393249967975097	0	0	0	0
mitogen-activated kinase kinase kinase 4-like	CGI_10000582	0	0	0	0	0	0	0	0	0	0
U2 small nuclear ribonucleo A	CGI_10000585	0	0	0	0	0	-0.710588350599867	0	0	0	0
hypothetical protein CGI_10000587	CGI_10000587	0	0	0	0	0	0	0	0	0	0
Eukaryotic translation initiation factor 3 subunit D	CGI_10000588	0	0	0	0	0	-0.617875173194747	0	0	0	0
hemolymph lipopolysaccharide-binding -like [Crassostrea gigas]	CGI_10000589	0	0	0	0	0	-0.901545636154558	0	0	0	0
Ribosome-releasing factor mitochondrial	CGI_10000590	0	0	0	0	0	-0.910907134846146	0	0	0	0
talin-1 isoform X3	CGI_10000591	-0.24631985557109	0	0	0	0	0	0	0	0	0
Mannose-binding A	CGI_10000592	0	0	0	0	0	0	0	0	0	0
neurogenic locus notch homolog 2-like	CGI_10000593	0	0	0	0	0	0	0	0	0	0
mothers against decapentaplegic homolog 4-like isoform X2	CGI_10000594	0	0	0	0	0	0	0	0	0	0
60S ribosomal L12	CGI_10000595	0.379880457099856	0	0	0	0	-0.247500866918057	0	0	0	0
alpha-(1,3)-fucosyltransferase C-like [Biomphalaria glabrata]	CGI_10000596	0	0	0	0.49537	0	1.5438812480514	0	0	0	0
hypothetical protein CGI_10000597	CGI_10000597	0	0	0	0	0	0	0	0	0	0
Apoptosis 2 inhibitor	CGI_10000598	0	0	0	0	0	0	0	0	0	0
Tripartite motif-containing 2	CGI_10000599	0	0	0	0	0	0.806263614817664	0	0	0	0
hypothetical protein CGI_10000600	CGI_10000600	0	0	0	0	0	0	0	0	0	0
PREDICTED: uncharacterized protein LOC105330107 [Crassostrea gigas]	CGI_10000601	0	0	0	0	0	0	0	0	0	0
[Nematostella vectensis]	CGI_10000602	0	0	0	0	0	0	0	0	0	0
Baculoviral IAP repeat-containing 3	CGI_10000603	0	0	0	0	0	0	0	0	0	0
Neurogenic locus notch 1	CGI_10000604	0	0	0	0	0	0	0	0.494118735162409	0	0
Keratinocyte-associated 2	CGI_10000605	0	0	0	0	0	-0.46425217724467	0	0	0	0
Tripartite motif-containing 3	CGI_10000606	0	0	0	0	0	0	0	0	0	0
EF- partial [Stereum hirsutum FP-91666 SS1]	CGI_10000607	0	0	0	0	0	0	0	0	0	0
Radial spoke head 10 B2	CGI_10000608	0	0	0	0	0	0	0	0	0	0
PRRC2C-like isoform X3	CGI_10000609	0	0	0	0	0	0	0	0	0	0
TANC1-like isoform X1 [Crassostrea gigas]	CGI_10000610	0	0	0	0	0	0	0	0	0	0
actin-related 2 3 complex subunit 5-like	CGI_10000611	0	0	0	0	0	0	0	0	0	0
hypothetical protein CGI_10000612	CGI_10000612	0	0	0	0	0	0	0	0	0	0
Tripartite motif-containing 3	CGI_10000613	0	0	0	0	0	0	0	0	0	0
B9 domain-containing partial	CGI_10000614	0	0	0	0	0	0	0	0	0	0
transmembrane 14C-like	CGI_10000615	0.217947412837901	0	0	0	0	0	0	0	0	0
laminin beta 1 [Ixodes scapularis]	CGI_10000616	0	0	0	0	0	0	0	0	0	0
nuclear receptor coactivator 5-like	CGI_10000618	0.232553685634507	0	0	0	0	-0.341962199083067	0	0	0	0
Tripartite motif-containing 2	CGI_10000619	0	0	0	0	0	0	0	0	0	0
Transient receptor potential cation channel subfamily M member 3	CGI_10000623	0	0	0	0	0	0	0	0	0	0
meiotic recombination SPO11 isoform X4 [Microcebus murinus]	CGI_10000624	0	0	0	0	0	0	0	0	0	0
probable ATP-dependent RNA helicase DDX58 isoform X2	CGI_10000625	0	0	0	0	0	0	0	0	0	0
ubiquitin carboxyl-terminal hydrolase 15-like	CGI_10000626	0	0	0	0	0	0	0	0	0	0
rab5 GDP GTP exchange factor-like	CGI_10000627	0	0	0	0	0	0	0	0	0	0
[Monosiga brevicollis MX1]	CGI_10000628	0	0	0	0	0	0	0	0	0	0
hypothetical protein CGI_10000629	CGI_10000629	0	0	0	0	0	0	0	0	0	0
probable asparagine--tRNA mitochondrial	CGI_10000630	0	0	0	0	0	0	0	0	0	0
Golgi-associated plant pathogenesis-related 1	CGI_10000631	0	0	0	0	0	0	0	0	0	0
AAEL015064-PB [Aedes aegypti]	CGI_10000633	0	0	0	0	0	-0.716172653749128	0	0	0	0
acylglycerol mitochondrial-like	CGI_10000634	0	0	0	0	0	-0.772563181489379	0	0	0	0
hypothetical protein CGI_10000635	CGI_10000635	0	0	0	0	0	0	0	0	0	0
hypothetical protein CGI_10000636	CGI_10000636	0	0	0	0	0	0	0	0	0	0
hypothetical protein CGI_10000637	CGI_10000637	0	0	0	0	0	0.458319156059209	0	0	0	0
snurportin-1-like isoform X2 [Octopus bimaculoides]	CGI_10000639	0	0	0	0	0	0	0	0	0	0
all-trans-retinol 13,14-reductase	CGI_10000640	0	0	0	0	0	0	0	0	0	0
hypothetical protein CGI_10000641	CGI_10000641	0	0	0	0	0	0	0	0	0	0
hypothetical protein CGI_10000642	CGI_10000642	0	0	0	0	0	0	0	0	0	0
Ficolin-2	CGI_10000643	0	0	0	0	0	0	0	0	0	0
Poly [ADP-ribose] polymerase 14	CGI_10000644	0	0	0	0	0	0	0	0	0	0
calcium-responsive transcription factor	CGI_10000645	0	0	0	0	0	0	0	0	0	0
Cytochrome b5	CGI_10000646	0	0	0	0	0	0	0	0	0	0
Zinc finger MYM-type 2	CGI_10000647	0	0	0	0	0	0	0	0	0	0
Heavy metal-binding HIP	CGI_10000648	0	0	0	0	0	0	0	0	0	0
polycystic kidney disease 1-like 2	CGI_10000649	0.194207267312539	0	0	0	0	1.0487905364741	0	0	0	0
voltage-gated Ca2+ alpha subunit [Chlamydomonas reinhardtii]	CGI_10000654	0	0	0	0	0	0	0	0	0	0
hypothetical protein CGI_10000655	CGI_10000655	0	0	0	0	0	0	0	0	0	0
hypothetical protein CGI_10000656	CGI_10000656	0	0	0	0	0	0	0	0	0	0
Calmodulin 3	CGI_10000657	0	0	0	0	0	0	0	0	0	0
myb-related transcription partner of profilin-like	CGI_10000658	0	0	0	0	0	0	0	0	0	0
Actin-related 6	CGI_10000659	0	0	0	0	0	-0.820857445773094	0	0	0	0
actin-related 6-like	CGI_10000660	0	0	0	0	0	-0.812585166625155	0	0	0	0
interferon-induced 44-like [Crassostrea gigas]	CGI_10000661	0	0	0	0	0	0	0	0	0	0
ADP-ribosyltransferase 1 precursor	CGI_10000662	0	0	0	0	0	0	0	0	0	0
hypothetical protein CGI_10000663	CGI_10000663	0	0	0	0	0	0	0	0	0	0
unc-93 A	CGI_10000664	0	0	0	0	0	0	0	0	0	0
unc-93 A	CGI_10000665	0	0	0	0	0	0	0	0	0	0
atrial natriuretic peptide receptor 1-like	CGI_10000667	0	0	0	0	0	0	0	0	0	0
atrial natriuretic peptide receptor 1-like	CGI_10000668	0	0	0	0	0	0	0	0	0	0
aminopeptidase	CGI_10000669	0	0	0	0	0	0.262093245049417	0	0	0	0
hypothetical protein CGI_10000670	CGI_10000670	0	0	0	0	0	0	0	0	0	0
homeobox Wariai-like	CGI_10000671	0	1.0370178812398	0	0	0	0	0	0	0	0
fibroleukin-like [Crassostrea gigas]	CGI_10000672	0	0	0	0	0	0	0	0	0	0
mediator of RNA polymerase II transcription subunit 7-like	CGI_10000673	0	0	0	0	0	-0.62505535140156	0	0	0	0
hypothetical protein CGI_10000674	CGI_10000674	0	0	0	0	0	0	0	0	0	0
Transcription initiation factor TFIID subunit 3	CGI_10000675	0	0	0	0	0	0	0	0	0	0
transcription initiation factor TFIID subunit 3-like	CGI_10000676	0	0	0	0	0	0	0	0	0	0
hypothetical protein CGI_10000677	CGI_10000677	0	0	0	0	0	-0.649914297557549	0	0	0	0
hypothetical protein CGI_10000678	CGI_10000678	0	0	0	0	0	0	0	0	0	0
hypothetical protein CGI_10000679	CGI_10000679	0	0	0	0	0	0	0	0	0	0
2 -5 -oligoadenylate synthetase 3	CGI_10000680	0	0	0	0	0	0	0	0	0	0
Pyruvate dehydrogenase phosphatase regulatory mitochondrial	CGI_10000681	0	0	0	0	0	0	0	0	0	0
Pyruvate dehydrogenase phosphatase regulatory mitochondrial	CGI_10000682	0	0	0	0	0	0	0	0	0	0
pyruvate dehydrogenase phosphatase regulatory mitochondrial-like [Aplysia californica]	CGI_10000683	0	0	0	0	0	0	0	0	0	0
Eukaryotic translation initiation factor 3 subunit E	CGI_10000684	0	0	0	0	0	0	0	0	0	0
hypothetical protein CGI_10000686	CGI_10000686	0	0	0	0	0	0	0	0	0	0
hypothetical protein CGI_10000687	CGI_10000687	0	0	0	0	0	0	0	0	0	0
Tripartite motif-containing 2	CGI_10000688	0	0	0	0	0	0	0	0	0	0
perlucin isoform X1	CGI_10000689	0	0	0	0	0	0	0	0	0	0
ATP synthase subunit mitochondrial-like	CGI_10000690	0	0	0	0	0	-0.508971307504981	0	0	0	0
dnaJ homolog subfamily C member 30-like	CGI_10000691	0	0	0	0	0	0	0	0	0	0
Tripartite motif-containing 3	CGI_10000692	0	0	0	0	0	0	0	0	0	0
sacsin-like [Acropora digitifera]	CGI_10000693	0	0	0	0	0	0	0	0	0	0
Plasma alpha-L-fucosidase	CGI_10000694	0	0	0	0	0	0	0	0	0	0
E3 ubiquitin- ligase MIB2	CGI_10000695	0	0	0	0	0	0	0	0	0	0
endothelin-converting enzyme 2-like	CGI_10000696	-0.424420182231404	0	0	0	0	0.579534795260093	0	0	0	0
Dedicator of cytokinesis 3	CGI_10000697	0	0	0	0	0	0	0	0	0	0
Nacrein P2	CGI_10000698	0	0	0	0	0	-1.29685152053248	0	0	0	0
Werner syndrome ATP-dependent helicase	CGI_10000699	0	0	0	0	0	0	0	0	0	0
Pregnancy zone	CGI_10000700	0	0	0	0	0	1.54841558164135	0	0	0	0
probable endonuclease 4	CGI_10000701	0	0	0	0	0	-0.62882611779951	0	0	0	0
RNA polymerase II degradation factor 1-like [Crassostrea gigas]	CGI_10000702	0	0	0	0	0	0	0	0	0	0
hypothetical protein CGI_10000703	CGI_10000703	0	0	0	0	0	0	0	0	0	0
Beta,beta-carotene 15,15 -monooxygenase	CGI_10000704	0	0	0	0	0	0	0	0	0	0
serine arginine repetitive matrix 1-like	CGI_10000705	0	0	0	0	0	0	0	0	0	0
hypothetical protein CGI_10000706	CGI_10000706	-0.586198308397824	0	0	0	0	0.479306675836343	0	0	0	0
catenin alpha-1-like isoform X1	CGI_10000707	0	0	0	0	0	0	0	0	0	0
Zinc metallo ase nas-36	CGI_10000708	0	0	0	0	0	0	0	0	0	0
GTPase IMAP family member 4-like	CGI_10000709	0	0	0	0	0	0	0	0	0	0
Growth hormone-inducible transmembrane	CGI_10000710	0	0	0	0	0	0	0	0	0	0
hypothetical protein CGI_10000711	CGI_10000711	0	0	0	0	0	0	0	0	0	0
hypothetical protein CGI_10000712	CGI_10000712	0	0	0	0	0	0	0	0	0	0
pyridoxal phosphate phosphatase PHOSPHO2-like isoform X2 [Solenopsis invicta]	CGI_10000713	0	0	0	0	0	0	0	0	0	0
atrial natriuretic peptide receptor 1-like	CGI_10000714	0	0	0	0	0	0	0	0	0	0
NAD(P)H-hydrate epimerase-like	CGI_10000715	0	0	0	0	0	1.22625878286039	0	0	0	0
Kin of IRRE 2	CGI_10000717	0	0	0	0	0	0	0	0	0	0
cell adhesion molecule 2-like	CGI_10000718	0	0	0	0	0	0	0	0	0	0
hypothetical protein CGI_10000719	CGI_10000719	0	0	0	0	0	0	0	0	0	0
strawberry notch homolog 1-like	CGI_10000720	0	0	0	0	0	0	0	0	0	0
hypothetical protein CGI_10000721	CGI_10000721	0	0.571329353022897	0	0	0	0	0	0	0	0
hypothetical protein	CGI_10000723	0	0	0	0	0	0	0	0	0	0
[Micromonas pusilla CCMP1545]	CGI_10000724	0	0	0	0	0	0	0	0	0	0
transmembrane [Medicago truncatula]	CGI_10000725	0	0	0	0	0	0.914726499158773	0	0	0	0
[Arabidopsis lyrata lyrata]	CGI_10000726	0	0	0	0	0	0	0	0	0	0
partial [Micromonas pusilla CCMP1545]	CGI_10000727	0	0	0	0	0	0.798116287612345	0	0	0	0
senescence-associated [Medicago truncatula]	CGI_10000728	0	0	0	0	0	0	0	0	0	0
nuclease HARBI1	CGI_10000730	0	0	0	0	0	0	0	0	0	0
basic phospholipase A2 Ts-G6D49-like isoform X1 [Octopus bimaculoides]	CGI_10000731	0	0	0	0	0	0	0	0	0	0
hypothetical protein CGI_10000732	CGI_10000732	0	0	0	0	0	0	0	0	0	0
UPF0160 mitochondrial	CGI_10000733	0	0	0	0	0	-0.532883832349234	0	0	0	0
hypothetical protein CGI_10000734	CGI_10000734	0	0	0	0	0	0	0	0	0	0
polycomb EED-like	CGI_10000735	0	0	0	0	0	0	0	0	0	0
Ficolin-2	CGI_10000736	0	0	0	0	0	0	0	0	0	0
Tripartite motif-containing 3	CGI_10000737	0	0	0	0	0	0	0	0	0	0
Tripartite motif-containing 3	CGI_10000738	0	0	0	0	0	0	0	0	0	0
hypothetical protein CGI_10000739	CGI_10000739	0	0	0	0	0	0	0	0	0	0
hypothetical protein CGI_10000740	CGI_10000740	0	0	0	0	0	0	0	0	0	0
caspase-3-like [Lingula anatina]	CGI_10000741	0	0	0	0	0	0	0	0	0	0
Hemagglutinin amebocyte aggregation factor	CGI_10000742	0	0	0	0	0	0	0	0	0	0
condensin-2 complex subunit G2-like isoform X2	CGI_10000743	0	0	0	0	0	0	0	0	0	0
Condensin-2 complex subunit G2	CGI_10000744	0	0	0	0	0	0	0	0	0	0
D-aspartate oxidase isoform X2	CGI_10000745	0	0	0	0	0	0	0	0	0	0
leucine-rich repeat extensin 5	CGI_10000746	0	0	0	0	0	0	0	0	0	0
E3 ubiquitin- ligase partial	CGI_10000747	-0.421415080245927	0	0	0	0	0	0	0	0	0
ceramide kinase-like isoform X2	CGI_10000748	0	0	0	0	0	0	0	0	0	0
Beta-1,4-N-acetylgalactosaminyltransferase bre-4	CGI_10000749	0	0	0	0	0	0	0	0	0	-0.50179649017438
Tripartite motif-containing 2	CGI_10000750	0	0	0	0	0	0	0	0	0	0
MON2 homolog	CGI_10000751	0	0	0	0	0	0	0	0	0	0
hypothetical protein CGI_10000752	CGI_10000752	0	0	0	0	0	0	0	0	0	0
Histone acetyltransferase MYST2	CGI_10000753	0	0	0	0	0	0	0	0	0	0
VWFA and cache domain-containing 1	CGI_10000754	0	0	0	0	0	0	0	0	0	0
Tripartite motif-containing 2	CGI_10000755	0	0	0	0	0	0	0	0	0	0
hypothetical protein CGI_10000756	CGI_10000756	0	0	0	0	0	1.32372591835253	0	0	0	0
collagen alpha-3(VI) chain-like	CGI_10000757	0	0	0	0	0	0	0	0	0	0
Heat shock 70 kDa 12B	CGI_10000758	0	0	0	0	0	0	0	0	0	0
methylglutaconyl- mitochondrial-like	CGI_10000759	0	0	0	0	0	0	0	0	0	0
Tripartite motif-containing 2	CGI_10000760	0	0	0	0	0	0	0	0	0	0
post-GPI attachment to s factor 2 isoform X4 [Coturnix japonica]	CGI_10000761	0	0	0	0	0	0.454234866608242	0	0	0	0
disulfide-isomerase TMX3	CGI_10000762	0	0	0	0	0	0	0	0	0	0
probable glycerol partial	CGI_10000763	0	0	0	0	0	0	0	0	0	0
hypothetical protein CGI_10000764	CGI_10000764	0	0	0	0	0	-1.70253164393535	0	0	0	0
Zinc finger and SCAN domain-containing 22	CGI_10000765	0	0	0	0	0	-1.82414460635797	0	0	0	0
DENN domain-containing 3	CGI_10000766	0	0	0	0	0	0	0	0	0	0
coiled-coil domain-containing 162-like	CGI_10000767	0	0	0	0	0	0	0	0	0	0
orexin receptor type 2-like [Crassostrea gigas]	CGI_10000768	0	0	0	0	0	0	0	0	0	0
PREDICTED: uncharacterized protein LOC105326022 [Crassostrea gigas]	CGI_10000769	0	0	0	0	0	0	0	0	0	0
hypothetical protein CGI_10000770	CGI_10000770	0	0	0	0	0	0	0	0	0	0
short-chain collagen C4-like	CGI_10000772	0	0	0	0	0	0	0	0	0	0
protocadherin Fat 3-like	CGI_10000773	0	0	0	0	0	0	0	0	0	0
ATP synthase subunits region ORF 7	CGI_10000774	0	0	0	0	0	0	0	0	0	0
prion-like-(Q N-rich) domain-bearing partial	CGI_10000775	0	0	0	0	0	0	0	0	0	0
casein kinase II subunit beta isoform X1	CGI_10000776	0	0	0	0	0	0	0	0	0	0
DDB1- and CUL4-associated factor 6-like	CGI_10000778	0	0	0	0	0	0	0	0	0	0
glutamate receptor kainate 2 isoform X3	CGI_10000779	-0.428249405987631	0	0	0	0	0	0	0	0	0
hypothetical protein CGI_10000780	CGI_10000780	0	0	0	0	0	0	0	0	0	0
hypothetical protein CGI_10000781	CGI_10000781	0	0	0	0	0	0	0	0	0	0
hypothetical protein CGI_10000782	CGI_10000782	0	0	0	0	0	0	0	0	0	0
[Nematostella vectensis]	CGI_10000783	0	0	0	0	0	0	0	0	0	0
polypeptide N-acetylgalactosaminyltransferase 5-like	CGI_10000785	0	0	0	0	0	0	0	0	0	0
melatonin receptor type 1B-like	CGI_10000786	0	0	0	0	0	0	0	0	0	0
Ral guanine nucleotide dissociation stimulator-like 1	CGI_10000787	0	0	0	0	0	0	0	0	0	0
DNA-directed RNA polymerase I subunit RPA12	CGI_10000788	0	0	0	0	0	-0.651177592813447	0	0	0	0
Transcription elongation factor B polypeptide 1	CGI_10000789	0	0	0	0	0	0	0	0	0	0
tyrosine- kinase receptor Tie-1-like [Crassostrea gigas]	CGI_10000790	0	0	0	0	0	0	0	0	0	0
hypothetical protein CGI_10000792	CGI_10000792	0	0	0	0	0	0	0	0	0	0
hypothetical protein CGI_10000793	CGI_10000793	0	0	0	0	0	0	0	0	0	0
hypothetical protein CGI_10000794	CGI_10000794	0	0	0	0	0	0	0	-0.62771818149645	0	0
heat shock 70 kDa 12A-like	CGI_10000795	0	0	0	0	0	0	0	0	0	0
hypothetical protein CGI_10000796	CGI_10000796	0	0	0	0	0	0	0	0	0	0
nitrite reductase large subunit	CGI_10000799	0	0	0	0	0	0	0	0	0	0
nitrite reductase large subunit	CGI_10000800	0	0	0	0	0	0	0	0	0	0
nitrite reductase large subunit	CGI_10000801	0	0	0	0	0	0	0	0	0	0
Nitrate reductase	CGI_10000803	0	0	0	0	0	0	0	0	0	0
hypothetical protein CGI_10000804	CGI_10000804	0	0	0	0	0	0	0	0	0	0
Tripartite motif-containing 2	CGI_10000805	0	0	0	0	0	0	0	0	0	0
Alpha-2C adrenergic receptor	CGI_10000806	0	0	0	0	0	0	0	0	0	0
multiple epidermal growth factor-like domains 10	CGI_10000807	0	0	0	0	0	0	0	0	0	0
hypothetical protein CGI_10000808	CGI_10000808	0	0	0	0	0	0	0	0	0	0
c-binding -like	CGI_10000809	0	0	0	0	0	0	0	0	0	0
hypothetical protein CGI_10000810	CGI_10000810	0	0	0	0	0	0	0	0	0	0
Thioredoxin domain-containing 9	CGI_10000811	0	0	0	0	0	0	0	0	0	0
iduronate 2-sulfatase-like	CGI_10000812	0	0	0	0	0	0	0	0	0	0
hypothetical protein CGI_10000813	CGI_10000813	0	0	0	0	0	0	0	0	0	0
hypothetical protein CGI_10000814	CGI_10000814	0	0	0	0	0	0	0	0	0	0
Tripartite motif-containing 2	CGI_10000815	0	0	0	0	0	0	0	0	0	0
Tripartite motif-containing 3	CGI_10000816	0	0	0	0	0	0	0	0	0	0
Tripartite motif-containing 3	CGI_10000817	0	0	0	0	0	0	0	0	0	0
Tripartite motif-containing 2	CGI_10000818	0	0	0	0	0	0	0	0	0	0
short-chain collagen C4-like	CGI_10000819	0	0	0	0	0	0	0	0	0	0
subfamily C member 14	CGI_10000820	0	0	0	0	0	0	0	0	0	0
dual specificity kinase TTK-like	CGI_10000821	0	0	0	0	0	-0.914609762423167	0	0	0	0
nuclear receptor-binding -like isoform X2	CGI_10000822	0	0	0	0	0	0	0	0	0	0
complement C1q 3	CGI_10000823	0	0	0	0	0	0	0	0	0	0
Heavy metal-binding HIP	CGI_10000824	0	0	0	0	0	0	0	0	0	0
VWFA and cache domain-containing 1	CGI_10000825	0	0	0	0	0	0	0	0	0	0
wiskott-Aldrich syndrome homolog 1-like	CGI_10000826	0	0	0	0	0	0.660298819749961	0	0	0	0
TPR and ankyrin repeat-containing 1-like [Crassostrea gigas]	CGI_10000827	0	0	0	0	0	0	0	0	0	0
Meprin A subunit alpha	CGI_10000828	0	0	0	0	0	0	0	0	0	0
single-stranded DNA-binding	CGI_10000829	0	0	0	0	0	0	0	0	0	0
Origin recognition complex subunit 2	CGI_10000836	0	0	0	0	0	0	0	0	0	0
sacsin-like [Acropora digitifera]	CGI_10000837	0	0	0	0	0	0	0	0	0	0
hemicentin-1- partial	CGI_10000838	0	0	0	0	0	0	0	0	0	0
Tripartite motif-containing 45 [Crassostrea gigas]	CGI_10000839	0	0	0	0	0	0	0	0	0	0
glycosyltransferase-like domain-containing 1 isoform X2	CGI_10000840	0	0	0	0	0	0	0	0	0	0
Glycosyltransferase-like domain-containing 1	CGI_10000841	0	0	0	0	0	0	0	0	0	0
hypothetical protein CGI_10000842	CGI_10000842	0	0	0	0	0	0	0	0	0	0
Multiple epidermal growth factor-like domains 6	CGI_10000843	0	0	0	0	0	0	0	0	0	0
25 kDa ookinete surface antigen-like	CGI_10000844	0	0	0	0	0	0	0	0	0	0
Retrovirus-related Pol poly from transposon 412	CGI_10000846	0	0	0	0	0	0	0	0	0	0
filamin-A-like [Biomphalaria glabrata]	CGI_10000847	0	0	0	0	0	0	0	0	0	0
brain-specific angiogenesis inhibitor 1-like	CGI_10000848	0	0	0	0	0	0	0	0	0	0
DNA-directed RNA polymerase III subunit RPC3-like	CGI_10000850	0	0	0	0	0	0	0	0	0	0
DNA-directed RNA polymerase III subunit RPC3	CGI_10000851	0	0	0	0	0	-0.70112510350374	0	0	0	0
baculoviral IAP repeat-containing 3-like [Crassostrea gigas]	CGI_10000852	0	0	0	0	0	0	0	0	0	0
hypothetical protein CGI_10000853	CGI_10000853	0	0	0	0	0	0	0	0	0	0
Natterin-3 [Crassostrea gigas]	CGI_10000854	0	0	0	0	0	0	0	0	0	0
hypothetical protein CGI_10000855	CGI_10000855	0	0	0	0	0	0	0	0	0	0
trichohyalin- partial	CGI_10000856	0	0	0	0	0	0	0	0	0	0
hypothetical protein CGI_10000858	CGI_10000858	0	0	0	0	0	0	0	0	0	0
phosphofurin acidic cluster sorting 1-like isoform X5	CGI_10000859	0	0	0	0	0	0	0	0	0	0
hypothetical protein CGI_10000860	CGI_10000860	0	0	0	0	0.330254	0.570031639528992	0	0	0	0
Solute carrier family 35 member E1	CGI_10000861	0	0	0	0	0	0	0	0	0	0
otoferlin-like isoform X2	CGI_10000862	0	0	0	0	0	0	0	0	0	0
c-binding -like	CGI_10000863	0	0	0	0	0	0	0	0	0	0
hypothetical protein CGI_10000864	CGI_10000864	0	0	0	0	0	0	0	0	0	0
zinc finger 318	CGI_10000865	0	0	0	0	0	0	0	0	0	0
THAP domain-containing 4-like	CGI_10000866	0.258332564438885	0	0	0	0	0	0	0	0	0
TPA_inf: TEPP	CGI_10000867	-0.430306252772527	0	0	0	0	-0.380073399689612	0	0	0	0
golgin subfamily A member 6 22	CGI_10000868	0	0	0	0	0	0	0	0	0	0
Dehydrogenase reductase SDR family member 1	CGI_10000869	0	0	0	0	0	0.421689634307264	0	0	0	0
transcriptional regulator	CGI_10000870	0	0	0	0	0	0	0	0	0	0
Interleukin-17 receptor partial	CGI_10000871	0	0	0	0	0	0	0	0	0	0
Beta-1,4-N-acetylgalactosaminyltransferase bre-4	CGI_10000872	0	0	0	0	0	0	0	0	0	0
hypothetical protein CGI_10000873	CGI_10000873	0	0	0	0	0	0	0	0	0	0
BEN domain-containing 3	CGI_10000874	0	0	0	0	0	0	0	0	0	0
proline-rich receptor kinase PERK10	CGI_10000875	0	0	0	0	0	0	0	0	0	0
hypothetical protein CGI_10000876	CGI_10000876	0	0	0	0	0	0	0	0	0	0
Multiple epidermal growth factor-like domains 6	CGI_10000877	-0.239513358524014	0.439942789727331	0	0	0	0.379046001244099	0	0	0	0
L-threonine dehydratase catabolic -like [Lingula anatina]	CGI_10000878	0	0	0	0	0	0.645815107803361	0	0	0	0
monoglyceride lipase isoform X2	CGI_10000879	0	0	0	0	0	0	0	0	0	0
zinc finger BED domain-containing 1-like	CGI_10000880	0	0	0	0	0	0	0	0	0	0
hypothetical protein CGI_10000881	CGI_10000881	0	0	0	0	0	0	0	0	0	0
hypothetical protein CGI_10000882	CGI_10000882	0	0	0	0	0	0	0	0	0	0
E3 ubiquitin- ligase HERC2	CGI_10000883	0	0	0	0	0	0	0	0	0	0
multiple epidermal growth factor-like domains 10	CGI_10000884	0	0	0	0	0	0	0	0	0	0
hypothetical protein CGI_10000885	CGI_10000885	0	0	0	0	0	0	0	0	0	0
Multidrug resistance partial	CGI_10000886	0	0	0	0	0	0	0	0	0	0
PREDICTED: uncharacterized protein LOC105324253 [Crassostrea gigas]	CGI_10000887	0	0	0	0	0	0	0	0	0	0
Fibronectin type III domain-containing 1	CGI_10000888	0	0	0	0	0	0	0	0	0	0
phosphatidylinositol N-acetylglucosaminyltransferase subunit A	CGI_10000889	0	0	0	0	0	0	0	0	0	0
RING finger and CCCH-type zinc finger domain-containing partial	CGI_10000890	0	0	0	0	0	0	0	0	0	0
multiple epidermal growth factor-like domains 10	CGI_10000891	0	0	0	0	0	0	0	0	0	0
disulfide-isomerase A5-like	CGI_10000893	0	0	0	0	0	0	0	0	0	0
disulfide-isomerase A5-like	CGI_10000894	0	0	0	0	0	0	0	0	0	0
N-acetylglucosamine-6-phosphate deacetylase	CGI_10000895	0	0	0	0	0	0	0	0	0	0
acid trehalase 1	CGI_10000897	0	0	0	0	0	0	0	0	0	0
isochorismatase domain-containing 1	CGI_10000898	0	0	0	0	0	0	0	0	0	0
hypothetical protein CGI_10000899	CGI_10000899	0	0	0	0	0	0	0	0	0	0
General transcription factor 3C polypeptide 1	CGI_10000900	0	0	0	0	0	0	0	0	0	0
serine threonine- kinase SIK3-like	CGI_10000901	0	0	0	0	0	0	0	0	0	0
nuclear nucleic acid-binding C1D [Nomascus leucogenys]	CGI_10000902	0.326821289731604	0	0	0	0	-0.240462243743295	0	0	0	0
cilia- and flagella-associated 36-like	CGI_10000903	0	0	0	0	0	0	0	0	0	0
plexin-B1-like [Oryzias latipes]	CGI_10000904	0	0	0	0	0	0	0	0	0	0
Elongation factor 1 delta	CGI_10000905	0.226982037420916	0	0	0	0	0	0	0	0	0
Mortality factor 4 1	CGI_10000906	0	0	0	0	0	-0.484844084079568	0	0	0	0
cytochrome P450 20A1-like	CGI_10000907	0	0	0	0	0	0	0	0	0	0
hypothetical protein CGI_10000908	CGI_10000908	0	0	0	0	0	0	0	0	0	0
coagulation factor X-like isoform X2	CGI_10000909	0	0	0	0	0	0	0	0	0	0
Complement C1q 4	CGI_10000910	0	0	0	0	0	0	0	0	0	0
IMPACT	CGI_10000911	0	0	0	0	0	0	0	0	0	0
Uncharacterized protein C3orf59	CGI_10000912	0	0	0	0	0	0	0	0	0	0
EGF-like module-containing mucin-like hormone receptor-like 4	CGI_10000913	0	0	0	0	0	0	0	0	0	0
heat shock 70 kDa 12A-like [Crassostrea gigas]	CGI_10000914	0	0	0	0	0	0	0	0	0	0
Tripartite motif-containing 2	CGI_10000915	0	0	0	0	0	0	0	0	0	0
IMPACT	CGI_10000916	0	0	0	0	0	0	0	0	0	0
Nucleosome-remodeling factor subunit BPTF	CGI_10000917	0	0	0	0	0	0	0	0	0	0
neutral sphingomyelinase	CGI_10000918	0	0	0	0	0	0	0	0	0	0
Toll-like receptor 13	CGI_10000919	0	0	0	0	0	0	0	0	0	0
Thioredoxin reductase mitochondrial	CGI_10000920	0	0	0	0	0	-0.512599646820506	0	0	0	0
serine-enriched -like isoform X1 [Stomoxys calcitrans]	CGI_10000921	0	0	0	0	0	0	0	0	0	0
multiple epidermal growth factor-like domains 10	CGI_10000922	0	0	0	0	0	0	0	0	0	0
tetraspanin-1-like [Crassostrea gigas]	CGI_10000923	0	0	0	0	0	0	0	0	0	0
Sushi domain-containing 2	CGI_10000930	0	0	0	0	0	0	0	0	0	0
hypothetical protein CGI_10000931	CGI_10000931	0	0	0	0	0	0	0	0	0	0
PREDICTED: uncharacterized protein LOC105324273 [Crassostrea gigas]	CGI_10000932	0	0	0	0	0	0	0	0	0	0
0	CGI_10000933	0	0	0	0	-0.71387	0	0	0	0	0
probable ATP-dependent RNA helicase DDX56	CGI_10000934	0	0	0	0	0	0	0	0	0	0
pre-mRNA-splicing factor ATP-dependent RNA helicase PRP1	CGI_10000935	0	0	0	0	0	-0.42848746436893	0	0	0	0
estradiol 17-beta-dehydrogenase 8-like isoform X1 [Crassostrea gigas]	CGI_10000936	0	0	0	0	0	0	0	0	0	0
Three prime repair exonuclease 1	CGI_10000937	0	0	0	0	0	0	0	0	0	0
Tripartite motif-containing 2	CGI_10000938	0	0	0	0	0	0	0	0	0	0
CCAAT enhancer-binding zeta	CGI_10000940	0	0	0	0	0	0	0	0	0	0
DENN domain-containing 1A-like [Priapulus caudatus]	CGI_10000941	0	0	0	0	0	0	0	0	0	0
D(2) dopamine receptor isoform X1	CGI_10000942	0	0	0	0	0	0.597013740662562	0	0	0	0
mantle N25	CGI_10000943	0	0	0	0	0	0	0	0	0	0
hypothetical protein CGI_10000944	CGI_10000944	0	0	0	0	0	0	0	0	0	0
hypothetical protein CGI_10000945	CGI_10000945	0	0	0	0	0	0	0	0	0	0
solute carrier family 25 member 36-A-like	CGI_10000947	0	0	0	0	0	0	0	0	0	0
DDB1- and CUL4-associated factor 17-like	CGI_10000948	0	0	0	0	0	0	0	0	0	0
serine protease inhibitor Cvsi-2-like [Crassostrea gigas]	CGI_10000949	0	0	0	0	0	0.3673888220858	0	0	0	0
complement C1q 3	CGI_10000950	0	0	0	0	0	0	0	0	0	0
leucine-rich repeat-containing 43-like isoform X3	CGI_10000951	0	0	0	0	0	0	0	0	0	0
DNA-directed RNA polymerase I subunit RPA43-like	CGI_10000952	0	0	0	0	0	0	0	0	0	0
epidermal growth factor receptor-like isoform X1	CGI_10000953	0	0	0	0	0	0.548074650444069	0	0	0	0
2,4-dienoyl- mitochondrial	CGI_10000954	0	0	0	0	0	-0.769328008651039	0	0	0	0
bolA 3	CGI_10000955	0	0	0	0	0	-0.990715274515711	0	0	0	0
ATP-dependent RNA helicase ddx23- partial	CGI_10000956	0	0	0	0	0	-0.713515165082503	0	0	0	0
mitogen-activated kinase kinase kinase 4-like	CGI_10000958	0	0	0	0	0	0	0	0	0	0
Ficolin-2	CGI_10000959	0	0	0	0	0	0	0	0	0	0
Frizzled-1 [Trichinella pseudospiralis]	CGI_10000960	0.554345479504924	0	0	0	0	0	0	0	0	0
hypothetical protein CGI_10000961	CGI_10000961	0.717015824161285	0	0	0	0	0	0	0	0	0
hypothetical protein CGI_10000964	CGI_10000964	0	0	0	0	0	0	0	0	0	0
multiple epidermal growth factor-like domains 6 isoform X1 [Crassostrea gigas]	CGI_10000967	0	0	0	0	0	0	0	0	0	0
hypothetical protein CGI_10000968	CGI_10000968	0	0	0	0	0	0	0	0	0	0
---NA---	CGI_10000969	0	0	0	0	0	0	0	0	0	0
hypothetical protein CGI_10000972	CGI_10000972	0	0	0	0	0	0	0	0	0	0
megakaryocyte-associated tyrosine- kinase isoform X2 [Anser cygnoides domesticus]	CGI_10000974	0	0	0	0	0	0	0	0	0	0
Xaa-Pro partial	CGI_10000975	0	0	0	0	0	0	0	0	0	0
hypothetical protein CGI_10000976	CGI_10000976	0	0	0	0	0	0	0	0	0	0
cartilage matrix -like	CGI_10000977	0	0	0	0	0	0	0	0	0	0
hypothetical protein CGI_10000978	CGI_10000978	0.34091482215693	0	0	0	0	-0.278070232907268	0	0	0	0
N-lysine methyltransferase SETD8-A-like isoform X1	CGI_10000979	0	0	0	0	0	0	0	0	0	0
phosducin 3	CGI_10000980	-0.242595208904175	0	0	0	0	-0.715643917605764	0	0	0	0
multiple epidermal growth factor-like domains 11 [Crassostrea gigas]	CGI_10000981	0	0	0	0	0	0	0	0	0	0
short transient receptor potential channel 1-like	CGI_10000982	0	0	0	0	0	0	0	0	0	0
complement C1q tumor necrosis factor-related 3-like	CGI_10000983	0	0	0	0	0	-0.46968776258567	0	0	0	0
histone-lysine N-methyltransferase SETMAR-like	CGI_10000985	0	0	0	0	0	0	0	0	0	0
Fibrinogen C domain-containing 1	CGI_10000986	0	0	0	0	-0.502991	0	0	0	0	0
Scavenger receptor class F member 2	CGI_10000987	0	0	0	0	0	0	0	0	0	0
short-chain collagen C4-like	CGI_10000988	0	0	0	0	0	0	0	0	0	0
hypothetical protein CGI_10000989	CGI_10000989	0	0	0	0	0	0	0	0	0	0
Scavenger receptor class F member 2	CGI_10000990	0	0	0	0	0	0	0	0	0	0
hypothetical protein CGI_10000991	CGI_10000991	0	0	0	0	0	-0.682031037792817	0	0	0	0
hypothetical protein CGI_10000992	CGI_10000992	0	0	0	0	0	0	0	0	0	0
phosphoglycolate phosphatase-like	CGI_10000993	0	0	0	0	0	0	0	0	0	0
Amidase	CGI_10000994	-0.393377799947993	0	0	0	0	0.330884957684883	0	0	0	0
nuclear distribution nudE homolog 1	CGI_10000995	0	0	0	0	0	0	0	0	0	0
---NA---	CGI_10000996	0	0	0	0	0	0	0	0	0	0
hypothetical protein CGI_10000997	CGI_10000997	0	0	0	0	0	0	0	0	0	0
cell death abnormality 1-like	CGI_10000998	0	0	0	0	0	0	0	0	0	0
pro convertase subtilisin kexin type 5-like	CGI_10000999	0	0	0	0	0	0	0	0	0	0
hypothetical protein CGI_10001000	CGI_10001000	0	0	0	0	0	0	0	0	0	0
GTP-binding SAR1b [Copidosoma floridanum]	CGI_10001001	0	0	0	0	0	2.81693150598095	0	0	0	0
ral GTPase-activating subunit beta-like isoform X4	CGI_10001002	0	0	0	0	0	0	0	0	0	0
Kelch 3	CGI_10001003	0	0	0	0	0	-0.747993081326611	0	0	0	0
Peptidyl-prolyl cis-trans isomerase-like 2	CGI_10001004	0	0	0	0	0	0	0	0	0	0
nuclear cap-binding subunit 3	CGI_10001005	0	0	0	0	0	0.39189939398029	0	0	0	0
hypothetical protein CGI_10001007	CGI_10001007	0	0	0	0	0	0	0	0	0	0
ficolin-2- partial	CGI_10001008	0	0	0	0	0	0	0	0	0	0
Beta-1,4-N-acetylgalactosaminyltransferase bre-4	CGI_10001009	0	0	0	0	0	0	0	0	0	0
Cell cycle control 50A	CGI_10001010	-0.412651527830767	0	0	0	0	0	0	0	0	0
laminin subunit gamma-1-like	CGI_10001011	0	0	0	0.639983	0	0	0	0	0	0
hypothetical protein CGI_10001012	CGI_10001012	0	0	0	0	0	0	0	0	0	0
MOB kinase activator 2-like isoform X1	CGI_10001013	-0.322853839136665	-0.356168270244549	0	0	0	0.668579606266381	0	0	0	0
hypothetical protein CGI_10001014	CGI_10001014	0	0	0	0	0	0	0	0	0	0
eukaryotic translation initiation factor 4 gamma 3-like isoform X1 [Crassostrea gigas]	CGI_10001015	0	0	0	0	0	0	0	0	0	0
Ankyrin repeat domain-containing 17	CGI_10001016	0	0	0	0	0	0	0	0	0	0
membrane FAM174-like	CGI_10001017	0	0	0	0	0	0	0	0	0	0
AAEL008777-PA [Aedes aegypti]	CGI_10001018	0	0	0	0	0	0	0	0	0	0
hypothetical protein CGI_10001019	CGI_10001019	0	0	0	0	0	0	0	0	0	0
hypothetical protein CGI_10001020	CGI_10001020	0	0	0	0	0	0	0	0	0	0
#NAME?	CGI_10001021	0	0	0	0	0	0	0	0	0	0
Acyloxyacyl hydrolase	CGI_10001022	0.555920572838586	0	0	0	0	0	0	0	0	0
carbohydrate sulfotransferase 15-like	CGI_10001023	0	0	0	0	0	0	0	0	0	0
hypothetical protein CGI_10001024	CGI_10001024	0	0	0	0	0	0	0	0	0	0
Nucleoside diphosphate-linked moiety X motif mitochondrial	CGI_10001025	0	0	0	0	0	0	0	0	0	0
arylsulfatase B-like	CGI_10001026	0	0	0	0	0	0.345429386739286	0	0	0	0
Non-lysosomal glucosylceramidase	CGI_10001027	0	0	0	0	0	0.539697747751517	0	0	0	0
Nucleosome-remodeling factor subunit BPTF	CGI_10001028	0	0	0	0	0	0	0	0	0	0
protease [Shinella DD12]	CGI_10001029	0	0	0	0	0	0	0	0	0	0
maleylacetoacetate isomerase	CGI_10001031	0	0	0	0	0	0	0	0	0	0
NAD(P) transhydrogenase subunit alpha	CGI_10001033	0	0	0	0	0	0	0	0	0	0
NAD synthetase	CGI_10001034	0	0	0	0	0	0	0	0	0	0
Bifunctional hemolysin adenylate partial	CGI_10001038	0	0	0	0	0	0	0	0	0	0
ABC subfamily ABCG	CGI_10001039	0	0	0	0	0	0	0	0	0	0
hypothetical protein CGI_10001040	CGI_10001040	0	0	0	0	0	0	0	0	0	0
plasminogen-like [Crassostrea gigas]	CGI_10001041	0	0	0	0	0	0	0	0	0	0
von Willebrand factor type EGF and pentraxin domain-containing 1-like	CGI_10001042	0	0	0	0	0	0	0	0	0	0
hypothetical protein CGI_10001043	CGI_10001043	0	0	0	0	0	0	0	0	0	0
Beta-1,4-N-acetylgalactosaminyltransferase bre-4	CGI_10001044	0	0	0	0	0	0	0	0	0	0
hypothetical protein CGI_10001045	CGI_10001045	0	0	0	0	0	0	0	0	0	0
Werner syndrome ATP-dependent helicase	CGI_10001046	0	0	0	0	0	0	0	0	0	0
tripartite motif-containing 55-like	CGI_10001047	0	0	0	0	0	0	0	-0.502716612733096	0	0
Tripartite motif-containing 2	CGI_10001048	0	0	0	0	0	0	0	0	0	0
catecholamines up	CGI_10001049	0.323093786088488	0	0	0	0	0	0	0	0	0
tyrosine- kinase transmembrane receptor ROR1-like isoform X1 [Biomphalaria glabrata]	CGI_10001050	0	0	0	0	0	-0.362414175085321	0	0	0	0
Tripartite motif-containing 2	CGI_10001051	0	0	0	0	0	0	0	0	0	0
Aminopeptidase O	CGI_10001052	0	0	0	0	0	0	0	0	0	0
cell division cycle 20 homolog [Biomphalaria glabrata]	CGI_10001053	0	0	0	0	0	0	0	0	0	0
hypothetical protein CGI_10001055	CGI_10001055	0	0	0	0	0	0	0	0	0	0
Zinc finger 500	CGI_10001056	0	0	0	0	0	0	0	0	0	0
DNA polymerase III polC-type	CGI_10001057	0	0	0	0	0	0	0	0	0	0
transcription factor PML	CGI_10001058	0	0	0	0	0	0	0	0	0	0
methyltransferase 23	CGI_10001059	0	0	0	0	0	0	0	0	0	0
Acetyl- carboxylase [Crassostrea gigas]	CGI_10001060	0	0	0	0	0	0	0	0	0	0
apolipo L3-like	CGI_10001061	0	0	0	0	0	0	0	0	0	0
bindin precursor 2 repeat variant	CGI_10001062	0	0	0	0	0	0	0	0	0	0
hypothetical protein CGI_10001063	CGI_10001063	0	0	0	0	0	0	0	0	0	0
hypothetical protein CGI_10001064	CGI_10001064	0	0	0	0	0	0	0	0	0	0
cryptochrome- partial	CGI_10001065	0	0	0	0	0	0	0	0	0	0
Scavenger receptor class F member 2	CGI_10001066	0	0	0	0	0	0	0	0	0	0
leucine-rich repeat-containing partial	CGI_10001067	0	0	0	0	0	0	0	0	0	0
hypothetical protein CGI_10001068	CGI_10001068	0	0	0	0	0	0	0	0	0	0
Poly [ADP-ribose] polymerase 14	CGI_10001069	0	0	0	0	0	0	0	0	0	0
blastula protease 10-like	CGI_10001070	0	0	0	0	0	0	0	0	0	0
ankyrin-1-like isoform X1	CGI_10001071	0	0	0	0	0	0	0	0	0	0
proline-rich 11-like	CGI_10001072	0	0	0	0	0	-0.809150076406977	0	0	0	0
monocarboxylate transporter 5-like	CGI_10001073	0	0	0	0	0	0	0	0	0	0
monocarboxylate transporter 5-like isoform X2 [Crassostrea gigas]	CGI_10001074	0	0	0	0	0	0	0	0	0	0
Werner syndrome ATP-dependent helicase-like	CGI_10001075	0	0	0	0	0	0	0	0	0	0
hypothetical protein CGI_10001076	CGI_10001076	0	0	0	0	0	-0.705708622340864	0	0	0	0
Tripartite motif-containing 2	CGI_10001077	0	0	0	0	0	0	0	0	0	0
tyramine beta-hydroxylase-like	CGI_10001078	0	0	0	0	0	0	0	0	0	0
Tripartite motif-containing 3	CGI_10001089	0.539741433598255	0	0	0	0	0	0	0	0	0
EF hand calcium-binding family [Medicago truncatula]	CGI_10001090	0	0	0	0	0	0	0	0	0	0
hypothetical protein CGI_10001091	CGI_10001091	0	0	0	0	0	0	0	0	0	0
zinc finger 2 homolog	CGI_10001092	0	0	0	0	0	0	0	0	0	0
zinc finger 2 homolog	CGI_10001093	0	0	0	0	0	0	0	0	0	0
Zinc finger Gfi-1	CGI_10001094	0	0	0	0	0	0	0	0	0	0
hypothetical protein CGI_10001095	CGI_10001095	-0.982595740452662	0	0	0	0	0	0	0	0	0
PREDICTED: uncharacterized protein LOC105336451, partial	CGI_10001096	0.397747835577781	-0.301773512353912	0	0	0	-0.359423432699445	0	0	0	0
mucin-4-like isoform X2	CGI_10001097	0	-0.404657029572375	0	0	0	-0.318870925546085	0	0	0	0
hypothetical protein CGI_10001098	CGI_10001098	0	0	0	0	0	0	0	0	0	0
hypothetical protein CGI_10001099	CGI_10001099	0	0	0	0	0	0	0	0	0	0
Tripartite motif-containing 2	CGI_10001100	0	0	0	0	0	0	0	0	0	0
Tripartite motif-containing 2	CGI_10001102	0	0	0	0	0	0	0	0	0	0
multiple epidermal growth factor-like domains 10	CGI_10001103	0	0	0	0	0	0	0	0	0	0
Fibronectin type III domain-containing 1	CGI_10001104	0	0	0	0	0	0	0	0	0	0
hypothetical protein CGI_10001105	CGI_10001105	0	0	0	0	0	0	0	0	0	0
40S ribosomal S29	CGI_10001106	0	0	0	0	0	0	0	0	0	0
bifunctional glutamate proline--tRNA ligase-like	CGI_10001107	0	0	0	0	0	0	0	0	0	0
multiple epidermal growth factor-like domains 10	CGI_10001108	0	0	0	0	0	0	0	0	0	0
heme-binding 2-like	CGI_10001109	0	0	0	0	0	0.647577828262422	0	0	0	0
cleavage and polyadenylation specificity factor subunit 6-like isoform X2	CGI_10001110	0.36786972641316	0	0	0	0	0	0	0	0	0
homologous-pairing 2 homolog	CGI_10001111	0	0	0	0	0	-0.898893806959643	0	0	0	0
autophagy-related 3- partial	CGI_10001112	0	0	0	0	0	0	0	0	0	0
hypothetical protein CGI_10001113	CGI_10001113	0	0	0	0	0	0	0	0	0	0
hypothetical protein CGI_10001114	CGI_10001114	0	0	0	0	0	0	0	0.487378534865002	0	0
Beta-1,4-N-acetylgalactosaminyltransferase bre-4	CGI_10001115	0	0	0	0	0	0	0	0	0	0
Tripartite motif-containing 3	CGI_10001116	0	0	0	0	0	0	0	0	0	0
Flavin-containing monooxygenase FMO GS-OX-like 3	CGI_10001117	0	0	0	0	0	-1.19282947295343	-0.52336523533055	0	0	0
dimethylaniline monooxygenase [N-oxide-forming] 2-like [Crassostrea gigas]	CGI_10001118	0	0	0	0	0	0	0	0	0	0
Integrase recombinase xerD-like	CGI_10001119	0	0	0	0	0	0	0	0	0	0
hypothetical protein CGI_10001120	CGI_10001120	0	0	0	0	0	0	0	0	0	0
neuronal acetylcholine receptor subunit beta-3	CGI_10001121	0	0	0	0	0	0	0	0	0	0
toll-like receptor 2	CGI_10001122	0	0	0	0	0	0	0	0	0	0
Chorion peroxidase	CGI_10001123	0	0	0	0	0	0	0	0	0	0
B(0,+)-type amino acid transporter 1	CGI_10001124	0	0	0	0	0	0	0	0	0	0
exosome complex component RRP45-like	CGI_10001125	0	0	0	0	0	0	0	0	0	0
Annexin A7	CGI_10001126	-0.279871221618069	0	0	0	0	0	0	0	0	0
hypothetical protein CGI_10001127	CGI_10001127	-0.482336010154328	0	0	0	0	0	0	0	0	0
heat shock 70 kDa 12A-like	CGI_10001128	0	0.424994466778315	0	0	0	0	0	0	0	0
Sulfotransferase partial	CGI_10001129	0	0	0	0	0	0	0	0	0	0
glyoxylate hydroxypyruvate reductase A-like isoform X3 [Cephus cinctus]	CGI_10001130	0	0	0	0	0	-0.552684273559492	0	0	0	0
2-hydroxyacid dehydrogenase	CGI_10001131	0	0	0	0	0	0	0	0	0	0
Tripartite motif-containing 45	CGI_10001132	0	0	0	0	0	0	0	0	0	0
Multiple coagulation factor deficiency 2	CGI_10001134	0	0	0	0	0	0	0	0	0	0
Tripartite motif-containing 2	CGI_10001135	0	0	0	0	0	0	0	0	0	0
N-acetylated-alpha-linked acidic dipeptidase	CGI_10001136	-0.539685831493574	0	0	0	0	0	0	0	0	0
neuronal calcium sensor 1	CGI_10001137	0	0	0	0	0	0	0	0	0	0
ras-interacting RIP3-like	CGI_10001138	0	0	0	0	0	0	0	0	0	0
hypothetical protein CGI_10001139	CGI_10001139	0	0	0	0	0	0	0	0	0	0
ubiquinol-cytochrome c reductase [Photobacterium angustum]	CGI_10001142	0	0	0	0	0	0	0	0	0	0
post-GPI attachment to s factor 2-like	CGI_10001150	0	0	0	0	0	0	0	0	0	0
phosphatase 1 regulatory subunit 12A-like [Aplysia californica]	CGI_10001151	0	0	0	0	0	0	0	0	0	0
lysoplasmalogenase TMEM86A	CGI_10001152	0	0	0	0	0	0	0	0	0	0
Scavenger receptor class F member 2	CGI_10001153	0	0	0	0	0	0	0	0	0	0
myb SANT-like DNA-binding domain-containing 4	CGI_10001154	0	0	0	0	0	0	0	0	0	0
nuclear apoptosis-inducing factor 1- partial	CGI_10001155	0	0	0	0	0	0	0	0	0	0
transcription factor 19-like	CGI_10001156	0	0	0	0	0	0	0	0	0	0
UPF0553 C9orf64 homolog	CGI_10001157	0	0	0	0	0	-0.533488945574564	0	0	0	0
metallo ase inhibitor 3-like	CGI_10001158	0	0	0	0	0	0	0	0	0	0
prion-like-(Q N-rich) domain-bearing 25	CGI_10001160	0	0	0	0	0	0	0	0	0	0
golgin subfamily A member 6 22 isoform X1	CGI_10001161	0	0	0	0	0	0	0	0	0	0
hypothetical protein CGI_10001162	CGI_10001162	0	0	0	0	0	0	0	0	0	0
PREDICTED: uncharacterized protein LOC105330180	CGI_10001163	0	0	0	0	0	0	0	0	0	0
hypothetical protein CGI_10001164	CGI_10001164	0	0	0	0	0	0	0	0	0	0
Histone partial	CGI_10001165	0	0	0	0	0	-0.55219676600901	0	0	0	0
transmembrane 117-like	CGI_10001166	0	0	0	0	0	0	0	0	0	0
Tripartite motif-containing 3	CGI_10001167	0	0	0	0	0	0	0	0	0	0
hypothetical protein CGI_10001168	CGI_10001168	0	0	0	0	0	0	0	0	0	0
cell death abnormality 1-like isoform X2	CGI_10001169	0	0	0	0	0	0	0	0	0	0
pyruvate dehydrogenase E1 component subunit mitochondrial	CGI_10001170	0	0	0	0	0	0	0	0	0	0
hypothetical protein CGI_10001171	CGI_10001171	0	0	0	0	0	0	0	0	0	0
hypothetical protein CGI_10001172	CGI_10001172	0	0	0	0	0	0	0	0	0	0
MAM and LDL-receptor class A domain-containing 1-like	CGI_10001173	0	0	0	0	0	0	0	0	0	0
hypothetical protein CGI_10001174	CGI_10001174	0	0	0	0	0	0	0	0	0	0
carbohydrate sulfotransferase partial	CGI_10001175	0	0	0	0	0	0	0	0	0	0
NAD(P)H-hydrate epimerase- partial	CGI_10001176	0	0	0	0	0	0	0	0	0	0
RRNAD1-like isoform X1 [Biomphalaria glabrata]	CGI_10001177	0	0	0	0	0	0	0	0	0	0
Cytochrome P450 1A1	CGI_10001178	0	0	0	0	0	0	0	0	0	0
actin cytoskeleton-regulatory complex PAN1-like isoform X1 [Crassostrea gigas]	CGI_10001179	0	0	0	0	0	0	0	0	0	0
hypothetical protein CGI_10001180	CGI_10001180	0	0	0	0	0	0	0	0	0	0
THO complex subunit 3	CGI_10001181	0	0	0	0	0	0	0	0	0	0
Tripartite motif-containing 2	CGI_10001182	0	0	0	0	0	0	0	0	0	0
[Nematostella vectensis]	CGI_10001183	0	0	0	0	0	0.672294778882737	0	0	0	0
Tripartite motif-containing 2	CGI_10001184	0	0	0	0	0	0	0	0	0	0
tripartite motif-containing 55-like [Crassostrea gigas]	CGI_10001185	0	0	0	0	0	0	0	0	0	0
Iduronate 2- partial	CGI_10001186	0	0	0	0	0	0	0	0	0	0
poly [ADP-ribose] polymerase 15-like [Crassostrea gigas]	CGI_10001187	0	0	0	0	0	0	0	0	0	0
hypothetical protein CGI_10001188	CGI_10001188	0	0	0	0	0	0	0	0	0	0
macrophage mannose receptor 1-like	CGI_10001189	0	0	0	0	0	0	0	0	0	0
cAMP-regulated D2 -like	CGI_10001190	0	0	0	0	0	0	0	0	0	0
prostaglandin E2 receptor EP4 subtype-like [Crassostrea gigas]	CGI_10001191	0	0	0	0	0	0	0	0	0	0
Carbonic anhydrase-related	CGI_10001192	0	0	0	0	0	0	0	0	0	0
Alpha-1,3-mannosyl-glyco 4-beta-N-acetylglucosaminyltransferase C	CGI_10001193	0	0	0	0	0	0	0	0	0	0
alpha-1,3-mannosyl-glyco 4-beta-N-acetylglucosaminyltransferase C [Poecilia reticulata]	CGI_10001194	0	0	0	0	0	0	0	0	0	0
cystatin-A-like [Crassostrea gigas]	CGI_10001195	0	0	0	0	0	0	0	0	0	0
cystatin-A-like [Crassostrea gigas]	CGI_10001196	0	0	0	0	0	0	0	0	0	0
cystatin-A-like [Crassostrea gigas]	CGI_10001197	0	0	0	0	0	0	0	0	0	0
cystatin-A-like [Crassostrea gigas]	CGI_10001198	0	0	0	0	0	0	0	0	0	0
DNA-directed RNA polymerases and III subunit RPABC2	CGI_10001199	0	0	0	0	0	-0.473241108197527	0	0	0	0
cullin-5-like isoform X2	CGI_10001200	-0.337363737821181	0	0	0	0	0	0	0	0	0
long-chain fatty acid transport 4-like [Nasonia vitripennis]	CGI_10001202	0	0	0	0	0	0	0	0	0	0
copper-transporting ATPase 1-like isoform X1	CGI_10001203	0	0	0	0	0	0	0	0	0	0
Tripartite motif-containing 45	CGI_10001204	0	0	0	0	0	0	0	-0.385133942777877	0	0
succinate dehydrogenase	CGI_10001206	0	0	0	0	0	0	0	0	0	0
Chaperone dnaJ	CGI_10001210	0	0	0	0	0	0	0	0	0	0
hypothetical protein CGI_10001211	CGI_10001211	0	0	0	0	0	0	0	0	0	0
hypothetical protein CGI_10001212	CGI_10001212	0	0	0	0	0	0	0	0	0	0
alanine and glycine-rich -like [Crassostrea gigas]	CGI_10001213	0	0	0	0	0	0	0	0	0	0
Heavy metal-binding HIP	CGI_10001214	0	0	0	0	0	0	0	0	0	0
complement C1q tumor necrosis factor-related 2-like isoform X1	CGI_10001215	0	0	0	0	0	0	0	0	0	0
heavy metal-binding HIP-like	CGI_10001216	0	0	0	0	0	0	0	0	0	0
Pogo transposable element with ZNF domain	CGI_10001217	0.221422515115566	0	0	0	0	0	0	0	0	0
proline-rich receptor kinase PERK10	CGI_10001218	0	0	0	0	0	0	0	0	0	0
BEN domain-containing 3	CGI_10001219	0	0	0	0	0	0	0	0	0	0
MAM domain-containing glycosylphosphatidylinositol anchor 1-like	CGI_10001220	0	0	0	0	0	0	0	0	0	0
rRNA methyltransferase mitochondrial	CGI_10001221	0	0	0	0	0	0	0	0	0	0
RING finger 10	CGI_10001222	0.18707966013002	0	0	0	0	0	0	0	0	0
RING finger 10	CGI_10001223	0	0	0	0	0	0	0	0	0	0
pollen-specific leucine-rich repeat extensin 2 [Lingula anatina]	CGI_10001224	0	0	0	0	0	-0.899897841794419	0	0	0	0
probable serine threonine- kinase DDB_G0267514-like	CGI_10001225	0	0	0	0	0	0	0	0	0	0
multiple epidermal growth factor-like domains 6	CGI_10001226	0	0	0	0	0	0	0	0	0	0
transmembrane 35-like	CGI_10001227	0	0	0	0	0	-0.39516212653673	0	0	0	0
lanC 3 isoform X3 [Aplysia californica]	CGI_10001228	0	0	0	0	0	0	0	0	0	0
Alpha-mannosidase 2	CGI_10001229	0	0	0	0	0	0	0	0	0	0
sodium-coupled monocarboxylate transporter 1-like	CGI_10001230	0	0	0	0	0	0	0	0	0	0
hypothetical protein CGI_10001232	CGI_10001231	0	0	0	0	0	0	0	0	0	0
Neurogenic locus notch 3	CGI_10001232	0	0	0	0	0	0	0	0	0	0
Tripartite motif-containing 45	CGI_10001233	0	0	0	0	0	0	0	0	0	0
hypothetical protein CGI_10001234	CGI_10001234	0	0	0	0	0	0	0	0	0	0
Tripartite motif-containing 2	CGI_10001235	0	0	0	0	0	0	0	0	0	0
Tripartite motif-containing 3	CGI_10001236	0	0	0	0	0	0	0	0	0	0
coiled-coil domain-containing 158-like	CGI_10001237	0	0	0	0	0	0	0	0	0	0
hypothetical protein CGI_10001238	CGI_10001238	0	0	0	0	0	0	0	0	0	0
hypothetical protein CGI_10001239	CGI_10001239	0	0	0	0	0	0	0	0	0	0
O-linked-mannose beta-1,2-N-acetylglucosaminyltransferase 1	CGI_10001240	0	0	0	0	0	0	0	0	0	0
jerky homolog-like	CGI_10001241	0	0	0	0	0	0	0	0	0	0
hypothetical protein CGI_10001242	CGI_10001242	0	0	0	0	0	0	0	0	0	0
ATP-dependent DNA helicase recQ	CGI_10001243	0	0	0	0	0	0	0	0	0	0
P in [Caenorhabditis elegans]	CGI_10001244	0	0	0	0	0	0	0	0	0	0
mammalian ependymin-related 1-like	CGI_10001245	0	0	0	0	0	0.258370612783342	0	0	0	0
probable E3 ubiquitin- ligase RNF144A	CGI_10001246	0.417314640166149	0	0	0	0	0.893031212125906	0	0	0	0
Ubiquitin carboxyl-terminal hydrolase 25	CGI_10001247	0.272692810461451	0	0	0	0	0	0	0	0	0
Actin-related 2 3 complex subunit partial	CGI_10001248	0	0	0	0	0	0	0	0	0	0
hypothetical protein CGI_10001249	CGI_10001249	0.458428968368005	0	0	0	0	0.76014253460641	0	0	0	0
Tripartite motif-containing 2	CGI_10001250	0	0	0	0	0	0	0	0	0	0
hypothetical protein CGI_10001251	CGI_10001251	0	0	0	0	0	0	0	0	0	0
hypothetical protein CGI_10001252	CGI_10001252	0	0	0	0	0	0	0	0	0	0
brefeldin A-inhibited guanine nucleotide-exchange 3-like	CGI_10001253	0	0	0	0	0	0	0	0	0	0
hypothetical protein CGI_10001254	CGI_10001254	0	0	0	0	0	0	0	0	0	0
SH3 domain-binding 5-like isoform X1	CGI_10001255	0	0	0	0	0	0	0	0	0	0
myticusin-alpha precursor	CGI_10001256	0	0	0	0	0	0	0	0	0	0
Zinc finger 37	CGI_10001257	0	0	0	0	0	0	0	0	0	0
hypothetical protein CGI_10001258, partial	CGI_10001258	0	0	0	0	0	0	0	0	0	0
hypothetical protein CGI_10001259	CGI_10001259	0	0	-0.707677887045253	0	0	0	-0.423516133724394	-0.434096422132587	0	0
asialoglyco receptor 2-like	CGI_10001260	0	0	0	0	0	0	0	0	0	0
cytochrome P450 20A1-like	CGI_10001261	0	0	0	0	0	0	0	0	0	0
Replication factor C subunit 1	CGI_10001262	0	0	0	0	0	-0.502463018654727	0	0	0	0
Inositol 1,4,5-trisphosphate receptor	CGI_10001263	0	0	0	0	0	0	0	0	0	0
Inositol 1,4,5-trisphosphate receptor type 1	CGI_10001264	0	0	0	0	0	0	0	0	0	0
Heat shock 70 kDa 12B	CGI_10001266	0	0	0	0	0	0	-0.412866849173973	0	0	-0.417789336762715
Heat shock 70 kDa 12A	CGI_10001267	0	0	0	0	0	0	-0.947508744697737	0	0	-0.958316272523589
hypothetical protein CGI_10001268	CGI_10001268	0	0	0	0	0	0	0	0	0	0
transient receptor potential cation channel subfamily M member 2-like isoform X2 [Crassostrea gigas]	CGI_10001269	-0.467057442834227	0	0	0	0	0	0	0	0	0
vesicular glutamate transporter 3 isoform X2	CGI_10001270	0	0	0	0	0	0	0	0	0	0
hemicentin-1-like isoform X1	CGI_10001271	0	0	0	0	0	0	0	0	0	0
hypothetical protein CGI_10001272	CGI_10001272	0	0	0	0	0	0	0	0	0	0
exonuclease R569	CGI_10001274	0	0	0	0	0	0	0	0	0	0
probable BRICK1-B	CGI_10001276	0	0	0	0	0	0	0	0	0	0
RD3	CGI_10001277	0	0	0	0	0	0	0	0	0	0
hypothetical protein CGI_10001278	CGI_10001278	0	0	0	0	0	0	0	0	0	0
sodium glucose cotransporter 4-like	CGI_10001279	0	0	0	0	0	0	0	0	0	0
sodium glucose cotransporter 4-like	CGI_10001280	0	0	0	0	0	0	0	0	0	0
endoglucanase 14-like	CGI_10001281	0	0	0	0	0	0.524065992826226	0	0	0	0
prostaglandin E2 receptor EP4 subtype-like [Crassostrea gigas]	CGI_10001282	0	0	0	0	0	0	0	0	0	0
Prostaglandin E2 receptor EP4 subtype	CGI_10001283	0	0	0	0	0	0	0	0	0	0
dynein heavy chain axonemal	CGI_10001284	0	0	0	0	0	0	0	0	0	0
dynein heavy chain axonemal	CGI_10001285	-0.481635671694017	-0.39639069796567	0	0	0	0	0	0	0	0
Tripartite motif-containing 2	CGI_10001286	0	0	0	0	0	0	0	0	0	0
Sodium- and chloride-dependent glycine transporter 2	CGI_10001287	-0.409105060808909	0	0	0	0	0	0	0	0	0
enzymatic poly	CGI_10001288	0	0	0	0	0	0	0	0	0	0
Multiple epidermal growth factor-like domains 11	CGI_10001292	0	0	0	0	0	0	0	0	0	0
tubulin polyglutamylase TTLL5-like isoform X3	CGI_10001293	-0.356012466179674	0	0	0	0	0	0	0	0	0
L-ascorbate oxidase	CGI_10001294	0	0	0	0	0	0	0	0	0	0
hypothetical protein CGI_10001295	CGI_10001295	0	0	0	0	0	0	0	0	0	0
hypothetical protein CGI_10001296	CGI_10001296	0	0	0	0	0	0	0	0	0	0
atrial natriuretic peptide receptor 1-like	CGI_10001297	0	0	0	0	0	0	0	0	0	0
hypothetical protein CGI_10001298	CGI_10001298	0	0	0	0	0	0	0	0	0	0
hypothetical protein CGI_10001299	CGI_10001299	0	0	0	0	0	0	0	0	0	0
A-kinase anchor 9	CGI_10001300	0	0	0	0	0	0	0	0	0	0
Tripartite motif-containing 3	CGI_10001301	0	0	0	0	0	0	0	0	0	0
A-kinase anchor 9-like	CGI_10001302	0	0	0	0	0	0	0	0	0	0
scavenger receptor cysteine-rich type 1 M130-like	CGI_10001303	0	0	0	0	0	0	0	0	0	0
thrombospondin-2-like [Crassostrea gigas]	CGI_10001304	0	0	0	0	0	0.887771008090872	0	0	0	0
hypothetical protein CGI_10001305	CGI_10001305	0	0	0	0	0	0	0	0	0	0
hypothetical protein CGI_10001306	CGI_10001306	0	0	0	0	0	0	0	0	0	0
hypothetical protein CGI_10001307	CGI_10001307	0	0	0	0	0	0	0	0	0	0
BEN domain-containing 3	CGI_10001308	0	0	0	0	0	0	0	0	0	0
E3 ubiquitin- ligase DZIP3	CGI_10001309	0	0	0	0	0	0	0	0	0	0
Inactive hydroxysteroid dehydrogenase 1	CGI_10001310	0	0	0	0	0	-0.388247901042671	0	0	0	0
serine threonine- phosphatase 6 regulatory ankyrin repeat subunit B-like	CGI_10001311	0	0	0	0	0	0	0	0	0	0
hypothetical protein CGI_10001313	CGI_10001313	0	0	0	0	0	0	0	0	0	0
hypothetical protein CGI_10001314	CGI_10001314	0	0	0	0	0	0	0	0	0	0
hypothetical protein CGI_10001315	CGI_10001315	0	0	0	0	0	0	0	0	0	0
SREK1IP1-like [Biomphalaria glabrata]	CGI_10001316	0	0	0	0	0	0	0	0	0	0
Tyrosine- phosphatase non-receptor type 6	CGI_10001317	0.424396601937227	0	0	0	0	0	0	0	0	0
Tyrosine- phosphatase non-receptor type 6	CGI_10001318	0	0	0	0	0	0	0	0	0	0
transmembrane GTPase Marf-like	CGI_10001319	0	0	0	0	0	0	0	0	0	0
tyrosine- kinase Fps85D-like	CGI_10001321	0	0	0	0	0	0	0	0	0	0
Zinc-binding alcohol dehydrogenase domain-containing 2	CGI_10001322	0	0	0	0	0	0	0	0	0	0
collagen alpha-3(VI) chain-like isoform X1	CGI_10001323	0	0	0	0	0	0	0	0	0	0
neurogenic locus Notch isoform X1	CGI_10001324	0	0	0	0	0	0	0	0	0	0
dynein heavy chain axonemal-like	CGI_10001325	0	0	0	0	0	0	0	0	0	0.448468910241151
neurogenic locus notch homolog 1-like	CGI_10001326	0	0	0	0	0	0	0	0	0	0
tripartite motif-containing 2-like	CGI_10001327	0	0	0	0	0	0	0	0	0	0
hypothetical protein CGI_10001328	CGI_10001328	0	0	0	0	0	0	0	0	0	0
Tripartite motif-containing 3	CGI_10001329	0	0	0	0	0	0	0	0	0	0
hypothetical protein CGI_10001330	CGI_10001330	0	0	0	0	0	0	0	0	0	0
rhomboid-related 2-like	CGI_10001331	-0.411695103891473	0	0	0	0	0	0	0	0	0
sodium-dependent serotonin transporter [Oryctolagus cuniculus]	CGI_10001332	0	0	0	0	0	0	0	0	0	0
serine--tRNA cytoplasmic	CGI_10001333	0	0	0	0	0	-0.570737567793069	0	0	0	0
ribonuclease P subunit p40-like	CGI_10001334	0	0	0	0	0	0	0	0	0	0
PREDICTED: gamma-gliadin-like	CGI_10001335	0	0	0	0	0	0	0	0	0	0
myosin-10-like isoform X2 [Crassostrea gigas]	CGI_10001336	0	0	0	0	0	0	0	0	0	0
steroid 5-alpha-reductase DET2-like isoform X1 [Biomphalaria glabrata]	CGI_10001337	0	0	0	0	0	0	0	0	0	0
PREDICTED: uncharacterized protein LOC105340916 [Crassostrea gigas]	CGI_10001338	0	0	0	0	0	0.355582707956135	0	0	0	0
multiple epidermal growth factor-like domains 11	CGI_10001339	0	0	0	0	0	0	0	0	0	0
CD82 antigen-like [Crassostrea gigas]	CGI_10001340	0	0	0	0	0	0	0	0	0	0
CD82 antigen-like [Crassostrea gigas]	CGI_10001341	0	0	0	0	0	0	0	0	0	0
G- coupled receptor 126-like	CGI_10001342	0	0.523308095796537	0	0	0	0.44979580353945	0	0	0	0
microsomal glutathione S-transferase 3-like	CGI_10001343	0	0	0	0	0	0	0	0	0	0
microsomal glutathione S-transferase 3-like	CGI_10001344	-0.21140240543573	0	0	0	0	-0.306671888886162	0	0	0	0
downstream neighbor of Son	CGI_10001345	0	0	0	0	0	-0.934517401909487	0	0	0	0
Toll-like receptor 13	CGI_10001346	0	0	0	0	0	0	0	0	0	0
tau-tubulin kinase 2 [Stomoxys calcitrans]	CGI_10001347	0	0	0	0	0	0	0	0	0	0
serine threonine- phosphatase 2A 56 kDa regulatory subunit epsilon isoform-like	CGI_10001348	-0.239486244926217	0	0	0	0	0	0	0	0	0
B-cell receptor CD22-like	CGI_10001349	0	0	0	0	0	0	0	0	0	0
B-cell receptor CD22-like	CGI_10001350	0	0	0	0	0	0	0	0	0	0
microfibril-associated glyco 4-like	CGI_10001352	0	0	0	0	0	0	0	0	0	0
vegetative cell wall gp1-like [Crassostrea gigas]	CGI_10001353	0	0	0	0	0	0	0	0	0	0
BCL-6 corepressor	CGI_10001354	0	0	0	0	0	0	0	0	0	0
zinc finger 554-like isoform X1 [Poecilia formosa]	CGI_10001355	0	0	0	0	0	0	0	0	0	0
transformation transcription domain-associated -like	CGI_10001356	0	0	0	0	0	0	0	0	0	0
kyphoscoliosis peptidase-like isoform X1 [Crassostrea gigas]	CGI_10001357	-0.683815861875622	0	0	0	0	-0.57804161281903	0	0	0	0
Tripartite motif-containing 2	CGI_10001358	0	0	0	0	0	0	0	0	0	0
Receptor-interacting serine threonine- kinase 4 [Crassostrea gigas]	CGI_10001359	0	0	0	0	0	0	0	0	0	0
[Nematostella vectensis]	CGI_10001360	0	0	0	0	0	0	0	0	0	0
neurogenic locus notch homolog 1-like isoform X2	CGI_10001361	0	0	0	0	0	0.966387566712787	0	0	0	0
hypothetical protein CGI_10001362	CGI_10001362	0	0	0	0	0	0	0	0	0	0
hypothetical protein CGI_10001363	CGI_10001363	0	0	0	0	0	0	0	0	0	0
Tripartite motif-containing 3	CGI_10001364	0	0	0	0	0	0	0	0	0	0
DD3-3-like	CGI_10001365	-0.488211603514455	0	0	0	0	0.500694670431181	0	0	0	0
hypothetical protein CGI_10001366	CGI_10001366	0	0	0	0	0	1.15632834664869	0	0	0	0
G- coupled receptor Mth2	CGI_10001367	0	0	0	0	0	0	0	0	0	0
PREDICTED: uncharacterized protein LOC105336566 [Crassostrea gigas]	CGI_10001368	-0.458179126248896	-0.761213547290076	0	0	0	-1.30517687750178	0	0	0	0
Voltage-gated hydrogen channel 1	CGI_10001369	0	0	0	0	0	0.579587278683594	0	0	0	0
hypothetical protein CGI_10001370	CGI_10001370	0	0	0	0	0	0	0	0	0	0
NADH dehydrogenase [ubiquinone] 1 alpha subcomplex subunit 6	CGI_10001372	0	0	0	0	0	-0.702488562641278	0	0	0	0
Inhibitor of nuclear factor kappa-B kinase subunit alpha	CGI_10001373	0	0	0	0	0	0	0	0	0	0
intraflagellar transport 27 homolog	CGI_10001374	0	0	0	0	0	0	0	0	0	0
D-aspartate oxidase-like	CGI_10001375	0	0	0	0	0	0	0	0	0	0
Calmodulin 3	CGI_10001376	0	0	0	0	0	0	0	0	0	0
leucine-rich repeat-containing 74A-like	CGI_10001377	0	0	0	0	0	0	0	0	0	0
short-chain collagen C4-like	CGI_10001378	0	0	0	0	0	0	0	0	0	0
THAP domain-containing 4-like	CGI_10001379	0	0	0	0	0	0	0	0	0	0
P2X purinoceptor 7-like	CGI_10001380	0	0	0	0	0	0	0	0	0	0
Death domain-containing CRADD	CGI_10001381	0	0	0	0	0	0	0	0	0	0
ATP-binding cassette sub-family A member 3-like [Crassostrea gigas]	CGI_10001382	0	0	0	0	0	-0.338827080630503	0	0	0	0
SWI SNF-related matrix-associated actin-dependent regulator of chromatin subfamily A 1	CGI_10001383	0	0	0	0	0	-0.469686931665143	0	0	0	0
PARP domain-containing	CGI_10001384	0	0	0	0	0	0	0	0	0	0
hypothetical protein CGI_10001385	CGI_10001385	0	0	0	0	0	0	0	0	0	0
hypothetical protein CGI_10001386	CGI_10001386	0	0	0	0	0	0	0	0	0	0
[Naegleria gruberi]	CGI_10001387	0	0	0	0	-0.624162	0	0	0	0	0
hypothetical protein CGI_10001388	CGI_10001388	0	0	0	0	0	0	0	0	0	0
hypothetical protein CGI_10001389	CGI_10001389	0	0	0	0	0	0	0	0	0	0
Scavenger receptor class F member 2	CGI_10001390	0	0	0	0	0	0	0	0	0	0
monocarboxylate transporter 10-like [Crassostrea gigas]	CGI_10001391	0	0	0	0	0	0	0	0	0	0
Death effector domain-containing	CGI_10001393	0	0	0	0	0	0	0	0	0	0
Death effector domain-containing	CGI_10001394	0	0	0	0	0	0	0	0	0	0
Sushi domain-containing 2	CGI_10001395	0	0	0	0	0	0	0	0	0	0
B-cell receptor CD22-like	CGI_10001396	0	0	0	0	0	0	0	0	0	0
Tripartite motif-containing 3	CGI_10001397	0	0	0	0	0	0	0	0	0	0
probable G- coupled receptor 157	CGI_10001398	0	0	0	0	0	0	0	0	0	0
probable G- coupled receptor 157	CGI_10001399	0	0	0	0	0	0	0	0	0	0
cyclin-dependent kinase 6	CGI_10001400	0	0	0	0	0	0	0	0	0	0.718176494568549
hypothetical protein CGI_10001401	CGI_10001401	0	0	0	0	0	0	0	0	0	0
hypothetical protein CGI_10001402	CGI_10001402	0	0	0	0	0	0	0	0	0	0
hypothetical protein CGI_10001403	CGI_10001403	0	0	0	0	0	0	0	0	0	0
male-enhanced antigen 1 [Larimichthys crocea]	CGI_10001404	0	0	0	0	0	0	0	0	0	0
0	CGI_10001405	0	0	0	0	0	0	0	0	0	0
0	CGI_10001406	0	0	0	0	0	0	0	0	0	0
Elongation factor 2 [Caenorhabditis elegans]	CGI_10001407	0	0	0	0	0	0	0	0	0	0
MAM and LDL-receptor class A domain-containing 1-like	CGI_10001408	0	0	0	0.479642	0	0	0	0	0	0
Receptor-type tyrosine- phosphatase zeta	CGI_10001409	0	0.650327192775704	0	0	0	0	0	0	0	0
brefeldin A-inhibited guanine nucleotide-exchange 3-like	CGI_10001410	0	0	0	0	0	0	0	0	0	0
brefeldin A-inhibited guanine nucleotide-exchange 3-like	CGI_10001411	0	0	0	0	0	0	0	0	0	0
hypothetical protein CGI_10001412	CGI_10001412	0	0	0	0	0	0	0	0	0	0
hypothetical protein CGI_10001413	CGI_10001413	0	0	0	0	0	0	0	0	0	0
hypothetical protein CGI_10001414	CGI_10001414	0	0	0	0	0	0	0	0	0	0
hypothetical protein CGI_10001415	CGI_10001415	0	0	0	0	0	0	0	0	0	0
Scavenger receptor class F member 2	CGI_10001416	0	0	0	0	0	0	0	0	0	0
Tripartite motif-containing 2	CGI_10001417	0	0	0	0	0	0	0	0	0	0
ubiquitin carboxyl-terminal hydrolase 25-like	CGI_10001418	0	0	0	0	0	0.67294422606894	0	0	0	0
hypothetical protein CGI_10001419	CGI_10001419	0	0	0	0	0	0	0	0	0	0
suppressor SRP40-like	CGI_10001420	0	0	0	0	0	0	0	0	0	0
PREDICTED: uncharacterized protein LOC105332822	CGI_10001421	0	0	0	0	0	0	0	0	0	0
Multiple epidermal growth factor-like domains 6	CGI_10001422	0	0	0	0	0	0	0	0	0	0
hypothetical protein CGI_10001423	CGI_10001423	0	0	0	0	0	0	0	0	0	0
hypothetical protein CGI_10001424	CGI_10001424	0	0	0	0	0	0	0	0	0	0
Zinc finger MYM-type 3	CGI_10001426	0	0	0	0	0	0	0	0	0	0
muscle M-line assembly unc-89-like	CGI_10001427	0	0	0	0	0	0	0	0	0	0
Complement C1q 2	CGI_10001428	0	0	0	0	0	0	0	0	0	0
Complement C1q 2	CGI_10001429	0	0	0	0	0	0	0	0	0	0
Thymus-specific serine protease	CGI_10001430	0	0	0	0	0	0	0	0	0	0
hypothetical protein CGI_10001431	CGI_10001431	0	0	0	0	0	0	0	0	0	0
kelch 24	CGI_10001432	0	0	0	0	0	0.902178555521928	0	0	0	0
GTPase IMAP family member 2-like	CGI_10001433	0	0	0	0	0	-0.481288449040527	0	0	0	0
C-type mannose receptor 2	CGI_10001434	0	0	0	0	0	0	0	0	0	0
complement C1q 4	CGI_10001435	0	0	0	0	0	0	0	0	0	0
Baculoviral IAP repeat-containing 3	CGI_10001436	0	0	0	0	0	0	0	0	0	0
Multiple epidermal growth factor-like domains 10	CGI_10001437	0	0	0	0	0	0.869810545299164	0	0	0	0
Tripartite motif-containing 3	CGI_10001438	0	0	0	0	0	0	0	0	0	0
hypothetical protein CGI_10001439	CGI_10001439	0	0	0	0	0	0	0	0	0	0
Threonine synthase-like 1	CGI_10001440	-0.4815759607012	0	0	0	0	0	0	0	0	0
DNA RNA-binding KIN17-like [Priapulus caudatus]	CGI_10001441	0	0	0	0	0	0	0	0	0	0
hypothetical protein CGI_10001442	CGI_10001442	0	0	0	0	0	0	0	0	0	0
heat shock 70 kDa 12A-like [Crassostrea gigas]	CGI_10001443	0	0	0	0	0	-0.595006212548486	0	0	0	0
hypothetical protein CGI_10001444	CGI_10001444	0	0	0	0	0	0	0	0.471196638798885	0	0.53072425651355
hypothetical protein CGI_10001445	CGI_10001445	0.21312086897525	0	0	0	0	0	0	0	0	0
hypothetical protein CGI_10001446	CGI_10001446	0	0	0	0	0	0	0	0	0	0
peroxisomal membrane PEX14-like	CGI_10001447	-0.37946614640434	0	0	0	0	0	0	0	0	0
Dynein heavy chain	CGI_10001448	0	0	0	0	0	0	0	0	0	0
NADPH oxidase 3	CGI_10001449	0	0	0	0	0	0	0	0	0	0
U7 snRNA-associated Sm LSm10	CGI_10001450	0	0	0	0	0	0	0	0	0	0
NADPH oxidase 3	CGI_10001451	0	0	0	0	0	0	0	0	0	0
U7 snRNA-associated Sm LSm10	CGI_10001452	0	0	0	0	0	0	0	0	0	0
hypothetical protein CGI_10001453	CGI_10001453	0	0	0	0	0	0.483543081985146	0	0	0	0
hypothetical protein CGI_10001454	CGI_10001454	0	0	0	0	0	0	0	0	0	0
heavy metal-binding HIP-like isoform X2 [Crassostrea gigas]	CGI_10001455	0	0	0	0	0	0	0	0	0	0
Retrovirus-related Pol poly from transposon	CGI_10001456	0	0	0	0	0	0	0	0	0	0
tetraspanin-4 isoform X2	CGI_10001457	0	0	0	0	0	0	0	0	0	0
N66 matrix -like [Crassostrea gigas]	CGI_10001458	0	0.38766862779392	0	0	0	0	0	0	0	0
trapped in endoderm-1 [Pogonomyrmex barbatus]	CGI_10001459	0	0	0	0	0	0	0	0	0	0
Tripartite motif-containing 2 [Crassostrea gigas]	CGI_10001460	0	0	0	0	0	0	0	0	0	0
Tripartite motif-containing 2 [Crassostrea gigas]	CGI_10001461	0	0	0	0	0	0	0	0	0	0
receptor-type tyrosine- phosphatase T-like	CGI_10001462	0	0	0	0	0	0	0	0	0	0
myb SANT-like DNA-binding domain-containing 4	CGI_10001463	0	0	0	0	0	0	0	0	0	0
Tripartite motif-containing 3	CGI_10001464	0	0	0	0	0	0	0	0	0	0
Tripartite motif-containing 3	CGI_10001465	0	0	0	0	0	0	0	0	0	0
Ubiquitin-like modifier-activating enzyme 1	CGI_10001466	0	0	0	0	0	0	0	0	0	0
MFS-type transporter SLC18B1-like	CGI_10001467	0	0	0	0	0	0	0	0	0	0
hypothetical protein CGI_10001468	CGI_10001468	0	0	0	0	0	0	0	0	0	0
hypothetical protein CGI_10001469	CGI_10001469	0	0	0	0	0	0	0	0	0	0
E3 ubiquitin- ligase MARCH4-like [Lingula anatina]	CGI_10001470	-0.42494203992211	0	0	0	0	0	0	0	0	0
ATP-binding cassette sub-family D member 3-like	CGI_10001471	0.276189880255519	0	0	0	0	0	0	0	0	0
hypothetical protein CGI_10001472	CGI_10001472	0	0	0	0	0	0	0	0	0	0
tetraspanin-33-like	CGI_10001473	0	0	0	0	0	0	0	0	0	0
0	CGI_10001474	0	0	0	0	0	0	0	0	0	0
0	CGI_10001475	0	0	0	0	0	0	0	0	0	0
angiotensin-converting enzyme-like	CGI_10001476	0	0	0	0	0	0	0	0	0	0
neurogenic locus notch homolog 1-like	CGI_10001477	0	0	0	0	0	0	0	0	0	0
long-chain-fatty-acid-- ligase 4 isoform X2	CGI_10001478	0	0	0	0	0	0	0	0	0	0
THAP domain-containing 6-like	CGI_10001479	0	0	0	0	0	0	0	0	0	0
ATP-dependent DNA helicase pfh1	CGI_10001480	0	0	0	0	0	0	0	0	0	0
hypothetical protein CGI_10001481	CGI_10001481	0	0	0	0	0	0	0	0	0	0
hypothetical protein CGI_10001482	CGI_10001482	0	0.566448074379314	0	0	0	0	0	0	0	0
Complement C1q 4	CGI_10001483	0	0	0	0	0	0	0	0	0	0
hypothetical protein CGI_10001484	CGI_10001484	0	0	0	0	0	0	0	0	0	0
hypothetical protein CGI_10001485	CGI_10001485	0	0	0	0	0	0	0	0	0	0
multiple epidermal growth factor-like domains 10	CGI_10001486	0	0	0	0	0	0	0	0.507278030711425	0	0
hypothetical protein CGI_10001487	CGI_10001487	0	0	0	0	0	0	0	0	0	0
E3 ubiquitin- ligase UBR3	CGI_10001488	0	0	0	0	0	0	0	0	0	0
aquaporin-10 [Crassostrea gigas]	CGI_10001489	0	0	0	0	0	0	0	0	0	0
4-trimethylaminobutyraldehyde dehydrogenase	CGI_10001490	0	0	0	0	0	0	0	0	0	0
Transient receptor potential cation channel subfamily M member 3	CGI_10001491	0	0	0	0	0	0	0	0	0	-0.677075242611419
Dynein heavy chain axonemal	CGI_10001492	0	0	0	0	0	0	0	0	0	0
40S ribosomal S24	CGI_10001493	0.32606897715243	0	0	0	0.496799	0.570476270596312	0	0	0	0
probable G- coupled receptor 139 [Lingula anatina]	CGI_10001494	0	0	0	0	0	0	0	0	0	0
Neuronal acetylcholine receptor subunit alpha-6	CGI_10001495	0	0	0	0	0	0	0	0	0	0
glycine-rich cell wall structural -like	CGI_10001496	0	0	0	0	0	0	0	0	0	0
WAP four-disulfide core domain 2-like [Vollenhovia emeryi]	CGI_10001497	0	0	0	0	0	-0.792697060687164	0	0	0	0
hypothetical protein CGI_10001498	CGI_10001498	0	0	0	0	0	0	0	0	0	0
hypothetical protein CGI_10001499	CGI_10001499	0	0	0	0	0	0	0	0	0	0
glucose dehydrogenase [ quinone]-like [Crassostrea gigas]	CGI_10001500	0	0	0	0	0	0	0	0	0	0
E3 ubiquitin- ligase HECTD1	CGI_10001501	0	0	0	0	0	0	0	0	0	0
E3 ubiquitin- ligase HERC2	CGI_10001502	0	0	0	0	0	0	0	0	0	0
cytochrome P450 3A4-like	CGI_10001503	0	0	0	0	0	0	0	0	0	0
carcinoembryonic antigen-related cell adhesion molecule 5-like isoform X2	CGI_10001504	0	0	0	0	0	0	0	0	0	0
heme-binding 2-like	CGI_10001505	0	0	0	0	0	-0.448829267610786	0	0	0	0
methylmalonyl- mitochondrial	CGI_10001506	0	0	0	0	0	0	0	0	0	0
Mitochondrial import inner membrane translocase subunit TIM44	CGI_10001507	0	0	0	0	0	-0.889126642028222	0	0	0	0
peroxisomal membrane 11C	CGI_10001508	0	0	0	0	0	0	0	0	0	0
deleted in malignant brain tumors 1 -like	CGI_10001509	0	0	0	0	0	0	0	0	0	0
deleted in malignant brain tumors 1 -like	CGI_10001510	0	0	0	0	0	0	0	0	0	0
deleted in malignant brain tumors 1 -like	CGI_10001511	0	0	0	0	0	0	0	0	0	0
caspase-7-like isoform X1 [Crassostrea gigas]	CGI_10001512	0	0	0	0	0	0	0	0	0	0
caspase-7-like isoform X1 [Crassostrea gigas]	CGI_10001513	0	0	0	0	0	0	0	0	0	0
Complement C1q 3	CGI_10001514	0	0	0	0	0	0	0	0	0	0
hypothetical protein CGI_10001515	CGI_10001515	0	0	0	0	0	0	0	0	0	0
annexin A7-like [Aplysia californica]	CGI_10001516	0	-0.333378454038106	0	0	0	0	0	0	0	0
hypothetical protein CGI_10001517	CGI_10001517	0	0	0	0	0	0	0	0	0	0
hypothetical protein CGI_10001519	CGI_10001519	0	0	0	0	0	0	0	0	0	0
very KIND	CGI_10001520	-0.414919356700104	0	0	0	0	0	0	0	0	0
very KIND	CGI_10001521	0	0	0	0	0	0.452552419180155	0	0	0	0
tetraspanin-33-like [Lingula anatina]	CGI_10001522	0	0	0	0	0	0	0	0	0	0
Co-chaperone mitochondrial	CGI_10001523	0	0	0	0	0	0	0	0	0	0
[Nematostella vectensis]	CGI_10001524	-0.400173862263692	-0.378288128120051	0	0	0	0	0	0	0	0
Hyaluronan mediated motility receptor	CGI_10001525	0	0	0	0	0	0	0	0	0	0
potassium voltage-gated channel subfamily KQT member 5-like	CGI_10001526	0	0	0	0	0	0	0	0	0	0
Transient receptor potential cation channel subfamily V member 3	CGI_10001527	0	0	0	0	0	0.478435859048836	0	0	0	0
ankyrin repeat [Trichomonas vaginalis G3]	CGI_10001528	-0.39410183459496	0	0	0	0	0.502393399954633	0	0	0	0
coiled-coil domain-containing 12	CGI_10001529	0	0	0	0	0	-0.489422309064385	0	0	0	0
#NAME?	CGI_10001530	0	0	0	0	0	0	0	0	0	0
#NAME?	CGI_10001531	-0.520444035951001	0	0	0	0	0	0	0	0	0
nuclear speckle splicing regulatory 1-like	CGI_10001532	0	0	0	0	0	0	0	0	0	0
serine threonine- kinase B-raf-like isoform X4	CGI_10001533	0	0	0	0	0	0	0	0	0	0
Caprin-2 [Crassostrea gigas]	CGI_10001534	0	0	0	0	0	0	0	0	0	0
Tripartite motif-containing 3	CGI_10001535	0	0	0	0	0	0	0	0.490017467311932	0	0
hypothetical protein CGI_10016280	CGI_10001536	0	0	0	0	0	0	0	0	0	0
multiple epidermal growth factor-like domains 10	CGI_10001537	0	0	0	0	0	0	0	0	0	0
tribbles homolog 2 [Fukomys damarensis]	CGI_10001538	0	0	0	0	0	1.03093962414347	0	0	0	0
Multiple epidermal growth factor-like domains 10	CGI_10001539	0	0	0	0	0	0	0	0	0	0
fucolectin-like [Crassostrea gigas]	CGI_10001540	0	0	0	0	0	0	0	0	0	0
PREDICTED: uncharacterized protein LOC105342143 [Crassostrea gigas]	CGI_10001541	0	0	0	0	0	0	0	0	0	0
MAP kinase-activating death domain	CGI_10001542	0	0	0	0	0	0	0	0	0	0
oligodendrocyte transcription factor 3-like	CGI_10001543	0	0	0	0	0	0	0	0	0	0
boule-like isoform X3	CGI_10001544	0	0	0	0	0	0	0	0	0	0
Peptidoglycan recognition	CGI_10001545	0	0	0	0	0	0	0	0	0	0
hypothetical protein CGI_10001546	CGI_10001546	0	0	0	0	0	0	0	0	0	0
serine arginine repetitive matrix 1-like	CGI_10001547	0	0	0	0	0	0	0	0	0	0
hypothetical protein CGI_10001548	CGI_10001548	0	0	0	0	0	0	0	0	0	0
meiotic recombination REC8 homolog	CGI_10001549	0	0	0	0	0	0	0	0	0	0
diacylglycerol kinase delta-like isoform X2	CGI_10001550	-0.426046437806889	0	0	0	0	0.461956242224193	0	0	0	0
diacylglycerol kinase delta-like isoform X2	CGI_10001551	0	0	0	0	0	0.441156473298345	0	0	0	0
diacylglycerol kinase delta-like isoform X1	CGI_10001552	0.199981658060394	0	0	0	0	0	0	0	0	0
eukaryotic initiation factor 4A-I	CGI_10001553	0	0	0	0	0	0.883638058906398	0	0	0	0
eukaryotic initiation factor 4A-I-like	CGI_10001554	0.156103636982937	0	0	0	0	0	0	0	0	0
multiple epidermal growth factor-like domains 10	CGI_10001555	0	0	0	0	0	0	0	0	0	0
Multiple epidermal growth factor-like domains 10	CGI_10001556	0	0	0	0	0	0	0	0	0	0
complement C1q 4	CGI_10001557	0	0	0	0	0	0	0	0	0	0
Neutral and basic amino acid transport rBAT	CGI_10001558	0	0	0	0	0	0	0	0	0	0
Receptor-type tyrosine- phosphatase T	CGI_10001559	0	0	0	0	0	0	0	0	0	0
hypothetical protein CGI_10001560	CGI_10001560	0	0	0	0	0	0	0	0	0	0
cartilage matrix -like	CGI_10001561	0	0.985260189602867	0	0	0	0	0	0	0	0
Receptor-type tyrosine- phosphatase zeta	CGI_10001562	0	0	0	0	0	0	0	0	0	0
leukocyte elastase inhibitor-like	CGI_10001563	0	0	0	0	0	0	0	0	0	0
PREDICTED: uncharacterized protein LOC105332828	CGI_10001564	0	0	0	0	0	0	0	0	0	0
PREDICTED: uncharacterized protein LOC105332829 [Crassostrea gigas]	CGI_10001565	0	0	0	0	0	0	0	0	0	0
0	CGI_10001566	0	0	0	0	0	0	0	0	0	0
arpin isoform X2 [Astyanax mexicanus]	CGI_10001567	0	0	0	0	0	0	0	0	0	0
myomegalin-like isoform X4 [Crassostrea gigas]	CGI_10001568	0	0	0	0	0	0	0	0	0	0
centromere-associated E-like	CGI_10001569	0	0	0	0	0	-0.97848062976111	0	0	0	0
hypothetical protein CGI_10001570	CGI_10001570	0	0	0	0	0	0	0	0	0	0
elongation factor 1-gamma-like	CGI_10001571	0.168450932727367	0	0	0	0	0	0	0	0	0
[Nematostella vectensis]	CGI_10001572	0	0	0	0	0	0.88319595424273	0	0	0	0
transcription factor [Ciona intestinalis]	CGI_10001573	0.291082128874928	-0.484144631686696	0	0	0	0.477948312093656	0	0	0	0
hypothetical protein CGI_10001574	CGI_10001574	0	0	0	0	0	0	0	0	0	0
hypothetical protein CGI_10001575	CGI_10001575	0	0	0	0	0	0	0	0	0	0
hypothetical protein CGI_10001576	CGI_10001576	0	0	0	0	0	0	0	0	0	0
Forkhead box H1	CGI_10001578	0	0	0	0	0	0	0	0	0	0
Tripartite motif-containing 2	CGI_10001579	0	0	0	0	0	0	0	0	0	0
Tripartite motif-containing 2	CGI_10001580	0	0	0	0	0	0	0	0	0	0
Tripartite motif-containing 2	CGI_10001581	0	0	0	0	0	0	0	0	0	0
muscle M-line assembly unc-89-like	CGI_10001583	0	0	0	0	0	0	0	0	0	0
sodium- and chloride-dependent glycine transporter 2-like isoform X2 [Tetranychus urticae]	CGI_10001584	0	0	0	0	0	0.534051104714027	0	0	0	0
zer-1 homolog	CGI_10001585	0	0	0	0	0	0	0	0	0	0
cytochrome P450 26A1-like	CGI_10001586	0	0.453264214041353	0	0	0	-1.06232808198832	0	0	0	0
myosin regulatory light chain	CGI_10001587	0	0	0	0	0	0	0	0	0	0
Alpha-mannosidase 2	CGI_10001588	-0.280620761056172	0	0	0	0	-0.370839921089392	0	0	0	0
Mismatch repair endonuclease PMS2	CGI_10001589	0	0	0	0	0	0	0	0	0	0
Tripartite motif-containing 2	CGI_10001590	0.403098664361713	0	0	0	0	0.847532307160157	0	0	0	0
AChain Crystal Structure Of An Inhibitor-bound Syk	CGI_10001591	0	0	0	0	0	0	0	0	0	0
zonadhesin-like isoform X3	CGI_10001592	0	0	0	0	0	0	0	0.423701895410514	0	0
brain-specific angiogenesis inhibitor 1-like	CGI_10001593	0	0	0	0	0	0	0	0	0	0
Tripartite motif-containing 2	CGI_10001594	0	0	0	0	0	0	0	0	0	0
Tripartite motif-containing 2	CGI_10001595	0	0	0	0	0	0	0	0	0	0
THO complex subunit 3-like	CGI_10001596	0	0	0	0	0	0	0	0	0	0
receptor-type tyrosine- phosphatase T-like	CGI_10001597	0	0	0	0	0	0	0	0	0	0
Receptor-type tyrosine- phosphatase zeta	CGI_10001598	0	0	0	0	0	0	0	0	0	0
atrial natriuretic peptide receptor 1-like	CGI_10001599	0	0	0	0	0	0	0	0	0	0
hypothetical protein CGI_10001600	CGI_10001600	0	0	0	0	0	0	0	0	0	0
hypothetical protein CGI_10001601	CGI_10001601	0	0	0	0	0	0	0	0	0	0
Fibronectin type III domain-containing 1	CGI_10001602	0	0	0	0	0	0	0	0	0	0
Phospholysine phosphohistidine inorganic pyrophosphate phosphatase	CGI_10001603	0	0	0	0	0	0	0	0	0	0
G -coupled receptor kinase 5	CGI_10001604	0	0	0	0	0	0	0	0	0	0
hypothetical protein CGI_10001605	CGI_10001605	0	0	0	0	0	0	0	0	0	0
NADH dehydrogenase [ubiquinone] iron-sulfur mitochondrial	CGI_10001606	0	0	0	0	0	0	0	0	0	0
hypothetical protein CGI_10001607	CGI_10001607	0	0	0	0	0	0	0	0	0	0
Zinc transporter ZIP12 [Crassostrea gigas]	CGI_10001608	0	0	0	0	0	0	0	0	0	0
rho-associated kinase 2-like	CGI_10001609	0	0	0	0	0	0	0	0	0	0
Protocadherin Fat 4	CGI_10001610	0	0	0	0	0	0	0	0	0	0
nidogen and EGF-like domain-containing 1	CGI_10001611	0	0	0	0	0	0	0	0	0	0
hypothetical protein CGI_10001612	CGI_10001612	0	0	0	0	0	0	0	0	0	0
PREDICTED: uncharacterized protein KIAA0556 homolog, partial	CGI_10001613	0	0	0	0	0	0	0	0	0	0
hypothetical protein CGI_10001614	CGI_10001614	0	0	0	0	0	0	0	0	0	0
pelota [Drosophila melanogaster]	CGI_10001615	0	0	0	0	0	0	0	0	0	0
PR domain zinc finger 14	CGI_10001616	0	0	0	0	0	0	0	0	0	0
tripartite motif-containing 45-like	CGI_10001617	0	0	0	0	0	0	0	0	0	0
DNA RNA-binding KIN17-like	CGI_10001618	0	0	0	0	0	0.377000591016477	0	0	0	0
E3 SUMO- ligase NSE2 isoform X1 [Macaca mulatta]	CGI_10001619	0	0	0	0	0	0	0	0	0	0
MKRN2 opposite strand -like	CGI_10001620	0	0	0	0	0	0	0	0	0	0
Tripartite motif-containing 2	CGI_10001621	0	0	0	0	0	0	0	0	0	0
hypothetical protein CGI_10001622	CGI_10001622	0	0	0	0	0	0	0	0	0	0
PTSP-like peptide neurotransmitter precursor [Aplysia californica]	CGI_10001623	0	0	0	0	0	0.43794425012391	0	0	0	0
hypothetical protein CGI_10001624	CGI_10001624	0	0	0	0	0	0	0	0	0	0
Multiple epidermal growth factor-like domains 10	CGI_10001625	0	0	0	0	0	0	0	0	0	0
Multiple epidermal growth factor-like domains 10	CGI_10001626	0	0	0	0	0	0	0	0	0	0
Neuronal acetylcholine receptor subunit alpha-6	CGI_10001627	0	0	0	0	0	0	0	0	0	0
gamma-soluble NSF attachment -like	CGI_10001628	0	0	0	0	0	0	0	0	0	0
hypothetical protein CGI_10001629	CGI_10001629	0	0	0	0	0	0	0	0	0	0
nuclease HARBI1	CGI_10001630	0.701543127632531	0	0	0	0	0	0	0	0	0
multiple epidermal growth factor-like domains 10	CGI_10001631	0	0	0	0	0	0	0	0	0	0
Calcium-independent kinase partial	CGI_10001632	0	0	0	0	0	0	0	0	0	0
Kelch 2	CGI_10001633	0	0	0	0	0	-0.473694826517119	0	0	0	0
Tripartite motif-containing 2	CGI_10001634	0	0	0	0	0	0	0	0	0	0
Interferon-induced 44	CGI_10001635	0	0	0	0	0	0	0	0	0	0
cytochrome P450 2J6-like	CGI_10001636	0	0	0	0	0	0	0	0	0	0
cell death abnormality 1-like	CGI_10001637	0	0	0	0	0	0	0	0	0	0
SAM-dependent methyltransferase	CGI_10001638	0	0	0	0	0	-0.566544272372896	0	0	0	0
PREDICTED: uncharacterized protein LOC105343036 isoform X1	CGI_10001639	0	0	0	0	0	0	0	0	0	0
universal stress -like isoform X1 [Biomphalaria glabrata]	CGI_10001640	-0.301076260571692	0	0	0	0	-0.302079718348976	0	0	0	0
Hippocampus abundant transcript 1	CGI_10001641	0	0	0	0	0	0	0	0	0	0
C-type lectin lectoxin-Lio2- partial	CGI_10001642	0	0	0	0	0	0	0	0	0	0
Nucleoporin Nup43	CGI_10001643	0	0	0	0	0	-0.707722343280995	0	0	0	0
hypothetical protein CGI_10001644	CGI_10001644	0	0	0	0	0	-0.477758643025575	0	0	0	0
tripartite motif-containing 55-like	CGI_10001645	0	0	0	0	0	1.06666734594322	0	0	0	0
heat shock 70 kDa 12A-like	CGI_10001646	0	0	0	0	0	0	0	0	0	0
serine arginine repetitive matrix 1- partial	CGI_10001647	0.399676846119459	0	0	0	0	0	0	0	0	0
ras-related Rab-7a [Copidosoma floridanum]	CGI_10001648	0	0	0	0	0	0	0	0	0	0
Methyltransferase 10	CGI_10001649	0	0	0	0	0	0	0	0	0	0
Constitutive coactivator of PPAR-gamma 1	CGI_10001650	0	0	0	0	0	0	0	0	0	0
Poly [ADP-ribose] polymerase 14	CGI_10001651	0	0	0	0	0	0	0	0	0	0
hypothetical protein CGI_10001652	CGI_10001652	0	0	0	0	0	0	0	0	0	0
paramyosin-like isoform X1	CGI_10001653	-0.290845517766018	0	0	0	0	0	0	0	0	0
transmembrane 144-like isoform X1 [Aplysia californica]	CGI_10001654	0.249569962362243	0	0	0	0	0	0	0	0	0
Heat shock 70 kDa 12A	CGI_10001655	0	0	0	0	0	0	0	0	0	0
hypothetical protein CGI_10001656	CGI_10001656	0	0	0	0	0	0	0	0	0	0
4-coumarate-- ligase-like 7	CGI_10001657	0	0	0	0	0	0	0	0	0	0
nucleobindin-2-like [Sinocyclocheilus anshuiensis]	CGI_10001658	0	0	0	0	0	0	0	0	0	0
elongation factor 1- partial	CGI_10001659	0	0	0	0	0	0	0	0	0	0
Nanos 1 [Crassostrea gigas]	CGI_10001660	0	0	0	0	0	0	0	0	0	0
Tripartite motif-containing 2	CGI_10001661	0	0	0	0	0	0	0	0	0	0
Tripartite motif-containing 2	CGI_10001662	0	0	0	0	0	0	0	0	0	0
ribosomal S3a [Mus musculus]	CGI_10001663	0.344308399269624	0	0	0	0	0	0	0	0	0
Tripartite motif-containing 2 [Crassostrea gigas]	CGI_10001664	0	0	0	0	0	0	0	0	0	0
Metabotropic glutamate receptor 3	CGI_10001665	-0.258001204072075	0	0	0	0	0	0	0	0	0
Serine threonine- phosphatase 4 catalytic subunit	CGI_10001666	0	0	0	0	0	0	0	0	0	0
Group XV phospholipase A2	CGI_10001667	-0.189975428435658	0.602952393860446	0	0.789058	0	1.43322066081352	0	0	0	0
hypothetical protein CGI_10001669	CGI_10001669	0	0	0	0	0	0	0	0	0	0
Tripartite motif-containing 2 [Crassostrea gigas]	CGI_10001670	0	0	0	0	0	0	0	0	0	0
Tripartite motif-containing 2 [Crassostrea gigas]	CGI_10001671	0	0	0	0	0	0	0	0	0	0
Tripartite motif-containing 2	CGI_10001672	0	0	0	0	0	0	0	0	0	0
E3 ubiquitin- ligase TRIM71-like isoform X2 [Crassostrea gigas]	CGI_10001673	0	0	0	0	0	0	0	0	0	0
hypothetical protein CGI_10001674	CGI_10001674	0	0	0	0	0	0	0	0	0	0
Annexin A7	CGI_10001675	0	0	0	0	0	0	0	0	0	0
glycerol acyltransferase [Chromobacterium violaceum]	CGI_10001682	0	0	0	0	0	0	0	0	0	0
poly(R)-hydroxyalkanoic acid synthase	CGI_10001685	0	0	0	0	0	0	0	0	0	0
aldehyde dehydrogenase	CGI_10001688	0	0	0	0	0	0	0	0	0	0
4-hydroxy-2-oxovalerate aldolase	CGI_10001690	0	0	0	0	0	0	0	0	0	0
acetaldehyde dehydrogenase	CGI_10001691	0	0	0	0	0	0	0	0	0	0
2-keto-4-pentenoate hydratase	CGI_10001692	0	0	0	0	0	0	0	0	0	0
phenylphosphate synthase subunit beta	CGI_10001696	0	0	0	0	0	0	0	0	0	0
Proline-rich transmembrane 1	CGI_10001699	0	0	0	0	0	0	0	0	0	0
hypothetical protein CGI_10001701	CGI_10001701	0	0	0	0	0	0	0	0	0	0
Helicase SRCAP	CGI_10001702	0	0	0	0	0	0	0	0	0	0
salivary glue Sgs-3-like	CGI_10001704	0	0	0	0	0	0	0	0	0	0
adenosylhomocysteinase 3	CGI_10001705	0	0	0	0	0	0	0	0	0	0
Calcium and integrin-binding 1	CGI_10001706	0	0	0	0	0	0	0	0	0	0
tRNA-dihydrouridine(47) synthase [NAD(P)(+)]-like	CGI_10001707	0	0	0	0	0	0	0	0	0	0
sperm receptor for egg jelly-like	CGI_10001708	0	0	0	0	0	0	0	0	0	0
Tripartite motif-containing 2	CGI_10001710	0	0	0	0	0	0	0	0	0	0
tumor necrosis factor receptor superfamily member 27-like [Crassostrea gigas]	CGI_10001711	0.416902433606795	0	0	0	0	0.743379747204076	0	0	0	0
paramyosin-like isoform X1 [Crassostrea gigas]	CGI_10001712	0	0	0	0	0	1.3629807691871	0	0	0	0
hypothetical protein CGI_10001713	CGI_10001713	0	0	0	0	0	0	0	0	0	0
glycine receptor subunit alpha-3-like isoform X1 [Biomphalaria glabrata]	CGI_10001715	0	0	0	0	0	0	0	0	0	0
WD repeat-containing 41-like	CGI_10001716	0	0	0	0	0	0	0	0	0	0
hypothetical protein CGI_10001717	CGI_10001717	0	0	0	0	0	0	0	0	0	0
beta-hexosaminidase subunit beta isoform X2	CGI_10001718	0.265054191151762	0	0	0	0	0	0	0	0	0
hypothetical protein CGI_10001719	CGI_10001719	0	0	0	0	0	0	0	0	0	0
DNA-dependent kinase catalytic subunit	CGI_10001720	0	0	0	0	0	0	0	0	0	0
DNA-directed primase polymerase -like	CGI_10001721	0	0	0	0	0	0	0	0	0	0
ribonucleotide-diphosphate reductase subunit alpha	CGI_10001722	0	0	0	0	0	0	0	0	0	0
TKL kinase [Capsaspora owczarzaki ATCC 30864]	CGI_10001725	0	0	0	0	0	0	0	0	0	0
4-hydroxy-tetrahydrodipicolinate reductase	CGI_10001726	0	0	0	0	0	0	0	0	0	0
23S rRNA (guanosine(2251)-2 -O)-methyltransferase [Fusobacterium necrophorum funduliforme]	CGI_10001729	0	0	0	0	0	0	0	0	0	0
cysteinyl-tRNA synthetase [Brachyspira hyodysenteriae]	CGI_10001730	0	0	0	0	0	0	0	0	0	0
thiamine phosphate synthase	CGI_10001731	0	0	0	0	0	0	0	0	0	0
phosphomethylpyrimidine synthase	CGI_10001732	0	0	0	0	0	0	0	0	0	0
THUMP domain-containing 1	CGI_10001734	0	0	0	0	0	-0.386967586056911	0	0	0	0
neuropeptide FF receptor 2-like [Biomphalaria glabrata]	CGI_10001735	0	0	0	0	0	0	0	0	0	0
Cytochrome P450 20A1	CGI_10001736	0	0	0	0	0	0	0	0	0	0
peroxisomal membrane PMP34-like	CGI_10001737	0	0	0	0	0	0	0	0	0	0
deoxyribonuclease TATDN2	CGI_10001738	0	0	0	0	0	0	0	0	0	0
Tripartite motif-containing 45	CGI_10001740	0	0	0	0	0	0	0	0	0	0
unc-79 homolog	CGI_10001741	0	0	0	0	0	0	0	0	0	0
B-cell receptor CD22-like	CGI_10001742	0	0	0	0	0	0	0	0	0	0
Macrophage mannose receptor partial	CGI_10001743	0	0	0	0	0	1.48876162512599	0	0	0	0
hypothetical protein CGI_10001744	CGI_10001744	0	0	0	0	0	0	0	0	0	0
Signal CUB and EGF-like domain-containing 3	CGI_10001745	0	0	0	0	0	0	0	0	0	0
cell adhesion molecule 3-like isoform X2	CGI_10001746	0	0	0	0	0	0	0	0	0	0
hypothetical protein CGI_10001747	CGI_10001747	0	0	0	0	0	0	0	0	0	0
hypothetical protein CGI_10001748	CGI_10001748	0	0	0	0	0	0	0	0	0	0
Tripartite motif-containing 3	CGI_10001749	0	0	0	0	0	0	0	0	0	0
DNA polymerase III subunit gamma tau	CGI_10001752	0	0	0	0	0	0	0	0	0	0
molecular chaperone	CGI_10001753	0	0	0	0	0	0	0	0	0	0
DNA polymerase I [Clostridium sporogenes]	CGI_10001755	0	0	0	0	0	0	0	0	0	0
arginine--tRNA ligase [Microcystis aeruginosa]	CGI_10001757	0	0	0	0	0	0	0	0	0	0
hypothetical protein CGI_10001761	CGI_10001761	0	0	0	0	0	0	0	0	0	0
hypothetical protein CGI_10001762	CGI_10001762	0	0	0	0	0	0	0	0	0	0
von Willebrand factor A domain-containing 7-like	CGI_10001763	0	0	0	0	0	0	0	0	0	0
NADH dehydrogenase subunit 5 (mitochondrion)	CGI_10001764	0	0	0	0	0	0	0	0	0	0
NADH dehydrogenase subunit partial (mitochondrion) [Crassostrea gigas]	CGI_10001765	0	0	0	0	0	0	0	0	0	0
cytochrome partial (mitochondrion) [Crassostrea ariakensis]	CGI_10001766	0.369825306921452	0	0	0	0	0	0	0	0	0
kynurenine formamidase-like	CGI_10001767	0	0	0	0	0	0	0	0	0	0
rRNA-processing FCF1	CGI_10001768	0	0	0	0	0	0	0	0	0	0
hypothetical protein CGI_10001769	CGI_10001769	0	0	0	0	0	0	0	0	0	0
Bromodomain and WD repeat-containing 2	CGI_10001770	0	0	0	0	0	0	0	0	0	0
hypothetical protein CGI_10001771	CGI_10001771	0	0	0	0	0	0	0	0	0	0
Arylacetamide deacetylase	CGI_10001772	0	0	0	0	0	0	0	0	0	0
brain-specific angiogenesis inhibitor 1-like	CGI_10001773	0	0	0	0	0	0	0	0	0	0
toll-like receptor 3 [Lingula anatina]	CGI_10001774	0	0	0	0	0	0	0	0	0	0
ankyrin repeat domain-containing 50-like	CGI_10001775	0	0	0	0	0	0	0	0	0	0
ankyrin repeat and SOCS box 3-like	CGI_10001776	0	0	0	0	0	0	0	0	0	0
Ankyrin repeat domain-containing 1	CGI_10001777	0	0	0	0	0	0	0	0	0	0
tumor susceptibility gene 101 isoform X1	CGI_10001778	0	0	0	0	0	0	0	0	0	0
heavy metal-binding HIP-like isoform X2 [Crassostrea gigas]	CGI_10001779	0	0	0	0	0	0	0	0	0	0
Cytoplasmic dynein 1 heavy chain 1	CGI_10001780	0	0	0	0	0	0	0	0	0	0
heavy metal-binding HIP-like isoform X2 [Crassostrea gigas]	CGI_10001781	0	0	0	0	0	0	0	0	0	0
glutamate and proline-rich -like [Crassostrea gigas]	CGI_10001782	0	0	0	0	0	0	0	0	0	0
von Willebrand factor A domain-containing partial	CGI_10001784	0	0	0	0	0	-0.749767687949486	0	0	0	0
heat shock factor 2-binding -like	CGI_10001785	0	0	0	0	0	0	0	0	0	0
S phase cyclin A-associated in the endoplasmic reticulum-like isoform X1	CGI_10001786	-0.581214600567051	0	0	0	0	0	0	0	0	0
Zinc finger MYM-type 3	CGI_10001787	0	0	0	0	0	0	0	0	0	0
ceramide kinase-like	CGI_10001788	0	0	0	0	0	0	0	0	0	0
Fibronectin	CGI_10001789	0	0	0	0	0	0	0	0	0	0
N-acetylated-alpha-linked acidic dipeptidase	CGI_10001790	0	0	0	0	0	0.876630483826285	0	0	0	0
ankyrin repeat domain-containing 63	CGI_10001791	0	0	0	0	0	0	0	0	0	0
hypothetical protein CGI_10001792	CGI_10001792	0	0	0	0	0	0	0	0	0	0
3-hydroxyanthranilate 3,4-dioxygenase isoform X2	CGI_10001793	0	0	0	0	0	0.373859188700927	0	0	0	0
Tripartite motif-containing 2	CGI_10001794	0	0	0	0	0	0	0	0	0	0
Nacrein P2	CGI_10001795	-0.559143829231554	0.518827217256536	0	0	0	-1.20413927454742	0	0	0	0
PREDICTED: uncharacterized protein LOC105336964 [Crassostrea gigas]	CGI_10001796	0	0	0	0	0	0	0	0	0	0
disabled homolog 1-like isoform X1 [Crassostrea gigas]	CGI_10001797	0.236427019163522	0	0	0	0	0	0	0	0	0
Calreticulin	CGI_10001798	0.2810808937526	0	0	0	-0.577743	-0.430610922930156	0	0	0.660086285958284	0
multiple epidermal growth factor-like domains 6	CGI_10001799	0	0	0	0	0	0	0	0	0	0
Leukocyte elastase inhibitor	CGI_10001800	0	0	0	0	0	0	0	0	0	0
serpin B6 [Pseudopodoces humilis]	CGI_10001801	0	0	0	0	0	0	0	0	0	0
leukocyte elastase inhibitor-like	CGI_10001802	0	0	0	0	0	0	0	0	0	0
Cysteine-rich secretory Mr30	CGI_10001803	0	0	0	0	0	0	0	0	0	0
Complement C1q tumor necrosis factor-related 3	CGI_10001805	0	0	0	0	0	0	0	0	0	0
hypothetical protein CGI_10001806	CGI_10001806	0.443338459558882	0	0	0	0	0	0	0	0	0
multiple epidermal growth factor-like domains 10	CGI_10001807	0	0	0	0	0	0	0	0	0	0
26S protease regulatory subunit 7	CGI_10001808	0	0	0	0	0	-0.512122610122282	0	0	0	0
hypothetical protein CGI_10001809	CGI_10001809	0	0	0	0	0	0	0	0	0	0
hypothetical protein CGI_10001810	CGI_10001810	0	0	0	0	0	0	0	0	0	0
hypothetical protein CGI_10001811	CGI_10001811	0	0	0	0	0	0	0	0	0	0
hypothetical protein CGI_10001812	CGI_10001812	0	0	0	0	0	0	0	0	0	0
aspartyl asparaginyl beta-hydroxylase-like	CGI_10001813	0.311047825265464	0	0	0	0	-0.556826709860623	0	0	0	0
triadin-like isoform X3	CGI_10001814	-0.267775970024518	0	0	0	0	0	0	0	0	0
Complement C1q 4	CGI_10001815	0	0	0	0	0	0	0	0	0	0
Heat shock 70 kDa 12A	CGI_10001816	0	0	0	0	0	0	0	0	0	0
Tripartite motif-containing 2	CGI_10001817	0	0	0	0	0	0	0	0	0	0
uridine phosphorylase 1-like	CGI_10001818	0	0	0	0	0	0	0	0	0	0
cyclin-T isoform X2	CGI_10001819	0	0	0	0	0	0	0	0	0	0
trichohyalin-like isoform X2	CGI_10001820	0	0	0	0	0	0	0	0	0	0
85 kDa calcium-independent phospholipase A2	CGI_10001821	0	0	0	0	0	0	0	0	0	0
hypothetical protein CGI_10001822	CGI_10001822	0	0	0	0	0	0.453716757638351	0	0	0	0
DNA topoisomerase 2-binding 1	CGI_10001823	-0.594802623406536	0	0	0	0	0.545221199459444	0	0	0	0
small conductance calcium-activated potassium channel -like	CGI_10001824	0	0	0	0	0	0	0	0	0	0
probable beta-D-xylosidase 7	CGI_10001825	0	0	0	0	0	0.776967755091268	0	0	0	0
serine protease inhibitor dipetalogastin-like	CGI_10001826	0	0	0	0	0	0	0	0	0	0.495096633078148
Kazal-type serine protease inhibitor domain-containing	CGI_10001827	0	0	0	0	0	0.426460413088062	0	0	0	0
hypothetical protein CGI_10001828	CGI_10001828	0	0	0	0	0	0	0	0	0	0
hypothetical protein CGI_10001829	CGI_10001829	0	0	0	0.462224	0	0	0	0	0	0
Doublesex- and mab-3-related transcription factor partial	CGI_10001830	0.44115969696276	0	0	0	0	0	0	0	0	0
hypothetical protein CGI_10001831	CGI_10001831	0	0	0	0	0	0	0	0	0	0
transmembrane 178B-like	CGI_10001832	0	0	0	0	0	0.417620184737485	0	0	0	0
hypothetical protein CGI_10001833	CGI_10001833	0	0	0	0	0	0	0	0	0	0
mitochondrial ribonuclease P 1 homolog	CGI_10001834	0	0	0	0	0	-0.625692561062102	0	0	0	0
Mitochondrial ribonuclease P 1	CGI_10001835	0	0	0	0	0	-0.614226314469529	0	0	0	0
thioredoxin 4B	CGI_10001836	0	0	0	0	0	0	0	0	0	0
PREDICTED: uncharacterized protein LOC105338336 [Crassostrea gigas]	CGI_10001837	0	0	0	0	0	0	0	0	0	0
large neutral amino acids transporter small subunit 1-like	CGI_10001838	0	0	0	0	0	0	0	0	0	0
cordon-bleu-like isoform X5 [Crassostrea gigas]	CGI_10001839	-0.519547718621819	0	0	0	0	0	0	0	0	0
---NA---	CGI_10001840	0	0	0	0	0	0	0	0	0	0
hypothetical protein CGI_10001841	CGI_10001841	0	0	0	0	0	0.760083672998099	0	0	0	0
PREDICTED: uncharacterized protein LOC105320768	CGI_10001842	0.456355504250868	0.429251265119141	0	0	0	0.918172522701905	0	0	0	0
heparanase-like isoform X1 [Aplysia californica]	CGI_10001843	0	0	0	0	0	0	0	0	0	0
Amine oxidase [flavin-containing]	CGI_10001844	0	0	0	0	0	0	0	0	0	0
probable phytanoyl- dioxygenase	CGI_10001845	0	0	0	0	0	0	0	0	0	0
probable phytanoyl- dioxygenase	CGI_10001846	0	0	0	0	0	0	0	0	0	0
hypothetical protein CGI_10001847	CGI_10001847	0	0.477231954687703	0	0	0	0	0	0	0	0
hypothetical protein CGI_10001848	CGI_10001848	0	0	0	0	0	0	0	0	0	0
tyramine beta-hydroxylase-like	CGI_10001849	0.278616277681274	0.439642382301551	0	0	0	0.82072108227422	-0.568085309042686	-0.691545386354314	0	-0.816543986475311
Sortilin-related receptor	CGI_10001850	0	0	0	0	0	0	0	0	0	0
cytoplasmic aconitate hydratase-like isoform X2	CGI_10001851	-0.364557304445166	0	0	0	0	0.441672398791935	0	0	0	0
sodium channel type 4 subunit alpha B- partial	CGI_10001852	0	0	0	0	0	0	0	0	0	0
amine oxidase [flavin-containing] B	CGI_10001853	0	0	0	0	0	0	0	0	0	0
sodium channel type 4 subunit alpha B- partial	CGI_10001854	0	0	0	0	0	0	0	0	0	0
Aryl hydrocarbon receptor nuclear translocator 1	CGI_10001855	0	0	0	0	0	0	0	0	0	0
Major facilitator superfamily domain-containing 8	CGI_10001856	0	0	0	0	0	0	0	0	0	0
Major facilitator superfamily domain-containing 8	CGI_10001857	0	0	0	0	0	0	0	0	0	0
hypothetical protein CGI_10001858	CGI_10001858	0	0	0	0	0	0	0	0	0	0
Werner syndrome ATP-dependent helicase homolog	CGI_10001859	0	0	0	0	0	0	0	0	0	0
myb SANT-like DNA-binding domain-containing 4	CGI_10001860	0	0	0	0	0	0	0	0	0	0
Complement C1q 4	CGI_10001861	0	0	0	0	0	0	0	0	0	0
hypothetical protein CGI_10001862	CGI_10001862	0	0	0	0	0	0	0	0	0	0
Fibroblast growth factor receptor 2	CGI_10001863	0	0	0	0	0	0	0	0	0	0
hypothetical protein CGI_10001864	CGI_10001864	0	0	0	0	0	0	0	0	0	0
hypothetical protein CGI_10001865	CGI_10001865	0	0	0	0	0	0	0	0	0	0
hypothetical protein CGI_10001866	CGI_10001866	0	0	0	0	0	0	0	0	0	0
Protocadherin Fat 4	CGI_10001867	0	0	0	0	0	0	0	0	0	0
asunder homolog isoform X2	CGI_10001868	0	0	0	0	0	0	0	0	0	0
interferon-induced 44-like	CGI_10001869	0	0	0	0	0	0	0	0	0	0
hypothetical protein CGI_10001870	CGI_10001870	0	0	0	0	0	0	0	0	0	0
Origin recognition complex subunit 3	CGI_10001871	0	0	0	0	0	0	0	0	0	0
probable hydrolase PNKD	CGI_10001872	0	0	0	0	0	0	0	0	0	0
hypothetical protein CGI_10001873	CGI_10001873	0	0	0	0	0	0.817765738711483	0	0	0	0
PREDICTED: uncharacterized protein LOC105348327 [Crassostrea gigas]	CGI_10001874	0	0	0	0	0	0.674434068847005	0	0	0	0
fumarylacetoacetate hydrolase domain-containing 2-like	CGI_10001875	0	0	0	0	0	0	0	0	0	0
acyl-coenzyme A amino acid N-acyltransferase 2-like isoform X2 [Crassostrea gigas]	CGI_10001876	0	0	0	0	0	0.807931452467992	0	0	0	0
hypothetical protein CGI_10001877	CGI_10001877	0.384733859337645	0	0	0	0	0	0	0	0	0
Acyl-coenzyme A thioesterase mitochondrial	CGI_10001878	0	0	0	0	0	0	0	0	0	0
Retrovirus-related Pol poly from transposon partial	CGI_10001879	0	0	0	0	0	0	0	0	0	0
golgin subfamily A member 6 22	CGI_10001880	0	0	0	0	0	0	0	0	0	0
ATP-dependent DNA helicase recQ	CGI_10001881	0	0	0	0	0	0	0	0	0	0
Werner syndrome ATP-dependent helicase-like	CGI_10001882	0	0	0	0	0	0	0	0	0	0
hypothetical protein CGI_10001883	CGI_10001883	0	0	0	0	0	0	0	0	0	0
hypothetical protein CGI_10001884	CGI_10001884	0	0	0	0	0	0	0	0	0	0
hypothetical protein CGI_10001885	CGI_10001885	0	0	0	0	0	0	0	0	0	0
SON-like isoform X1 [Crassostrea gigas]	CGI_10001886	0	0	0	0	0	0	0	0	0	0
serine arginine repetitive matrix 2-like	CGI_10001887	0	0	0	0	0	0	0	0	0	0
PREDICTED: uncharacterized protein LOC105329167	CGI_10001888	0	0	0	0	0	0	0	0	0	0
acetylcholine receptor subunit beta-like	CGI_10001889	0	0.465190824686675	0	0	0	0.988715602905684	0	0	0	0
histone-lysine N-methyltransferase ASHH2-like	CGI_10001890	0	0	0	0	0	0	0	0	0	0
N-lysine methyltransferase SETD8-A- partial	CGI_10001891	0	0	0	0	0	0	0	0	0	0
Leucyl aminopeptidase	CGI_10001894	0	0	0	0	0	0	0	0	0	0
Copper-transporting P-type ATPase [Legionella pneumophila]	CGI_10001897	0	0	0	0	0	0	0	0	0	0
amino acid ABC transporter permease	CGI_10001899	0	0	0	0	0	0	0	0	0	0
amino acid ABC transporter substrate-binding	CGI_10001900	0	0	0	0	0	0	0	0	0	0
50S ribosomal L18	CGI_10001908	0	0	0	0	0	0	0	0	0	0
50S ribosomal L6	CGI_10001909	0	0	0	0	0	0	0	0	0	0
Tripartite motif-containing 2	CGI_10001910	0	0	0	0	0	0	0	0	0	0
Tripartite motif-containing 3	CGI_10001911	0	0	0	0	0	0	0	0	0	0
hypothetical protein CGI_10001912	CGI_10001912	0	0	0	0	0	0	0	0	0	0
Endothelial cells scavenger receptor	CGI_10001913	0	0	0	0	0	0	0	0	0	0
cell division [Brachyspira hyodysenteriae]	CGI_10001915	0	0	0	0	0	0	0	0	0	0
lipoyl synthase	CGI_10001918	0	0	0	0	0	0	0	0	0	0
Malate dehydrogenase	CGI_10001919	0	0	0	0	0	0	0	0	0	0
citrate synthase	CGI_10001922	0	0	0	0	0	0	0	0	0	0
cyclic AMP receptor A	CGI_10001928	0	0	0	0	0	0.506133427446882	0	0	0	0
carbohydrate sulfotransferase 11-like isoform X2 [Crassostrea gigas]	CGI_10001929	-0.282414905756765	0	0	0	0	0	0	0	0	0
regulator of nonsense transcripts 3A isoform X1	CGI_10001930	0.265043030710364	0	0	0	0	0	0	0	0	0
tyrosine- kinase receptor Tie-1-like	CGI_10001931	0	0	0	0	0	0	0	0.384338840749	0	0
multiple epidermal growth factor-like domains 10	CGI_10001932	0	0	0	0	0	0	0	0	0	0
[Nematostella vectensis]	CGI_10001933	0	-0.399331085352497	0	0	0	-0.303426755508037	0	0	0	0
probable rRNA-processing EBP2	CGI_10001934	0	0	0	0	0	-0.329985940908806	0	0	0	0
pre-mRNA-splicing factor cwc2-like [Octopus bimaculoides]	CGI_10001935	0	0	0	0	0	0	0	0	0	0
L-threonine 3- mitochondrial-like	CGI_10001936	0	0	0	0	0	0	0	0	0	0
Rho guanine nucleotide exchange factor 10	CGI_10001937	0	0	0	0	0	0	0	0	0	0
rho guanine nucleotide exchange factor 10	CGI_10001938	0	0	0	0	0	0	0	0	0	0
0	CGI_10001940	0	0	0	0	0	0	0	0	0	0
DNA polymerase lambda-like isoform X1 [Priapulus caudatus]	CGI_10001941	0	0	0	0	0	0	0	0	0	0
DNA polymerase lambda	CGI_10001942	0	0	0	0	0	0	0	0	0	0
DNA polymerase lambda	CGI_10001943	0	0	0	0	0	0	0	0	0	0
mannose-1-phosphate guanyltransferase [Escherichia coli]	CGI_10001944	0	0	0	0	0	0	0	0	0	0
phosphomannomutase [Escherichia coli]	CGI_10001945	0	0	0	0	0	0	0	0	0	0
UDP-glucose lipid carrier transferase [Escherichia coli]	CGI_10001946	0	0	0	0	0	0	0	0	0	0
colanic acid biosynthesis pyruvyl transferase [Escherichia coli]	CGI_10001948	0	0	0	0	0	0	0	0	0	0
colanic acid biosynthesis glycosyltransferase [Escherichia coli]	CGI_10001949	0	0	0	0	0	0	0	0	0	0
3-methyladenine DNA glycosylase [Escherichia coli]	CGI_10001952	0	0	0	0	0	0	0	0	0	0
diguanylate cyclase [Escherichia coli]	CGI_10001953	0	0	0	0	0	0	0	0	0	0
Uridine kinase	CGI_10001954	0	0	0	0	0	0	0	0	0	0
uridine kinase [Escherichia coli]	CGI_10001955	0	0	0	0	0	0	0	0	0	0
assembly [Shigella sonnei]	CGI_10001957	0	0	0	0	0	0	0	0	0	0
polysaccharide export Wza [Escherichia coli]	CGI_10001959	0	0	0	0	0	0	0	0	0	0
tyrosine phosphatase [Escherichia coli]	CGI_10001960	0	0	0	0	0	0	0	0	0	0
tyrosine kinase [Escherichia coli]	CGI_10001961	0	0	0	0	0	0	0	0	0	0
glycosyl transferase family [Shigella sonnei]	CGI_10001962	0	0	0	0	0	0	0	0	0	0
glycosyltransferase [Escherichia coli]	CGI_10001964	0	0	0	0	0	0	0	0	0	0
colanic acid biosynthesis [Escherichia coli]	CGI_10001965	0	0	0	0	0	0	0	0	0	0
GDP-mannose 4%2C6-dehydratase [Shigella sonnei]	CGI_10001967	0	0	0	0	0	0	0	0	0	0
nucleotide di-P-sugar epimerase or dehydratase [Shigella sonnei]	CGI_10001968	0	0	0	0	0	0	0	0	0	0
hypothetical protein CGI_10001970	CGI_10001970	0	0	0	0	0	0	0	0	0	0
hypothetical protein CGI_10001972	CGI_10001972	0	0	0	0	0	0	0	0	0	0
ferric-chelate reductase 1	CGI_10001974	0	0	0	0	0	0	0	0	0	0
N-acetylmuramoyl-L-alanine amidase	CGI_10001975	0	0	0	0	0	2.20070630501983	0	0	0	0
hypothetical protein CGI_10001976	CGI_10001976	0	1.01679926359863	0	0	0	-0.622745205124454	0	0	0	0
hypothetical protein CGI_10001977	CGI_10001977	0	0.688110350105596	0	0	0	0	0	0	0	0
hypothetical protein CGI_10001978	CGI_10001978	0	0.436793833248544	0	0	0	0	0	0	0	0
hypothetical protein CGI_10001979	CGI_10001979	0	0	0	0	0	0	0	0	0	0
Protocadherin Fat 4	CGI_10001980	0	0	0	0	0	0	0	0	0	0
phthiocerol synthesis polyketide synthase type I -like	CGI_10001981	0	0	0	0	0	0	0	0	0	0
hypothetical protein CGI_10020116	CGI_10001982	0	0	0	0	0	0	0	0	0	0
polyketide synthase 17	CGI_10001983	0	0	0	0	0	0	0	0	0	0
hypothetical protein CGI_10001984	CGI_10001984	0	0	0	0	0	0	0	0	0	0
diamine acetyltransferase 2-like	CGI_10001985	0	0	0	0	0	0	0	0	0	0
c-binding -like isoform X2	CGI_10001986	0	0	0	0	0	0	0	0	0	0
ras-related Rab-27A [Callorhinchus milii]	CGI_10001987	0	0	0	0	0	0	0	0	0	0
c-binding -like	CGI_10001988	0	0	0	0	0	0	0	0	0	0
transcriptional regulator [Escherichia coli]	CGI_10001989	0	0	0	0	0	0	0	0	0	0
Uncharacterised [Escherichia coli]	CGI_10001990	0	0	0	0	0	0	0	0	0	0
histidine kinase [Escherichia coli]	CGI_10001991	0	0	0	0	0	0	0	0	0	0
two-component system response regulator [Escherichia coli]	CGI_10001993	0	0	0	0	0	0	0	0	0	0
copper-binding [Escherichia coli]	CGI_10001995	0	0	0	0	0	0	0	0	0	0
copper resistance [Escherichia coli]	CGI_10001996	0	0	0	0	0	0	0	0	0	0
cation transporter [Escherichia coli]	CGI_10001997	0	0	0	0	0	0	0	0	0	0
aromatic amino acid transporter [Escherichia coli]	CGI_10001998	0	0	0	0	0	0	0	0	0	0
NAD(P)H-dependent oxidoreductase [Escherichia coli]	CGI_10002000	0	0	0	0	0	0	0	0	0	0
gamma-glutamyl ligase [Escherichia coli]	CGI_10002001	0	0	0	0	0	0	0	0	0	0
outer membrane receptor [Escherichia coli]	CGI_10002002	0	0	0	0	0	0	0	0	0	0
enterobactin esterase [Escherichia coli]	CGI_10002003	0	0	0	0	0	0	0	0	0	0
enterobactin synthase subunit F [Escherichia coli]	CGI_10002004	0	0	0	0	0	0	0	0	0	0
iron-enterobactin transporter ATP-binding [Escherichia coli]	CGI_10002006	0	0	0	0	0	0	0	0	0	0
Splicing factor 45	CGI_10002008	0	0	0	0	0	0	0	0	0	0
ETS homologous factor-like	CGI_10002009	0	0.817439434261917	0	0	0	0	0	0	0	0
meiosis-specific nuclear structural 1-like	CGI_10002010	0	0	0	0	0	-0.420140321919344	0	0	0	0
alanine and glycine-rich -like [Crassostrea gigas]	CGI_10002011	0	0	0	0	0	0	0	0	0	0
hypothetical protein CGI_10002012	CGI_10002012	0	0	0	0	0	0	0	0	0	0
serine arginine repetitive matrix 2-like	CGI_10002013	0	0	0	0	0	0	0	0	0	0
Kinesin heavy chain	CGI_10002014	0	0	0	0	0	0	0	0	0	0
Kinesin heavy chain	CGI_10002015	0	0	0	0	0	0	0	0	0	0
heat shock 70 kDa 12A-like [Crassostrea gigas]	CGI_10002016	0	0	0	0	0	0	0	0	0	0
alpha-tocopherol transfer -like [Aplysia californica]	CGI_10002017	0	0	0	0	0	0	0	0	0	0
clavesin-2-like [Lingula anatina]	CGI_10002018	0	0	0	0	0	0	0	0	0	0
Neurogenic locus notch 1	CGI_10002019	0	0	0	0	0	0	0	0	0	0
Neurogenic locus notch 1	CGI_10002020	0	0	0	0	0	0	0	0	0	0
hypothetical protein CGI_10002021	CGI_10002021	0	0	0	0	0	0	0	0	0	0
adhesive plaque matrix -like [Crassostrea gigas]	CGI_10002022	0	0	0	0	0	0	0	0	0	0
hypothetical protein CGI_10002023	CGI_10002023	0	0	0	0	0	0	0	0	0	0
hypothetical protein CGI_10002024	CGI_10002024	0	0	0	0	0	0	0	0	0	0
cadherin-related tumor suppressor	CGI_10002025	0	0	0	0	0	0.63562241773007	0	0	0	0
lipoyltransferase mitochondrial	CGI_10002026	0	0	0	0	0	0	0	0	0	0
[Nematostella vectensis]	CGI_10002027	0	0	0	0	0	0.253259252531941	0	0	0	0
decaprenyl-diphosphate synthase subunit 1-like	CGI_10002028	0	0	0	0	0	-0.633438862203199	0	0	0	0
hydrolase RBBP9	CGI_10002029	0	0	0	0	0	-0.712676861248489	0	0	0	0
enhancer of polycomb homolog 1-like	CGI_10002030	0	0	0	0	0	-0.495463710959017	0	0	0	0
hypothetical protein CGI_10002031	CGI_10002031	0	0	0	0	0	0.365504438750304	0	0	0	0
hypothetical protein CGI_10002032	CGI_10002032	0	0	0	0	0	0.949723512089037	0	0	0	0
Tripartite motif-containing 2	CGI_10002033	0	0	0	0	0	0.660481708212682	0	0	0	0
disulfide-isomerase A4	CGI_10002034	0	0	0	0	0	-0.419829017419608	0	0	0	0
Autophagy-related 9A	CGI_10002035	-0.487349129579756	0	0	0	0	0	0	0	0	0
multiple epidermal growth factor-like domains 6	CGI_10002036	0	0	0	0	0	0	0	0	0	0
laccase domain-containing 1 [Anser cygnoides domesticus]	CGI_10002037	0	0	0	0	0	0	0	0	0	0
Mucosa-associated lymphoid tissue lymphoma translocation 1	CGI_10002038	-0.462422104816859	0.423478362204934	0	0	0	0	0	0	0	0
glutamate receptor-like	CGI_10002039	0	0	0	0	0	0	0	0	0	0
spermidine synthase	CGI_10002040	0	0	0	0	0	-1.03873406324199	0	0	0	0
probable 28S rRNA (cytosine-C(5))-methyltransferase	CGI_10002041	0	0	0	0	0	-0.513945702406711	0	0	0	0
Proton myo-inositol cotransporter	CGI_10002042	0	0	0	0	0	0	0	0	0	0
hypothetical protein CGI_10002043	CGI_10002043	0	0	0	0	0	0	0	0	0	0
ryncolin-1-like	CGI_10002044	0	0	0	0	0	0	0	0	0	0
ryncolin-1-like	CGI_10002045	0	0	0	0	0	0	0	0	0	0
ATP-dependent RNA helicase DHX33	CGI_10002046	0	0	0	0	0	0	0	0	0	0
---NA---	CGI_10002047	0	0	0	0	0	0	0	0	0	0
ADAM 17-like protease	CGI_10002048	0	0	0	0	0	0	0	0	0	0
syntaxin-17-like [Lingula anatina]	CGI_10002049	0	0	0	0	0	0	0	0	0	0
DNA polymerase I [Brachyspira hyodysenteriae]	CGI_10002053	0	0	0	0	0	0	0	0	0	0
Adenylate kinase	CGI_10002056	0	0	0	0	0	0	0	0	0	0
L-serine ammonia-lyase	CGI_10002058	0	0	0	0	0	0	0	0	0	0
glycine cleavage system H	CGI_10002059	0	0	0	0	0	0	0	0	0	0
tRNA-specific 2-thiouridylase	CGI_10002063	0	0	0	0	0	0	0	0	0	0
Max-binding MNT	CGI_10002065	0	0	0	0	0	0	0	0	0	0
[Nematostella vectensis]	CGI_10002066	0	0	0	0	0	0	0	0	0	0
Fibroblast growth factor receptor 2	CGI_10002067	0	1.05230950098175	0	0	0	0	0	0	0	0
von Willebrand factor D and EGF domain-containing -like	CGI_10002068	0	0	0	0	0	0	0	0	0	0
von Willebrand factor D and EGF domain-containing -like	CGI_10002069	0	0	0	0	0	0	0	0	0	0
hypothetical protein CGI_10002070	CGI_10002070	0	0.33050727060992	0	0	0	0.709306300086666	0	0	0	0
Multiple epidermal growth factor-like domains 6	CGI_10002071	0	0	0	0	0	0	0	0	0	0
elongation of very long chain fatty acids 7-like	CGI_10002072	0	0	0	0	0	0	0	0	0	0
[Nematostella vectensis]	CGI_10002073	0	0	0	0	0	0	0	0	0	0
C3 and PZP-like alpha-2-macroglobulin domain-containing 8	CGI_10002074	0	0	0	0	0	0	0	0	0	0
malonyl -acyl carrier transacylase	CGI_10002078	0	0	0	0	0	0	0	0	0	0
phosphate ABC transporter ATP-binding	CGI_10002080	0	0	0	0	0	0	0	0	0	0
phosphate ABC transporter substrate-binding	CGI_10002081	0	0	0	0	0	0	0	0	0	0
GTP-binding 6 [Crassostrea gigas]	CGI_10002082	0	0	0	0	0	0	0	0	0	0
glutamate dehydrogenase [Bordetella pertussis]	CGI_10002089	0	0	0	0	0	0	0	0	0	0
endonuclease III	CGI_10002090	0	0	0	0	0	0	0	0	0	0
MULTISPECIES: aspartate--tRNA ligase [Thermoanaerobacter]	CGI_10002091	0	0	0	0	0	0	0	0	0	0
antibiotic ABC transporter ATP-binding	CGI_10002094	0	0	0	0	0	0	0	0	0	0
Cellular retinoic acid-binding 1	CGI_10002096	0	0	0	0	0	0	0	0	0	0
major vault -like	CGI_10002097	0	0	0	0	0	0	0	0	0	0
nucleolin 2-like	CGI_10002098	0.208004228930832	0	0	0	0	-0.790443999602532	0	0	0	0
Ficolin- partial	CGI_10002099	0	0	0	0	0	0	0	0	0	0
ankyrin repeat domain-containing 17-like	CGI_10002100	0	0	0	0	0	0	0	0	0	0
complement C1q tumor necrosis factor-related 3-like	CGI_10002101	0	0	0	0	0	0	0	0	0	0
complement C1q tumor necrosis factor-related 3-like	CGI_10002102	0	0	0	0	0	-0.880814977490057	0	0	0	0
Short transient receptor potential channel 3	CGI_10002103	0	0	0	0	0	0	0	0	0	0
Nucleoporin partial	CGI_10002104	0	0	0	0	0	-0.292285490639618	0	0	0	0
Protein mab-21	CGI_10002105	0	0	0	0	0	0	0	0	0	0
hypothetical protein CGI_10002106	CGI_10002106	0	0	0	0	0	0	0	0	0	0
acidic leucine-rich nuclear phospho 32 family member A- partial	CGI_10002107	0.243741485102453	0	0	0	0	-0.580526034994793	0	0	0	0
iron zinc purple acid phosphatase [Crassostrea gigas]	CGI_10002108	-0.387252392749518	0	0	0	0	0	0	0	0	0
transmembrane 187-like [Biomphalaria glabrata]	CGI_10002109	0	0	0	0	0	0	0	0	0	0
PRRC1 isoform X1	CGI_10002110	0	0	0	0	0	0	0	0	0	0
Proline-rich partial	CGI_10002111	0	0	0	0	0	0	0	0	0	0
Mediator of RNA polymerase II transcription subunit 22	CGI_10002112	0	0	0	0	0	0	0	0	0	0
kyphoscoliosis peptidase-like [Crassostrea gigas]	CGI_10002113	0	0.738486002053526	0	0	0	0	0	0	0	0
late secretory pathway AVL9 homolog	CGI_10002114	0	0	0	0	0	0	0	0	0	0
late secretory pathway AVL9 homolog [Biomphalaria glabrata]	CGI_10002115	0	0	0	0	0	0	0	0	0	0
Tripartite motif-containing 2	CGI_10002116	0	0	0	0	0	0	0	0	0	0
hypothetical protein CGI_10002117	CGI_10002117	0	0	0	0	0	0	0	0	0	0
Mediator of RNA polymerase II transcription subunit 23	CGI_10002118	0	0	0	0	0	0	0	0	0	0
hypothetical protein CGI_10002119	CGI_10002119	0	0	0	0	0	0	0	0	0	0
hypothetical protein CGI_10002120	CGI_10002120	0	0	0	0	0	0	0	0	0	0
cardiolipin synthase 2 [Escherichia coli]	CGI_10002121	0	0	0	0	0	0	0	0	0	0
inner membrane [Escherichia coli ]	CGI_10002122	0	0	0	0	0	0	0	0	0	0
molybdopterin guanine dinucleotide biosynthesis [Shigella sonnei]	CGI_10002123	0	0	0	0	0	0	0	0	0	0
molybdenum cofactor biosynthesis [Shigella sonnei]	CGI_10002124	0	0	0	0	0	0	0	0	0	0
molybdenum cofactor biosynthesis B [Shigella sonnei]	CGI_10002125	0	0	0	0	0	0	0	0	0	0
conserved transferase with NAD(P)-binding Rossmann-fold domain [Escherichia coli ]	CGI_10002126	0	0	0	0	0	0	0	0	0	0
excinuclease ABC subunit B [Escherichia coli]	CGI_10002127	0	0	0	0	0	0	0	0	0	0
dethiobiotin synthetase [Escherichia coli]	CGI_10002128	0	0	0	0	0	0	0	0	0	0
8-amino-7-oxononanoate synthase [Escherichia coli]	CGI_10002130	0	0	0	0	0	0	0	0	0	0
biotin synthase [Escherichia coli]	CGI_10002132	0	0	0	0	0	0	0	0	0	0
Tail fiber partial	CGI_10002135	0	0	0	0	0	0	0	0	0	0
protease [Escherichia coli]	CGI_10002137	0	0	0	0	0	0	0	0	0	0
DNA packaging Nu1 [Shigella sonnei]	CGI_10002139	0	0	0	0	0	0	0	0	0	0
complement C1q 4	CGI_10002140	0	0	0	0	0	0	0	0	0	0
complement C1q 4	CGI_10002141	0	0	0	0	0	0	0	0	0	0
Arylacetamide deacetylase	CGI_10002142	0	0	0	0	0	0	0	0	0	0
epidermal growth factor receptor-like isoform X1	CGI_10002143	0	0	0	0	0	0.551676575423491	0	0	0	0
zinc finger MYM-type 3-like [Crassostrea gigas]	CGI_10002144	0	0	0	0	0	0	0	0	0	0
A-agglutinin anchorage subunit-like	CGI_10002145	0	0	0	0	0	0	0	0	0	0
ADAM family mig-17	CGI_10002146	0	0	0	0	0	0	0	0	0	0
zinc metallo ase disintegrin VMP-II-like	CGI_10002147	0	0	0	0	0	0	0	0	0	0
Ficolin-2	CGI_10002148	0	0	0	0	0	0	0	0	0	0
Ficolin-2	CGI_10002149	0	0	0	0	0	0	0	0	0	0
BTB POZ domain-containing 1-like	CGI_10002150	0	0	0	0	0	-0.549980819251221	0	0	0	0
EGF and Hyalin and GCC2 GCC3 domain containing	CGI_10002151	0	0	0	0	0	0	0	0	0	0
hypothetical protein CGI_10002152	CGI_10002152	0	0	0	0	0	0	0	0	0	0
hypothetical protein CGI_10002153	CGI_10002153	0	0	0	0	0	0	0	0	0	0
tryptophan--tRNA mitochondrial	CGI_10002154	0	0	0	0	0	0	0	0	0	0
PREDICTED: uncharacterized protein LOC105347575 [Crassostrea gigas]	CGI_10002155	0	0	0	0	0	0	0	0	0	0
tigger transposable element-derived 4-like	CGI_10002156	0	0	0	0	0	0	0	0	0	0
hypothetical protein CGI_10002158	CGI_10002158	0	0	0	0	0	0	0	0	0	0
hypothetical protein CGI_10002159	CGI_10002159	0	0	0	0	0	0	0	0	0	0
3-ketoacyl- mitochondrial	CGI_10002160	0	0	0	0	0	-0.261515587794635	0	0	0	0
Phenylserine dehydratase	CGI_10002161	0	0	0	0	0	0	0	0	0	0
hypothetical protein CGI_10002162	CGI_10002162	0	0	0	0	0	0	0	0	0	0
hypothetical protein CGI_10002163	CGI_10002163	0.765624195136408	0	0	0	0	1.2480950250294	0	0	0	0
hypothetical protein CGI_10002164	CGI_10002164	-0.677975282818138	0	0	0	0	2.34947547181931	0	0	0	0
hypothetical protein CGI_10002165	CGI_10002165	0	0	0	0	0	0	0	0	0	0
transforming growth factor-beta-induced ig-h3-like [Crassostrea gigas]	CGI_10002166	0	-0.529741614085686	0	0	0	0.683719187859435	0	0	0	0
hypothetical protein CGI_10002167	CGI_10002167	-0.368653519987553	0	0	0	0	1.57202869056789	0	0	0	0
jmjC domain-containing 8	CGI_10002168	0.245984489865286	0	0	0	0	-0.418860474908371	0	0	0	0
DNA-directed RNA polymerase III subunit RPC8	CGI_10002169	0	0	0	0	0	0	0	0	0	0
hypothetical protein CGI_10002170	CGI_10002170	0	0	0	0	0	0	0	0	0	0
hypothetical protein CGI_10002171	CGI_10002171	0	0	0	0	0	0	0	0	0	0
PREDICTED: uncharacterized protein LOC105335854 [Crassostrea gigas]	CGI_10002172	0	0	0	0	0	0	0	0	0	0
[Trichoplax adhaerens]	CGI_10002173	0	0	0	0	0	-0.708597754478675	0	0	0	0
hypothetical protein CGI_10002175	CGI_10002175	0	0	0	0	0	0	0	0	0	0
Zinc finger E-box-binding homeobox 2	CGI_10002176	0	0	0	0	0	0	0	0	0	0
Zinc finger E-box-binding homeobox 2	CGI_10002177	0	0	0	0	0	0	0	0	0	0
FMRFamide-activated amiloride-sensitive sodium channel isoform X1 [Aplysia californica]	CGI_10002178	0	0	0	0	0	0	0	0	0	0
cell cycle regulator Mat89Bb like	CGI_10002179	0	0	0	0	0	0	0	0	0	0
EF-hand calcium-binding domain-containing 10-like	CGI_10002180	0	0	0	0	0	-0.356778970278756	0	0	0	0
macrophage-expressed gene 1 -like [Crassostrea gigas]	CGI_10002181	0	0	0	0	0	0	0	0	0	0
Cytochrome P450 20A1	CGI_10002182	0.382013574902002	0	0	0	0	0.727011122648124	0	0	0	0
PREDICTED: uncharacterized protein LOC105331554 [Crassostrea gigas]	CGI_10002184	0	0	0	0	0	-1.16202794823233	0	0	0	0
receptor-type tyrosine- phosphatase F-like isoform X2	CGI_10002185	0	0	0	0	0	0	0	0	0	0
hypothetical protein CGI_10002186	CGI_10002186	0	0	0	0	0	0	0	0	0	0
neural cell adhesion molecule 1-like	CGI_10002187	0	0	0	0	0	0	0	0	0	0
hypothetical protein CGI_10002188	CGI_10002188	0	0	0	0	0	0	0	0	0	0
sacsin-like [Acropora digitifera]	CGI_10002191	0	0	0	0	0	0	0	0	0	0
insulin-like growth factor-binding complex acid labile subunit	CGI_10002192	0	0	0	0	0	0	0	0	0	0
sodium-coupled neutral amino acid transporter 11	CGI_10002193	-0.406629764749631	0	0	0	0	0	0	0	0	0
[Laccaria bicolor S238N-H82]	CGI_10002194	0	0	0	0	0	0	0	0	0	0
phospholipid-transporting ATPase IF	CGI_10002195	0	0	0	0	0	0	0	0	0	0
aldose 1-epimerase-like	CGI_10002196	0	0	0	0	0	0	0	0	0	0
aminopeptidase N	CGI_10002198	0	0	0	0	0	0	0	0	0	0
phosphoglycerate kinase	CGI_10002199	0	0	0	0	0	0	0	0	0	0
porphobilinogen deaminase [Mannheimia haemolytica]	CGI_10002201	0	0	0	0	0	0	0	0	0	0
leucine--tRNA ligase [Pseudoalteromonas rubra]	CGI_10002204	0	0	0	0	0	0	0	0	0	0
ABC transporter ATP-binding	CGI_10002205	0	0	0	0	0	0	0	0	0	0
peptidyl-tRNA hydrolase [Brachyspira hyodysenteriae]	CGI_10002209	0	0	0	0	0	0	0	0	0	0
glycerate dehydrogenase	CGI_10002213	0	0	0	0	0	0	0	0	0	0
hypothetical protein CGI_10002214	CGI_10002214	0	0	0	0	0	0	0	0	0	0
hypothetical protein CGI_10002215	CGI_10002215	0	0	0	0	0	0	0	0	0	0
cell differentiation RCD1 homolog	CGI_10002216	0	0	0	0	0	0	0	0	0	0
MKRN2 opposite strand	CGI_10002217	0	0	0	0	0	0	0	0	0	0
E3 SUMO- ligase NSE2 isoform X1 [Macaca mulatta]	CGI_10002218	0	0	0	0	0	-0.772936290613013	0	0	0	0
serine incorporator 1-like isoform X4	CGI_10002219	-0.41287537750602	0	0	0	0	0.443018234319949	0	0	0	0
[Nematostella vectensis]	CGI_10002220	0	0	0	0	0	0	0	0	0	0
Tripartite motif-containing 2	CGI_10002221	0	0	0	0	0	0	0	0	0	0
Tripartite motif-containing 38	CGI_10002222	0	0	0	0	0	0	0	0	0	0
hypothetical protein CGI_10002223	CGI_10002223	0	0	0	0	0	0	0	0	0	0
Choline ethanolamine kinase	CGI_10002224	0	0	0	0	0	0.715719451691369	0	0	0	0
Kinesin KIF17	CGI_10002225	0	0	0	0	0	0	0	0	0	0
26S proteasome non-ATPase regulatory subunit 2	CGI_10002226	0	0	0	0	0	-0.651768880025031	0	0	0	0
Kinesin KIF6	CGI_10002227	0	0	0	0	0	0.506032040364977	0	0	0	0
poly(A) polymerase type 3-like	CGI_10002228	0	0	0	0	0	0	0	0	0	0
seipin [Orussus abietinus]	CGI_10002229	0	0	0	0	0	0	0	0	0	0
Menin	CGI_10002230	-0.426671176663867	0	0	0	0	0	0	0	0	0
Cleft lip and palate transmembrane partial	CGI_10002231	0	0	0	0	0	0	0	0	0	0
E3 ubiquitin- ligase Praja- partial	CGI_10002232	0	0	0	0	0	0	0	0	0	0
tyrosine- kinase Fer-like	CGI_10002233	0	0	0	0	0	0	0	0	0	0
tripartite motif-containing 2-like [Crassostrea gigas]	CGI_10002234	0	0	0	0	0	0	0	0	0	0
Complement C1q 4	CGI_10002235	0	0	0	0	0	0	0	0	0	0
hypothetical protein CGI_10002236	CGI_10002236	0	0	0	0	0	0	0	0	0	0
Tripartite motif-containing 3	CGI_10002237	0	0.540930296086534	0	0	0	0	0	0	0	0
Tripartite motif-containing 2	CGI_10002238	0.452082122527767	0	0	0	0	0	0	0	0	0
Tripartite motif-containing 2	CGI_10002239	0	0.512439910998309	0	0	0	0	0	0	0	0
follistatin-related 5-like	CGI_10002240	0	0	0	0	0	0	0	0	0	0
EF-hand calcium-binding domain-containing 11-like	CGI_10002241	0.244079090742308	0	0	0	0	0	0	0	0	0
F-box only 11	CGI_10002242	0	0	0	0	0	0	0	0	0	0
WD repeat-containing 92	CGI_10002243	0	0	0	0	0	0	0	0	0	0
hypothetical protein CGI_10002244	CGI_10002244	0	0	0	0	0	0	0	0	0	0
hypothetical protein CGI_10002245	CGI_10002245	0	0	0	0	0	0.645589553017441	0	0	0	0
[Nematostella vectensis]	CGI_10002246	0.316565652448209	0	0	0	0	1.27783831719507	0	0	0	0
Complement C1q 2	CGI_10002247	0	0	0	0	0.558929	0	0	0	0	0
Kyphoscoliosis peptidase	CGI_10002248	0	0	0	0	0	-0.542423200640742	0	0	0	0
Tripartite motif-containing 2	CGI_10002249	0	0	0	0	0	0	0	0	0	0
Beta-1,4-N-acetylgalactosaminyltransferase bre-4	CGI_10002250	0	0	0	0	0	0	0	0	0	0
Baculoviral IAP repeat-containing 2	CGI_10002251	0	0	0	0	0	0	0	0	0	0
28 kDa heat- and acid-stable phospho -like	CGI_10002252	0.214972501961819	0	0	0	0	0	0	0	0	0
BUD31 homolog	CGI_10002253	0	0	0	0	0	0	0	0	0	0
sodium potassium calcium exchanger 4	CGI_10002254	0	0	0	0	0	0	0	0	0	0
multiple epidermal growth factor-like domains 10	CGI_10002255	0	0	0	0	0	0	0	0	0	0
kinesin KIF28P	CGI_10002256	0	0	0	0	0	0	0	0	0	0
calpain-7 isoform X1	CGI_10002257	0	0	0	0	0	0	0	0	0	0
fibrinogen C domain-containing 1-like	CGI_10002258	0	0	0	0	0	0	0	0	0	0
DNA polymerase III polC-type [Crassostrea gigas]	CGI_10002259	0	0	0	0	0	0	0	0	0	0
Maternal exuperantia-1	CGI_10002260	0	0	0	0	0	0	0	0	0	0
TAR DNA-binding 43-like	CGI_10002261	-0.246047597448954	0	0	0	0	-0.445423058764439	0	0	0	0
hypothetical protein CGI_10002262	CGI_10002262	0	0	0	0	0	0	0	0	0	0
NEDD8	CGI_10002263	0	0	0	0	0	-0.33793251032223	0	0	0	0
Adenine phosphoribosyltransferase	CGI_10002264	0	0	0	0	0	-0.334562979659851	0	0	0	0
coiled-coil domain-containing 102A	CGI_10002265	0	0	0	0	0	0	0	0	0	0
Tripartite motif-containing 3	CGI_10002266	0	0	0	0	0	0	0	0	0	0
FAD-dependent oxidoreductase	CGI_10002273	0	0	0	0	0	0	0	0	0	0
family transcriptional regulator	CGI_10002275	0	0	0	0	0	0	0	0	0	0
2-aminoethylphosphonate--pyruvate transaminase	CGI_10002277	0	0	0	0	0	0	0	0	0	0
hypothetical protein CGI_10002283	CGI_10002283	0	0	0	0	0	0	0	0	0	0
ATP-dependent DNA helicase recQ	CGI_10002284	0	0	0	0	0	0	0	0	0	0
dynein heavy chain axonemal-like	CGI_10002285	0	0	0	0	0	0	0	0	0	0
Disintegrin and metallo ase domain-containing 10	CGI_10002286	0	0	0	0	0	0	0	0	0	0
Heat shock 70 kDa 12B	CGI_10002287	0	0	0	0	0	0	0	0	0	0
hypothetical protein CGI_10002288	CGI_10002288	0	0	0	0	0	0	0	0	0	0
talin-2-like isoform X4	CGI_10002289	0	0	0	0	0	0	0	0	0	0
multiple epidermal growth factor-like domains 10	CGI_10002290	0	0	0	0	0	0	0	0	0	0
Prostaglandin E2 receptor EP3 subtype	CGI_10002291	0	0	0	0	0	0	0	0	0	0
phosphatidylinositol phosphatase PTPRQ-like isoform X1 [Crassostrea gigas]	CGI_10002292	0	0	0	0	0	0	0	0	0	0
leucine-rich repeat-containing 63 isoform X1 [Lepisosteus oculatus]	CGI_10002293	0	0	0	0	0	0	0	0	0	0
SPRY domain-containing 7-like	CGI_10002294	0	0	0	0	0	0	0	0	0	0
Mitochondrial fission 1	CGI_10002295	0	0	0	0	0	-0.408578755450468	0	0	0	0
F-box only 36-like	CGI_10002296	0	0	0	0	0	-0.223996807721393	0	0	0	0
heparan-sulfate 6-O-sulfotransferase 2 [Stomoxys calcitrans]	CGI_10002297	0	0	0	0	0	0	0	0	0	0
[truncated: 26,028 more rows]

## Sheet: Immune effector process
	Genes	F1 Day2	F1 Day10	F1 Day120 H0	F1 Day120 H6	F1 Day120 H12	F2 Day10	F2 Day120 H0	F2 Day120 H3	F2 Day120 H6	F2 Day120 H12
2 -5 -oligoadenylate synthase 1	CGI_10004067	0	0	0	0	0	0	0	0	0	0
2 -5 -oligoadenylate synthase 1A-like	CGI_10017356	0.615073799665049	0	0	0	0	0	0.493749442909449	0	0	0
AChain Crystal Structure Of An Inhibitor-bound Syk	CGI_10001591	0	0	0	0	0	0	0	0	0	0
argonaute-2 isoform X1 [Tribolium castaneum]	CGI_10020511	-0.676281840327992	0	0	0	0	0	0	0	0	0
argonaute-2-like isoform X1	CGI_10008155	0	0	0	0	0	0.275147943672861	0	0	0	0
ATP-dependent RNA helicase A isoform X1	CGI_10017772	0	0	0	0	0	0	0	0	0	0
ATP-dependent RNA helicase DDX1	CGI_10011752	0	0	0	0	0	-0.407621110404146	0	0	0	0
ATP-dependent RNA helicase DHX57	CGI_10015258	0	0	0	0	0	-0.443852746826125	0	0	0	0
ATP-dependent RNA helicase DHX8	CGI_10024607	-0.235297608608224	0	0	0	0	0	0	0	0	0
CCAAT enhancer-binding gamma	CGI_10026305	0	0	0	0	0	0	0	0	0	0
Cu Zn superoxide dismutase variant 1 [Taeniopygia guttata]	CGI_10021360	-0.428281081739148	0	0	0	0	0.882507106360178	0	0	0	0
cyclic GMP-AMP synthase	CGI_10023477	0	0	0	0	0	0	0	0.534254174393513	0	0
cyclic GMP-AMP synthase-like isoform X1 [Crassostrea gigas]	CGI_10023476	0	0	0	0	0	0	0	0	0	0
Ddx58 partial	CGI_10010457	0	0	0	0	0	0.521207420738704	0	0	0	0
deoxynucleoside triphosphate triphosphohydrolase SAMHD1	CGI_10014892	0	0	0	0	0	0	0	0	0	0
deoxynucleoside triphosphate triphosphohydrolase SAMHD1	CGI_10022879	0	0	0.707413689811321	0	0	0	0	0.804603249724792	0	0
deoxynucleoside triphosphate triphosphohydrolase SAMHD1	CGI_10022880	0	0	0.789575918600421	0	0	0	0.602865072595672	1.01542013742128	0.639481970374877	0
deoxynucleoside triphosphate triphosphohydrolase SAMHD1-like	CGI_10003183	0	0	0.65978360341063	0	0	0	0	0.698193851385058	0.587085724197395	0
deoxynucleoside triphosphate triphosphohydrolase SAMHD1-like	CGI_10006081	0	0	0	0	0	0	0	0	0	0
deoxynucleoside triphosphate triphosphohydrolase SAMHD1-like	CGI_10015980	0	0	0	0	0	0	0	0	0	0
deoxynucleoside triphosphate triphosphohydrolase SAMHD1-like isoform X1 [Priapulus caudatus]	CGI_10003182	0	0	0	0	0	0	0	0	0	0
DNA mismatch repair Mlh1	CGI_10025638	0	0	0	0	0	0	0	0	0	0
DNA mismatch repair Mlh1-like [Aplysia californica]	CGI_10006861	0	0	0	0	0	0	0	0	0	0
DNA mismatch repair Msh2	CGI_10025856	0	0	0	0	0	-0.97796742478585	0	0	0	0
DNA-directed RNA polymerase III subunit RPC1	CGI_10012624	-0.461689200015577	0	0	0	0	-0.502658992089911	0	0	0	0
DNA-directed RNA polymerase III subunit RPC6	CGI_10017097	0	0	0	0	0	-0.460436238049175	0	0	0	0
Double-stranded RNA-specific adenosine deaminase	CGI_10009626	0	0	0	0	0	0.615439437389216	0	0	0	0
Double-stranded RNA-specific adenosine deaminase	CGI_10010327	0	0	0	0	0	-0.574421485085957	0	0	0	0
Double-stranded RNA-specific adenosine deaminase	CGI_10012998	0	0	0	0	0	0	0.573037861886547	0.851235351650266	0.540726495282659	0.602894745562023
double-stranded RNA-specific adenosine deaminase-like	CGI_10005182	0	0	0	0	0	0	0	0	0	0
double-stranded RNA-specific adenosine deaminase-like	CGI_10009627	0	0	0	0	0	0	0	0	0	0
double-stranded RNA-specific editase 1 isoform X1	CGI_10024077	0	0	0	0	0	0	0	0	0	0
double-stranded RNA-specific editase 1 isoform X2 [Nasonia vitripennis]	CGI_10024076	0	0	0	0	0	0	0	0	0	0
double-stranded RNA-specific editase 1- partial	CGI_10004273	0	0	0	0	0	-0.566166709053606	0	0	0	0
E3 ubiquitin- ligase RNF168 [Gekko japonicus]	CGI_10012050	0	0	0	0	0	0	0	0	0	0
endoribonuclease Dicer-like	CGI_10015093	0	0	0	0	0	0	0	0	0	0
exosome complex component RRP41-like	CGI_10024343	0	0	0	0	0	-0.505727993851994	0	0	0	0
Extracellular superoxide dismutase [Cu-Zn] [Crassostrea gigas]	CGI_10004092	0	0	0	0	0	0	0	0	0	0
Extracellular superoxide dismutase [Cu-Zn] [Crassostrea gigas]	CGI_10018833	0	0	0	0	0	0	0	0	0	0
Extracellular superoxide dismutase [Cu-Zn] [Crassostrea gigas]	CGI_10026148	0	0	0	0	0	0	0	0	0	0
gamma-interferon-inducible lysosomal thiol reductase-like	CGI_10008156	0.454001209518898	0	0	0	0	0	0	0	0	0
gamma-interferon-inducible lysosomal thiol reductase-like	CGI_10014397	0.353598271068281	0	0	0	0	0	0	0	0	0
Integrator complex subunit 9-like	CGI_10009243	0	0	0	0	0	0.343305324466992	0	0	0	0
integrin beta-PS-like	CGI_10009281	-0.446862585852327	0	0	0	0	0	0	0	0	0
interferon alpha-inducible 27 2B	CGI_10014768	0	0	0	0	0	0	0	0	0	0
interferon alpha-inducible 27 2B isoform X4	CGI_10014769	0	0	0	0	0	0	0	0	0	0
Interferon regulatory factor 2	CGI_10005133	0	0	0	0	0	0	0	0	0	0
Interferon regulatory factor 2	CGI_10021170	0.42046167581659	0	0	0	0	0.505704457400814	0.670941340892992	0	0	0
interferon regulatory factor 2	CGI_10021171	0	0.534492238463023	0	0	0	0	0	0	0	0
interferon regulatory factor 2-binding -like	CGI_10020482	0	0	0	0	0	0	0	0	0	0
interferon regulatory factor 8	CGI_10003270	-0.38833857536385	0	0	0	0	0	0	0	0	0
Interferon-induced 44	CGI_10001635	0	0	0	0	0	0	0	0	0	0
Interferon-induced 44	CGI_10006757	0	0	0	0	0	0	0	0	0	0
Interferon-induced 44	CGI_10010541	0	0	0	0	0	0	0	0	0	0
Interferon-induced 44	CGI_10010774	0	0	0	0	0	0	0	0	0	0
Interferon-induced 44	CGI_10011184	0	0	0	0	0	0	0	0	0	0
Interferon-induced 44	CGI_10011954	0.435154234439539	0	0	0	0	0	0	0	0	0
Interferon-induced 44	CGI_10013762	0	0	0	0	0	0	0	0	0	0
Interferon-induced 44	CGI_10014533	0	0	0	0	0	0	0	0	0	0
Interferon-induced 44	CGI_10019093	0.376619751607141	0	0	0	0	0.642084370394174	0	0	0	0
interferon-induced 44-like	CGI_10010773	0	0	0	0	0	0	0	0	0	0
interferon-induced 44-like [Crassostrea gigas]	CGI_10000661	0	0	0	0	0	0	0	0	0	0
interferon-induced 44-like [Crassostrea gigas]	CGI_10006756	0	0	0	0	0	0	0.808638045623392	0.956085531131817	0.815185207495953	0
interferon-induced 44-like [Crassostrea gigas]	CGI_10011953	0.447229408347284	0	0	0	0	0	0	0	0	0
interferon-induced 44-like [Crassostrea gigas]	CGI_10014532	0	0	0	0	0	0	0	0	0	0
interferon-induced 44-like [Crassostrea gigas]	CGI_10024068	0	0	0	0	0	0	0	0	0	0
interferon-induced 44-like [Crassostrea gigas]	CGI_10024070	0	0	0	0	0	0	0	0	0	0
interferon-induced 44-like [Crassostrea gigas]	CGI_10024072	0	0	0	0	0	0	0	0	0	0
Interferon-induced helicase C domain-containing 1	CGI_10016989	0	0	0	0	0	0	0	0.499765036796232	0	0
Interferon-induced helicase C domain-containing 1	CGI_10018209	0	0	0	0	0	-1.30308035694069	0	0	0	0
Interferon-induced helicase C domain-containing 1	CGI_10024393	0	0	0	0	0	0	0	0	0	0
interferon-related developmental regulator 1-like	CGI_10007060	0	0	0	0	0	0	0	0	0	0
interferon-related developmental regulator 1-like	CGI_10013896	0	0	0	0	0	0	0	0	0	0
Leucine-rich repeat-containing 74A	CGI_10010170	0	0	0	0	0	0	0	0	0	0
lin-9 homolog	CGI_10017476	0	0	0	0	0	-0.409976271475101	0	0	0	0
Microprocessor complex subunit DGCR8	CGI_10006425	0	0	0	0	0	-0.336522543231158	0	0	0	0
Mitofusin-2 [Crassostrea gigas]	CGI_10025826	0	0	0	0	0	0	0	0	0	0
mitofusin-2-like isoform X2	CGI_10010147	0	0	0	0	0	0	0	0	0	0
mitogen-activated kinase 1-like	CGI_10011782	-0.3385495264559	0	0	0	0	0	0	0	0	0
Nematostella vectensis	CGI_10025133	0	0	0	0	0	0.689213147669957	0	0	0	0
nucleolar RNA helicase 2-like	CGI_10021169	0.205322539445862	0	0	0	0	-0.678543959654177	0	0	0	0
phosphatidylinositol 3,4,5-trisphosphate 3-phosphatase and dual-specificity phosphatase PTEN	CGI_10019862	0	0	0	0	0	0	0	0	0	0
Piwi 1	CGI_10008757	-0.308174682149851	0	0	0	0	0	0	0	0	0
piwi 1	CGI_10014604	-0.253802741662845	0	0	0	0	0	0	0	0	0
Piwi 1	CGI_10027909	0	0	0	0	0	0	0	0	0	-0.567834168219069
probable ATP-dependent RNA helicase DDX27	CGI_10004263	0	0	0	0	0	-0.521562518904361	0	0	0	0
probable ATP-dependent RNA helicase DDX41	CGI_10022961	0.171459547050539	0	0	0	0	0	0	0	0	0
probable ATP-dependent RNA helicase DDX46	CGI_10021603	0	0	0	0	0	0	0	0	0	0
probable ATP-dependent RNA helicase DDX58	CGI_10010459	0	0	0	0	0	0	0	0	0	0
probable ATP-dependent RNA helicase DDX58	CGI_10022973	0	0.362004824727853	0	0	0	0	0	0	0	0
probable ATP-dependent RNA helicase DHX34	CGI_10006035	0	0	0	0	0	0	0	0	0	0
probable ATP-dependent RNA helicase DHX58	CGI_10003083	0	0	0	0	0	0	0.452357069709246	0	0	0
probable ATP-dependent RNA helicase YTHDC2	CGI_10022000	0	0	0	0	0	0	0	0	0	0
radical S-adenosyl methionine domain-containing 2	CGI_10018396	0	0	0	0	0	0.714715058335277	0	0.533132468689032	0	0
Ras-related C3 botulinum toxin substrate 1	CGI_10025622	-0.223762030169371	0	0	0	0	0.523435639242729	0	0	0	0
ribonuclease 3 isoform X2 [Copidosoma floridanum]	CGI_10005763	0	0	0	0	0	0	0	0	0	0
roquin-1 isoform X1 [Pelodiscus sinensis]	CGI_10019842	0	0	0	0	0	0	0	0	0	0
SAM and SH3 domain-containing 1 isoform X1	CGI_10022742	0	0	0	0	0	0	0	0	0	0
SAM domain and HD domain-containing	CGI_10022882	0	0	0	0	0	0	0	0	0	0
SID1 transmembrane family member 1 isoform X2	CGI_10028931	0	0	0	0	0	0	0	0	0	0
signal transducer and activator of transcription 5B [Ceratosolen solmsi marchali]	CGI_10017630	0	0	0	0	0	0	0	0	0	0
signal transducer and activator of transcription 5B-like	CGI_10028719	0	0	0	0	0	0	0	0	0	0
signal transducer and activator of transcription C-like isoform X1 [Crassostrea gigas]	CGI_10018867	-0.570076599073369	0	0	0	0	0.797049632376608	0	0	0	0
Signal transducer and transcription activator 6	CGI_10017629	0.55422654705338	0	0	0	0	0.293795928955277	0	0	0	0
signal transducer and transcription activator isoform X5 [Stomoxys calcitrans]	CGI_10005003	0	0	0	0	0	0	0	0	0	0
stimulator of interferon genes	CGI_10003079	0	0.734693920094576	0	0	0	0	0	0	0	0
stimulator of interferon genes -like isoform X3 [Crassostrea gigas]	CGI_10004069	0	0	0	0	0	0.993485551107672	0	0	0	0
stimulator of interferon genes -like isoform X3 [Crassostrea gigas]	CGI_10006439	0	0	0	0	0	0	0	0	0	0
stimulator of interferon genes -like isoform X3 [Crassostrea gigas]	CGI_10012051	0	0	0	0	0	0	0	0	0	0
stimulator of interferon genes -like isoform X3 [Crassostrea gigas]	CGI_10022970	0	0.62500030021928	0	0	0	0	0	0	0	0
stress-activated kinase JNK-like isoform X1 [Biomphalaria glabrata]	CGI_10020378	0	0	0	0	0	0	0	0	0	0
superoxide dismutase	CGI_10017958	0	0	0	0	0	-0.45195824477544	0	0	0	0
Superoxide dismutase [Cu-Zn]	CGI_10025077	-0.173000138155365	0	0	0	0	0.901048345574421	0	0	0	0
Superoxide dismutase [Mn] mitochondrial	CGI_10017307	-0.264635926124159	0	0	0	0	-0.352670485548525	0	0	0	0
superoxide dismutase extracellular [Callorhinchus milii]	CGI_10000265	0	0	0	0	0	0	0	0	0	0
superoxide dismutase extracellular [Callorhinchus milii]	CGI_10018834	0	0	0	0	0	0	0	0	0	0
superoxide dismutase isoform D [Drosophila melanogaster]	CGI_10021362	-0.662584091013824	0	0	0	0	0.848328599090448	0	0	0	0
suppressor of cytokine signaling 2-like	CGI_10019528	0	0	0	0	0	0	0	0	0	0
Suppressor of cytokine signaling 5	CGI_10016621	0	0	0	0	0	0	0	0	0	0
Suppressor of cytokine signaling 6	CGI_10026308	0	0	0	0	0	0	0	0	0	0
Suppressor of cytokine signaling partial	CGI_10010090	-0.270134826078815	0	0	0	0	0	0	0	0	0
transmembrane and TPR repeat-containing 2-like	CGI_10014319	0	0	0	0	0	0	0	0	0	0
Tubulin beta chain	CGI_10008567	0	0	0	0	0	0	0.472044721375947	0	0	0
Tyrosine- kinase partial	CGI_10024845	0	0	0	0	0	0	0	0	0	0
UDP-N-acetylglucosamine--peptide N-acetylglucosaminyltransferase 110 kDa subunit isoform X2	CGI_10009705	0	0	0	0	0	0	0	0	0	0
Zinc finger and BTB domain-containing 40	CGI_10026117	0	0	0	0	0	0	0	0	0	0
Zinc finger and BTB domain-containing 40	CGI_10026118	0	0	0	0	0	0	0	0	0	0
zinc finger CCCH domain-containing 10-like [Crassostrea gigas]	CGI_10018970	0	0	0	0	0	0	0	0	0	0
zinc finger CCCH domain-containing 11A [Myotis brandtii]	CGI_10022755	0.353966488459902	0	0	0	0	0.532504919896278	0	0	0	0
zinc finger CCCH domain-containing 13-like	CGI_10008570	0	0	0	0	0	0	0	0	0	0
zinc finger CCCH domain-containing 13-like	CGI_10021019	0	-0.254927061376208	0	0	0	0.510752343433027	0	0	0	0
zinc finger CCCH domain-containing 14-like	CGI_10017329	0	0	0	0	0	-0.400213756349636	0	0	0	0
Zinc finger CCCH domain-containing 15	CGI_10017018	0	0	0	0	0	-0.340417991950157	0	0	0	0
Zinc finger CCCH domain-containing 18	CGI_10026480	0	0	0	0	0	-0.389619154539745	0	0	0	0
Zinc finger CCCH domain-containing 3	CGI_10008713	0	0	0	0	0	0	0	0	0	0
zinc finger CCCH domain-containing 51-like	CGI_10014645	0	0	0	0	0	0	0	0	0	0

## Sheet: Response to bacterium
	Genes	F1 Day2	F1 Day10	F1 Day120 H0	F1 Day120 H6	F1 Day120 H12	F2 Day10	F2 Day120 H0	F2 Day120 H3	F2 Day120 H6	F2 Day120 H12
low affinity immunoglobulin epsilon Fc receptor-like isoform X2	CGI_10000359	0	0	0	0	0	0	0	0	0	0
[Nematostella vectensis]	CGI_10002246	0.316565652448209	0	0	0	0	1.27783831719507	0	0	0	0
[Nematostella vectensis]	CGI_10010346	0	0	0	0	0	0.534799455968557	0	0	0	0
[Nematostella vectensis]	CGI_10026070	-0.530375347199172	0	0	0	0	0.581842371521934	0	0	0	0
AAEL000556-PA [Aedes aegypti]	CGI_10023643	0	0	0	0	0	0	0	0	0	0
AAEL006456-PA [Aedes aegypti]	CGI_10008321	0	0	0	0	0	0	0	0	0	0
AAEL006456-PA [Aedes aegypti]	CGI_10015011	0.327056605994952	0	0	0	0	0	0	0	0	0
A-agglutinin anchorage subunit-like	CGI_10020508	0	0	0	0	0	0.77768843389459	0	0	0	0
ADP-ribosylation factor 4-like	CGI_10015534	0	0	0	0	0	0.407863890940049	0	0	0	0
Aggrecan core	CGI_10005274	0	0.643833420327308	0	0	0	0.887722094333978	0	0	0	0
Aggrecan core	CGI_10005781	0	0	0	0	0	0.518024951431972	0	0	0	0
Aggrecan core	CGI_10007353	0	0	0	0	0	0.796176448083424	0	0	0	0
Aggrecan core	CGI_10010033	0	0	0	0	0	0	0	-0.74597661174481	0	0
Aggrecan core	CGI_10016583	0.236328809023736	0.271155096201656	0.695658465685824	0	0	0.484097701346099	0	0	0	0
Aggrecan core	CGI_10018554	0	0	0	0	0	0	0	0	0	0
Aggrecan core	CGI_10018556	0	0	0	0	0	0	0	0	0	0
Aggrecan core	CGI_10019215	0	0	0	0	0	-1.50146072452863	0	0	0	0
Aggrecan core	CGI_10028066	0	0	0	0	0	0	0	0	0	0
alpha macroglobulin	CGI_10023721	-0.752753904219567	0	0	0	0	0	0	0	0	0
alpha-N-acetylgalactosamine-specific lectin-like [Crassostrea gigas]	CGI_10025848	0.674778024200152	0	0	0	0	0.34272001669656	0	0	0	0
Apoptotic chromatin condensation inducer in the nucleus	CGI_10022251	0.437388060931352	0	0	0	0	-0.345561055938991	0	0	0	0
asialoglyco receptor 1-like	CGI_10020694	0	0	0	0	0	0	0	0	0	0
Asialoglyco receptor 2	CGI_10003266	0	0	0	0	0	0.453166376273899	0	0	0	0
brain-specific angiogenesis inhibitor 1-like	CGI_10025240	0	0	0	0	0	0	0	0	0	0
C3 and PZP-like alpha-2-macroglobulin domain-containing 8	CGI_10024122	0.552144463749648	0	0	0	0	0	0	0	0	0
C3 and PZP-like alpha-2-macroglobulin domain-containing 8	CGI_10024123	0	0	0	0	0	0	0	0	0	0
cation-dependent mannose-6-phosphate receptor-like	CGI_10013150	0.543737899570582	0.377645048974722	0	0	0	0	0	0	0	0
cation-dependent mannose-6-phosphate receptor-like isoform X1	CGI_10012347	0	0	0	0	0	0	0	0	0	0
cation-dependent mannose-6-phosphate receptor-like isoform X2	CGI_10019056	0	0	0	0	0	0	0	0	0	0
CD109 antigen	CGI_10026294	-0.337406265811349	0	0	0	0	0.515344194131719	0	0	0	0
CD109 antigen-like	CGI_10003729	0	0	0	0	0	0.8615421874214	0	0	0	0
CD109 antigen-like	CGI_10004826	0	0	0	0	0	0	0	0	0	0
CD109 antigen-like	CGI_10015501	0	0	0	0	0	0.405998977204832	0	0	0	0
CD109 antigen-like	CGI_10021995	0	0	0	0	0	0	0	0	0	0
CD109 antigen-like	CGI_10023765	-0.396982767497704	0	0	0	0	0.484839548733886	0	0	0	0
CD209 antigen C isoform X2	CGI_10028777	0	0	0	0	0	0	0	0	0	0
CD209 antigen D	CGI_10003440	0	0	0	0	0	0	0	0	0	0
CDK5 regulatory subunit-associated 3	CGI_10023802	0	0	0	0	0	0	0	0	0	0
cell death abnormality 1-like	CGI_10019843	0	0	0	0	0	0.347810129470164	0	0	0	0
cell division control 42 homolog	CGI_10022948	-0.436200836586545	0	0	0	0	0	0	0	0	0
Chitotriosidase-1	CGI_10024867	0	0	0	0	0	0.906337671903609	0	0	0	0
collagen alpha-4(VI) chain-like	CGI_10007840	0	0.512514853707053	0	0	0	0	0	0	0	0
Collectin- partial	CGI_10003895	0	0	0	0	0	0	0	0	0	0
Collectin-12 [Crassostrea gigas]	CGI_10005326	0	0	0	0	0	0	0	0	0	0
Collectin-12 [Crassostrea gigas]	CGI_10006919	0	0	0	0	0	0	0	0	0	0
Collectin-12 [Crassostrea gigas]	CGI_10019184	0	0	0	0	0	0	0	0	0	0
Collectin-12 [Crassostrea gigas]	CGI_10024415	0	0	0	0	0	0	0	0	0	0
COMM domain-containing 3	CGI_10003823	0	0	0	0	0	0	0	0	0	0
C-type lectin	CGI_10015830	0	0	0	0	0	0	0	0	0	0
C-type lectin 1	CGI_10025691	0	0	0	0	0	0	0	0	0	0
C-type lectin domain family 10 member A-like isoform X1 [Crassostrea gigas]	CGI_10026561	0	0	0	0	0	0	0	0	0	0
C-type lectin domain family 3 member A	CGI_10012135	0	0	0	0	0	0.611469751496554	0	0.811879546418201	0	0
C-type lectin domain family 4 member F	CGI_10024932	0	0	0	0	0	0	0	0	0	0
C-type lectin domain family 4 member F	CGI_10024933	0	0	0	0	0	0	0	0	0	0
C-type lectin domain family 4 member M-like [Oreochromis niloticus]	CGI_10027654	-0.26470013363361	0	0	0	0	-0.580958673417468	0	0	0	0
C-type lectin domain family 5 member A	CGI_10019381	0	0	0	0	0	0.947613156494072	0	0	0	0
C-type lectin domain family member A-like	CGI_10022627	0	0	0	0	0	0	0	0	0	0
C-type lectin lectoxin-Lio3- partial	CGI_10009560	0	0	0	0	0	0.478080630122533	0	0	0	0
C-type lectin mannose-binding isoform-like	CGI_10005511	0	0	0	0	0	0	0	0	0	0
C-type lectin mannose-binding isoform-like	CGI_10012515	0	0	0	0	0	0	0	0	0	0
C-type lectin-like	CGI_10021658	0	0	0	0	0	0	0	0	0	0
C-type mannose receptor 2	CGI_10003643	0	0	0	0	0	0	0	0	0	0
C-type mannose receptor 2	CGI_10011673	0	0	0	0	0	0	0	0	0	0
C-type mannose receptor 2	CGI_10012778	0	0	0	0	0	0.467366952495683	0	0	0	0
C-type mannose receptor 2	CGI_10014511	0.478168924055762	0	0	0	0	0.541850987748133	0	0	0	0
C-type mannose receptor 2	CGI_10018516	0	0	0	0	0	0	0	0	0	0
C-type mannose receptor 2	CGI_10027555	0.350258930377541	0	0	0	0	0	0	0	0	0
C-type mannose receptor 2-like	CGI_10019379	0	0	0	0	0	0.799345443433048	0	0	0	0
CUB and sushi domain-containing 3-like	CGI_10019317	0	0	0	0	0	0	0	0	0	0
cyclin-dependent kinase 6	CGI_10001400	0	0	0	0	0	0	0	0	0	0.718176494568549
cysteine- acidic integral membrane -like	CGI_10023695	0	0	0	0	0	0.651814086269058	0	0	0	0
deleted in malignant brain tumors 1 -like	CGI_10021829	0	0	0	0	0.388338825142347	0	0	0	0	0
Endothelial cells scavenger receptor	CGI_10026204	0	0	0	0	0	0	0	0	0	0
Endothelial cells scavenger receptor	CGI_10026207	0	0	0	0	0	0	0	0	0	0
fem-1 homolog B	CGI_10025357	0	0.652230919746001	0	0	0	0	0	0	0	0
FRAS1-related extracellular matrix 1	CGI_10026597	-0.415640066779121	0	0	0	0	0	0	0	0	0
fungistatic metabolite	CGI_10002385	0	0	0	0	0	0.871608837858275	0	0	0	0
G- coupled receptor [Ixodes scapularis]	CGI_10025207	-0.309131413365143	0	0	0	0	0.373094690836905	0	0	0	0
galactose-specific lectin nattectin-like	CGI_10027808	0	0	0	0	0	0	0	0	0	0
galactose-specific lectin nattectin-like [Poecilia reticulata]	CGI_10010505	0	0	0	0	0	0.559091803818581	0	0	0	0
galactose-specific lectin nattectin-like isoform X2	CGI_10005141	0	0	0	0	0	0	0	0	0	0
galectin family xgalectin-IIa [Xenopus laevis]	CGI_10005550	0	0	0	0	0	0	0	0	0	0
galectin-4-like [Biomphalaria glabrata]	CGI_10023949	0	0	0	0	0	0	0	0	0	0
galectin-4-like isoform X1 [Crassostrea gigas]	CGI_10009751	0	0	0	0	0	0	0	0	0	0
galectin-4-like isoform X1 [Crassostrea gigas]	CGI_10014752	0	0	0	0	0	0	0	0	0	0
galectin-4-like isoform X1 [Crassostrea gigas]	CGI_10015449	-0.359130062757397	0	0	0	0	0	0	0	0	0
galectin-4-like isoform X1 [Crassostrea gigas]	CGI_10015451	0	0	0	0	0	0	0	0	0	0
galectin-5- partial	CGI_10023950	0	0	0	0	0	0	0	0	0	0
galectin-5-like isoform X1 [Crassostrea gigas]	CGI_10022940	0	0	0	0	0	0	0	0	0	0
galectin-8-like isoform X1	CGI_10022939	0.464464525326656	0	0	0	0	0	0	0	0	0
goose-type lysozyme 1 [Mytilus galloprovincialis]	CGI_10009905	0	0	0	0	0	0	0	0	0	0
Hemicentin- partial	CGI_10000503	0	0.288373353092863	0	0	0	0.39935784337476	0	0	0	0
Hemicentin-1	CGI_10018105	0.204353448930527	0	0	0	0	1.02961402460665	0	0	0	0
Hemicentin-1	CGI_10020290	0	0.286847955815045	0	0	0	0.707775922396996	0	0	0	0
Hemicentin-1	CGI_10020292	0.163535130247344	0	0	0	0	-0.339820833995318	0	0	0	0
hemolymph lipopolysaccharide-binding -like [Crassostrea gigas]	CGI_10003656	-0.343925642347524	0	0	0	0	0	0	0	0	0
hemolymph lipopolysaccharide-binding -like [Crassostrea gigas]	CGI_10021150	0	0	0	0	0	-0.972150801416793	0	0	0	0
hepatic lectin-like	CGI_10020693	0.35226248822815	0	0	0	0	0	0	0	0	0
hypothetical protein CGI_10021328	CGI_10021328	0	0	0	0	0	0	0	0	0	0
hypothetical protein CGI_10027638	CGI_10027638	0	0	0	0	0	0	0	0	0	0
kremen 2-like	CGI_10008038	0	0.446833546703415	0	0	0	0	0	0	0	0
lactose-binding lectin l-2-like	CGI_10005510	0	0	0	0	0	0	0	0	0	0
lactose-binding lectin l-2-like	CGI_10010248	0	0	0	0	0	0	0	0	0	0
lactose-binding lectin l-2-like	CGI_10027653	-0.224036928725008	0	0	0	0	0.611747153696392	0	0	0	0
location of vulva defective 1-like	CGI_10011074	-0.344728324084799	0	0	0	0	0.39408756349875	0	0	0	0
Low affinity immunoglobulin epsilon Fc receptor	CGI_10002838	0	0	0	0	0	0	0	-0.460302199032204	0	0
Low affinity immunoglobulin epsilon Fc receptor	CGI_10006368	0	0	0	0	0	0	0	0.722496088740598	0	0
Low affinity immunoglobulin epsilon Fc receptor	CGI_10016714	0	0	0	0	0	0	0	0	0	0
low affinity immunoglobulin epsilon Fc receptor	CGI_10027625	0	0	0	0	0	0	0	0	0	0
low affinity immunoglobulin epsilon Fc receptor isoform X1 [Chinchilla lanigera]	CGI_10014903	0	0	0	0	0	0	0	0	0	0
low affinity immunoglobulin epsilon Fc receptor isoform X1 [Rousettus aegyptiacus]	CGI_10011856	0	0	0	0	0	0	0	0	0	0
low affinity immunoglobulin epsilon Fc receptor-like isoform X2	CGI_10017464	0	0	0	0	0	0	0	0	0	0
Lysozyme	CGI_10024455	0	0	0	0	0	0	0	0	0	0
lysozyme	CGI_10024457	0	0	0	0	0	0	0	0	0	0
macrophage mannose receptor 1	CGI_10014755	0	0	0	0	0	0	0	0	0	0
Macrophage mannose receptor 1	CGI_10017998	0.240518069855356	0	0	0	0	0.576088645535747	0	0	0	-0.49809020554241
Macrophage mannose receptor 1	CGI_10025847	0	0	0	0	0	0	0	0	0	0
Macrophage mannose receptor 1	CGI_10027557	0	0	0	0	0	0	0	0	0	0
macrophage mannose receptor 1 isoform X2	CGI_10017879	0	0	0	0	0	0.645546073184166	0	0	0	0
macrophage mannose receptor 1-like	CGI_10001189	0	0	0	0	0	0	0	0	0	0
macrophage mannose receptor 1-like	CGI_10002753	0	0	0	0	0	0	0	0	0	0
macrophage mannose receptor 1-like	CGI_10002756	0	0	0	0	0	0	0	0	0	0
macrophage mannose receptor 1-like	CGI_10004277	0	0	0	0	0	0.751821451053395	0	0	0	0
macrophage mannose receptor 1-like	CGI_10010245	0	0	0	0	0	0.492146629069425	0	0	0	0
macrophage mannose receptor 1-like	CGI_10010246	-0.39934219968604	0	0	0	0	0	0	0	0	0
macrophage mannose receptor 1-like	CGI_10010247	0	0	0	0	0	0.836933744599563	0	0	0	0
macrophage mannose receptor 1-like	CGI_10012756	0.59280211536114	0	0	0	0	0.686402058039467	0	0	0	0
macrophage mannose receptor 1-like	CGI_10013598	0	0	0	0	0	0	0	0	0	0
macrophage mannose receptor 1-like	CGI_10022626	0	0	0	0	0	0	0	0	0	0
macrophage mannose receptor 1-like	CGI_10023978	0	0	0	0	0	0	0	0	0	0
macrophage mannose receptor 1-like	CGI_10028219	0	0	0	0	0	0	0	0	0	0
macrophage mannose receptor 1-like	CGI_10028583	0	3.49704151875818	0	0	0	0	0	0	0	0
Macrophage mannose receptor partial	CGI_10001743	0	0	0	0	0	1.48876162512599	0	0	0	0
Methylthioribose-1-phosphate isomerase	CGI_10021262	0	0	0	0	0	0	0	0	0	0
methyltransferase DDB_G0268948 isoform X1 [Aplysia californica]	CGI_10022082	0	0	0	0	0	0.545268114751623	0	0	0	0
multiple epidermal growth factor-like domains 10	CGI_10008310	0	0	0	0	0	0	0	0	0	0
N-acetylmuramoyl-L-alanine amidase	CGI_10001975	0	0	0	0	0	2.20070630501983	0	0	0	0
N-acetylmuramoyl-L-alanine amidase	CGI_10027186	0.67353498875141	0	0	0	0	0	0	0	0	-0.585433836073383
N-acetylmuramoyl-L-alanine amidase	CGI_10027187	0	0	0	0	0	0.587507473451768	0	0	0	0
N-acetylmuramoyl-L-alanine amidase	CGI_10027188	0	0	0	0	0	0.776280779117479	0	0	0	0
neurocan core	CGI_10024769	0	0	0	0	0	0	0	0	0	0
Neurocan core partial	CGI_10003119	0	0	0	0	0	0	0	0	0	0
neurogenic locus notch homolog 1-like	CGI_10010691	0	0	0	0	0	0	0	0	0	0
neurogenic locus Notch -like	CGI_10017889	0	0	0	0	0	0	0	0	0	0
Peptidoglycan recognition	CGI_10001545	0	0	0	0	0	0	0	0	0	0
Peptidoglycan recognition	CGI_10025288	0	0	0	-0.363595915487865	0	0.516474920755963	0	0	0	0
peptidoglycan-recognition SC2-like	CGI_10028092	0	0	0	0	0	0.522250804721311	0	0	0	0
perlucin	CGI_10018363	0	0	0	0	0	0	0	0	0	0
perlucin	CGI_10024093	0	0	0	0	0	0	0	0	0	0
perlucin	CGI_10026175	0.231744238268432	0	0	0	0	0	0	0	0	0
perlucin [Crassostrea gigas]	CGI_10010004	0.361367690711588	0	0	0	0	1.08427413465792	0	0	0	0
perlucin [Crassostrea gigas]	CGI_10014830	0	0	0	0	0	0	0	0	0	0
perlucin [Crassostrea gigas]	CGI_10015759	0	0	0	0	0	0	0	0	0	0
perlucin [Crassostrea gigas]	CGI_10016703	0	0	0	0	0	0.9801515847337	0	0	0	0
perlucin [Crassostrea gigas]	CGI_10026489	0	0	0	0	0	0	0	0	0	0
Perlucin [Crassostrea gigas]	CGI_10027922	0	0	0	0	0	0.683345373477511	0	0	0	0
perlucin [Crassostrea gigas]	CGI_10027935	0	0	0	0	0	0	0	0	0	0
perlucin 6	CGI_10012284	0	0	0	0	0	0.63908561760558	0	0.383283814278775	0	0
perlucin 6	CGI_10027921	0	0	0	0	0	0	0	0	0	0
perlucin isoform X1	CGI_10019375	0	0	0	0	0	0	0	0	0	0
perlucin isoform X2	CGI_10016584	0.452865876783211	0.279077977849078	0	0	0	0.420645132584876	0	0	0	0
perlucin-like	CGI_10002839	0	0	0	0	0	0	0	0	0	0
perlucin-like	CGI_10011669	0	0	0	0	0	1.07805933549365	0	0	0	0
perlucin-like	CGI_10018515	0	0	0	0	0	0	0	0	0	0
perlucin-like	CGI_10026912	0	0	0	0	0	0	0	0	0	0
perlucin-like [Crassostrea gigas]	CGI_10002963	0	0	0	0	0	0	0	0	0	0
perlucin-like [Crassostrea gigas]	CGI_10028113	0	0	0	0	0	0.931345181647656	0	0	0	0
perlucin-like isoform X1	CGI_10004933	0.256012911461787	0	0	0	0	0	0	0	0	0
perlucin-like isoform X1	CGI_10011670	0	0	0	0	0	0.963571916458613	0	0	0	0
perlucin-like isoform X2	CGI_10026922	0	0	0	0	0	0.704999717061538	0	0	0	0
PR domain zinc finger 16-like isoform X2	CGI_10005698	0	0	0	0	0	0	0	0	0	0
Pregnancy zone partial	CGI_10006874	0	0	0	0	0	0.333593596448128	0	0	0	0
probable pterin-4-alpha-carbinolamine dehydratase	CGI_10023126	0	0	0	0	0	-1.0980795715799	0	0	0	0
ras-related Rab-14	CGI_10018074	0	0	0	0	0	0	0	0	0	0
Receptor-type tyrosine- phosphatase kappa	CGI_10005177	0	0	0	0	0	0	0	0	0	0
recombining binding suppressor of hairless-like isoform X3 [Octopus bimaculoides]	CGI_10018383	0	0	0	0	0	0	0	0	0	0
salivary C-type lectin [Culex quinquefasciatus]	CGI_10016582	0.588200553171444	0	0	0	0	0.492207535648342	0	0	0	0
scavenger receptor cysteine-rich type 1 M130-like	CGI_10021084	0	0	0	0	0	1.72168433572611	0	0	0	0
Seryl-tRNA cytoplasmic	CGI_10024876	0	0	0	0	0	0	0	0	0	0
snaclec 3-like	CGI_10027962	0	0	0	0	0	0	0	0	0	0
sperm receptor for egg jelly-like	CGI_10003002	0	0	0	0	0	1.00921953183941	0	0	0	0
stabilizer of axonemal microtubules 1-like	CGI_10024211	0	-0.304305599237885	0	0	0	0	0	0	0	0
TATA element modulatory factor	CGI_10019159	0	0	0	0	0	0	0	0	0	0
titin-like isoform X2	CGI_10016849	0	0	0	0	0	0.824968742917917	0	0	0	0
Toll-like receptor 13	CGI_10000919	0	0	0	0	0	0	0	0	0	0
toll-like receptor 13 [Coturnix japonica]	CGI_10003267	0	0	0	0	0	0.487320327624004	0	0	0	0
tolloid 1	CGI_10027448	0	0	0	0	0	0	0	0	0	0
transcriptional regulator ATRX- partial	CGI_10018541	-0.383314330548601	0	0	0	0	0	0	0	0	0
Tumor suppressor candidate 2	CGI_10017218	0	0	0	0	0	-0.415651839866369	0	0	0	0
urocanate hydratase	CGI_10017690	0	0	0	0	0	0.806229072033193	0	0	0	0
von Willebrand factor A domain-containing 7-like	CGI_10008940	0	0	0	0	0	0	0	0	0	0
von Willebrand factor D and EGF domain-containing -like	CGI_10004828	0.467051797634825	0	0	0	0	0	0	0	0	0
von Willebrand factor type EGF and pentraxin domain-containing 1-like	CGI_10011253	0	0	0	0	0	0	0	0	0	0
von Willebrand factor type EGF and pentraxin domain-containing 1-like isoform X2 [Crassostrea gigas]	CGI_10014497	0	0	0	0	0	0	0	0	0	0
VWFA and cache domain-containing 1	CGI_10020742	0	0	0	0	0	0.525626036808558	0	0	0	0
WD repeat-containing on Y chromosome-like	CGI_10020264	0	0	0	0	0	0	0	0	0	0
Zinc metallo ase dpy- partial	CGI_10013133	0	0	0	0	0	-0.3831173326664	0	0	0	0
galactose-specific lectin nattectin-like	CGI_10013049	0	0	0	0	-0.615562815569972	0	0	0	0	0

## Sheet: Response to virus
	Genes	F1 Day2	F1 Day10	F1 Day120 H0	F1 Day120 H6	F1 Day120 H12	F2 Day10	F2 Day120 H0	F2 Day120 H3	F2 Day120 H6	F2 Day120 H12
2 -5 -oligoadenylate synthase 1	CGI_10004067	0	0	0	0	0	0	0	0	0	0
2 -5 -oligoadenylate synthase 1A-like	CGI_10017356	0.615073799665049	0	0	0	0	0	0.493749442909449	0	0	0
Activated CDC42 kinase 1	CGI_10014121	0	0	0	0	0	0	0	0	0	0
argonaute-2 isoform X1 [Tribolium castaneum]	CGI_10020511	-0.676281840327992	0	0	0	0	0	0	0	0	0
argonaute-2-like isoform X1	CGI_10008155	0	0	0	0	0	0.275147943672861	0	0	0	0
ATP-dependent RNA helicase A isoform X1	CGI_10017772	0	0	0	0	0	0	0	0	0	0
ATP-dependent RNA helicase chloroplastic-like [Parasteatoda tepidariorum]	CGI_10010105	0	0.369181439622217	0	0	0	0	0	0	0	0
ATP-dependent RNA helicase chloroplastic-like [Parasteatoda tepidariorum]	CGI_10021954	0	0	0	0	0	0	0	0	0	0
ATP-dependent RNA helicase DBP2	CGI_10006003	0	0	0	0	0	-0.327016865785561	0	0	0	0
ATP-dependent RNA helicase DDX1	CGI_10011752	0	0	0	0	0	-0.407621110404146	0	0	0	0
ATP-dependent RNA helicase DDX18	CGI_10023410	0	0	0	0	0	-0.631199632665386	0	0	0	0
ATP-dependent RNA helicase DDX19B	CGI_10007399	0	0	0	0	0	-0.320558344914923	0	0	0	0
ATP-dependent RNA helicase DDX1-like	CGI_10026654	0	0	0	0	0	-0.329860811149432	0	0	0	0
ATP-dependent RNA helicase ddx23- partial	CGI_10000956	0	0	0	0	0	-0.713515165082503	0	0	0	0
ATP-dependent RNA helicase DDX24	CGI_10010234	0	0	0	0	0	0	0	0	0	0
ATP-dependent RNA helicase DDX3Y-like isoform X2	CGI_10018336	-0.420650652002823	0	0	0	0	0	0	0	0	0
ATP-dependent RNA helicase DDX42	CGI_10018969	0	0	0	0	0	0	0	0	0	0
ATP-dependent RNA helicase DDX43	CGI_10024570	0	0	0	0	0	0	0	0	0	0
ATP-dependent RNA helicase DDX5 [Aplysia californica]	CGI_10014473	0	0	0	0	0	0	0	0	0	0
ATP-dependent RNA helicase DDX51-like	CGI_10010779	0	0	0	0	0	-0.399767735088715	0	0	0	0
ATP-dependent RNA helicase DDX54	CGI_10012605	0	0	0	0	0	-0.472842505930085	0	0	0	0
ATP-dependent RNA helicase DDX54	CGI_10020727	0	0	0	0	0	0	0	0	0	0
ATP-dependent RNA helicase DHX33	CGI_10018686	0	0	0	0	0	-0.457644667137025	0	0	0	0
ATP-dependent RNA helicase DHX36	CGI_10025988	0	0	0	0	0	-0.489752460524257	0	0	0	0
ATP-dependent RNA helicase DHX57	CGI_10015258	0	0	0	0	0	-0.443852746826125	0	0	0	0
ATP-dependent RNA helicase DHX8	CGI_10024607	-0.235297608608224	0	0	0	0	0	0	0	0	0
ATP-dependent RNA helicase DHX8-like	CGI_10020104	0	0	0	0	0	0	0	0	0	0
ATP-dependent RNA helicase glh-2-like	CGI_10023835	0	0	0	0	0	0	0	0	0	0
ATP-dependent RNA helicase me31b [Priapulus caudatus]	CGI_10021895	-0.423358083527594	0	0	0	0	-0.322504481687064	0	0	0	0
ATP-dependent RNA helicase partial	CGI_10026326	0	0	0	0	0	-0.365533770816759	0	0	0	0
ATP-dependent RNA helicase TDRD9	CGI_10023875	0	0	0	0	0	0	0	0	0	0
ATP-dependent RNA helicase TDRD9	CGI_10023876	0	0	0	0	0	0	0	0	0	0
cyclic GMP-AMP synthase	CGI_10023477	0	0	0	0	0	0	0	0.534254174393513	0	0
cyclic GMP-AMP synthase-like isoform X1 [Crassostrea gigas]	CGI_10023476	0	0	0	0	0	0	0	0	0	0
cyclin-dependent kinase 6	CGI_10001400	0	0	0	0	0	0	0	0	0	0.718176494568549
cyclin-dependent kinase 6	CGI_10013050	0	0	0	0	0	-0.387089033692576	0	0	0	0
Ddx58 partial	CGI_10010457	0	0	0	0	0	0.521207420738704	0	0	0	0
deoxynucleoside triphosphate triphosphohydrolase SAMHD1	CGI_10014892	0	0	0	0	0	0	0	0	0	0
deoxynucleoside triphosphate triphosphohydrolase SAMHD1	CGI_10022879	0	0	0.707413689811321	0	0	0	0	0.804603249724792	0	0
deoxynucleoside triphosphate triphosphohydrolase SAMHD1	CGI_10022880	0	0	0.789575918600421	0	0	0	0.602865072595672	1.01542013742128	0.639481970374877	0
deoxynucleoside triphosphate triphosphohydrolase SAMHD1-like	CGI_10003183	0	0	0.65978360341063	0	0	0	0	0.698193851385058	0.587085724197395	0
deoxynucleoside triphosphate triphosphohydrolase SAMHD1-like	CGI_10006081	0	0	0	0	0	0	0	0	0	0
deoxynucleoside triphosphate triphosphohydrolase SAMHD1-like	CGI_10015980	0	0	0	0	0	0	0	0	0	0
deoxynucleoside triphosphate triphosphohydrolase SAMHD1-like isoform X1 [Priapulus caudatus]	CGI_10003182	0	0	0	0	0	0	0	0	0	0
DNA repair RAD50-like	CGI_10023762	0	0	0	0	0	0	0	0	0	0
DNA repair RAD50-like isoform X1 [Octopus bimaculoides]	CGI_10023761	0.278001350406672	0	0	0	0	-0.546117803904706	0	0	0	0
DNA repair RAD50-like isoform X1 [Octopus bimaculoides]	CGI_10023763	0	0	0	0	0	-0.566491713045051	0	0	0	0
DNA-directed RNA polymerase III subunit RPC1	CGI_10012624	-0.461689200015577	0	0	0	0	-0.502658992089911	0	0	0	0
DNA-directed RNA polymerase III subunit RPC6	CGI_10017097	0	0	0	0	0	-0.460436238049175	0	0	0	0
Double-stranded RNA-specific adenosine deaminase	CGI_10009626	0	0	0	0	0	0.615439437389216	0	0	0	0
Double-stranded RNA-specific adenosine deaminase	CGI_10010327	0	0	0	0	0	-0.574421485085957	0	0	0	0
Double-stranded RNA-specific adenosine deaminase	CGI_10012998	0	0	0	0	0	0	0.573037861886547	0.851235351650266	0.540726495282659	0.602894745562023
double-stranded RNA-specific adenosine deaminase-like	CGI_10005182	0	0	0	0	0	0	0	0	0	0
double-stranded RNA-specific adenosine deaminase-like	CGI_10009627	0	0	0	0	0	0	0	0	0	0
double-stranded RNA-specific editase 1 isoform X1	CGI_10024077	0	0	0	0	0	0	0	0	0	0
double-stranded RNA-specific editase 1 isoform X2 [Nasonia vitripennis]	CGI_10024076	0	0	0	0	0	0	0	0	0	0
double-stranded RNA-specific editase 1- partial	CGI_10004273	0	0	0	0	0	-0.566166709053606	0	0	0	0
E3 ubiquitin- ligase AMFR	CGI_10018945	0	0	0	0	0	0	0	0	0	0
E3 ubiquitin- ligase AMFR-like	CGI_10018384	0.319367114800419	0	0	0	0	0	0	0	0	0
E3 ubiquitin- ligase AMFR-like	CGI_10018947	0	0	0	0	0	0.446352726649144	0	0	0	0
E3 ubiquitin- ligase ARI3 [Crassostrea gigas]	CGI_10023357	0.244316007548916	0	0	0	0	0.648260615898075	0	0	0	0.540363657034653
E3 ubiquitin- ligase Arkadia isoform X1 [Musca domestica]	CGI_10002686	-0.343883866057162	0	0	0	0	0	0	0	0	0
E3 ubiquitin- ligase arkadia-like	CGI_10024423	0	0	0	0	0	0	0	0	0	0
E3 ubiquitin- ligase Bre1-like	CGI_10013943	0	0	0	0	0	-0.421449509986364	0	0	0	0
E3 ubiquitin- ligase CBL-B-like isoform X1	CGI_10010268	-0.499936876041135	0	0	0	0	0	0	0	0	0
E3 ubiquitin- ligase DTX3L	CGI_10002381	0	0	0	0	0	0	0	0.538338404659318	0	0
E3 ubiquitin- ligase DTX3L	CGI_10006203	0	0	0	0	0	0	0	0	0	0
E3 ubiquitin- ligase DTX3L	CGI_10025470	0	0	0	0	0	0	0	0	0	0
E3 ubiquitin- ligase DTX3L-like	CGI_10012420	0	0	0	0	0	0	0	0	0	0
E3 ubiquitin- ligase DZIP3	CGI_10001309	0	0	0	0	0	0	0	0	0	0
E3 ubiquitin- ligase DZIP3-like isoform X1 [Acropora digitifera]	CGI_10018771	0	0	0	0	0	0.761521239522302	0	0	0	0
E3 ubiquitin- ligase HACE1 isoform X2	CGI_10009112	0.222109183567586	0	0	0	0	0	0	0	0	0
E3 ubiquitin- ligase HACE1-like isoform X2 [Biomphalaria glabrata]	CGI_10009742	0	1.17004255421907	0	0	0	0.465497385203186	0	0	0	0
E3 ubiquitin- ligase Hakai	CGI_10017967	0	0	0	0	0	0	0	0	0	0
E3 ubiquitin- ligase HECTD1	CGI_10019756	-0.273524452019679	0	0	0	0	0	0	0	0	0
E3 ubiquitin- ligase HECTD1	CGI_10022450	0	0.404901638913527	0	0	0	0	0	0	0	0
E3 ubiquitin- ligase HECTD3	CGI_10028530	0	0	0	0	0	-0.485636306795058	0	0	0	0
E3 ubiquitin- ligase HECTD3-like [Crassostrea gigas]	CGI_10028531	0	0	0	0	0	0	0	0	0	0
E3 ubiquitin- ligase HECW2-like	CGI_10007295	0	0	0	0	0	0	0	0	0	0
E3 ubiquitin- ligase HERC2	CGI_10005000	0	0	0	0	0	0	0	0	0	0
E3 ubiquitin- ligase HERC2	CGI_10009352	0	0	0	0	0	0	0	0	0	0
E3 ubiquitin- ligase HERC2	CGI_10021893	0.59161163034685	0.524506888345863	0	0	0	0	0	0	0.743278777107359	0
E3 ubiquitin- ligase HERC2	CGI_10023022	0	0	0	0	0	0	0	0	0	0
E3 ubiquitin- ligase HERC2	CGI_10023023	0	0	0	0	0	0	0	0	0	0
E3 ubiquitin- ligase HERC2-like	CGI_10015851	-0.284975434553717	0	0	0	0	0	0	0	0	0
E3 ubiquitin- ligase HUWE1	CGI_10000063	0	0	0	0	0	0	0	0	0	0
E3 ubiquitin- ligase HUWE1 isoform X5	CGI_10009575	-0.337159345846716	0	0	0	0	0	0	0	0	0
E3 ubiquitin- ligase listerin	CGI_10008361	0	0	0	0	0	-0.285083359866013	0	0	0	0
E3 ubiquitin- ligase LRSAM1-like [Octopus bimaculoides]	CGI_10005771	0	0	0	0	0	0.270112136311642	0	0	0	0
E3 ubiquitin- ligase MARCH4-like [Lingula anatina]	CGI_10001470	-0.42494203992211	0	0	0	0	0	0	0	0	0
E3 ubiquitin- ligase MARCH5	CGI_10009450	0	0	0	0	0	0	0	0	0	0
E3 ubiquitin- ligase MARCH5	CGI_10014555	0	0	0	0	0	0	0	0	0	0
E3 ubiquitin- ligase MARCH6	CGI_10017714	0	0	0	0	0	-0.241982281297313	0	0	0	0
E3 ubiquitin- ligase Mdm2-like isoform X1	CGI_10021730	0	0	0	0	0	0	0	0	0	0
E3 ubiquitin- ligase MGRN1-like isoform X2	CGI_10028226	0	0	0	0	0	0.368609890638356	0	0	0	0
E3 ubiquitin- ligase MIB1	CGI_10026036	-0.396697967292632	0	0	0	0	0	0	0	0	0
E3 ubiquitin- ligase MIB1-like isoform X1	CGI_10026035	0	0	0	0	0	0	0	0	0	0
E3 ubiquitin- ligase MIB1-like isoform X1 [Crassostrea gigas]	CGI_10018950	0	1.71610956245946	0	0	0	0	0	0	0	0
E3 ubiquitin- ligase MIB2	CGI_10006104	0	0.463388423812157	0	0	0	-0.571074626870363	0	0	0	0
E3 ubiquitin- ligase MIB2	CGI_10014040	0	0	0	0	0	0	0	0	0	0
E3 ubiquitin- ligase MIB2	CGI_10018431	0	0.422563150018076	0	0	0	0	0	0	0	0
E3 ubiquitin- ligase MIB2	CGI_10020677	0	0.520971562638995	0	0	0	0	0	0	0	0
E3 ubiquitin- ligase MIB2	CGI_10020681	0	0.381238601394299	0	0	0	0	0	0	0	0
E3 ubiquitin- ligase MIB2	CGI_10024105	0	0	0	0	0	0	0	0	0	0
E3 ubiquitin- ligase MIB2	CGI_10026441	0	0.492242949476897	0	0	0	0	0	0	0	0
E3 ubiquitin- ligase MIB2	CGI_10027062	0	0	0	0	0	-0.557757170007915	0	0	0	0
E3 ubiquitin- ligase MIB2	CGI_10027065	0	0	0	0	0	0	0	0	0	0
E3 ubiquitin- ligase Midline-1 isoform X1 [Anser cygnoides domesticus]	CGI_10003809	0	0	0	0	0	0	0	0	0	0
E3 ubiquitin- ligase MYCBP2-like	CGI_10015738	0	0	0	0	0	0	0	0	0	0
E3 ubiquitin- ligase MYLIP	CGI_10025995	0	0	0	0	0	0	0	0	0	0
E3 ubiquitin- ligase Nedd-4 isoform X1 [Wasmannia auropunctata]	CGI_10026424	0	0	0	0	0	0.369661543429393	0	0	0	0
E3 ubiquitin- ligase NEURL1B-like isoform X2 [Crassostrea gigas]	CGI_10012322	0	0	0	0	0	0	0	0	0	0
E3 ubiquitin- ligase NEURL1B-like isoform X2 [Crassostrea gigas]	CGI_10012323	0	0	0	0	0	0	0	0	0	0
E3 ubiquitin- ligase NEURL1B-like isoform X2 [Crassostrea gigas]	CGI_10012324	0	0	0	0	0	0.353565042807943	0	0	0	0
E3 ubiquitin- ligase NRDP1 isoform X1 [Microcebus murinus]	CGI_10012383	0	0	0	0	0	0	0	0	0	0
E3 ubiquitin- ligase parkin	CGI_10021871	0	0	0	0	0	0	0	0	0	0
E3 ubiquitin- ligase partial	CGI_10000747	-0.421415080245927	0	0	0	0	0	0	0	0	0
E3 ubiquitin- ligase partial	CGI_10025080	0	0	0	0	0	0	0	0	0	0
E3 ubiquitin- ligase PDZRN3-like	CGI_10011261	0	0	0	0	0	0.671459329704891	0	0	0	0
E3 ubiquitin- ligase RBBP6 isoform X3	CGI_10026783	0.35395051545119	0	0	0	0	0	0	0	0	0
E3 ubiquitin- ligase RFWD2	CGI_10009404	0	0	0	0	0	0	0	0	0	0
E3 ubiquitin- ligase rififylin	CGI_10024107	0	0	0	0	0	0.387143389299884	0	0	0	0
E3 ubiquitin- ligase RING2-like	CGI_10015457	0	0	0	0	0	0	0	0	0	0
E3 ubiquitin- ligase RNF103-like	CGI_10016416	-0.271453312092789	0	0	0	0	0.82559776382887	0	0	0	0
E3 ubiquitin- ligase RNF123-like	CGI_10004787	0	0	0	0	0	0	0	0	0	0
E3 ubiquitin- ligase RNF14	CGI_10020363	0	0	0	0	0	0	0	0	0	0
E3 ubiquitin- ligase RNF168 [Gekko japonicus]	CGI_10012050	0	0	0	0	0	0	0	0	0	0
E3 ubiquitin- ligase RNF170 isoform X2 [Monodelphis domestica]	CGI_10027437	0	0	0	0	0	0	0	0	0	0
E3 ubiquitin- ligase RNF19A	CGI_10008932	-0.264339511868109	0	0	0	0	0	0	0	0	0
E3 ubiquitin- ligase RNF213	CGI_10022372	0	0	0	0	0	0	0.366484316899042	0.454323945000449	0	0
E3 ubiquitin- ligase RNF213-like	CGI_10005452	0.311341240115553	0	0	0	0	0	0	0.532720259580399	0.38667128510471	0
E3 ubiquitin- ligase RNF213-like	CGI_10005453	0	0	0	0	0	0	0	0.374228755766939	0	0
E3 ubiquitin- ligase RNF213-like	CGI_10006476	0.333809400648088	0	0	0	0	0.682192370725484	0	0.748936530709214	0	0
E3 ubiquitin- ligase RNF213-like	CGI_10006477	0	0	0	0	0	0	0	0.924981534778263	0	0
E3 ubiquitin- ligase RNF213-like	CGI_10006478	0	0	0	0	0	0	0	0.524335485473931	0	0
E3 ubiquitin- ligase RNF213-like	CGI_10007361	-0.414341659107263	0	0	0	0	0	0	0.43822818001312	0	0
E3 ubiquitin- ligase RNF213-like	CGI_10007364	0.375125443225485	0	0	0	0	0	0	0.645583801403029	0.513656608248355	0
E3 ubiquitin- ligase RNF220-like isoform X1	CGI_10019110	0	0	0	0	0	0	0	0	0	0
E3 ubiquitin- ligase RNF31	CGI_10008665	0	0.326313957181186	0	0	0	0	0	0	0	0
E3 ubiquitin- ligase RNF38-like isoform X5 [Crassostrea gigas]	CGI_10023983	-0.225811330928262	0	0	0	0	0	0	0	0	0
E3 ubiquitin- ligase RNF38-like isoform X5 [Crassostrea gigas]	CGI_10023984	0	0	0	0	0	-0.275492786562145	0	0	0	0
E3 ubiquitin- ligase RNF43	CGI_10017504	0	-0.31929847312304	0	0	0	0	0	0	0	0
E3 ubiquitin- ligase RNF8-like	CGI_10027918	0	0	0	0	0	0	0	0	0	0
E3 ubiquitin- ligase SHPRH	CGI_10016368	0	0	0	0	0	0	0	0	0	0
E3 ubiquitin- ligase SMURF2	CGI_10024137	-0.317054623420348	0	0	0	0	0	0	0	0	0
E3 ubiquitin- ligase synoviolin	CGI_10024922	0	0	0	0	0	0	0	0	0	0
E3 ubiquitin- ligase synoviolin B-like	CGI_10016907	0	0	0	0	0	0	0	0	0	0
E3 ubiquitin- ligase TM129	CGI_10009475	0	0	0	0	0	0	0	0	0	0
E3 ubiquitin- ligase TRIM22-like [Lingula anatina]	CGI_10010865	0	-0.598053213775415	0	0	0	0.451604262635985	0	0	0	0
E3 ubiquitin- ligase TRIM23-like	CGI_10011992	0	0	0	0	0	0	0	0	0	0
E3 ubiquitin- ligase TRIM33	CGI_10011327	-0.211053099296029	0.312825610998567	0	0	0	0	0	0	0	0
E3 ubiquitin- ligase TRIM33	CGI_10012872	0	0	0	0	0	0.651811893242103	0	0	0	0
E3 ubiquitin- ligase TRIM33-like	CGI_10007151	0	0	0	0	0	0	0	0	0	0
E3 ubiquitin- ligase TRIM33-like isoform X1	CGI_10024121	0	0	0	0	0	0	0	0	0	0
E3 ubiquitin- ligase TRIM33-like isoform X2 [Crassostrea gigas]	CGI_10027982	0	0	0	0	0	0	0	0	0	0
E3 ubiquitin- ligase TRIM37	CGI_10017394	0	0	0	0	0	0.28258176900559	0	0	0	0
E3 ubiquitin- ligase TRIM56	CGI_10011103	0	0	0	0	0	0	0	0	0	0
E3 ubiquitin- ligase TRIM56-like [Lingula anatina]	CGI_10003394	0	0	0	0	0	0.876965879950299	0	0	0	0
E3 ubiquitin- ligase TRIM56-like [Lingula anatina]	CGI_10011458	0	0	0	0	0	0	0	0	0	0
E3 ubiquitin- ligase TRIM71-like	CGI_10006948	0	0	0	0	0	0	0	0	0	0
E3 ubiquitin- ligase TRIM71-like	CGI_10019207	-0.398482864610139	0	0	0	0	0.573915822664929	0	0	0	0
E3 ubiquitin- ligase TRIM71-like	CGI_10019296	0	0	0	0	0	0	0	0	0	0
E3 ubiquitin- ligase TRIM71-like isoform X2 [Crassostrea gigas]	CGI_10001673	0	0	0	0	0	0	0	0	0	0
E3 ubiquitin- ligase TRIM9-like	CGI_10022073	0	0	0	0	0	0	0	0	0	0
E3 ubiquitin- ligase TRIP12 isoform X2	CGI_10002922	0	0	0	0	0	0	0	0	0	0
E3 ubiquitin- ligase UBR2	CGI_10022943	-0.328941386612234	0	0	0	0	0	0	0	0	0
E3 ubiquitin- ligase UBR3	CGI_10001488	0	0	0	0	0	0	0	0	0	0
E3 ubiquitin- ligase UBR3-like	CGI_10007357	-0.334038133480932	0	0	0	0	0	0	0	0	0
E3 ubiquitin- ligase UBR4-like	CGI_10009514	0	0	0	0	0	0	0	0	0	0
E3 ubiquitin- ligase UBR5-like	CGI_10014443	0	0	0	0	0	-0.355729982067997	0	0	0	0
E3 ubiquitin- ligase UBR5-like	CGI_10014444	-0.621115389521938	0	0	0	0	0	0	0	0	0
E3 ubiquitin- ligase UHRF1	CGI_10017480	0	0	0	0	0	-1.10482095521348	0	0	0	0
E3 ubiquitin- ligase UHRF1	CGI_10021244	0	0	0	0	0	-1.0045323536112	0	0	0	0
E3 ubiquitin- ligase UHRF1-like	CGI_10028018	0	0	0	0	0	-0.915808852506717	0	0	0	0
E3 ubiquitin- ligase UNKL isoform X3	CGI_10007919	-0.2223042996796	0.391423622255396	0	0	0	0	0	0	0	0
E3 ubiquitin- ligase UPL2-like	CGI_10006581	0	0	0	0	0	0	0	0	0	0
E3 ubiquitin- ligase XIAP-like isoform X1 [Biomphalaria glabrata]	CGI_10016363	0.254140170008885	0.493596187841345	0	0	0	0.631950318310961	0	0	0	0
E3 ubiquitin- ligase znrf1	CGI_10020396	-0.350006817168659	0	0	0	0	0	0	0	0	0
E3 ubiquitin- ligase ZNRF3-like	CGI_10028473	0	0	0	0	0	0.588847978384117	0	0	0	0
E3 ubiquitin- ligase ZSWIM2	CGI_10012575	0	0	0	0	0	0	0	0	0	0
endoribonuclease Dicer-like	CGI_10015093	0	0	0	0	0	0	0	0	0	0
exosome complex component RRP41-like	CGI_10024343	0	0	0	0	0	-0.505727993851994	0	0	0	0
fibroblast growth factor receptor 2-like isoform X3 [Lingula anatina]	CGI_10027170	0	0	0	0	0	0	0	0	0	0
gamma-interferon-inducible lysosomal thiol reductase-like	CGI_10008156	0.454001209518898	0	0	0	0	0	0	0	0	0
gamma-interferon-inducible lysosomal thiol reductase-like	CGI_10014397	0.353598271068281	0	0	0	0	0	0	0	0	0
gem-associated 5-like	CGI_10028434	0	-0.556369918098571	0	0	0	-0.599835736624851	0	0	0	0
helicase with zinc finger domain 2-like	CGI_10017666	0	0	0	0	0	0	0	0	0	0
helicase with zinc finger domain 2-like	CGI_10027441	0.399090481712547	0.438651519319823	0	0	0	0.475713981693081	0.410837169138639	0.358159723483876	0	0
helicase with zinc finger domain 2-like isoform X1 [Crassostrea gigas]	CGI_10000144	0	0.539382607001898	0	0	0	0.489318388525696	0	0	0	0
helicase with zinc finger domain 2-like isoform X1 [Crassostrea gigas]	CGI_10017667	0	0	0	0	0	0	0	0	0	0
helicase with zinc finger domain 2-like isoform X1 [Crassostrea gigas]	CGI_10027443	0	0	0	0	0	0	0	0.670988485393789	0	0
helicase with zinc finger domain 2-like isoform X1 [Crassostrea gigas]	CGI_10027444	0	0	0	0	0	0.935794123074873	0	0	0	0
helicase with zinc finger domain 2-like isoform X1 [Crassostrea gigas]	CGI_10027445	0	0	0	0	0	0	0	0.493062841653332	0.704442526703655	0
helicase with zinc finger domain 2-like isoform X2	CGI_10020563	0	0	0	0	0	-0.423184927419363	0	0	0	0
Integrator complex subunit 9-like	CGI_10009243	0	0	0	0	0	0.343305324466992	0	0	0	0
integrin beta-PS-like	CGI_10009281	-0.446862585852327	0	0	0	0	0	0	0	0	0
interferon alpha-inducible 27 2B	CGI_10014768	0	0	0	0	0	0	0	0	0	0
interferon alpha-inducible 27 2B isoform X4	CGI_10014769	0	0	0	0	0	0	0	0	0	0
Interferon regulatory factor 2	CGI_10005133	0	0	0	0	0	0	0	0	0	0
Interferon regulatory factor 2	CGI_10021170	0.42046167581659	0	0	0	0	0.505704457400814	0.670941340892992	0	0	0
interferon regulatory factor 2	CGI_10021171	0	0.534492238463023	0	0	0	0	0	0	0	0
interferon regulatory factor 2-binding -like	CGI_10020482	0	0	0	0	0	0	0	0	0	0
interferon regulatory factor 8	CGI_10003270	-0.38833857536385	0	0	0	0	0	0	0	0	0
Interferon-induced 44	CGI_10001635	0	0	0	0	0	0	0	0	0	0
Interferon-induced 44	CGI_10006757	0	0	0	0	0	0	0	0	0	0
Interferon-induced 44	CGI_10010541	0	0	0	0	0	0	0	0	0	0
Interferon-induced 44	CGI_10010774	0	0	0	0	0	0	0	0	0	0
Interferon-induced 44	CGI_10011184	0	0	0	0	0	0	0	0	0	0
Interferon-induced 44	CGI_10011954	0.435154234439539	0	0	0	0	0	0	0	0	0
Interferon-induced 44	CGI_10013762	0	0	0	0	0	0	0	0	0	0
Interferon-induced 44	CGI_10014533	0	0	0	0	0	0	0	0	0	0
Interferon-induced 44	CGI_10019093	0.376619751607141	0	0	0	0	0.642084370394174	0	0	0	0
interferon-induced 44-like	CGI_10010773	0	0	0	0	0	0	0	0	0	0
interferon-induced 44-like [Crassostrea gigas]	CGI_10000661	0	0	0	0	0	0	0	0	0	0
interferon-induced 44-like [Crassostrea gigas]	CGI_10006756	0	0	0	0	0	0	0.808638045623392	0.956085531131817	0.815185207495953	0
interferon-induced 44-like [Crassostrea gigas]	CGI_10011953	0.447229408347284	0	0	0	0	0	0	0	0	0
interferon-induced 44-like [Crassostrea gigas]	CGI_10014532	0	0	0	0	0	0	0	0	0	0
interferon-induced 44-like [Crassostrea gigas]	CGI_10024068	0	0	0	0	0	0	0	0	0	0
interferon-induced 44-like [Crassostrea gigas]	CGI_10024070	0	0	0	0	0	0	0	0	0	0
interferon-induced 44-like [Crassostrea gigas]	CGI_10024072	0	0	0	0	0	0	0	0	0	0
Interferon-induced helicase C domain-containing 1	CGI_10016989	0	0	0	0	0	0	0	0.499765036796232	0	0
Interferon-induced helicase C domain-containing 1	CGI_10018209	0	0	0	0	0	-1.30308035694069	0	0	0	0
Interferon-induced helicase C domain-containing 1	CGI_10024393	0	0	0	0	0	0	0	0	0	0
interferon-related developmental regulator 1-like	CGI_10007060	0	0	0	0	0	0	0	0	0	0
interferon-related developmental regulator 1-like	CGI_10013896	0	0	0	0	0	0	0	0	0	0
Leucine-rich repeat-containing 74A	CGI_10010170	0	0	0	0	0	0	0	0	0	0
leukemia inhibitory factor receptor-like isoform X4	CGI_10025828	0	0	0	0	0	0	0	0	0	0
lin-9 homolog	CGI_10017476	0	0	0	0	0	-0.409976271475101	0	0	0	0
Microprocessor complex subunit DGCR8	CGI_10006425	0	0	0	0	0	-0.336522543231158	0	0	0	0
Mitofusin-2 [Crassostrea gigas]	CGI_10025826	0	0	0	0	0	0	0	0	0	0
mitofusin-2-like isoform X2	CGI_10010147	0	0	0	0	0	0	0	0	0	0
Nematostella vectensis	CGI_10025133	0	0	0	0	0	0.689213147669957	0	0	0	0
nucleolar RNA helicase 2-like	CGI_10021169	0.205322539445862	0	0	0	0	-0.678543959654177	0	0	0	0
Piwi 1	CGI_10008757	-0.308174682149851	0	0	0	0	0	0	0	0	0
piwi 1	CGI_10014604	-0.253802741662845	0	0	0	0	0	0	0	0	0
Piwi 1	CGI_10027909	0	0	0	0	0	0	0	0	0	-0.567834168219069
polyubiquitin [Salmo salar]	CGI_10026681	0.149304116270068	0	0	0	0	0.347732913563214	0	0	0	0
polyubiquitin 8-like [Acropora digitifera]	CGI_10005873	0	0	0	0	0	0	0	0.59035595949895	0	0
probable ATP-dependent DNA helicase HFM1	CGI_10027028	0	0	0	0	0	0	0	0	0	0
probable ATP-dependent RNA helicase DDX11	CGI_10015324	0	0	0	0	0	-0.764408608690705	0	0	0	0
probable ATP-dependent RNA helicase DDX20	CGI_10008614	0	0	0	0	0	-0.390450536215296	0	0	0	0
probable ATP-dependent RNA helicase DDX23	CGI_10022766	0	0	0	0	0	-0.422638376401362	0	0	0	0
probable ATP-dependent RNA helicase DDX27	CGI_10004263	0	0	0	0	0	-0.521562518904361	0	0	0	0
probable ATP-dependent RNA helicase DDX28	CGI_10004895	0	0	0	0	0	-0.72475550872406	0	0	0	0
probable ATP-dependent RNA helicase DDX31	CGI_10005768	0	0	0	0	0	0	0	0	0	0
probable ATP-dependent RNA helicase DDX4 isoform X2	CGI_10010075	0	0	0	0	0	-0.405953659460409	0	0	0	0
probable ATP-dependent RNA helicase DDX41	CGI_10022961	0.171459547050539	0	0	0	0	0	0	0	0	0
probable ATP-dependent RNA helicase DDX43	CGI_10024569	0	0	0	0	0	-0.875091631382376	0	0	0	0
probable ATP-dependent RNA helicase DDX46	CGI_10021601	0.277933055360607	0	0	0	0	0	0	0	0	0
probable ATP-dependent RNA helicase DDX46	CGI_10021603	0	0	0	0	0	0	0	0	0	0
probable ATP-dependent RNA helicase DDX47	CGI_10020391	0	0	0	0	0	-0.571470822905143	0	0	0	0
probable ATP-dependent RNA helicase DDX52	CGI_10016620	0	0	0	0	0	-0.429652303615589	0	0	0	0
probable ATP-dependent RNA helicase DDX56	CGI_10012062	0	0	0	0	0	0	0	0	0	0
probable ATP-dependent RNA helicase DDX58	CGI_10010459	0	0	0	0	0	0	0	0	0	0
probable ATP-dependent RNA helicase DDX58	CGI_10016990	0	0	0	0	0	0	0	0	0	0
probable ATP-dependent RNA helicase DDX58	CGI_10022973	0	0.362004824727853	0	0	0	0	0	0	0	0
probable ATP-dependent RNA helicase DHX34	CGI_10006035	0	0	0	0	0	0	0	0	0	0
probable ATP-dependent RNA helicase DHX35	CGI_10017916	0	0	0	0	0	-0.408566095685194	0	0	0	0
probable ATP-dependent RNA helicase DHX35	CGI_10017920	0	0	0	0	0	-0.466294721230855	0	0	0	0
probable ATP-dependent RNA helicase DHX37	CGI_10024529	0.204642855087013	0	0	0	0	-0.498478310869796	0	0	0	0
probable ATP-dependent RNA helicase DHX58	CGI_10003083	0	0	0	0	0	0	0.452357069709246	0	0	0
probable ATP-dependent RNA helicase DHX58	CGI_10010458	0.393064720740533	0	0	0	0	0.565327540941875	0.514120498498999	0	0	0
probable ATP-dependent RNA helicase DHX58	CGI_10014034	0	0	0	0	0	0	0	0.317818095238254	0	0
probable ATP-dependent RNA helicase DHX58	CGI_10024392	0	0	0	0	0	0	0	0.338792641287088	0	0
probable ATP-dependent RNA helicase DHX58	CGI_10024392	0	0	0	0	0	0	0	0.338792641287088	0	0
probable ATP-dependent RNA helicase YTHDC2	CGI_10022000	0	0	0	0	0	0	0	0	0	0
probable E3 ubiquitin- ligase DTX3	CGI_10005549	0	0	0	0	0	0	0	0	0	0
probable E3 ubiquitin- ligase DTX3	CGI_10026732	0	0	0	0	0	0	0	0	0	0
probable E3 ubiquitin- ligase HECTD2	CGI_10012366	0	0	0	0	0	0	0	0	0	0
probable E3 ubiquitin- ligase HECTD4 isoform X1	CGI_10009041	-0.401804762252897	0	0	0	0	0	0	0	0	0
probable E3 ubiquitin- ligase HERC1	CGI_10003591	-0.401230256803826	0	0	0	0	0	0	0	0	0
probable E3 ubiquitin- ligase HERC1	CGI_10020283	0	0	0	0	0	0	0	0	0	0
probable E3 ubiquitin- ligase HERC1 isoform X1 [Sturnus vulgaris]	CGI_10003592	-0.30806003263883	0	0	0	0	0	0	0	0	0
probable E3 ubiquitin- ligase HERC4 isoform X2	CGI_10003635	-0.307340871691688	0	0	0	0	0	0	0	0	0
probable E3 ubiquitin- ligase MID2	CGI_10018622	0	0	0	0	0	0	0	0	0	0
probable E3 ubiquitin- ligase RNF144A	CGI_10001246	0.417314640166149	0	0	0	0	0.893031212125906	0	0	0	0
probable E3 ubiquitin- ligase RNF144A	CGI_10013929	0	0	0	0	0	0	0	0	0	0
probable E3 ubiquitin- ligase RNF217	CGI_10015194	0	0	0	0	0	0.408910920009157	0	0	0	0
radical S-adenosyl methionine domain-containing 2	CGI_10018396	0	0	0	0	0	0.714715058335277	0	0.533132468689032	0	0
ribonuclease 3 isoform X2 [Copidosoma floridanum]	CGI_10005763	0	0	0	0	0	0	0	0	0	0
ribonuclease partial	CGI_10022236	0	0	0	0	0	-0.349896939136331	0	0	0	0
SAM and SH3 domain-containing 1 isoform X1	CGI_10022742	0	0	0	0	0	0	0	0	0	0
SAM domain and HD domain-containing	CGI_10022882	0	0	0	0	0	0	0	0	0	0
SID1 transmembrane family member 1 isoform X2	CGI_10028931	0	0	0	0	0	0	0	0	0	0
signal transducer and activator of transcription 5B [Ceratosolen solmsi marchali]	CGI_10017630	0	0	0	0	0	0	0	0	0	0
signal transducer and activator of transcription 5B-like	CGI_10028719	0	0	0	0	0	0	0	0	0	0
signal transducer and activator of transcription C-like isoform X1 [Crassostrea gigas]	CGI_10018867	-0.570076599073369	0	0	0	0	0.797049632376608	0	0	0	0
Signal transducer and transcription activator 6	CGI_10017629	0.55422654705338	0	0	0	0	0.293795928955277	0	0	0	0
signal transducer and transcription activator isoform X5 [Stomoxys calcitrans]	CGI_10005003	0	0	0	0	0	0	0	0	0	0
stimulator of interferon genes	CGI_10003079	0	0.734693920094576	0	0	0	0	0	0	0	0
stimulator of interferon genes -like isoform X3 [Crassostrea gigas]	CGI_10004069	0	0	0	0	0	0.993485551107672	0	0	0	0
stimulator of interferon genes -like isoform X3 [Crassostrea gigas]	CGI_10006439	0	0	0	0	0	0	0	0	0	0
stimulator of interferon genes -like isoform X3 [Crassostrea gigas]	CGI_10012051	0	0	0	0	0	0	0	0	0	0
stimulator of interferon genes -like isoform X3 [Crassostrea gigas]	CGI_10022970	0	0.62500030021928	0	0	0	0	0	0	0	0
stress-activated kinase JNK-like isoform X1 [Biomphalaria glabrata]	CGI_10020378	0	0	0	0	0	0	0	0	0	0
suppressor of cytokine signaling 2-like	CGI_10019528	0	0	0	0	0	0	0	0	0	0
Suppressor of cytokine signaling 5	CGI_10016621	0	0	0	0	0	0	0	0	0	0
Suppressor of cytokine signaling partial	CGI_10010090	-0.270134826078815	0	0	0	0	0	0	0	0	0
transmembrane and TPR repeat-containing 2-like	CGI_10014319	0	0	0	0	0	0	0	0	0	0
tyrosine- kinase Abl-like isoform X1	CGI_10016858	0	0	0	0	0	0	0	0	0	0
tyrosine- kinase HTK16	CGI_10012370	0	0	0	0	0	0	0	0	0	0
Tyrosine- kinase partial	CGI_10024845	0	0	0	0	0	0	0	0	0	0
ubiquitin carboxyl-terminal hydrolase CYLD-like	CGI_10017709	0	0	0	0	0	0.441971052676142	0	0	0	0
Ubiquitin-conjugating enzyme E2 R2	CGI_10020161	0	0	0	0	0	0.224524407088462	0	0	0	0
UDP-N-acetylglucosamine--peptide N-acetylglucosaminyltransferase 110 kDa subunit isoform X2	CGI_10009705	0	0	0	0	0	0	0	0	0	0
Zinc finger and BTB domain-containing 40	CGI_10026117	0	0	0	0	0	0	0	0	0	0
Zinc finger and BTB domain-containing 40	CGI_10026118	0	0	0	0	0	0	0	0	0	0
zinc finger CCCH domain-containing 10-like [Crassostrea gigas]	CGI_10018970	0	0	0	0	0	0	0	0	0	0
zinc finger CCCH domain-containing 11A [Myotis brandtii]	CGI_10022755	0.353966488459902	0	0	0	0	0.532504919896278	0	0	0	0
zinc finger CCCH domain-containing 13-like	CGI_10008570	0	0	0	0	0	0	0	0	0	0
zinc finger CCCH domain-containing 13-like	CGI_10021019	0	-0.254927061376208	0	0	0	0.510752343433027	0	0	0	0
zinc finger CCCH domain-containing 14-like	CGI_10017329	0	0	0	0	0	-0.400213756349636	0	0	0	0
Zinc finger CCCH domain-containing 15	CGI_10017018	0	0	0	0	0	-0.340417991950157	0	0	0	0
Zinc finger CCCH domain-containing 18	CGI_10026480	0	0	0	0	0	-0.389619154539745	0	0	0	0
Zinc finger CCCH domain-containing 3	CGI_10008713	0	0	0	0	0	0	0	0	0	0
zinc finger CCCH domain-containing 51-like	CGI_10014645	0	0	0	0	0	0	0	0	0	0

## Sheet: Defense response
	Genes	F1 Day2	F1 Day10	F1 Day120 H0	F1 Day120 H6	F1 Day120 H12	F2 Day10	F2 Day120 H0	F2 Day120 H3	F2 Day120 H6	F2 Day120 H12
Metallothionein [Crassostrea gigas]	CGI_10000066	0.386948073369084	0	0	0	0	1.30165968178162	0	0	0	0
ETS-related transcription factor Elf-3	CGI_10000136	0	0.878035846703501	0	0	0	0	0	0	0	0
Interleukin-1 receptor-associated kinase 4	CGI_10000166	-0.489846937791525	0	0	0	0	0	0	0	0	0
low affinity immunoglobulin epsilon Fc receptor-like isoform X2	CGI_10000359	0	0	0	0	0	0	0	0	0	0
metallo ase inhibitor 3-like	CGI_10000389	0	0	0	0	0	2.00095597570091	0	0	0	0
Methionine-R-sulfoxide reductase B1	CGI_10000428	0	0	0	0	0	0	0	0	0	0
Eukaryotic translation initiation factor 4E	CGI_10000487	0	0	0	0	0	-0.647462443801677	0	0	0	0
Hemicentin- partial	CGI_10000503	0	0.288373353092863	0	0	0	0.39935784337476	0	0	0	0
deleted in malignant brain tumors 1 -like	CGI_10000563	0	0	0	0	0	0	0	0	0	0
interferon-induced 44-like [Crassostrea gigas]	CGI_10000661	0	0	0	0	0	0	0	0	0	0
Interleukin-17 receptor partial	CGI_10000871	0	0	0	0	0	0	0	0	0	0
Toll-like receptor 13	CGI_10000919	0	0	0	0	0	0	0	0	0	0
complement C1q tumor necrosis factor-related 3-like	CGI_10000983	0	0	0	0	0	-0.46968776258567	0	0	0	0
toll-like receptor 2	CGI_10001122	0	0	0	0	0	0	0	0	0	0
macrophage mannose receptor 1-like	CGI_10001189	0	0	0	0	0	0	0	0	0	0
heavy metal-binding HIP-like	CGI_10001216	0	0	0	0	0	0	0	0	0	0
cyclin-dependent kinase 6	CGI_10001400	0	0	0	0	0	0	0	0	0	0.718176494568549
heavy metal-binding HIP-like isoform X2 [Crassostrea gigas]	CGI_10001455	0	0	0	0	0	0	0	0	0	0
Peptidoglycan recognition	CGI_10001545	0	0	0	0	0	0	0	0	0	0
AChain Crystal Structure Of An Inhibitor-bound Syk	CGI_10001591	0	0	0	0	0	0	0	0	0	0
Interferon-induced 44	CGI_10001635	0	0	0	0	0	0	0	0	0	0
C-type lectin lectoxin-Lio2- partial	CGI_10001642	0	0	0	0	0	0	0	0	0	0
Macrophage mannose receptor partial	CGI_10001743	0	0	0	0	0	1.48876162512599	0	0	0	0
heavy metal-binding HIP-like isoform X2 [Crassostrea gigas]	CGI_10001779	0	0	0	0	0	0	0	0	0	0
hypothetical protein CGI_10001792	CGI_10001792	0	0	0	0	0	0	0	0	0	0
N-acetylmuramoyl-L-alanine amidase	CGI_10001975	0	0	0	0	0	2.20070630501983	0	0	0	0
complement C1q tumor necrosis factor-related 3-like	CGI_10002102	0	0	0	0	0	-0.880814977490057	0	0	0	0
macrophage-expressed gene 1 -like [Crassostrea gigas]	CGI_10002181	0	0	0	0	0	0	0	0	0	0
[Nematostella vectensis]	CGI_10002246	0.316565652448209	0	0	0	0	1.27783831719507	0	0	0	0
fungistatic metabolite	CGI_10002385	0	0	0	0	0	0.871608837858275	0	0	0	0
complement C1q tumor necrosis factor-related 3-like	CGI_10002389	0	0	0	0	0	0	0	0	0	0
Interleukin-17 receptor partial	CGI_10002512	0	0	0	0	0	0	0	0	0	0
macrophage mannose receptor 1-like	CGI_10002753	0	0	0	0	0	0	0	0	0	0
macrophage mannose receptor 1-like	CGI_10002756	0	0	0	0	0	0	0	0	0	0
Low affinity immunoglobulin epsilon Fc receptor	CGI_10002838	0	0	0	0	0	0	0	-0.460302199032204	0	0
perlucin-like	CGI_10002839	0	0	0	0	0	0	0	0	0	0
TNF receptor-associated factor 3 isoform X2	CGI_10002841	0.188667142973895	0	0	0	0	0	0	0	0	0
perlucin-like [Crassostrea gigas]	CGI_10002963	0	0	0	0	0	0	0	0	0	0
sperm receptor for egg jelly-like	CGI_10003002	0	0	0	0	0	1.00921953183941	0	0	0	0
stimulator of interferon genes	CGI_10003079	0	0.734693920094576	0	0	0	0	0	0	0	0
probable ATP-dependent RNA helicase DHX58	CGI_10003083	0	0	0	0	0	0	0.452357069709246	0	0	0
Neurocan core partial	CGI_10003119	0	0	0	0	0	0	0	0	0	0
toll-like receptor 4	CGI_10003134	-0.449277399237569	0	0	0	0	0.296758918934881	0	0	0	0
deoxynucleoside triphosphate triphosphohydrolase SAMHD1-like isoform X1 [Priapulus caudatus]	CGI_10003182	0	0	0	0	0	0	0	0	0	0
deoxynucleoside triphosphate triphosphohydrolase SAMHD1-like	CGI_10003183	0	0	0.65978360341063	0	0	0	0	0.698193851385058	0.587085724197395	0
Asialoglyco receptor 2	CGI_10003266	0	0	0	0	0	0.453166376273899	0	0	0	0
toll-like receptor 13 [Coturnix japonica]	CGI_10003267	0	0	0	0	0	0.487320327624004	0	0	0	0
interferon regulatory factor 8	CGI_10003270	-0.38833857536385	0	0	0	0	0	0	0	0	0
NFX1-type zinc finger-containing 1-like	CGI_10003300	0	0.445151184322837	0	0	0	0	0	0	0	0
NFX1-type zinc finger-containing 1-like	CGI_10003301	0	0	0	0	0	0	0	0	0	0
MAP kinase-activated kinase 2	CGI_10003308	-0.565878431088572	0	0	0	0	0	0	0	0	0
Neuroendocrine convertase 1	CGI_10003367	0	0	0	0	0	0.568039910797713	0	0	0	0
CD209 antigen D	CGI_10003440	0	0	0	0	0	0	0	0	0	0
metallothionein IV	CGI_10003519	0	0	0	0	0	0	0	0.519870552632503	0	0
Toll-like receptor 2	CGI_10003569	0	0	0	0	0	0	0	0	0	0
metalloreductase STEAP4-like [Aplysia californica]	CGI_10003627	-0.449827166633299	0	0	0	0	0.426049660618309	0	0	0	0
C-type mannose receptor 2	CGI_10003643	0	0	0	0	0	0	0	0	0	0
mitogen-activated kinase kinase kinase 11-like	CGI_10003652	-0.296381510051591	0	0	0	0	0	0	0	0	0
hemolymph lipopolysaccharide-binding -like [Crassostrea gigas]	CGI_10003656	-0.343925642347524	0	0	0	0	0	0	0	0	0
CD109 antigen-like	CGI_10003729	0	0	0	0	0	0.8615421874214	0	0	0	0
COMM domain-containing 3	CGI_10003823	0	0	0	0	0	0	0	0	0	0
TNF receptor-associated factor 4-like	CGI_10003858	0	0	0	0	0	0	0	0	0	0
Collectin- partial	CGI_10003895	0	0	0	0	0	0	0	0	0	0
complement C1q 3	CGI_10003934	0	0	0	0	0	0	0	0	0	0
Complement C1q tumor necrosis factor-related 3	CGI_10003957	0	0	0	0	0	0	0	0	0	0
HMG box-containing 1	CGI_10003963	0	0	0	0	0	0	0	0	0	0
deleted in malignant brain tumors 1 -like	CGI_10004025	0	0	0	0	0	0	0	0	0	0
2 -5 -oligoadenylate synthase 1	CGI_10004067	0	0	0	0	0	0	0	0	0	0
stimulator of interferon genes -like isoform X3 [Crassostrea gigas]	CGI_10004069	0	0	0	0	0	0.993485551107672	0	0	0	0
TNF receptor-associated factor 2 [Schistosoma haematobium]	CGI_10004139	0	0	0	0	0	0	0	0	0	0
complement C1q 2 [Crassostrea gigas]	CGI_10004177	0	0	0	0	0	0	0	0	0	0
probable ATP-dependent RNA helicase DDX27	CGI_10004263	0	0	0	0	0	-0.521562518904361	0	0	0	0
double-stranded RNA-specific editase 1- partial	CGI_10004273	0	0	0	0	0	-0.566166709053606	0	0	0	0
macrophage mannose receptor 1-like	CGI_10004277	0	0	0	0	0	0.751821451053395	0	0	0	0
serine threonine- kinase TBK1-like	CGI_10004654	0	0	0	0	0	0	0	0	0	0
Serine threonine- kinase TBK1	CGI_10004656	0	0	0	0	0	0	0	0	0	0
CD109 antigen-like	CGI_10004826	0	0	0	0	0	0	0	0	0	0
von Willebrand factor D and EGF domain-containing -like	CGI_10004828	0.467051797634825	0	0	0	0	0	0	0	0	0
IL17-5 [Crassostrea gigas]	CGI_10004922	0	0	0	0	0	0	0	0	0	0
perlucin-like isoform X1	CGI_10004933	0.256012911461787	0	0	0	0	0	0	0	0	0
signal transducer and transcription activator isoform X5 [Stomoxys calcitrans]	CGI_10005003	0	0	0	0	0	0	0	0	0	0
deleted in malignant brain tumors 1 -like	CGI_10005018	0	0	0	0	0	0.386711510074322	0	0	0	0
Interferon regulatory factor 2	CGI_10005133	0	0	0	0	0	0	0	0	0	0
galactose-specific lectin nattectin-like isoform X2	CGI_10005141	0	0	0	0	0	0	0	0	0	0
Receptor-type tyrosine- phosphatase kappa	CGI_10005177	0	0	0	0	0	0	0	0	0	0
double-stranded RNA-specific adenosine deaminase-like	CGI_10005182	0	0	0	0	0	0	0	0	0	0
Toll-like receptor 2	CGI_10005193	0	0	0	0	0	0	0	0	0	0
Aggrecan core	CGI_10005274	0	0.643833420327308	0	0	0	0.887722094333978	0	0	0	0
Collectin-12 [Crassostrea gigas]	CGI_10005326	0	0	0	0	0	0	0	0	0	0
toll-like [Limulus polyphemus]	CGI_10005421	0	1.6013171600372	0	0	0	0	0	0	0	0
NFX1-type zinc finger-containing 1-like	CGI_10005474	0	0	0	0	0	0	0	0	0	0
lactose-binding lectin l-2-like	CGI_10005510	0	0	0	0	0	0	0	0	0	0
C-type lectin mannose-binding isoform-like	CGI_10005511	0	0	0	0	0	0	0	0	0	0
galectin family xgalectin-IIa [Xenopus laevis]	CGI_10005550	0	0	0	0	0	0	0	0	0	0
stimulator of interferon genes -like isoform X3 [Crassostrea gigas]	CGI_10005641	0	0	0	0	0	0	0	0	0	0
PR domain zinc finger 16-like isoform X2	CGI_10005698	0	0	0	0	0	0	0	0	0	0
ribonuclease 3 isoform X2 [Copidosoma floridanum]	CGI_10005763	0	0	0	0	0	0	0	0	0	0
Aggrecan core	CGI_10005781	0	0	0	0	0	0.518024951431972	0	0	0	0
probable ATP-dependent RNA helicase DHX34	CGI_10006035	0	0	0	0	0	0	0	0	0	0
deoxynucleoside triphosphate triphosphohydrolase SAMHD1-like	CGI_10006081	0	0	0	0	0	0	0	0	0	0
NFX1-type zinc finger-containing 1	CGI_10006224	0	0	0	0	0	0	0	0	0	0
NFX1-type zinc finger-containing 1	CGI_10006232	0	0	0	0	0	0	0	0	0	0
GPI-anchored isoform X1	CGI_10006285	0	0	0	0	0	0	0	0	0	0
Low affinity immunoglobulin epsilon Fc receptor	CGI_10006368	0	0	0	0	0	0	0	0.722496088740598	0	0
HHIP 1	CGI_10006371	0	0	0	0	0	0	0	0	0	0
Microprocessor complex subunit DGCR8	CGI_10006425	0	0	0	0	0	-0.336522543231158	0	0	0	0
stimulator of interferon genes -like isoform X3 [Crassostrea gigas]	CGI_10006439	0	0	0	0	0	0	0	0	0	0
complement C1q 2	CGI_10006548	0	0	0	0	0	0	0	0	0	0
interferon-induced 44-like [Crassostrea gigas]	CGI_10006756	0	0	0	0	0	0	0.808638045623392	0.956085531131817	0.815185207495953	0
Interferon-induced 44	CGI_10006757	0	0	0	0	0	0	0	0	0	0
mitogen-activated kinase kinase kinase 7-like isoform X1	CGI_10006841	0	0	0	0	0	0	0	0	0	0
Pregnancy zone partial	CGI_10006874	0	0	0	0	0	0.333593596448128	0	0	0	0
Collectin-12 [Crassostrea gigas]	CGI_10006919	0	0	0	0	0	0	0	0	0	0
interferon-related developmental regulator 1-like	CGI_10007060	0	0	0	0	0	0	0	0	0	0
Glucose dehydrogenase [acceptor]	CGI_10007098	0	0	0	0	0	0	0	-0.588356897289446	0	0
Aggrecan core	CGI_10007353	0	0	0	0	0	0.796176448083424	0	0	0	0
Atrial natriuretic peptide-converting enzyme	CGI_10007628	-0.268956521357362	0	0	0	0	-0.488182506929289	0	0	0	0
MAM and LDL-receptor class A domain-containing 1-like	CGI_10007705	0	0	0	0	0	0.291683938371582	0	0	0	0
tyrosinase tyr-3	CGI_10007753	0	0	0	0	0	-0.714525344680263	0	0	0	0
Deleted in malignant brain tumors 1 partial	CGI_10007783	0	0	0	0	0	0	0	0	0	0
tyrosinase tyr-3	CGI_10007793	-0.331632252199741	0.402893282056341	0	0	0	-1.20160494973727	0	0	0	0
low-density lipo receptor-related 6-like	CGI_10007812	0.43513952340699	0	0	0	0	0.340786408378592	0	0	0	0
collagen alpha-4(VI) chain-like	CGI_10007840	0	0.512514853707053	0	0	0	0	0	0	0	0
deleted in malignant brain tumors 1 -like	CGI_10007953	-0.460998409831039	0	0	0	0	0.397943821705215	0	0	0	0
kremen 2-like	CGI_10008038	0	0.446833546703415	0	0	0	0	0	0	0	0
argonaute-2-like isoform X1	CGI_10008155	0	0	0	0	0	0.275147943672861	0	0	0	0
gamma-interferon-inducible lysosomal thiol reductase-like	CGI_10008156	0.454001209518898	0	0	0	0	0	0	0	0	0
deleted in malignant brain tumors 1 -like	CGI_10008197	0	0	0	0	0	0	0	0	0	0
slit homolog 3	CGI_10008223	0	0	0	0	0	0	0	0	0	0
C-type lectin domain family member A-like	CGI_10008241	0	0	0	0	0	0.870547424864165	0	0	0	0
multiple epidermal growth factor-like domains 10	CGI_10008310	0	0	0	0	0	0	0	0	0	0
AAEL006456-PA [Aedes aegypti]	CGI_10008321	0	0	0	0	0	0	0	0	0	0
hemagglutinin amebocyte aggregation factor-like	CGI_10008370	0	0	0	0	0	0	0	0	0	0
complement C1q 4	CGI_10008438	0	0	0	0	0	0	0	0	0	0
Tubulin beta chain	CGI_10008567	0	0	0	0	0	0	0.472044721375947	0	0	0
zinc finger CCCH domain-containing 13-like	CGI_10008570	0	0	0	0	0	0	0	0	0	0
Laccase- partial	CGI_10008711	0	0	0	0	0	0	0	0	0	0
Zinc finger CCCH domain-containing 3	CGI_10008713	0	0	0	0	0	0	0	0	0	0
tyrosinase tyr-3 [Crassostrea gigas]	CGI_10008737	0	0	0	0	0	0	0	0	0	0
Piwi 1	CGI_10008757	-0.308174682149851	0	0	0	0	0	0	0	0	0
Tripartite motif-containing 3	CGI_10008785	0	0	0	0	0	0.517299380717269	0	0	0	0
hypothetical protein CGI_10008794	CGI_10008794	0	0	0	0	0	0	0	0	0	0
tyrosine- kinase yes	CGI_10008929	0	0	0	0	0	0	0	0	0	0
von Willebrand factor A domain-containing 7-like	CGI_10008940	0	0	0	0	0	0	0	0	0	0
TNF receptor-associated factor 2	CGI_10008964	0	0	0	0	0	0	0	0	0	0
laccase-15-like isoform X1 [Biomphalaria glabrata]	CGI_10008969	-0.489531486039324	0	0	0	0	0	0	0	0	0
thrombospondin-1- partial	CGI_10009063	0	0	0	0	0	0	0	0	0	0
Integrator complex subunit 9-like	CGI_10009243	0	0	0	0	0	0.343305324466992	0	0	0	0
Integrin beta-1	CGI_10009280	0	0.29856129655377	0	0	0	0	0	0	0	0
integrin beta-PS-like	CGI_10009281	-0.446862585852327	0	0	0	0	0	0	0	0	0
perlucin-like isoform X3	CGI_10009290	0.360074524481981	0	0	0	0	0	0	0.772337845332711	0.589591814428882	0.499090765157084
tyrosinase tyr-3	CGI_10009318	-0.357762647515806	0	0	0	0	0	0	0	0	0
tyrosinase tyr-3	CGI_10009319	-0.26411921079465	-0.640802555868688	0	0	0	-0.674769487745436	0	0	0	0
C-type lectin lectoxin-Lio3- partial	CGI_10009560	0	0	0	0	0	0.478080630122533	0	0	0	0
Double-stranded RNA-specific adenosine deaminase	CGI_10009626	0	0	0	0	0	0.615439437389216	0	0	0	0
double-stranded RNA-specific adenosine deaminase-like	CGI_10009627	0	0	0	0	0	0	0	0	0	0
UDP-N-acetylglucosamine--peptide N-acetylglucosaminyltransferase 110 kDa subunit isoform X2	CGI_10009705	0	0	0	0	0	0	0	0	0	0
galectin-4-like isoform X1 [Crassostrea gigas]	CGI_10009751	0	0	0	0	0	0	0	0	0	0
heavy metal-binding HIP-like isoform X2 [Crassostrea gigas]	CGI_10009789	0	0	0	0	0	0	0	0	0	0
goose-type lysozyme 1 [Mytilus galloprovincialis]	CGI_10009905	0	0	0	0	0	0	0	0	0	0
perlucin [Crassostrea gigas]	CGI_10010004	0.361367690711588	0	0	0	0	1.08427413465792	0	0	0	0
Aggrecan core	CGI_10010033	0	0	0	0	0	0	0	-0.74597661174481	0	0
Suppressor of cytokine signaling partial	CGI_10010090	-0.270134826078815	0	0	0	0	0	0	0	0	0
metallophosphoesterase 1	CGI_10010104	0	0	0	0	0	0	0	0	0	0
mitofusin-2-like isoform X2	CGI_10010147	0	0	0	0	0	0	0	0	0	0
Leucine-rich repeat-containing 74A	CGI_10010170	0	0	0	0	0	0	0	0	0	0
tumor necrosis factor receptor-associated factor 6	CGI_10010206	0	0.38098322129863	0	0	0	0	0	0	0	0
interleukin-6 receptor subunit beta-like isoform X1 [Crassostrea gigas]	CGI_10010238	0	0	0	0	0	0	0	0	0	0
macrophage mannose receptor 1-like	CGI_10010245	0	0	0	0	0	0.492146629069425	0	0	0	0
macrophage mannose receptor 1-like	CGI_10010246	-0.39934219968604	0	0	0	0	0	0	0	0	0
macrophage mannose receptor 1-like	CGI_10010247	0	0	0	0	0	0.836933744599563	0	0	0	0
lactose-binding lectin l-2-like	CGI_10010248	0	0	0	0	0	0	0	0	0	0
Double-stranded RNA-specific adenosine deaminase	CGI_10010327	0	0	0	0	0	-0.574421485085957	0	0	0	0
[Nematostella vectensis]	CGI_10010346	0	0	0	0	0	0.534799455968557	0	0	0	0
CRE-VAB-9 [Caenorhabditis remanei]	CGI_10010411	0	0	0	0	0	0.546224953624948	0	0	0	0
galanin receptor type 1-like isoform X1 [Crassostrea gigas]	CGI_10010437	0	0	0	0	0	0	0	0	0	0
Ddx58 partial	CGI_10010457	0	0	0	0	0	0.521207420738704	0	0	0	0
probable ATP-dependent RNA helicase DDX58	CGI_10010459	0	0	0	0	0	0	0	0	0	0
galactose-specific lectin nattectin-like [Poecilia reticulata]	CGI_10010505	0	0	0	0	0	0.559091803818581	0	0	0	0
Interferon-induced 44	CGI_10010541	0	0	0	0	0	0	0	0	0	0
complement C1q 4	CGI_10010678	0.318030688706228	0	0	0	0	0.616733807773557	0	0	0	0
neurogenic locus notch homolog 1-like	CGI_10010691	0	0	0	0	0	0	0	0	0	0
interferon-induced 44-like	CGI_10010773	0	0	0	0	0	0	0	0	0	0
Interferon-induced 44	CGI_10010774	0	0	0	0	0	0	0	0	0	0
metallo ase inhibitor 3-like	CGI_10011011	0	0	0	0	0	0	0	0	0	0
Metallo ase inhibitor 3	CGI_10011015	0	0	0	0	0	0	0	0	0	0
location of vulva defective 1-like	CGI_10011074	-0.344728324084799	0	0	0	0	0.39408756349875	0	0	0	0
Interferon-induced 44	CGI_10011184	0	0	0	0	0	0	0	0	0	0
von Willebrand factor type EGF and pentraxin domain-containing 1-like	CGI_10011253	0	0	0	0	0	0	0	0	0	0
metallo ase inhibitor 1 isoform X4 [Polistes canadensis]	CGI_10011498	0	0	0	0	0	0.384772811449372	0	0	0	0
Complement C1q 4	CGI_10011621	0	0	0	0	0	-0.812328586763789	0	-0.463913269636145	0	0
perlucin-like	CGI_10011669	0	0	0	0	0	1.07805933549365	0	0	0	0
perlucin-like isoform X1	CGI_10011670	0	0	0	0	0	0.963571916458613	0	0	0	0
C-type mannose receptor 2	CGI_10011673	0	0	0	0	0	0	0	0	0	0
ATP-dependent RNA helicase DDX1	CGI_10011752	0	0	0	0	0	-0.407621110404146	0	0	0	0
deleted in malignant brain tumors 1 -like	CGI_10011852	0	0	0	0	0	0	0	0	0	0
low affinity immunoglobulin epsilon Fc receptor isoform X1 [Rousettus aegyptiacus]	CGI_10011856	0	0	0	0	0	0	0	0	0	0
tyrosinase tyr-3	CGI_10011911	0.327331469235395	0	0	0	0	0	0.511406076919446	0	0	0
tyrosinase tyr-3	CGI_10011912	0	0	0	0	0	0	0	0	0	0
tyrosinase tyr-3	CGI_10011913	0	0	0	0	0	0	0.366437274714916	0	0	0
tyrosinase tyr-3	CGI_10011915	0	0	0	0	0	0	0	0	0	0
tyrosinase tyr-3	CGI_10011916	0	0	0	0	0	0	0	0	0	0
interferon-induced 44-like [Crassostrea gigas]	CGI_10011953	0.447229408347284	0	0	0	0	0	0	0	0	0
Interferon-induced 44	CGI_10011954	0.435154234439539	0	0	0	0	0	0	0	0	0
stimulator of interferon genes -like isoform X3 [Crassostrea gigas]	CGI_10012051	0	0	0	0	0	0	0	0	0	0
C-type lectin domain family 3 member A	CGI_10012135	0	0	0	0	0	0.611469751496554	0	0.811879546418201	0	0
protocadherin Fat 3-like	CGI_10012212	0	0	0	0	0	-0.808249126719791	0	0	0	0
perlucin 6	CGI_10012284	0	0	0	0	0	0.63908561760558	0	0.383283814278775	0	0
cation-dependent mannose-6-phosphate receptor-like isoform X1	CGI_10012347	0	0	0	0	0	0	0	0	0	0
Deleted in malignant brain tumors 1	CGI_10012379	0	0	0	0	0	0.6698133962887	0	0	0	0
deleted in malignant brain tumors 1 -like	CGI_10012447	0	0	0	0	0	0	0	0	0	0
C-type lectin mannose-binding isoform-like	CGI_10012515	0	0	0	0	0	0	0	0	0	0
deleted in malignant brain tumors 1 -like	CGI_10012562	0	0	0	0	0	0	0	0	0	0
DNA-directed RNA polymerase III subunit RPC1	CGI_10012624	-0.461689200015577	0	0	0	0	-0.502658992089911	0	0	0	0
myeloid differentiation primary response 88-like [Crassostrea gigas]	CGI_10012722	0	0	0	0	0	0	0	0	0	0
Myeloid differentiation primary response 88	CGI_10012725	0	1.5604878603482	0	0	0	1.38446774098909	0	0	0	0
tyrosinase tyr-3	CGI_10012743	0	0	0	0	0	0	0	0	0	0
macrophage mannose receptor 1-like	CGI_10012756	0.59280211536114	0	0	0	0	0.686402058039467	0	0	0	0
C-type mannose receptor 2	CGI_10012778	0	0	0	0	0	0.467366952495683	0	0	0	0
PX domain-containing kinase	CGI_10012829	0	0	0	0	0	0	0	0	0	0
complement C1q tumor necrosis factor-related 3-like isoform X2 [Crassostrea gigas]	CGI_10012844	0	0	-2.08519653852021	0	0	0	0	0	0	0
deleted in malignant brain tumors 1 -like	CGI_10012936	0	0	0	-0.769238914463796	0	0	0	0	0	0
Double-stranded RNA-specific adenosine deaminase	CGI_10012998	0	0	0	0	0	0	0.573037861886547	0.851235351650266	0.540726495282659	0.602894745562023
interleukin-1 receptor-associated kinase 1-binding 1	CGI_10013097	0	0	0	0	0	0.666700798829793	0	0	0	0
Zinc metallo ase dpy- partial	CGI_10013133	0	0	0	0	0	-0.3831173326664	0	0	0	0
cation-dependent mannose-6-phosphate receptor-like	CGI_10013150	0.543737899570582	0.377645048974722	0	0	0	0	0	0	0	0
toll-like [Lingula anatina]	CGI_10013178	-0.370868214096008	0	0	0	0	0	0	0	0	0
AGAP012385-PA [Anopheles gambiae PEST]	CGI_10013179	0	0	0	0	0	0	0	0	0	0
tolloid 2	CGI_10013538	0	0	0	0	0	0.587113981657274	0	0	0	0
Tolloid 2	CGI_10013539	0.387327332240076	0	0	0	0	0.673873842070525	0	0	0	0
Neurotrypsin	CGI_10013540	0	0	0	0	0	0.603986312072287	0	0	0	0
macrophage mannose receptor 1-like	CGI_10013598	0	0	0	0	0	0	0	0	0	0
toll-like receptor 13	CGI_10013671	0	0	0	0	0	0	0	0	0	0
myeloid differentiation primary response 88-like [Crassostrea gigas]	CGI_10013672	0	0.750343017579954	0	0	0	0	0	0	0	0
Interferon-induced 44	CGI_10013762	0	0	0	0	0	0	0	0	0	0
deleted in malignant brain tumors 1 -like	CGI_10013874	0	0	0	0	0	0.486708879273555	0	0	0	0
interferon-related developmental regulator 1-like	CGI_10013896	0	0	0	0	0	0	0	0	0	0
venom factor-like isoform X1 [Lingula anatina]	CGI_10014037	0	0	0	0	0	0	0	0	0	0
Activated CDC42 kinase 1	CGI_10014121	0	0	0	0	0	0	0	0	0	0
hemagglutinin amebocyte aggregation factor-like	CGI_10014140	0	0	0	0	0	0	0	0	0	0
laccase-like [Octopus bimaculoides]	CGI_10014276	0	0	0	0	0	-0.515465286565877	0	0	0	0
laccase-like [Octopus bimaculoides]	CGI_10014280	0	0	0	0	0	0	0	0	0	0
laccase-4-like isoform X2 [Crassostrea gigas]	CGI_10014281	0	0	0	0	0	0	0	0.44078035088501	0	0
laccase-like [Octopus bimaculoides]	CGI_10014282	0	0	0	0	0	0	0	-0.75693018439018	0	0
transmembrane and TPR repeat-containing 2-like	CGI_10014319	0	0	0	0	0	0	0	0	0	0
gamma-interferon-inducible lysosomal thiol reductase-like	CGI_10014397	0.353598271068281	0	0	0	0	0	0	0	0	0
von Willebrand factor type EGF and pentraxin domain-containing 1-like isoform X2 [Crassostrea gigas]	CGI_10014497	0	0	0	0	0	0	0	0	0	0
C-type mannose receptor 2	CGI_10014511	0.478168924055762	0	0	0	0	0.541850987748133	0	0	0	0
interferon-induced 44-like [Crassostrea gigas]	CGI_10014532	0	0	0	0	0	0	0	0	0	0
Interferon-induced 44	CGI_10014533	0	0	0	0	0	0	0	0	0	0
piwi 1	CGI_10014604	-0.253802741662845	0	0	0	0	0	0	0	0	0
complement C1q 3	CGI_10014614	0	0	0	0	0	0	0	0	0	0
zinc finger CCCH domain-containing 51-like	CGI_10014645	0	0	0	0	0	0	0	0	0	0
laccase-like [Octopus bimaculoides]	CGI_10014670	0	0	0	0	0	0	0	0	0	0
laccase-like [Octopus bimaculoides]	CGI_10014671	0	0	0	0	0	0	0	0	0	0
Laccase- partial	CGI_10014739	0	0	0	0	0	-1.20422773545702	0	0	0	0
laccase-3-like isoform X1	CGI_10014740	0	0.335047575013729	0	0	0	-1.01344647608489	0	0	0	0
mothers against decapentaplegic homolog 5-like [Lingula anatina]	CGI_10014747	-0.40877825381914	0	0	0	0	0	0	0	0	0
galectin-4-like isoform X1 [Crassostrea gigas]	CGI_10014752	0	0	0	0	0	0	0	0	0	0
macrophage mannose receptor 1	CGI_10014755	0	0	0	0	0	0	0	0	0	0
interferon alpha-inducible 27 2B	CGI_10014768	0	0	0	0	0	0	0	0	0	0
interferon alpha-inducible 27 2B isoform X4	CGI_10014769	0	0	0	0	0	0	0	0	0	0
nitric oxide brain-like isoform X1 [Crassostrea gigas]	CGI_10014826	0	0	0	0	0	0.353126058314571	0	0	0	0
perlucin [Crassostrea gigas]	CGI_10014830	0	0	0	0	0	0	0	0	0	0
toll-like receptor 2	CGI_10014842	0	0	0	0	0	0	0	0	0	0
deoxynucleoside triphosphate triphosphohydrolase SAMHD1	CGI_10014892	0	0	0	0	0	0	0	0	0	0
low affinity immunoglobulin epsilon Fc receptor isoform X1 [Chinchilla lanigera]	CGI_10014903	0	0	0	0	0	0	0	0	0	0
AAEL006456-PA [Aedes aegypti]	CGI_10015011	0.327056605994952	0	0	0	0	0	0	0	0	0
collagen alpha-2(VIII) chain-like [Crassostrea gigas]	CGI_10015041	0	0	0	0	0	0	0	0.71783598428112	0	0
heavy metal-binding HIP-like isoform X2 [Crassostrea gigas]	CGI_10015043	0	0	0	0	0	0	0	0	0	0
heavy metal-binding HIP-like isoform X2 [Crassostrea gigas]	CGI_10015044	0	0	-0.683261742528123	0	0	0	0	0.751201577473765	0	0
endoribonuclease Dicer-like	CGI_10015093	0	0	0	0	0	0	0	0	0	0
interleukin 17 [Crassostrea gigas]	CGI_10015251	0	0	0	0	0	0	0	0	0	0
ATP-dependent RNA helicase DHX57	CGI_10015258	0	0	0	0	0	-0.443852746826125	0	0	0	0
interleukin-1 receptor-associated kinase 1-binding 1	CGI_10015386	0	0	0	0	0	-0.605029256286921	0	0	0	0
Toll interacting [Homo sapiens]	CGI_10015396	0	0	0	0	0	0.266593369355165	0	0	0	0
galectin-4-like isoform X1 [Crassostrea gigas]	CGI_10015449	-0.359130062757397	0	0	0	0	0	0	0	0	0
galectin-4-like isoform X1 [Crassostrea gigas]	CGI_10015451	0	0	0	0	0	0	0	0	0	0
Deleted in malignant brain tumors 1	CGI_10015479	-0.747385140619021	0	0	0	0	0.541158583792972	0	0	0	0
CD109 antigen-like	CGI_10015501	0	0	0	0	0	0.405998977204832	0	0	0	0
integrin-linked kinase-like isoform X2	CGI_10015503	0	0	0	0	0	0	0	0	0	0
ADP-ribosylation factor 4-like	CGI_10015534	0	0	0	0	0	0.407863890940049	0	0	0	0
integrin beta-PS [Diachasma alloeum]	CGI_10015543	-0.343452496328383	0	0	0	0	0	0	0	0	0
Complement C1q 3	CGI_10015544	0	0	0	0	0	0	0	0	0	0
bark beetle	CGI_10015645	-0.463003502002468	0	0	0	0	0	0	0	0	0
perlucin [Crassostrea gigas]	CGI_10015759	0	0	0	0	0	0	0	0	0	0
C-type lectin	CGI_10015830	0	0	0	0	0	0	0	0	0	0
deoxynucleoside triphosphate triphosphohydrolase SAMHD1-like	CGI_10015980	0	0	0	0	0	0	0	0	0	0
Complement C1q 2	CGI_10016349	0	0	0	0	0	0	0	0	0	-0.536840967817171
Complement C1q 2	CGI_10016352	0	0	0	0	0	0	0	0	0	0
sterile alpha and TIR motif-containing 1-like isoform X10 [Lingula anatina]	CGI_10016378	0	0	0	0	0	0	0	0	0	0
MAM and LDL-receptor class A domain-containing 2-like	CGI_10016401	0	0.455614711096929	0	0	0	0.473938281742297	0	0	0	0
complement C1q tumor necrosis factor-related 3-like	CGI_10016424	0	0	0	0	0	0	0	0	0	0
neurotrypsin-like	CGI_10016426	0.529204657843017	0	0	0	0	0	0	0	0	0
Toll-like receptor 2	CGI_10016560	0	0	0	0	0	0	0	0	0	0
salivary C-type lectin [Culex quinquefasciatus]	CGI_10016582	0.588200553171444	0	0	0	0	0.492207535648342	0	0	0	0
Aggrecan core	CGI_10016583	0.236328809023736	0.271155096201656	0.695658465685824	0	0	0.484097701346099	0	0	0	0
perlucin isoform X2	CGI_10016584	0.452865876783211	0.279077977849078	0	0	0	0.420645132584876	0	0	0	0
Suppressor of cytokine signaling 5	CGI_10016621	0	0	0	0	0	0	0	0	0	0
deleted in malignant brain tumors 1 -like	CGI_10016651	0	0	0	0	0	0	0	0	0	0
perlucin [Crassostrea gigas]	CGI_10016703	0	0	0	0	0	0.9801515847337	0	0	0	0
Low affinity immunoglobulin epsilon Fc receptor	CGI_10016714	0	0	0	0	0	0	0	0	0	0
sterile alpha and TIR motif-containing 1-like isoform X2	CGI_10016756	0	0	0	0	0	0	0	0	0	0
titin-like isoform X2	CGI_10016849	0	0	0	0	0	0.824968742917917	0	0	0	0
serine threonine- kinase TBK1-like isoform X2 [Crassostrea gigas]	CGI_10016953	0	0	0	0	0	0.739547515341129	0	0	0	0
Serine threonine- kinase TBK1	CGI_10016954	0	0	0	0	0	0	0	0	0	0
Interferon-induced helicase C domain-containing 1	CGI_10016989	0	0	0	0	0	0	0	0.499765036796232	0	0
Zinc finger CCCH domain-containing 15	CGI_10017018	0	0	0	0	0	-0.340417991950157	0	0	0	0
laccase-4-like isoform X2 [Crassostrea gigas]	CGI_10017069	0	0	0	0	0	0	0	0	0	0
DNA-directed RNA polymerase III subunit RPC6	CGI_10017097	0	0	0	0	0	-0.460436238049175	0	0	0	0
Tumor suppressor candidate 2	CGI_10017218	0	0	0	0	0	-0.415651839866369	0	0	0	0
hypothetical protein CGI_10017268	CGI_10017268	0	0.392513778855453	0	0	0	-0.541156240193641	0	0	0	0
partial [Drosophila simulans]	CGI_10017269	0	0.713148227002501	0	0	0	-0.541462816314726	0	0	0	0
zinc finger CCCH domain-containing 14-like	CGI_10017329	0	0	0	0	0	-0.400213756349636	0	0	0	0
2 -5 -oligoadenylate synthase 1A-like	CGI_10017356	0.615073799665049	0	0	0	0	0	0.493749442909449	0	0	0
laccase-like isoform X2	CGI_10017375	0	0	0	0	0	0	0	0	0	0
low affinity immunoglobulin epsilon Fc receptor-like isoform X2	CGI_10017464	0	0	0	0	0	0	0	0	0	0
lin-9 homolog	CGI_10017476	0	0	0	0	0	-0.409976271475101	0	0	0	0
Protocadherin Fat 4	CGI_10017479	0	0	0	0	0	0	0	0.483504687323821	0	0
E3 ubiquitin- ligase UHRF1	CGI_10017480	0	0	0	0	0	-1.10482095521348	0	0	0	0
Signal transducer and transcription activator 6	CGI_10017629	0.55422654705338	0	0	0	0	0.293795928955277	0	0	0	0
signal transducer and activator of transcription 5B [Ceratosolen solmsi marchali]	CGI_10017630	0	0	0	0	0	0	0	0	0	0
Toll-like receptor 13	CGI_10017670	0	0	0	0	0	0	0	0	0	0
urocanate hydratase	CGI_10017690	0	0	0	0	0	0.806229072033193	0	0	0	0
leucine-rich repeat-containing 15-like [Crassostrea gigas]	CGI_10017729	0.43305621210774	0	0	0	0	0.798110418395874	0	0	0	0
ATP-dependent RNA helicase A isoform X1	CGI_10017772	0	0	0	0	0	0	0	0	0	0
macrophage mannose receptor 1 isoform X2	CGI_10017879	0	0	0	0	0	0.645546073184166	0	0	0	0
lysyl oxidase homolog 3 [Orussus abietinus]	CGI_10017884	0	0	0	0	0	0	0	0	0	0
neurogenic locus Notch -like	CGI_10017889	0	0	0	0	0	0	0	0	0	0
Macrophage mannose receptor 1	CGI_10017998	0.240518069855356	0	0	0	0	0.576088645535747	0	0	0	-0.49809020554241
interleukin-1 receptor-associated kinase 4-like	CGI_10018046	-0.481402208765303	0	0	0	0	0	0	0	0	0
ras-related Rab-14	CGI_10018074	0	0	0	0	0	0	0	0	0	0
Hemicentin-1	CGI_10018105	0.204353448930527	0	0	0	0	1.02961402460665	0	0	0	0
Transcription factor p65	CGI_10018142	0	0	0	0	0	0	0	0	0	0
Interferon-induced helicase C domain-containing 1	CGI_10018209	0	0	0	0	0	-1.30308035694069	0	0	0	0
perlucin	CGI_10018363	0	0	0	0	0	0	0	0	0	0
recombining binding suppressor of hairless-like isoform X3 [Octopus bimaculoides]	CGI_10018383	0	0	0	0	0	0	0	0	0	0
radical S-adenosyl methionine domain-containing 2	CGI_10018396	0	0	0	0	0	0.714715058335277	0	0.533132468689032	0	0
perlucin-like	CGI_10018515	0	0	0	0	0	0	0	0	0	0
C-type mannose receptor 2	CGI_10018516	0	0	0	0	0	0	0	0	0	0
transcriptional regulator ATRX- partial	CGI_10018541	-0.383314330548601	0	0	0	0	0	0	0	0	0
Aggrecan core	CGI_10018554	0	0	0	0	0	0	0	0	0	0
Aggrecan core	CGI_10018556	0	0	0	0	0	0	0	0	0	0
methionine--tRNA mitochondrial-like	CGI_10018638	0	0	0	0	0	-0.413006425610604	0	0	0	0
complement C1q 3	CGI_10018639	0	0	0	0	0	0	0	0	0	0
Toll-like receptor 1	CGI_10018640	0	0	0	0	0	0.74660642892506	0	0	0	0
brain-specific angiogenesis inhibitor 1-like	CGI_10018684	0	0	0	0	0	0.833199667663912	0	0	0	0
hemagglutinin amebocyte aggregation factor-like	CGI_10018733	0	0	0	0	0	0	0	0	0	0
deleted in malignant brain tumors 1 -like	CGI_10018753	0	0	0	0	0	0	0	0	0	0
deleted in malignant brain tumors 1 -like	CGI_10018754	0	0	0	0	0	-0.616096770769963	0	0	0	0
aminoacyl tRNA synthase complex-interacting multifunctional 1	CGI_10018862	0	0	0	0	0	-0.567749346024525	0	0	0	0
signal transducer and activator of transcription C-like isoform X1 [Crassostrea gigas]	CGI_10018867	-0.570076599073369	0	0	0	0	0.797049632376608	0	0	0	0
deleted in malignant brain tumors 1 -like	CGI_10018871	-0.229802116832854	0	0	0	0	0	0	0	0	0
deleted in malignant brain tumors 1 -like	CGI_10018872	0	0	0	0	0	-0.393202060976485	0	0	0	0
NF-kappa-B-repressing factor	CGI_10018874	0	0	0	0	0	0	0	0	0	0
zinc finger CCCH domain-containing 10-like [Crassostrea gigas]	CGI_10018970	0	0	0	0	0	0	0	0	0	0
cation-dependent mannose-6-phosphate receptor-like isoform X2	CGI_10019056	0	0	0	0	0	0	0	0	0	0
Interferon-induced 44	CGI_10019093	0.376619751607141	0	0	0	0	0.642084370394174	0	0	0	0
TATA element modulatory factor	CGI_10019159	0	0	0	0	0	0	0	0	0	0
Collectin-12 [Crassostrea gigas]	CGI_10019184	0	0	0	0	0	0	0	0	0	0
Aggrecan core	CGI_10019215	0	0	0	0	0	-1.50146072452863	0	0	0	0
mitogen-activated kinase kinase kinase MLT isoform X1	CGI_10019292	0	0	0	0	0	0	0	0	0	0
deleted in malignant brain tumors 1 -like	CGI_10019298	-0.322401463993185	0	0	0	0	0.462274588460932	0	0	0	0
CUB and sushi domain-containing 3-like	CGI_10019317	0	0	0	0	0	0	0	0	0	0
complement C1q tumor necrosis factor-related 3-like	CGI_10019357	0	0	0	0	0	0	0	0	0	0.567916613701051
perlucin isoform X1	CGI_10019375	0	0	0	0	0	0	0	0	0	0
C-type mannose receptor 2-like	CGI_10019379	0	0	0	0	0	0.799345443433048	0	0	0	0
C-type lectin domain family 5 member A	CGI_10019381	0	0	0	0	0	0.947613156494072	0	0	0	0
TNF receptor-associated factor 3-like	CGI_10019401	0	0	0	0	0	0	0	0	0	0
suppressor of cytokine signaling 2-like	CGI_10019528	0	0	0	0	0	0	0	0	0	0
cell death abnormality 1-like	CGI_10019843	0	0	0	0	0	0.347810129470164	0	0	0	0
laccase-like [Octopus bimaculoides]	CGI_10020066	-0.21574025581317	0	0	0	0	0	0	0	0	0
NF-kappa-B inhibitor-interacting Ras 2 isoform X2	CGI_10020196	0	0	0	0	0	0	0	0	0	0
WD repeat-containing on Y chromosome-like	CGI_10020264	0	0	0	0	0	0	0	0	0	0
Hemicentin-1	CGI_10020290	0	0.286847955815045	0	0	0	0.707775922396996	0	0	0	0
Hemicentin-1	CGI_10020292	0.163535130247344	0	0	0	0	-0.339820833995318	0	0	0	0
E3 ubiquitin- ligase TRAF7	CGI_10020331	0	0	0	0	0	0	0	0	0	0
Tolloid 1	CGI_10020345	0	-0.481791069029056	0	0	0	-0.571880592161605	0	0	0	0
stress-activated kinase JNK-like isoform X1 [Biomphalaria glabrata]	CGI_10020378	0	0	0	0	0	0	0	0	0	0
multiple epidermal growth factor-like domains 11 isoform X1 [Megachile rotundata]	CGI_10020473	0	0	0	0	0	0.562015412560756	0	0	0	0
deleted in malignant brain tumors 1 -like	CGI_10020474	0	0	0	0	0	1.04654499485602	0	0	0	0
interferon regulatory factor 2-binding -like	CGI_10020482	0	0	0	0	0	0	0	0	0	0
A-agglutinin anchorage subunit-like	CGI_10020508	0	0	0	0	0	0.77768843389459	0	0	0	0
argonaute-2 isoform X1 [Tribolium castaneum]	CGI_10020511	-0.676281840327992	0	0	0	0	0	0	0	0	0
deleted in malignant brain tumors 1 -like	CGI_10020579	-0.180187366577137	0	0	0	0	0	0	0	0	0
complement C1q 3	CGI_10020666	0	0	0	0	0	0	0	0	0	0
Hydantoin utilization A	CGI_10020667	0	0	0	0	0	0	0	0	0	0
hepatic lectin-like	CGI_10020693	0.35226248822815	0	0	0	0	0	0	0	0	0
asialoglyco receptor 1-like	CGI_10020694	0	0	0	0	0	0	0	0	0	0
deleted in malignant brain tumors 1 -like isoform X1 [Lepisosteus oculatus]	CGI_10020700	0	0	0	0	0	0	0	0	0	0
VWFA and cache domain-containing 1	CGI_10020742	0	0	0	0	0	0.525626036808558	0	0	0	0
partial [Nematostella vectensis]	CGI_10020771	0	0	0	0	0	0	0	0	0	0
Complement C1q 2	CGI_10020815	0	0	0	0	0	0	0	0	0	0
zinc finger CCCH domain-containing 13-like	CGI_10021019	0	-0.254927061376208	0	0	0	0.510752343433027	0	0	0	0
tyrosinase tyr-3	CGI_10021075	0	0	0	0	0	0	0	0	0	0
scavenger receptor cysteine-rich type 1 M130-like	CGI_10021084	0	0	0	0	0	1.72168433572611	0	0	0	0
Toll-like receptor 1	CGI_10021136	0	0	0	0	0	0	0	0	0	0
hemolymph lipopolysaccharide-binding -like [Crassostrea gigas]	CGI_10021150	0	0	0	0	0	-0.972150801416793	0	0	0	0
nucleolar RNA helicase 2-like	CGI_10021169	0.205322539445862	0	0	0	0	-0.678543959654177	0	0	0	0
Interferon regulatory factor 2	CGI_10021170	0.42046167581659	0	0	0	0	0.505704457400814	0.670941340892992	0	0	0
interferon regulatory factor 2	CGI_10021171	0	0.534492238463023	0	0	0	0	0	0	0	0
metallothionein [Crassostrea gigas]	CGI_10021194	0.40036538187908	0	0	0	0	1.30662324298949	0	0	0	0
Methylthioribose-1-phosphate isomerase	CGI_10021262	0	0	0	0	0	0	0	0	0	0
hypothetical protein CGI_10021328	CGI_10021328	0	0	0	0	0	0	0	0	0	0
bactericidal permeability increasing	CGI_10021420	0.481319492373857	0.550441983180754	0	0	0	0	0	0	0	0
NF-X1-type zinc finger NFXL1-like	CGI_10021529	0	0	0	0	0	-0.412556198917693	0	0	0	0
NF-kappa B	CGI_10021567	-0.227589834950514	0	0	0	0	0	0	0	0	0
probable ATP-dependent RNA helicase DDX46	CGI_10021603	0	0	0	0	0	0	0	0	0	0
C-type lectin-like	CGI_10021658	0	0	0	0	0	0	0	0	0	0
Multiple epidermal growth factor-like domains 8	CGI_10021714	0	0	0	0	0	0	0	0	0	0
toll-like receptor 4 [Crassostrea gigas]	CGI_10021739	0	0	0	0	0	0	0	0	0	0
toll-like receptor 4 [Crassostrea gigas]	CGI_10021741	0	0.648074660733581	0	0	0	0	0	0	0	0
deleted in malignant brain tumors 1 -like	CGI_10021829	0	0	0	0	0.388338825142347	0	0	0	0	0
CD109 antigen-like	CGI_10021995	0	0	0	0	0	0	0	0	0	0
probable ATP-dependent RNA helicase YTHDC2	CGI_10022000	0	0	0	0	0	0	0	0	0	0
methyltransferase DDB_G0268948 isoform X1 [Aplysia californica]	CGI_10022082	0	0	0	0	0	0.545268114751623	0	0	0	0
lymphoid-specific helicase-like	CGI_10022218	0	0	0	0	-0.491474870223202	0	0	0	0	0
deleted in malignant brain tumors 1 -like	CGI_10022225	0	0	0	0	0	0	0	0	0	0
ribonuclease partial	CGI_10022236	0	0	0	0	0	-0.349896939136331	0	0	0	0
lipoyl mitochondrial isoform X1	CGI_10022244	0	0	0	0	0	0	0	0	0	0
Apoptotic chromatin condensation inducer in the nucleus	CGI_10022251	0.437388060931352	0	0	0	0	-0.345561055938991	0	0	0	0
TNF receptor-associated factor 4-like isoform X8 [Crassostrea gigas]	CGI_10022362	0	0	0	0	0	-0.305867743291807	0	0	0	0
deleted in malignant brain tumors 1 -like	CGI_10022550	0	0	0	0	0	-0.619307647544599	0	0	0	0
complement C1q tumor necrosis factor-related 3-like	CGI_10022590	0	0	0	0	0	0	0	0	0	0
complement C1q tumor necrosis factor-related 3-like	CGI_10022591	0	0	0	0	0	0	0	0	0	0
macrophage mannose receptor 1-like	CGI_10022626	0	0	0	0	0	0	0	0	0	0
C-type lectin domain family member A-like	CGI_10022627	0	0	0	0	0	0	0	0	0	0
complement C1q subcomponent subunit A-like isoform X2 [Crassostrea gigas]	CGI_10022633	0	0	0	0	0	0	0	0	0	0
complement C1q subcomponent subunit A-like isoform X2 [Crassostrea gigas]	CGI_10022634	0	0	0	0	0	0	0	0	0	0
SAM and SH3 domain-containing 1 isoform X1	CGI_10022742	0	0	0	0	0	0	0	0	0	0
zinc finger CCCH domain-containing 11A [Myotis brandtii]	CGI_10022755	0.353966488459902	0	0	0	0	0.532504919896278	0	0	0	0
NFX1-type zinc finger-containing 1	CGI_10022810	0	0	0	0	0	0.515909386682698	0	0	0	0
galectin-3-binding [Aotus nancymaae]	CGI_10022827	0	0	0	0	0	0	0	0	0	0
short-chain collagen C4-like	CGI_10022828	0	0	0	0	0	0	0	0	0	0
pantetheinase [Ursus maritimus]	CGI_10022857	0	0	0	0	0	1.25248189567957	0	0	0	0
deoxynucleoside triphosphate triphosphohydrolase SAMHD1	CGI_10022879	0	0	0.707413689811321	0	0	0	0	0.804603249724792	0	0
deoxynucleoside triphosphate triphosphohydrolase SAMHD1	CGI_10022880	0	0	0.789575918600421	0	0	0	0.602865072595672	1.01542013742128	0.639481970374877	0
SAM domain and HD domain-containing	CGI_10022882	0	0	0	0	0	0	0	0	0	0
galectin-8-like isoform X1	CGI_10022939	0.464464525326656	0	0	0	0	0	0	0	0	0
galectin-5-like isoform X1 [Crassostrea gigas]	CGI_10022940	0	0	0	0	0	0	0	0	0	0
cell division control 42 homolog	CGI_10022948	-0.436200836586545	0	0	0	0	0	0	0	0	0
probable ATP-dependent RNA helicase DDX41	CGI_10022961	0.171459547050539	0	0	0	0	0	0	0	0	0
stimulator of interferon genes -like isoform X3 [Crassostrea gigas]	CGI_10022970	0	0.62500030021928	0	0	0	0	0	0	0	0
probable ATP-dependent RNA helicase DDX58	CGI_10022973	0	0.362004824727853	0	0	0	0	0	0	0	0
slit homolog 3 -like [Lingula anatina]	CGI_10023106	0	0	0	0	0	0.542187630761918	0	0	0	0
Toll-like receptor 6	CGI_10023107	0	0	0	0	0	0	0	0	0	0
probable pterin-4-alpha-carbinolamine dehydratase	CGI_10023126	0	0	0	0	0	-1.0980795715799	0	0	0	0
TNF receptor-associated factor 3 isoform X3	CGI_10023158	0	0	0	0	0	0.837099076409316	0	0	0	0
fibrillin-1-like [Crassostrea gigas]	CGI_10023202	0	0	0	0	0	-0.558513229276157	0	0	0	0
leucine-rich repeat-containing 15-like [Crassostrea gigas]	CGI_10023242	0	0	0	0	0	0	0	0	0	0
Complement C1q 4	CGI_10023318	0	0	0	0	0	0	0	0	0	0
GTPase HRas isoform X1 [Cavia porcellus]	CGI_10023395	0	0	0	0	0	0	0	0	0	0
NFX1-type zinc finger-containing 1-like	CGI_10023396	0	0	0	0	0	0.686019652321967	0	0.304545064900222	0	0
nidogen and EGF-like domain-containing 1 [Crassostrea gigas]	CGI_10023403	0	0	0	0	0	0.710986900137112	0	0	0	0
brain-specific angiogenesis inhibitor 1-like	CGI_10023417	0	0	0	0	0	0	0	0	0	0
cyclic GMP-AMP synthase-like isoform X1 [Crassostrea gigas]	CGI_10023476	0	0	0	0	0	0	0	0	0	0
cyclic GMP-AMP synthase	CGI_10023477	0	0	0	0	0	0	0	0.534254174393513	0	0
AAEL000556-PA [Aedes aegypti]	CGI_10023643	0	0	0	0	0	0	0	0	0	0
sterile alpha and TIR motif-containing 1-like isoform X3	CGI_10023667	0	0	0	0	0	0	0	0	0	0
cysteine- acidic integral membrane -like	CGI_10023695	0	0	0	0	0	0.651814086269058	0	0	0	0
alpha macroglobulin	CGI_10023721	-0.752753904219567	0	0	0	0	0	0	0	0	0
high mobility group B1-like	CGI_10023724	0	0	0	0	0	-0.432024365883743	0	0	0	0
CD109 antigen-like	CGI_10023765	-0.396982767497704	0	0	0	0	0.484839548733886	0	0	0	0
CDK5 regulatory subunit-associated 3	CGI_10023802	0	0	0	0	0	0	0	0	0	0
galectin-4-like [Biomphalaria glabrata]	CGI_10023949	0	0	0	0	0	0	0	0	0	0
galectin-5- partial	CGI_10023950	0	0	0	0	0	0	0	0	0	0
macrophage mannose receptor 1-like	CGI_10023978	0	0	0	0	0	0	0	0	0	0
interferon-induced 44-like [Crassostrea gigas]	CGI_10024068	0	0	0	0	0	0	0	0	0	0
interferon-induced 44-like [Crassostrea gigas]	CGI_10024070	0	0	0	0	0	0	0	0	0	0
interferon-induced 44-like [Crassostrea gigas]	CGI_10024072	0	0	0	0	0	0	0	0	0	0
double-stranded RNA-specific editase 1 isoform X2 [Nasonia vitripennis]	CGI_10024076	0	0	0	0	0	0	0	0	0	0
double-stranded RNA-specific editase 1 isoform X1	CGI_10024077	0	0	0	0	0	0	0	0	0	0
perlucin	CGI_10024093	0	0	0	0	0	0	0	0	0	0
C3 and PZP-like alpha-2-macroglobulin domain-containing 8	CGI_10024122	0.552144463749648	0	0	0	0	0	0	0	0	0
C3 and PZP-like alpha-2-macroglobulin domain-containing 8	CGI_10024123	0	0	0	0	0	0	0	0	0	0
C-type lectin isoform 3	CGI_10024134	0	0	0	0	0	1.06853735421027	0	0	0	0
stabilizer of axonemal microtubules 1-like	CGI_10024211	0	-0.304305599237885	0	0	0	0	0	0	0	0
scavenger receptor cysteine-rich type 1 M130-like	CGI_10024222	0	0	0	0	0	0	0	0	0	0
C1q-domain-containing partial	CGI_10024231	0	0	0	0	0	-0.59311372418602	0	0	0	0
C1q-domain-containing partial	CGI_10024232	0	0	0	0	0	-0.554296589903861	0	0	0	0
hemagglutinin amebocyte aggregation factor-like	CGI_10024233	0	0	0	0	0	1.31942253618625	0	0	0	0
exosome complex component RRP41-like	CGI_10024343	0	0	0	0	0	-0.505727993851994	0	0	0	0
pellino-like [Crassostrea gigas]	CGI_10024357	0.182555207740532	0	0	0	0	0	0	0	0	0
Interferon-induced helicase C domain-containing 1	CGI_10024393	0	0	0	0	0	0	0	0	0	0
Collectin-12 [Crassostrea gigas]	CGI_10024415	0	0	0	0	0	0	0	0	0	0
interleukin-1 receptor-like 2	CGI_10024451	0	0	0	0	0	0	0	0	0	0
Deleted in malignant brain tumors 1 partial	CGI_10024452	-0.638325281478253	0	0	0	0	0.518242146482636	0	0	0	0
Lysozyme	CGI_10024455	0	0	0	0	0	0	0	0	0	0
lysozyme	CGI_10024457	0	0	0	0	0	0	0	0	0	0
complement C1q tumor necrosis factor-related 4-like [Crassostrea gigas]	CGI_10024533	0	0	0	0	0	-0.476137224441523	0	0	0	0
ATP-dependent RNA helicase DHX8	CGI_10024607	-0.235297608608224	0	0	0	0	0	0	0	0	0
neurocan core	CGI_10024769	0	0	0	0	0	0	0	0	0	0
Tyrosine- kinase partial	CGI_10024845	0	0	0	0	0	0	0	0	0	0
Seryl-tRNA cytoplasmic	CGI_10024876	0	0	0	0	0	0	0	0	0	0
C-type lectin domain family 4 member F	CGI_10024932	0	0	0	0	0	0	0	0	0	0
C-type lectin domain family 4 member F	CGI_10024933	0	0	0	0	0	0	0	0	0	0
[Nematostella vectensis]	CGI_10025133	0	0	0	0	0	0.689213147669957	0	0	0	0
G- coupled receptor [Ixodes scapularis]	CGI_10025207	-0.309131413365143	0	0	0	0	0.373094690836905	0	0	0	0
brain-specific angiogenesis inhibitor 1-like	CGI_10025240	0	0	0	0	0	0	0	0	0	0
Peptidoglycan recognition	CGI_10025288	0	0	0	-0.363595915487865	0	0.516474920755963	0	0	0	0
fem-1 homolog B	CGI_10025357	0	0.652230919746001	0	0	0	0	0	0	0	0
DNA-directed RNA polymerase III subunit RPC9-like	CGI_10025371	0	0	0	0	0	-0.376676849967355	0	0	0	0
Ras-related C3 botulinum toxin substrate 1	CGI_10025622	-0.223762030169371	0	0	0	0	0.523435639242729	0	0	0	0
C-type lectin 1	CGI_10025691	0	0	0	0	0	0	0	0	0	0
interleukin 17 [Octopus bimaculoides]	CGI_10025754	0	0	0	0	0	0	0	0	0	0
Hemicentin- partial	CGI_10025773	0	0	0	0	0	0	0	0	0	0
Mitofusin-2 [Crassostrea gigas]	CGI_10025826	0	0	0	0	0	0	0	0	0	0
Macrophage mannose receptor 1	CGI_10025847	0	0	0	0	0	0	0	0	0	0
alpha-N-acetylgalactosamine-specific lectin-like [Crassostrea gigas]	CGI_10025848	0.674778024200152	0	0	0	0	0.34272001669656	0	0	0	0
[Nematostella vectensis]	CGI_10026070	-0.530375347199172	0	0	0	0	0.581842371521934	0	0	0	0
myeloid differentiation primary response 88-like [Crassostrea gigas]	CGI_10026092	-0.467959348944347	0	0	0	0	0	0	0	0	0
myeloid differentiation primary response 88-like [Crassostrea gigas]	CGI_10026099	0	1.13349223359835	0	0	0	0	0	0	0	0
myeloid differentiation primary response 88-like [Crassostrea gigas]	CGI_10026101	0	0	0	0	0	0	0	0	0	0
Zinc finger and BTB domain-containing 40	CGI_10026117	0	0	0	0	0	0	0	0	0	0
Zinc finger and BTB domain-containing 40	CGI_10026118	0	0	0	0	0	0	0	0	0	0
hypothetical protein CGI_10026174	CGI_10026174	-0.249871533264411	0	0	0	0	0	0	0	0	0
perlucin	CGI_10026175	0.231744238268432	0	0	0	0	0	0	0	0	0
hypothetical protein CGI_10026176	CGI_10026176	0	0	0	0	0	0.464673774784847	0	0	0	0
Endothelial cells scavenger receptor	CGI_10026204	0	0	0	0	0	0	0	0	0	0
Endothelial cells scavenger receptor	CGI_10026207	0	0	0	0	0	0	0	0	0	0
tyrosinase tyr-3	CGI_10026225	0	0	0	0	0	-0.435950564020173	0	0	0	0
tyrosinase tyr-3	CGI_10026226	-0.592439324083972	0	0	0	0	-1.05362638388053	0	0	0	0
tyrosinase tyr-3	CGI_10026227	0	0	0	0	0	0	0	0	0	0
tyrosinase tyr-3	CGI_10026230	0	0	0	0	0	0.32630546294346	0	0	0	0
CD109 antigen	CGI_10026294	-0.337406265811349	0	0	0	0	0.515344194131719	0	0	0	0
CCAAT enhancer-binding gamma	CGI_10026305	0	0	0	0	0	0	0	0	0	0
[Nematostella vectensis]	CGI_10026370	0	-0.363093332730369	0	0	0	-0.320741297064497	0	0	0	0
Zinc finger CCCH domain-containing 18	CGI_10026480	0	0	0	0	0	-0.389619154539745	0	0	0	0
perlucin [Crassostrea gigas]	CGI_10026489	0	0	0	0	0	0	0	0	0	0
Toll-like receptor 13	CGI_10026493	0	0	0	0	0	0	0	0	0	0
C-type lectin domain family 10 member A-like isoform X1 [Crassostrea gigas]	CGI_10026561	0	0	0	0	0	0	0	0	0	0
IL17-3 [Crassostrea gigas]	CGI_10026592	0	0	0	0	0	0	0	0	0	0
FRAS1-related extracellular matrix 1	CGI_10026597	-0.415640066779121	0	0	0	0	0	0	0	0	0
Thrombospondin- partial	CGI_10026767	0	0	0	0	0	0.604641490782362	0	0	0	0
perlucin-like	CGI_10026912	0	0	0	0	0	0	0	0	0	0
perlucin-like isoform X2	CGI_10026922	0	0	0	0	0	0.704999717061538	0	0	0	0
deleted in malignant brain tumors 1 -like	CGI_10026985	-0.438492783390819	0	0	0	0	0.562981004691838	0	0	0	0
N-acetylmuramoyl-L-alanine amidase	CGI_10027186	0.67353498875141	0	0	0	0	0	0	0	0	-0.585433836073383
N-acetylmuramoyl-L-alanine amidase	CGI_10027187	0	0	0	0	0	0.587507473451768	0	0	0	0
N-acetylmuramoyl-L-alanine amidase	CGI_10027188	0	0	0	0	0	0.776280779117479	0	0	0	0
metallophosphoesterase MPPED2-like	CGI_10027284	0	0	0	0	0	0.649881383831051	0	0	0	0
tolloid 1	CGI_10027448	0	0	0	0	0	0	0	0	0	0
NFX1-type zinc finger-containing 1-like	CGI_10027453	0	0	0	0	0	0	0	0	0	0
toll-like receptor 13	CGI_10027513	0	0	0	0	0	0	0	0	0	0
C-type mannose receptor 2	CGI_10027555	0.350258930377541	0	0	0	0	0	0	0	0	0
Macrophage mannose receptor 1	CGI_10027557	0	0	0	0	0	0	0	0	0	0
metallo ase inhibitor 3-like isoform X1 [Crassostrea gigas]	CGI_10027615	0	0	0	0	0	0.671203407603483	0	0	0	0
Metallo ase inhibitor 3	CGI_10027616	0	0	0	0	0	1.4087524334847	0	0	0	0
low affinity immunoglobulin epsilon Fc receptor	CGI_10027625	0	0	0	0	0	0	0	0	0	0
hypothetical protein CGI_10027638	CGI_10027638	0	0	0	0	0	0	0	0	0	0
lactose-binding lectin l-2-like	CGI_10027653	-0.224036928725008	0	0	0	0	0.611747153696392	0	0	0	0
C-type lectin domain family 4 member M-like [Oreochromis niloticus]	CGI_10027654	-0.26470013363361	0	0	0	0	-0.580958673417468	0	0	0	0
deleted in malignant brain tumors 1 -like	CGI_10027681	0	0	0	0	0	0	0	0	0.343564831653772	0
proto-oncogene tyrosine- kinase Src isoform X2	CGI_10027721	0	0.51498567005467	0	0	0	-0.494293455963065	0	0	0	0
galactose-specific lectin nattectin-like	CGI_10027808	0	0	0	0	0	0	0	0	0	0
macrophage-expressed gene 1 -like [Crassostrea gigas]	CGI_10027827	-0.351236841690492	-0.358967906776679	0	0	0	1.07566068843634	0	0	0	0
macrophage-expressed gene 1 -like	CGI_10027905	0	0	0	0	0	0	0	0	0	0
Piwi 1	CGI_10027909	0	0	0	0	0	0	0	0	0	-0.567834168219069
perlucin 6	CGI_10027921	0	0	0	0	0	0	0	0	0	0
Perlucin [Crassostrea gigas]	CGI_10027922	0	0	0	0	0	0.683345373477511	0	0	0	0
perlucin [Crassostrea gigas]	CGI_10027935	0	0	0	0	0	0	0	0	0	0
snaclec 3-like	CGI_10027962	0	0	0	0	0	0	0	0	0	0
HMG box-containing 4-like [Limulus polyphemus]	CGI_10027966	0	0	0	0	0	0	0	0	0	0
Toll-like receptor 1	CGI_10028039	0	0	0	0	0	0	0	0	0	0
Aggrecan core	CGI_10028066	0	0	0	0	0	0	0	0	0	0
tyrosinase tyr-3	CGI_10028079	-0.280577640928442	0	0	0	0	0	0	0	0	0
peptidoglycan-recognition SC2-like	CGI_10028092	0	0	0	0	0	0.522250804721311	0	0	0	0
perlucin-like [Crassostrea gigas]	CGI_10028113	0	0	0	0	0	0.931345181647656	0	0	0	0
Chitinase domain-containing 1	CGI_10028146	0	0	0	0	0	0	0	0	0	0
Complement C1q 4	CGI_10028151	0	0	0	-0.54032716250631	0	0	0	0	0	0
metalloprotease TIKI1	CGI_10028197	0	-0.343535414655484	0	0	0	0	0	0	0	0
macrophage mannose receptor 1-like	CGI_10028219	0	0	0	0	0	0	0	0	0	0
deleted in malignant brain tumors 1 -like	CGI_10028387	0	0	0	0	0	0	0	0	0	0
serine threonine- kinase pelle	CGI_10028529	0	0.379342917345365	0	0	0	0	0	0	0	0
macrophage mannose receptor 1-like	CGI_10028583	0	3.49704151875818	0	0	0	0	0	0	0	0
signal transducer and activator of transcription 5B-like	CGI_10028719	0	0	0	0	0	0	0	0	0	0
nuclear factor NF-kappa-B p105 subunit-like	CGI_10028750	0	0	0	0	0	0	0	0	0	0
methionine-R-sulfoxide reductase B1	CGI_10028763	0	0	0	0	0	-0.484384591351263	0	0	0	0
CD209 antigen C isoform X2	CGI_10028777	0	0	0	0	0	0	0	0	0	0
toll-like receptor 2 type-2-like	CGI_10028870	0	0	0	0	0	0.574022418936901	0	0	0	0
metalloendopeptidase mitochondrial-like [Aplysia californica]	CGI_10028882	0	0	0	0	0	0	0	0	0	0
nuclear receptor subfamily 2 group E member 1-like	CGI_10028920	0	0	0	0	0	0	0	0	0	0
Toll-like receptor 13	CGI_10028922	0	0.620682757771055	0	0	0	0	0	0	0	0
SID1 transmembrane family member 1 isoform X2	CGI_10028931	0	0	0	0	0	0	0	0	0	0
complement C1q 3	CGI_10018642	0	0	0	0	0.501926982680715	0	0	0	0	0
galactose-specific lectin nattectin-like	CGI_10013049	0	0	0	0	-0.615562815569972	0	0	0	0	0

## Sheet: Def resp to other org.
	Genes	F1 Day2	F1 Day10	F1 Day120 H0	F1 Day120 H6	F1 Day120 H12	F2 Day10	F2 Day120 H0	F2 Day120 H3	F2 Day120 H6	F2 Day120 H12
probable ATP-dependent RNA helicase DHX58	CGI_10003083	0	0	0	0	0	0	0.452357069709246	0	0	0
Interferon regulatory factor 2	CGI_10021170	0.42046167581659	0	0	0	0	0.505704457400814	0.670941340892992	0	0	0
DNA-directed RNA polymerase III subunit RPC1	CGI_10012624	-0.461689200015577	0	0	0	0	-0.502658992089911	0	0	0	0
DNA-directed RNA polymerase III subunit RPC6	CGI_10017097	0	0	0	0	0	-0.460436238049175	0	0	0	0
Toll-like receptor 13	CGI_10000919	0	0	0	0	0	0	0	0	0	0
stimulator of interferon genes -like isoform X3 [Crassostrea gigas]	CGI_10004069	0	0	0	0	0	0.993485551107672	0	0	0	0
stimulator of interferon genes -like isoform X3 [Crassostrea gigas]	CGI_10006439	0	0	0	0	0	0	0	0	0	0
stimulator of interferon genes -like isoform X3 [Crassostrea gigas]	CGI_10022970	0	0.62500030021928	0	0	0	0	0	0	0	0
probable ATP-dependent RNA helicase DDX58	CGI_10010459	0	0	0	0	0	0	0	0	0	0
ATP-dependent RNA helicase DDX1	CGI_10011752	0	0	0	0	0	-0.407621110404146	0	0	0	0
probable ATP-dependent RNA helicase DDX46	CGI_10021603	0	0	0	0	0	0	0	0	0	0
probable ATP-dependent RNA helicase DDX27	CGI_10004263	0	0	0	0	0	-0.521562518904361	0	0	0	0
ATP-dependent RNA helicase DHX57	CGI_10015258	0	0	0	0	0	-0.443852746826125	0	0	0	0
deoxynucleoside triphosphate triphosphohydrolase SAMHD1-like	CGI_10003183	0	0	0.65978360341063	0	0	0	0	0.698193851385058	0.587085724197395	0
piwi 1	CGI_10014604	-0.253802741662845	0	0	0	0	0	0	0	0	0
neurocan core	CGI_10024769	0	0	0	0	0	0	0	0	0	0
perlucin 6	CGI_10012284	0	0	0	0	0	0.63908561760558	0	0.383283814278775	0	0
argonaute-2-like isoform X1	CGI_10008155	0	0	0	0	0	0.275147943672861	0	0	0	0
probable ATP-dependent RNA helicase DDX58	CGI_10022973	0	0.362004824727853	0	0	0	0	0	0	0	0
Interferon-induced helicase C domain-containing 1	CGI_10024393	0	0	0	0	0	0	0	0	0	0
probable ATP-dependent RNA helicase DDX41	CGI_10022961	0.171459547050539	0	0	0	0	0	0	0	0	0
Zinc finger and BTB domain-containing 40	CGI_10026118	0	0	0	0	0	0	0	0	0	0
interferon regulatory factor 8	CGI_10003270	-0.38833857536385	0	0	0	0	0	0	0	0	0
double-stranded RNA-specific adenosine deaminase-like	CGI_10005182	0	0	0	0	0	0	0	0	0	0
double-stranded RNA-specific adenosine deaminase-like	CGI_10009627	0	0	0	0	0	0	0	0	0	0
Double-stranded RNA-specific adenosine deaminase	CGI_10010327	0	0	0	0	0	-0.574421485085957	0	0	0	0
Double-stranded RNA-specific adenosine deaminase	CGI_10009626	0	0	0	0	0	0.615439437389216	0	0	0	0
double-stranded RNA-specific editase 1 isoform X1	CGI_10024077	0	0	0	0	0	0	0	0	0	0
argonaute-2 isoform X1 [Tribolium castaneum]	CGI_10020511	-0.676281840327992	0	0	0	0	0	0	0	0	0
snaclec 3-like	CGI_10027962	0	0	0	0	0	0	0	0	0	0
alpha macroglobulin	CGI_10023721	-0.752753904219567	0	0	0	0	0	0	0	0	0
G- coupled receptor [Ixodes scapularis]	CGI_10025207	-0.309131413365143	0	0	0	0	0.373094690836905	0	0	0	0
neurogenic locus notch homolog 1-like	CGI_10010691	0	0	0	0	0	0	0	0	0	0
brain-specific angiogenesis inhibitor 1-like	CGI_10025240	0	0	0	0	0	0	0	0	0	0
transcriptional regulator ATRX- partial	CGI_10018541	-0.383314330548601	0	0	0	0	0	0	0	0	0
tolloid 1	CGI_10027448	0	0	0	0	0	0	0	0	0	0
WD repeat-containing on Y chromosome-like	CGI_10020264	0	0	0	0	0	0	0	0	0	0
stimulator of interferon genes	CGI_10003079	0	0.734693920094576	0	0	0	0	0	0	0	0
Zinc finger CCCH domain-containing 15	CGI_10017018	0	0	0	0	0	-0.340417991950157	0	0	0	0
lin-9 homolog	CGI_10017476	0	0	0	0	0	-0.409976271475101	0	0	0	0
Mitofusin-2 [Crassostrea gigas]	CGI_10025826	0	0	0	0	0	0	0	0	0	0
Seryl-tRNA cytoplasmic	CGI_10024876	0	0	0	0	0	0	0	0	0	0
probable ATP-dependent RNA helicase DHX34	CGI_10006035	0	0	0	0	0	0	0	0	0	0
2 -5 -oligoadenylate synthase 1A-like	CGI_10017356	0.615073799665049	0	0	0	0	0	0.493749442909449	0	0	0
2 -5 -oligoadenylate synthase 1	CGI_10004067	0	0	0	0	0	0	0	0	0	0
ATP-dependent RNA helicase A isoform X1	CGI_10017772	0	0	0	0	0	0	0	0	0	0
ATP-dependent RNA helicase DHX8	CGI_10024607	-0.235297608608224	0	0	0	0	0	0	0	0	0
stress-activated kinase JNK-like isoform X1 [Biomphalaria glabrata]	CGI_10020378	0	0	0	0	0	0	0	0	0	0
cell division control 42 homolog	CGI_10022948	-0.436200836586545	0	0	0	0	0	0	0	0	0
interferon-induced 44-like [Crassostrea gigas]	CGI_10000661	0	0	0	0	0	0	0	0	0	0
Interferon-induced 44	CGI_10001635	0	0	0	0	0	0	0	0	0	0
Interferon-induced 44	CGI_10006757	0	0	0	0	0	0	0	0	0	0
interferon-induced 44-like	CGI_10010773	0	0	0	0	0	0	0	0	0	0
interferon-induced 44-like [Crassostrea gigas]	CGI_10011953	0.447229408347284	0	0	0	0	0	0	0	0	0
Interferon-induced 44	CGI_10011954	0.435154234439539	0	0	0	0	0	0	0	0	0
Interferon-induced 44	CGI_10013762	0	0	0	0	0	0	0	0	0	0
interferon-induced 44-like [Crassostrea gigas]	CGI_10014532	0	0	0	0	0	0	0	0	0	0
Interferon-induced 44	CGI_10014533	0	0	0	0	0	0	0	0	0	0
Interferon-induced 44	CGI_10019093	0.376619751607141	0	0	0	0	0.642084370394174	0	0	0	0
interferon-induced 44-like [Crassostrea gigas]	CGI_10024068	0	0	0	0	0	0	0	0	0	0
interferon-induced 44-like [Crassostrea gigas]	CGI_10024070	0	0	0	0	0	0	0	0	0	0
interferon-induced 44-like [Crassostrea gigas]	CGI_10024072	0	0	0	0	0	0	0	0	0	0
ADP-ribosylation factor 4-like	CGI_10015534	0	0	0	0	0	0.407863890940049	0	0	0	0
N-acetylmuramoyl-L-alanine amidase	CGI_10027188	0	0	0	0	0	0.776280779117479	0	0	0	0
CD109 antigen-like	CGI_10003729	0	0	0	0	0	0.8615421874214	0	0	0	0
CD109 antigen-like	CGI_10015501	0	0	0	0	0	0.405998977204832	0	0	0	0
CD109 antigen-like	CGI_10021995	0	0	0	0	0	0	0	0	0	0
Pregnancy zone partial	CGI_10006874	0	0	0	0	0	0.333593596448128	0	0	0	0
CD109 antigen-like	CGI_10023765	-0.396982767497704	0	0	0	0	0.484839548733886	0	0	0	0
CD109 antigen	CGI_10026294	-0.337406265811349	0	0	0	0	0.515344194131719	0	0	0	0
CD109 antigen-like	CGI_10004826	0	0	0	0	0	0	0	0	0	0
Signal transducer and transcription activator 6	CGI_10017629	0.55422654705338	0	0	0	0	0.293795928955277	0	0	0	0
signal transducer and transcription activator isoform X5 [Stomoxys calcitrans]	CGI_10005003	0	0	0	0	0	0	0	0	0	0
galactose-specific lectin nattectin-like	CGI_10027808	0	0	0	0	0	0	0	0	0	0
signal transducer and activator of transcription 5B [Ceratosolen solmsi marchali]	CGI_10017630	0	0	0	0	0	0	0	0	0	0
signal transducer and activator of transcription 5B-like	CGI_10028719	0	0	0	0	0	0	0	0	0	0
Zinc finger CCCH domain-containing 3	CGI_10008713	0	0	0	0	0	0	0	0	0	0
nucleolar RNA helicase 2-like	CGI_10021169	0.205322539445862	0	0	0	0	-0.678543959654177	0	0	0	0
zinc finger CCCH domain-containing 14-like	CGI_10017329	0	0	0	0	0	-0.400213756349636	0	0	0	0
deoxynucleoside triphosphate triphosphohydrolase SAMHD1	CGI_10014892	0	0	0	0	0	0	0	0	0	0
SAM domain and HD domain-containing	CGI_10022882	0	0	0	0	0	0	0	0	0	0
Methylthioribose-1-phosphate isomerase	CGI_10021262	0	0	0	0	0	0	0	0	0	0
mitofusin-2-like isoform X2	CGI_10010147	0	0	0	0	0	0	0	0	0	0
macrophage mannose receptor 1	CGI_10014755	0	0	0	0	0	0	0	0	0	0
radical S-adenosyl methionine domain-containing 2	CGI_10018396	0	0	0	0	0	0.714715058335277	0	0.533132468689032	0	0
[Nematostella vectensis]	CGI_10002246	0.316565652448209	0	0	0	0	1.27783831719507	0	0	0	0
urocanate hydratase	CGI_10017690	0	0	0	0	0	0.806229072033193	0	0	0	0
probable pterin-4-alpha-carbinolamine dehydratase	CGI_10023126	0	0	0	0	0	-1.0980795715799	0	0	0	0
macrophage mannose receptor 1-like	CGI_10001189	0	0	0	0	0	0	0	0	0	0
macrophage mannose receptor 1-like	CGI_10002756	0	0	0	0	0	0	0	0	0	0
Low affinity immunoglobulin epsilon Fc receptor	CGI_10002838	0	0	0	0	0	0	0	-0.460302199032204	0	0
perlucin-like	CGI_10002839	0	0	0	0	0	0	0	0	0	0
perlucin-like [Crassostrea gigas]	CGI_10002963	0	0	0	0	0	0	0	0	0	0
Neurocan core partial	CGI_10003119	0	0	0	0	0	0	0	0	0	0
Asialoglyco receptor 2	CGI_10003266	0	0	0	0	0	0.453166376273899	0	0	0	0
CD209 antigen D	CGI_10003440	0	0	0	0	0	0	0	0	0	0
C-type mannose receptor 2	CGI_10003643	0	0	0	0	0	0	0	0	0	0
hemolymph lipopolysaccharide-binding -like [Crassostrea gigas]	CGI_10003656	-0.343925642347524	0	0	0	0	0	0	0	0	0
COMM domain-containing 3	CGI_10003823	0	0	0	0	0	0	0	0	0	0
Collectin- partial	CGI_10003895	0	0	0	0	0	0	0	0	0	0
macrophage mannose receptor 1-like	CGI_10004277	0	0	0	0	0	0.751821451053395	0	0	0	0
von Willebrand factor D and EGF domain-containing -like	CGI_10004828	0.467051797634825	0	0	0	0	0	0	0	0	0
perlucin-like isoform X1	CGI_10004933	0.256012911461787	0	0	0	0	0	0	0	0	0
Receptor-type tyrosine- phosphatase kappa	CGI_10005177	0	0	0	0	0	0	0	0	0	0
Aggrecan core	CGI_10005274	0	0.643833420327308	0	0	0	0.887722094333978	0	0	0	0
Collectin-12 [Crassostrea gigas]	CGI_10005326	0	0	0	0	0	0	0	0	0	0
Aggrecan core	CGI_10005781	0	0	0	0	0	0.518024951431972	0	0	0	0
Low affinity immunoglobulin epsilon Fc receptor	CGI_10006368	0	0	0	0	0	0	0	0.722496088740598	0	0
Collectin-12 [Crassostrea gigas]	CGI_10006919	0	0	0	0	0	0	0	0	0	0
Aggrecan core	CGI_10007353	0	0	0	0	0	0.796176448083424	0	0	0	0
collagen alpha-4(VI) chain-like	CGI_10007840	0	0.512514853707053	0	0	0	0	0	0	0	0
multiple epidermal growth factor-like domains 10	CGI_10008310	0	0	0	0	0	0	0	0	0	0
perlucin [Crassostrea gigas]	CGI_10010004	0.361367690711588	0	0	0	0	1.08427413465792	0	0	0	0
Aggrecan core	CGI_10010033	0	0	0	0	0	0	0	-0.74597661174481	0	0
macrophage mannose receptor 1-like	CGI_10010246	-0.39934219968604	0	0	0	0	0	0	0	0	0
macrophage mannose receptor 1-like	CGI_10010247	0	0	0	0	0	0.836933744599563	0	0	0	0
lactose-binding lectin l-2-like	CGI_10010248	0	0	0	0	0	0	0	0	0	0
[Nematostella vectensis]	CGI_10010346	0	0	0	0	0	0.534799455968557	0	0	0	0
perlucin-like	CGI_10011669	0	0	0	0	0	1.07805933549365	0	0	0	0
perlucin-like isoform X1	CGI_10011670	0	0	0	0	0	0.963571916458613	0	0	0	0
C-type mannose receptor 2	CGI_10011673	0	0	0	0	0	0	0	0	0	0
low affinity immunoglobulin epsilon Fc receptor isoform X1 [Rousettus aegyptiacus]	CGI_10011856	0	0	0	0	0	0	0	0	0	0
C-type lectin domain family 3 member A	CGI_10012135	0	0	0	0	0	0.611469751496554	0	0.811879546418201	0	0
macrophage mannose receptor 1-like	CGI_10012756	0.59280211536114	0	0	0	0	0.686402058039467	0	0	0	0
C-type mannose receptor 2	CGI_10012778	0	0	0	0	0	0.467366952495683	0	0	0	0
macrophage mannose receptor 1-like	CGI_10013598	0	0	0	0	0	0	0	0	0	0
C-type mannose receptor 2	CGI_10014511	0.478168924055762	0	0	0	0	0.541850987748133	0	0	0	0
perlucin [Crassostrea gigas]	CGI_10014830	0	0	0	0	0	0	0	0	0	0
perlucin [Crassostrea gigas]	CGI_10015759	0	0	0	0	0	0	0	0	0	0
salivary C-type lectin [Culex quinquefasciatus]	CGI_10016582	0.588200553171444	0	0	0	0	0.492207535648342	0	0	0	0
perlucin [Crassostrea gigas]	CGI_10016703	0	0	0	0	0	0.9801515847337	0	0	0	0
neurogenic locus Notch -like	CGI_10017889	0	0	0	0	0	0	0	0	0	0
Macrophage mannose receptor 1	CGI_10017998	0.240518069855356	0	0	0	0	0.576088645535747	0	0	0	-0.49809020554241
perlucin-like	CGI_10018515	0	0	0	0	0	0	0	0	0	0
C-type mannose receptor 2	CGI_10018516	0	0	0	0	0	0	0	0	0	0
Aggrecan core	CGI_10018554	0	0	0	0	0	0	0	0	0	0
Aggrecan core	CGI_10018556	0	0	0	0	0	0	0	0	0	0
Collectin-12 [Crassostrea gigas]	CGI_10019184	0	0	0	0	0	0	0	0	0	0
Aggrecan core	CGI_10019215	0	0	0	0	0	-1.50146072452863	0	0	0	0
C-type lectin domain family 5 member A	CGI_10019381	0	0	0	0	0	0.947613156494072	0	0	0	0
cell death abnormality 1-like	CGI_10019843	0	0	0	0	0	0.347810129470164	0	0	0	0
A-agglutinin anchorage subunit-like	CGI_10020508	0	0	0	0	0	0.77768843389459	0	0	0	0
hepatic lectin-like	CGI_10020693	0.35226248822815	0	0	0	0	0	0	0	0	0
asialoglyco receptor 1-like	CGI_10020694	0	0	0	0	0	0	0	0	0	0
hemolymph lipopolysaccharide-binding -like [Crassostrea gigas]	CGI_10021150	0	0	0	0	0	-0.972150801416793	0	0	0	0
hypothetical protein CGI_10021328	CGI_10021328	0	0	0	0	0	0	0	0	0	0
C-type lectin-like	CGI_10021658	0	0	0	0	0	0	0	0	0	0
macrophage mannose receptor 1-like	CGI_10022626	0	0	0	0	0	0	0	0	0	0
C-type lectin domain family member A-like	CGI_10022627	0	0	0	0	0	0	0	0	0	0
AAEL000556-PA [Aedes aegypti]	CGI_10023643	0	0	0	0	0	0	0	0	0	0
cysteine- acidic integral membrane -like	CGI_10023695	0	0	0	0	0	0.651814086269058	0	0	0	0
perlucin	CGI_10024093	0	0	0	0	0	0	0	0	0	0
C3 and PZP-like alpha-2-macroglobulin domain-containing 8	CGI_10024123	0	0	0	0	0	0	0	0	0	0
Collectin-12 [Crassostrea gigas]	CGI_10024415	0	0	0	0	0	0	0	0	0	0
fem-1 homolog B	CGI_10025357	0	0.652230919746001	0	0	0	0	0	0	0	0
C-type lectin 1	CGI_10025691	0	0	0	0	0	0	0	0	0	0
alpha-N-acetylgalactosamine-specific lectin-like [Crassostrea gigas]	CGI_10025848	0.674778024200152	0	0	0	0	0.34272001669656	0	0	0	0
[Nematostella vectensis]	CGI_10026070	-0.530375347199172	0	0	0	0	0.581842371521934	0	0	0	0
perlucin	CGI_10026175	0.231744238268432	0	0	0	0	0	0	0	0	0
Endothelial cells scavenger receptor	CGI_10026204	0	0	0	0	0	0	0	0	0	0
Endothelial cells scavenger receptor	CGI_10026207	0	0	0	0	0	0	0	0	0	0
C-type lectin domain family 10 member A-like isoform X1 [Crassostrea gigas]	CGI_10026561	0	0	0	0	0	0	0	0	0	0
perlucin-like	CGI_10026912	0	0	0	0	0	0	0	0	0	0
Macrophage mannose receptor 1	CGI_10027557	0	0	0	0	0	0	0	0	0	0
low affinity immunoglobulin epsilon Fc receptor	CGI_10027625	0	0	0	0	0	0	0	0	0	0
hypothetical protein CGI_10027638	CGI_10027638	0	0	0	0	0	0	0	0	0	0
lactose-binding lectin l-2-like	CGI_10027653	-0.224036928725008	0	0	0	0	0.611747153696392	0	0	0	0
C-type lectin domain family 4 member M-like [Oreochromis niloticus]	CGI_10027654	-0.26470013363361	0	0	0	0	-0.580958673417468	0	0	0	0
perlucin 6	CGI_10027921	0	0	0	0	0	0	0	0	0	0
Perlucin [Crassostrea gigas]	CGI_10027922	0	0	0	0	0	0.683345373477511	0	0	0	0
perlucin [Crassostrea gigas]	CGI_10027935	0	0	0	0	0	0	0	0	0	0
Aggrecan core	CGI_10028066	0	0	0	0	0	0	0	0	0	0
perlucin-like [Crassostrea gigas]	CGI_10028113	0	0	0	0	0	0.931345181647656	0	0	0	0
macrophage mannose receptor 1-like	CGI_10028219	0	0	0	0	0	0	0	0	0	0
macrophage mannose receptor 1-like	CGI_10028583	0	3.49704151875818	0	0	0	0	0	0	0	0
CD209 antigen C isoform X2	CGI_10028777	0	0	0	0	0	0	0	0	0	0
cation-dependent mannose-6-phosphate receptor-like isoform X2	CGI_10019056	0	0	0	0	0	0	0	0	0	0
galectin-4-like [Biomphalaria glabrata]	CGI_10023949	0	0	0	0	0	0	0	0	0	0
deoxynucleoside triphosphate triphosphohydrolase SAMHD1-like isoform X1 [Priapulus caudatus]	CGI_10003182	0	0	0	0	0	0	0	0	0	0
interferon-induced 44-like [Crassostrea gigas]	CGI_10006756	0	0	0	0	0	0	0.808638045623392	0.956085531131817	0.815185207495953	0
interferon-related developmental regulator 1-like	CGI_10007060	0	0	0	0	0	0	0	0	0	0
Interferon-induced 44	CGI_10010774	0	0	0	0	0	0	0	0	0	0
Interferon-induced 44	CGI_10011184	0	0	0	0	0	0	0	0	0	0
interferon-related developmental regulator 1-like	CGI_10013896	0	0	0	0	0	0	0	0	0	0
zinc finger CCCH domain-containing 51-like	CGI_10014645	0	0	0	0	0	0	0	0	0	0
interferon alpha-inducible 27 2B isoform X4	CGI_10014769	0	0	0	0	0	0	0	0	0	0
interferon regulatory factor 2-binding -like	CGI_10020482	0	0	0	0	0	0	0	0	0	0
zinc finger CCCH domain-containing 13-like	CGI_10021019	0	-0.254927061376208	0	0	0	0.510752343433027	0	0	0	0
cyclic GMP-AMP synthase-like isoform X1 [Crassostrea gigas]	CGI_10023476	0	0	0	0	0	0	0	0	0	0
cyclic GMP-AMP synthase	CGI_10023477	0	0	0	0	0	0	0	0.534254174393513	0	0
double-stranded RNA-specific editase 1 isoform X2 [Nasonia vitripennis]	CGI_10024076	0	0	0	0	0	0	0	0	0	0
[Nematostella vectensis]	CGI_10025133	0	0	0	0	0	0.689213147669957	0	0	0	0
signal transducer and activator of transcription C-like isoform X1 [Crassostrea gigas]	CGI_10018867	-0.570076599073369	0	0	0	0	0.797049632376608	0	0	0	0
Microprocessor complex subunit DGCR8	CGI_10006425	0	0	0	0	0	-0.336522543231158	0	0	0	0
gamma-interferon-inducible lysosomal thiol reductase-like	CGI_10008156	0.454001209518898	0	0	0	0	0	0	0	0	0
gamma-interferon-inducible lysosomal thiol reductase-like	CGI_10014397	0.353598271068281	0	0	0	0	0	0	0	0	0
GTPase HRas isoform X1 [Cavia porcellus]	CGI_10023395	0	0	0	0	0	0	0	0	0	0
FRAS1-related extracellular matrix 1	CGI_10026597	-0.415640066779121	0	0	0	0	0	0	0	0	0
Integrator complex subunit 9-like	CGI_10009243	0	0	0	0	0	0.343305324466992	0	0	0	0
Leucine-rich repeat-containing 74A	CGI_10010170	0	0	0	0	0	0	0	0	0	0
Zinc finger and BTB domain-containing 40	CGI_10026117	0	0	0	0	0	0	0	0	0	0
Suppressor of cytokine signaling 5	CGI_10016621	0	0	0	0	0	0	0	0	0	0
integrin beta-PS-like	CGI_10009281	-0.446862585852327	0	0	0	0	0	0	0	0	0
ras-related Rab-14	CGI_10018074	0	0	0	0	0	0	0	0	0	0
von Willebrand factor type EGF and pentraxin domain-containing 1-like isoform X2 [Crassostrea gigas]	CGI_10014497	0	0	0	0	0	0	0	0	0	0
titin-like isoform X2	CGI_10016849	0	0	0	0	0	0.824968742917917	0	0	0	0
stabilizer of axonemal microtubules 1-like	CGI_10024211	0	-0.304305599237885	0	0	0	0	0	0	0	0
Macrophage mannose receptor 1	CGI_10025847	0	0	0	0	0	0	0	0	0	0
C-type mannose receptor 2	CGI_10027555	0.350258930377541	0	0	0	0	0	0	0	0	0
methyltransferase DDB_G0268948 isoform X1 [Aplysia californica]	CGI_10022082	0	0	0	0	0	0.545268114751623	0	0	0	0
deoxynucleoside triphosphate triphosphohydrolase SAMHD1	CGI_10022880	0	0	0.789575918600421	0	0	0	0.602865072595672	1.01542013742128	0.639481970374877	0
deoxynucleoside triphosphate triphosphohydrolase SAMHD1-like	CGI_10015980	0	0	0	0	0	0	0	0	0	0
deoxynucleoside triphosphate triphosphohydrolase SAMHD1	CGI_10022879	0	0	0.707413689811321	0	0	0	0	0.804603249724792	0	0
kremen 2-like	CGI_10008038	0	0.446833546703415	0	0	0	0	0	0	0	0
Zinc metallo ase dpy- partial	CGI_10013133	0	0	0	0	0	-0.3831173326664	0	0	0	0
N-acetylmuramoyl-L-alanine amidase	CGI_10027187	0	0	0	0	0	0.587507473451768	0	0	0	0
peptidoglycan-recognition SC2-like	CGI_10028092	0	0	0	0	0	0.522250804721311	0	0	0	0
Peptidoglycan recognition	CGI_10025288	0	0	0	-0.363595915487865	0	0.516474920755963	0	0	0	0
N-acetylmuramoyl-L-alanine amidase	CGI_10001975	0	0	0	0	0	2.20070630501983	0	0	0	0
N-acetylmuramoyl-L-alanine amidase	CGI_10027186	0.67353498875141	0	0	0	0	0	0	0	0	-0.585433836073383
Peptidoglycan recognition	CGI_10001545	0	0	0	0	0	0	0	0	0	0
Interferon-induced 44	CGI_10010541	0	0	0	0	0	0	0	0	0	0
interferon regulatory factor 2	CGI_10021171	0	0.534492238463023	0	0	0	0	0	0	0	0
Interferon regulatory factor 2	CGI_10005133	0	0	0	0	0	0	0	0	0	0
suppressor of cytokine signaling 2-like	CGI_10019528	0	0	0	0	0	0	0	0	0	0
lactose-binding lectin l-2-like	CGI_10005510	0	0	0	0	0	0	0	0	0	0
C-type lectin mannose-binding isoform-like	CGI_10005511	0	0	0	0	0	0	0	0	0	0
C-type lectin mannose-binding isoform-like	CGI_10012515	0	0	0	0	0	0	0	0	0	0
location of vulva defective 1-like	CGI_10011074	-0.344728324084799	0	0	0	0	0.39408756349875	0	0	0	0
AAEL006456-PA [Aedes aegypti]	CGI_10015011	0.327056605994952	0	0	0	0	0	0	0	0	0
deleted in malignant brain tumors 1 -like	CGI_10021829	0	0	0	0	0.388338825142347	0	0	0	0	0
AAEL006456-PA [Aedes aegypti]	CGI_10008321	0	0	0	0	0	0	0	0	0	0
galactose-specific lectin nattectin-like [Poecilia reticulata]	CGI_10010505	0	0	0	0	0	0.559091803818581	0	0	0	0
C-type lectin	CGI_10015830	0	0	0	0	0	0	0	0	0	0
Hemicentin-1	CGI_10020290	0	0.286847955815045	0	0	0	0.707775922396996	0	0	0	0
macrophage mannose receptor 1-like	CGI_10023978	0	0	0	0	0	0	0	0	0	0
Macrophage mannose receptor partial	CGI_10001743	0	0	0	0	0	1.48876162512599	0	0	0	0
macrophage mannose receptor 1-like	CGI_10002753	0	0	0	0	0	0	0	0	0	0
sperm receptor for egg jelly-like	CGI_10003002	0	0	0	0	0	1.00921953183941	0	0	0	0
galactose-specific lectin nattectin-like isoform X2	CGI_10005141	0	0	0	0	0	0	0	0	0	0
von Willebrand factor A domain-containing 7-like	CGI_10008940	0	0	0	0	0	0	0	0	0	0
C-type lectin lectoxin-Lio3- partial	CGI_10009560	0	0	0	0	0	0.478080630122533	0	0	0	0
macrophage mannose receptor 1-like	CGI_10010245	0	0	0	0	0	0.492146629069425	0	0	0	0
von Willebrand factor type EGF and pentraxin domain-containing 1-like	CGI_10011253	0	0	0	0	0	0	0	0	0	0
low affinity immunoglobulin epsilon Fc receptor isoform X1 [Chinchilla lanigera]	CGI_10014903	0	0	0	0	0	0	0	0	0	0
Low affinity immunoglobulin epsilon Fc receptor	CGI_10016714	0	0	0	0	0	0	0	0	0	0
macrophage mannose receptor 1 isoform X2	CGI_10017879	0	0	0	0	0	0.645546073184166	0	0	0	0
CUB and sushi domain-containing 3-like	CGI_10019317	0	0	0	0	0	0	0	0	0	0
Hemicentin-1	CGI_10020292	0.163535130247344	0	0	0	0	-0.339820833995318	0	0	0	0
VWFA and cache domain-containing 1	CGI_10020742	0	0	0	0	0	0.525626036808558	0	0	0	0
C3 and PZP-like alpha-2-macroglobulin domain-containing 8	CGI_10024122	0.552144463749648	0	0	0	0	0	0	0	0	0
cation-dependent mannose-6-phosphate receptor-like isoform X1	CGI_10012347	0	0	0	0	0	0	0	0	0	0
cation-dependent mannose-6-phosphate receptor-like	CGI_10013150	0.543737899570582	0.377645048974722	0	0	0	0	0	0	0	0
transmembrane and TPR repeat-containing 2-like	CGI_10014319	0	0	0	0	0	0	0	0	0	0
interferon alpha-inducible 27 2B	CGI_10014768	0	0	0	0	0	0	0	0	0	0
Interferon-induced helicase C domain-containing 1	CGI_10018209	0	0	0	0	0	-1.30308035694069	0	0	0	0
Hemicentin- partial	CGI_10000503	0	0.288373353092863	0	0	0	0.39935784337476	0	0	0	0
Hemicentin-1	CGI_10018105	0.204353448930527	0	0	0	0	1.02961402460665	0	0	0	0
perlucin	CGI_10018363	0	0	0	0	0	0	0	0	0	0
goose-type lysozyme 1 [Mytilus galloprovincialis]	CGI_10009905	0	0	0	0	0	0	0	0	0	0
lysozyme	CGI_10024457	0	0	0	0	0	0	0	0	0	0
Lysozyme	CGI_10024455	0	0	0	0	0	0	0	0	0	0
low affinity immunoglobulin epsilon Fc receptor-like isoform X2	CGI_10000359	0	0	0	0	0	0	0	0	0	0
Aggrecan core	CGI_10016583	0.236328809023736	0.271155096201656	0.695658465685824	0	0	0.484097701346099	0	0	0	0
perlucin isoform X2	CGI_10016584	0.452865876783211	0.279077977849078	0	0	0	0.420645132584876	0	0	0	0
low affinity immunoglobulin epsilon Fc receptor-like isoform X2	CGI_10017464	0	0	0	0	0	0	0	0	0	0
perlucin isoform X1	CGI_10019375	0	0	0	0	0	0	0	0	0	0
C-type mannose receptor 2-like	CGI_10019379	0	0	0	0	0	0.799345443433048	0	0	0	0
scavenger receptor cysteine-rich type 1 M130-like	CGI_10021084	0	0	0	0	0	1.72168433572611	0	0	0	0
C-type lectin domain family 4 member F	CGI_10024932	0	0	0	0	0	0	0	0	0	0
C-type lectin domain family 4 member F	CGI_10024933	0	0	0	0	0	0	0	0	0	0
perlucin-like isoform X2	CGI_10026922	0	0	0	0	0	0.704999717061538	0	0	0	0
fungistatic metabolite	CGI_10002385	0	0	0	0	0	0.871608837858275	0	0	0	0
galectin family xgalectin-IIa [Xenopus laevis]	CGI_10005550	0	0	0	0	0	0	0	0	0	0
galectin-4-like isoform X1 [Crassostrea gigas]	CGI_10009751	0	0	0	0	0	0	0	0	0	0
galectin-4-like isoform X1 [Crassostrea gigas]	CGI_10014752	0	0	0	0	0	0	0	0	0	0
galectin-4-like isoform X1 [Crassostrea gigas]	CGI_10015449	-0.359130062757397	0	0	0	0	0	0	0	0	0
galectin-4-like isoform X1 [Crassostrea gigas]	CGI_10015451	0	0	0	0	0	0	0	0	0	0
galectin-8-like isoform X1	CGI_10022939	0.464464525326656	0	0	0	0	0	0	0	0	0
galectin-5-like isoform X1 [Crassostrea gigas]	CGI_10022940	0	0	0	0	0	0	0	0	0	0
galectin-5- partial	CGI_10023950	0	0	0	0	0	0	0	0	0	0
stimulator of interferon genes -like isoform X3 [Crassostrea gigas]	CGI_10012051	0	0	0	0	0	0	0	0	0	0
Piwi 1	CGI_10008757	-0.308174682149851	0	0	0	0	0	0	0	0	0
Piwi 1	CGI_10027909	0	0	0	0	0	0	0	0	0	-0.567834168219069
UDP-N-acetylglucosamine--peptide N-acetylglucosaminyltransferase 110 kDa subunit isoform X2	CGI_10009705	0	0	0	0	0	0	0	0	0	0
toll-like receptor 13 [Coturnix japonica]	CGI_10003267	0	0	0	0	0	0.487320327624004	0	0	0	0
Suppressor of cytokine signaling partial	CGI_10010090	-0.270134826078815	0	0	0	0	0	0	0	0	0
perlucin [Crassostrea gigas]	CGI_10026489	0	0	0	0	0	0	0	0	0	0
Ddx58 partial	CGI_10010457	0	0	0	0	0	0.521207420738704	0	0	0	0
deoxynucleoside triphosphate triphosphohydrolase SAMHD1-like	CGI_10006081	0	0	0	0	0	0	0	0	0	0
cyclin-dependent kinase 6	CGI_10001400	0	0	0	0	0	0	0	0	0	0.718176494568549
zinc finger CCCH domain-containing 13-like	CGI_10008570	0	0	0	0	0	0	0	0	0	0
zinc finger CCCH domain-containing 10-like [Crassostrea gigas]	CGI_10018970	0	0	0	0	0	0	0	0	0	0
Zinc finger CCCH domain-containing 18	CGI_10026480	0	0	0	0	0	-0.389619154539745	0	0	0	0
SAM and SH3 domain-containing 1 isoform X1	CGI_10022742	0	0	0	0	0	0	0	0	0	0
double-stranded RNA-specific editase 1- partial	CGI_10004273	0	0	0	0	0	-0.566166709053606	0	0	0	0
SID1 transmembrane family member 1 isoform X2	CGI_10028931	0	0	0	0	0	0	0	0	0	0
CDK5 regulatory subunit-associated 3	CGI_10023802	0	0	0	0	0	0	0	0	0	0
recombining binding suppressor of hairless-like isoform X3 [Octopus bimaculoides]	CGI_10018383	0	0	0	0	0	0	0	0	0	0
Double-stranded RNA-specific adenosine deaminase	CGI_10012998	0	0	0	0	0	0	0.573037861886547	0.851235351650266	0.540726495282659	0.602894745562023
TATA element modulatory factor	CGI_10019159	0	0	0	0	0	0	0	0	0	0
Tumor suppressor candidate 2	CGI_10017218	0	0	0	0	0	-0.415651839866369	0	0	0	0
probable ATP-dependent RNA helicase YTHDC2	CGI_10022000	0	0	0	0	0	0	0	0	0	0
exosome complex component RRP41-like	CGI_10024343	0	0	0	0	0	-0.505727993851994	0	0	0	0
ribonuclease 3 isoform X2 [Copidosoma floridanum]	CGI_10005763	0	0	0	0	0	0	0	0	0	0
endoribonuclease Dicer-like	CGI_10015093	0	0	0	0	0	0	0	0	0	0
Interferon-induced helicase C domain-containing 1	CGI_10016989	0	0	0	0	0	0	0	0.499765036796232	0	0
zinc finger CCCH domain-containing 11A [Myotis brandtii]	CGI_10022755	0.353966488459902	0	0	0	0	0.532504919896278	0	0	0	0
Apoptotic chromatin condensation inducer in the nucleus	CGI_10022251	0.437388060931352	0	0	0	0	-0.345561055938991	0	0	0	0
galactose-specific lectin nattectin-like	CGI_10013049	0	0	0	0	-0.615562815569972	0	0	0	0	0

## Sheet: Reg of def response
	Genes	F1 Day2	F1 Day10	F1 Day120 H0	F1 Day120 H6	F1 Day120 H12	F2 Day10	F2 Day120 H0	F2 Day120 H3	F2 Day120 H6	F2 Day120 H12	F2 D120 H24
probable ATP-dependent RNA helicase DHX58	CGI_10003083	0	0	0	0	0	0	0.452357069709246	0	0	0
DNA-directed RNA polymerase III subunit RPC9-like	CGI_10025371	0	0	0	0	0	-0.376676849967355	0	0	0	0
ATP-dependent RNA helicase TDRD9	CGI_10023875	0	0	0	0	0	0	0	0	0	0
ATP-dependent RNA helicase DHX8-like	CGI_10020104	0	0	0	0	0	0	0	0	0	0
ATP-dependent RNA helicase chloroplastic-like [Parasteatoda tepidariorum]	CGI_10010105	0	0.369181439622217	0	0	0	0	0	0	0	0
Interferon regulatory factor 2	CGI_10021170	0.42046167581659	0	0	0	0	0.505704457400814	0.670941340892992	0	0	0
DNA-directed RNA polymerase III subunit RPC1	CGI_10012624	-0.461689200015577	0	0	0	0	-0.502658992089911	0	0	0	0
DNA-directed RNA polymerase III subunit RPC2	CGI_10005296	0	0	0	0	0	-0.633785937694545	0	0	0	0
DNA-directed RNA polymerase III subunit RPC6	CGI_10017097	0	0	0	0	0	-0.460436238049175	0	0	0	0
stimulator of interferon genes -like isoform X3 [Crassostrea gigas]	CGI_10004069	0	0	0	0	0	0.993485551107672	0	0	0	0
stimulator of interferon genes -like isoform X3 [Crassostrea gigas]	CGI_10006439	0	0	0	0	0	0	0	0	0	0
stimulator of interferon genes -like isoform X3 [Crassostrea gigas]	CGI_10022970	0	0.62500030021928	0	0	0	0	0	0	0	0
Myeloid differentiation primary response 88	CGI_10012725	0	1.5604878603482	0	0	0	1.38446774098909	0	0	0	0
Ficolin B [Mus musculus]	CGI_10005769	0	0	0	0	0	0.517050837650249	0	0	0	0
ATP-dependent RNA helicase DDX19B	CGI_10007399	0	0	0	0	0	-0.320558344914923	0	0	0	0
probable ATP-dependent RNA helicase DDX58	CGI_10010459	0	0	0	0	0	0	0	0	0	0
ATP-dependent RNA helicase DDX1	CGI_10011752	0	0	0	0	0	-0.407621110404146	0	0	0	0
probable ATP-dependent RNA helicase DDX46	CGI_10021603	0	0	0	0	0	0	0	0	0	0
probable ATP-dependent RNA helicase DDX56	CGI_10012062	0	0	0	0	0	0	0	0	0	0
ATP-dependent RNA helicase DDX5 [Aplysia californica]	CGI_10014473	0	0	0	0	0	0	0	0	0	0
probable ATP-dependent RNA helicase DDX58	CGI_10016990	0	0	0	0	0	0	0	0	0	0
ATP-dependent RNA helicase DDX3Y-like isoform X2	CGI_10018336	-0.420650652002823	0	0	0	0	0	0	0	0	0
probable ATP-dependent RNA helicase DDX46	CGI_10021601	0.277933055360607	0	0	0	0	0	0	0	0	0
probable ATP-dependent RNA helicase DDX23	CGI_10022766	0	0	0	0	0	-0.422638376401362	0	0	0	0
probable ATP-dependent DNA helicase HFM1	CGI_10027028	0	0	0	0	0	0	0	0	0	0
ATP-dependent RNA helicase DHX33	CGI_10018686	0	0	0	0	0	-0.457644667137025	0	0	0	0
probable ATP-dependent RNA helicase DDX4 isoform X2	CGI_10010075	0	0	0	0	0	-0.405953659460409	0	0	0	0
ATP-dependent RNA helicase chloroplastic-like [Parasteatoda tepidariorum]	CGI_10021954	0	0	0	0	0	0	0	0	0	0
probable ATP-dependent RNA helicase DDX27	CGI_10004263	0	0	0	0	0	-0.521562518904361	0	0	0	0
probable ATP-dependent RNA helicase DDX52	CGI_10016620	0	0	0	0	0	-0.429652303615589	0	0	0	0
ATP-dependent RNA helicase DDX24	CGI_10010234	0	0	0	0	0	0	0	0	0	0
ATP-dependent RNA helicase DBP2	CGI_10006003	0	0	0	0	0	-0.327016865785561	0	0	0	0
ATP-dependent RNA helicase TDRD9	CGI_10023876	0	0	0	0	0	0	0	0	0	0
probable ATP-dependent RNA helicase DDX20	CGI_10008614	0	0	0	0	0	-0.390450536215296	0	0	0	0
ATP-dependent RNA helicase DHX57	CGI_10015258	0	0	0	0	0	-0.443852746826125	0	0	0	0
ATP-dependent RNA helicase DDX42	CGI_10018969	0	0	0	0	0	0	0	0	0	0
deoxynucleoside triphosphate triphosphohydrolase SAMHD1-like	CGI_10003183	0	0	0.65978360341063	0	0	0	0	0.698193851385058	0.587085724197395	0
probable ATP-dependent RNA helicase DHX58	CGI_10010458	0.393064720740533	0	0	0	0	0.565327540941875	0.514120498498999	0	0	0
probable ATP-dependent RNA helicase DDX58	CGI_10022973	0	0.362004824727853	0	0	0	0	0	0	0	0
Interferon-induced helicase C domain-containing 1	CGI_10024393	0	0	0	0	0	0	0	0	0	0
probable ATP-dependent RNA helicase DHX58	CGI_10024392	0	0	0	0	0	0	0	0.338792641287088	0	0
probable ATP-dependent RNA helicase DHX58	CGI_10014034	0	0	0	0	0	0	0	0.317818095238254	0	0
probable ATP-dependent RNA helicase DDX41	CGI_10022961	0.171459547050539	0	0	0	0	0	0	0	0	0
probable ATP-dependent RNA helicase DDX11	CGI_10015324	0	0	0	0	0	-0.764408608690705	0	0	0	0
interferon regulatory factor 8	CGI_10003270	-0.38833857536385	0	0	0	0	0	0	0	0	0
double-stranded RNA-specific adenosine deaminase-like	CGI_10005182	0	0	0	0	0	0	0	0	0	0
Double-stranded RNA-specific adenosine deaminase	CGI_10010327	0	0	0	0	0	-0.574421485085957	0	0	0	0
Double-stranded RNA-specific adenosine deaminase	CGI_10009626	0	0	0	0	0	0.615439437389216	0	0	0	0
double-stranded RNA-specific editase 1 isoform X1	CGI_10024077	0	0	0	0	0	0	0	0	0	0
ATP-dependent RNA helicase DDX51-like	CGI_10010779	0	0	0	0	0	-0.399767735088715	0	0	0	0
stimulator of interferon genes	CGI_10003079	0	0.734693920094576	0	0	0	0	0	0	0	0
Zinc finger CCCH domain-containing 15	CGI_10017018	0	0	0	0	0	-0.340417991950157	0	0	0	0
ATP-dependent RNA helicase DDX54	CGI_10020727	0	0	0	0	0	0	0	0	0	0
ATP-dependent RNA helicase DDX43	CGI_10024570	0	0	0	0	0	0	0	0	0	0
ATP-dependent RNA helicase partial	CGI_10026326	0	0	0	0	0	-0.365533770816759	0	0	0	0
probable ATP-dependent RNA helicase DDX43	CGI_10024569	0	0	0	0	0	-0.875091631382376	0	0	0	0
Mitofusin-2 [Crassostrea gigas]	CGI_10025826	0	0	0	0	0	0	0	0	0	0
probable ATP-dependent RNA helicase DHX37	CGI_10024529	0.204642855087013	0	0	0	0	-0.498478310869796	0	0	0	0
probable ATP-dependent RNA helicase DDX31	CGI_10005768	0	0	0	0	0	0	0	0	0	0
ATP-dependent RNA helicase DDX18	CGI_10023410	0	0	0	0	0	-0.631199632665386	0	0	0	0
probable ATP-dependent RNA helicase DHX34	CGI_10006035	0	0	0	0	0	0	0	0	0	0
2 -5 -oligoadenylate synthase 1A-like	CGI_10017356	0.615073799665049	0	0	0	0	0	0.493749442909449	0	0	0
2 -5 -oligoadenylate synthase 1	CGI_10004067	0	0	0	0	0	0	0	0	0	0
ATP-dependent RNA helicase A isoform X1	CGI_10017772	0	0	0	0	0	0	0	0	0	0
ATP-dependent RNA helicase DHX8	CGI_10024607	-0.235297608608224	0	0	0	0	0	0	0	0	0
probable ATP-dependent RNA helicase DHX35	CGI_10017916	0	0	0	0	0	-0.408566095685194	0	0	0	0
probable ATP-dependent RNA helicase DHX35	CGI_10017920	0	0	0	0	0	-0.466294721230855	0	0	0	0
interferon-induced 44-like [Crassostrea gigas]	CGI_10000661	0	0	0	0	0	0	0	0	0	0
Interferon-induced 44	CGI_10001635	0	0	0	0	0	0	0	0	0	0
Interferon-induced 44	CGI_10006757	0	0	0	0	0	0	0	0	0	0
interferon-induced 44-like	CGI_10010773	0	0	0	0	0	0	0	0	0	0
interferon-induced 44-like [Crassostrea gigas]	CGI_10011953	0.447229408347284	0	0	0	0	0	0	0	0	0
Interferon-induced 44	CGI_10011954	0.435154234439539	0	0	0	0	0	0	0	0	0
Interferon-induced 44	CGI_10013762	0	0	0	0	0	0	0	0	0	0
interferon-induced 44-like [Crassostrea gigas]	CGI_10014532	0	0	0	0	0	0	0	0	0	0
Interferon-induced 44	CGI_10014533	0	0	0	0	0	0	0	0	0	0
Interferon-induced 44	CGI_10019093	0.376619751607141	0	0	0	0	0.642084370394174	0	0	0	0
interferon-induced 44-like [Crassostrea gigas]	CGI_10024068	0	0	0	0	0	0	0	0	0	0
interferon-induced 44-like [Crassostrea gigas]	CGI_10024070	0	0	0	0	0	0	0	0	0	0
interferon-induced 44-like [Crassostrea gigas]	CGI_10024072	0	0	0	0	0	0	0	0	0	0
Zinc finger CCCH domain-containing 3	CGI_10008713	0	0	0	0	0	0	0	0	0	0
nucleolar RNA helicase 2-like	CGI_10021169	0.205322539445862	0	0	0	0	-0.678543959654177	0	0	0	0
ATP-dependent RNA helicase DDX54	CGI_10012605	0	0	0	0	0	-0.472842505930085	0	0	0	0
zinc finger CCCH domain-containing 14-like	CGI_10017329	0	0	0	0	0	-0.400213756349636	0	0	0	0
deoxynucleoside triphosphate triphosphohydrolase SAMHD1	CGI_10014892	0	0	0	0	0	0	0	0	0	0
mitofusin-2-like isoform X2	CGI_10010147	0	0	0	0	0	0	0	0	0	0
radical S-adenosyl methionine domain-containing 2	CGI_10018396	0	0	0	0	0	0.714715058335277	0	0.533132468689032	0	0
deoxynucleoside triphosphate triphosphohydrolase SAMHD1-like isoform X1 [Priapulus caudatus]	CGI_10003182	0	0	0	0	0	0	0	0	0	0
interferon-induced 44-like [Crassostrea gigas]	CGI_10006756	0	0	0	0	0	0	0.808638045623392	0.956085531131817	0.815185207495953	0
interferon-related developmental regulator 1-like	CGI_10007060	0	0	0	0	0	0	0	0	0	0
Interferon-induced 44	CGI_10010774	0	0	0	0	0	0	0	0	0	0
Interferon-induced 44	CGI_10011184	0	0	0	0	0	0	0	0	0	0
interferon-related developmental regulator 1-like	CGI_10013896	0	0	0	0	0	0	0	0	0	0
zinc finger CCCH domain-containing 51-like	CGI_10014645	0	0	0	0	0	0	0	0	0	0
interferon alpha-inducible 27 2B isoform X4	CGI_10014769	0	0	0	0	0	0	0	0	0	0
interferon regulatory factor 2-binding -like	CGI_10020482	0	0	0	0	0	0	0	0	0	0
zinc finger CCCH domain-containing 13-like	CGI_10021019	0	-0.254927061376208	0	0	0	0.510752343433027	0	0	0	0
cyclic GMP-AMP synthase-like isoform X1 [Crassostrea gigas]	CGI_10023476	0	0	0	0	0	0	0	0	0	0
cyclic GMP-AMP synthase	CGI_10023477	0	0	0	0	0	0	0	0.534254174393513	0	0
double-stranded RNA-specific editase 1 isoform X2 [Nasonia vitripennis]	CGI_10024076	0	0	0	0	0	0	0	0	0	0
[Nematostella vectensis]	CGI_10025133	0	0	0	0	0	0.689213147669957	0	0	0	0
GTPase HRas isoform X1 [Cavia porcellus]	CGI_10023395	0	0	0	0	0	0	0	0	0	0
Thrombospondin- partial	CGI_10026767	0	0	0	0	0	0.604641490782362	0	0	0	0
ATP-dependent RNA helicase DDX1-like	CGI_10026654	0	0	0	0	0	-0.329860811149432	0	0	0	0
probable ATP-dependent RNA helicase DDX28	CGI_10004895	0	0	0	0	0	-0.72475550872406	0	0	0	0
deoxynucleoside triphosphate triphosphohydrolase SAMHD1	CGI_10022880	0	0	0.789575918600421	0	0	0	0.602865072595672	1.01542013742128	0.639481970374877	0
deoxynucleoside triphosphate triphosphohydrolase SAMHD1-like	CGI_10015980	0	0	0	0	0	0	0	0	0	0
deoxynucleoside triphosphate triphosphohydrolase SAMHD1	CGI_10022879	0	0	0.707413689811321	0	0	0	0	0.804603249724792	0	0
Interferon-induced 44	CGI_10010541	0	0	0	0	0	0	0	0	0	0
interferon regulatory factor 2	CGI_10021171	0	0.534492238463023	0	0	0	0	0	0	0	0
Interferon regulatory factor 2	CGI_10005133	0	0	0	0	0	0	0	0	0	0
Wnt-2b-A-like isoform X3	CGI_10012717	0	0	0	0	0	0	0	0	0	0
probable ATP-dependent RNA helicase DDX47	CGI_10020391	0	0	0	0	0	-0.571470822905143	0	0	0	0
Tyrosine- kinase partial	CGI_10024845	0	0	0	0	0	0	0	0	0	0
transmembrane and TPR repeat-containing 2-like	CGI_10014319	0	0	0	0	0	0	0	0	0	0
interferon alpha-inducible 27 2B	CGI_10014768	0	0	0	0	0	0	0	0	0	0
Interferon-induced helicase C domain-containing 1	CGI_10018209	0	0	0	0	0	-1.30308035694069	0	0	0	0
ATP-dependent RNA helicase DHX36	CGI_10025988	0	0	0	0	0	-0.489752460524257	0	0	0	0
DNA repair RAD50-like isoform X1 [Octopus bimaculoides]	CGI_10023761	0.278001350406672	0	0	0	0	-0.546117803904706	0	0	0	0
ATP-dependent RNA helicase me31b [Priapulus caudatus]	CGI_10021895	-0.423358083527594	0	0	0	0	-0.322504481687064	0	0	0	0
helicase with zinc finger domain 2-like	CGI_10027441	0.399090481712547	0.438651519319823	0	0	0	0.475713981693081	0.410837169138639	0.358159723483876	0	0
helicase with zinc finger domain 2-like isoform X1 [Crassostrea gigas]	CGI_10000144	0	0.539382607001898	0	0	0	0.489318388525696	0	0	0	0
helicase with zinc finger domain 2-like	CGI_10017666	0	0	0	0	0	0	0	0	0	0
helicase with zinc finger domain 2-like isoform X1 [Crassostrea gigas]	CGI_10017667	0	0	0	0	0	0	0	0	0	0
stimulator of interferon genes -like isoform X3 [Crassostrea gigas]	CGI_10012051	0	0	0	0	0	0	0	0	0	0
MAP kinase-activated kinase 2	CGI_10003308	-0.565878431088572	0	0	0	0	0	0	0	0	0
UDP-N-acetylglucosamine--peptide N-acetylglucosaminyltransferase 110 kDa subunit isoform X2	CGI_10009705	0	0	0	0	0	0	0	0	0	0
frizzled-5-like [Crassostrea gigas]	CGI_10010787	0	0	0	0	0	0	0	0	0	0
Ddx58 partial	CGI_10010457	0	0	0	0	0	0.521207420738704	0	0	0	0
mitogen-activated kinase kinase kinase 7-like isoform X1	CGI_10006841	0	0	0	0	0	0	0	0	0	0
deoxynucleoside triphosphate triphosphohydrolase SAMHD1-like	CGI_10006081	0	0	0	0	0	0	0	0	0	0
CCAAT enhancer-binding gamma	CGI_10026305	0	0	0	0	0	0	0	0	0	0
DNA-directed RNA polymerases and III subunit RPABC3-like	CGI_10018219	0	0	0	0	0	-0.42127990582652	0	0	0	0
DNA-directed RNA polymerases and III subunit partial	CGI_10018220	0.418583053556637	0	0	0	0	0	0	0	0	0
zinc finger CCCH domain-containing 13-like	CGI_10008570	0	0	0	0	0	0	0	0	0	0
zinc finger CCCH domain-containing 10-like [Crassostrea gigas]	CGI_10018970	0	0	0	0	0	0	0	0	0	0
Zinc finger CCCH domain-containing 18	CGI_10026480	0	0	0	0	0	-0.389619154539745	0	0	0	0
helicase with zinc finger domain 2-like isoform X2	CGI_10020563	0	0	0	0	0	-0.423184927419363	0	0	0	0
DNA repair RAD50-like isoform X1 [Octopus bimaculoides]	CGI_10023763	0	0	0	0	0	-0.566491713045051	0	0	0	0
double-stranded RNA-specific editase 1- partial	CGI_10004273	0	0	0	0	0	-0.566166709053606	0	0	0	0
Double-stranded RNA-specific adenosine deaminase	CGI_10012998	0	0	0	0	0	0	0.573037861886547	0.851235351650266	0.540726495282659	0.602894745562023
TATA element modulatory factor	CGI_10019159	0	0	0	0	0	0	0	0	0	0
probable ATP-dependent RNA helicase YTHDC2	CGI_10022000	0	0	0	0	0	0	0	0	0	0
Interferon-induced helicase C domain-containing 1	CGI_10016989	0	0	0	0	0	0	0	0.499765036796232	0	0
zinc finger CCCH domain-containing 11A [Myotis brandtii]	CGI_10022755	0.353966488459902	0	0	0	0	0.532504919896278	0	0	0	0
Toll-like receptor 13	CGI_10000919	0	0	0	0	0	0	0	0	0	0
progesterone-induced-blocking factor 1 isoform X1	CGI_10017259	-0.229537419606918	0	0	0	0	0	0	0	0	0
mothers against decapentaplegic homolog 3-like isoform X1	CGI_10017370	0	0	0	0	0	0	0	0	0	0
Ras-related C3 botulinum toxin substrate 1	CGI_10025622	-0.223762030169371	0	0	0	0	0.523435639242729	0	0	0	0
Ras-related C3 botulinum toxin substrate 1	CGI_10021345	0	0	0	0	0	0	0	0	0	0
aquaporin-like isoform X1 [Crassostrea gigas]	CGI_10013723	0	0	0	0	0	0	0	0	0	0
TNF receptor-associated factor 3 isoform X2	CGI_10002841	0.188667142973895	0	0	0	0	0	0	0	0	0
tribbles homolog 2 [Fukomys damarensis]	CGI_10001538	0	0	0	0	0	1.03093962414347	0	0	0	0
B-cell lymphoma 3	CGI_10025374	0	0	0	0	0	0	0	0	0	0
aquaporin-4 isoform M23 [Mus musculus]	CGI_10022547	0	0	0	0	0	0	0	0	0	0
ribonuclease partial	CGI_10022236	0	0	0	0	0	-0.349896939136331	0	0	0	0
Tumor suppressor candidate 2	CGI_10017218	0	0	0	0	0	-0.415651839866369	0	0	0	0
SEC14 1	CGI_10019919	-0.352940045862186	0	0	0	0	0	0	0	0	0
CD2-associated [Mus musculus]	CGI_10022740	0	0	0	0	0	0	0	0	0	0
TGF-beta-activated kinase 1 and MAP3K7-binding 3 isoform X2	CGI_10008373	-0.371928925835794	0	0	0	0	0	0	0	0	0
Ubiquitin-conjugating enzyme E2 N	CGI_10014861	0	0	0	0	0	-0.436263357299094	0	0	0	0
cytolysin Src-1-like [Salmo salar]	CGI_10004866	0	0	0	0	0	0.391085059811797	0	0	0	0
ecdysone receptor-like [Octopus bimaculoides]	CGI_10007606	0	0	0	0	0	-1.06617782663267	0	0	0	0
retinoic acid receptor gamma-like [Lingula anatina]	CGI_10028545	0	0	0	0	0	0	0	0	0	0
nuclear receptor subfamily 2 group E member 1-like	CGI_10028920	0	0	0	0	0	0	0	0	0	0
proto-oncogene tyrosine- kinase Src isoform X2	CGI_10027721	0	0.51498567005467	0	0	0	-0.494293455963065	0	0	0	0
Cullin- partial	CGI_10016024	-0.441485050485176	0	0	0	0	0	0	0	0	0
proteasome subunit alpha type-6	CGI_10007039	0	0	0	0	0	-0.836999624058074	0	0	0	0
Proteasome subunit alpha type- partial	CGI_10021989	0	0	0	0	0	-0.806764781399306	0	0	0	0
serine threonine- kinase STK11	CGI_10026814	0	0	0	0	0	0	0	0	0	0
AChain Crystal Structure Of An Inhibitor-bound Syk	CGI_10001591	0	0	0	0	0	0	0	0	0	0
mitogen-activated kinase 1-like	CGI_10011782	-0.3385495264559	0	0	0	0	0	0	0	0	0
[Perkinsus marinus ATCC 50983]	CGI_10006119	0.326145533733817	0	0	0	0	0	0	0	0	0
calmodulin 1 [Gracilariopsis lemaneiformis]	CGI_10015782	0	0	0	0	0	0	0	0	0	0
calmodulin [Strongylocentrotus intermedius]	CGI_10020343	0	-0.409998162364586	0	0	0	-0.353992213953431	0	0	0	0
calmodulin [Thecamonas trahens ATCC 50062]	CGI_10023458	0	0	0	0	0	-0.445683258476312	0	0	0	0
low density lipo receptor [Homo sapiens]	CGI_10028190	0	0	0	0	0	0	-0.301145911880366	0	0	0
SAM domain and HD domain-containing	CGI_10022882	0	0	0	0	0	0	0	0	0	0
FAD-linked sulfhydryl oxidase ALR isoform X2	CGI_10028679	0	0	0	0	0	-0.566963322662462	0	0	0	0
tumor necrosis factor alpha-induced 3	CGI_10016154	-0.263139617135075	0.577736722128501	0	0	0	0.409200343261271	0	0	0	0
Phosphoinositide 3-kinase adapter 1	CGI_10028225	0	0.687325094207528	0	0	0	0	0	0	0	0
Phosphoinositide 3-kinase adapter 1	CGI_10011040	0	0	0	0	0	-0.938396903486322	0	0	0	0
Hsp90 co-chaperone Cdc37	CGI_10008523	0	0	0	0	0	0	0	0	0	0
baculoviral IAP repeat-containing 7	CGI_10009264	0	0	0	0	0	0.523129105766748	0	0	0	0
roquin-1 isoform X1 [Pelodiscus sinensis]	CGI_10019842	0	0	0	0	0	0	0	0	0	0
active breakpoint cluster region-related -like isoform X2	CGI_10007224	-0.266940379557828	0	0	0	0	0	0	0	0	0
Peptidyl-prolyl cis-trans isomerase FKBP1B	CGI_10011110	0	0	0	0	0	-0.762553582472046	0	0	0	0
serine threonine- phosphatase 2A regulatory subunit B subunit gamma isoform X2	CGI_10017613	-0.21860524431531	0	0	0	0	-0.433481793368831	0	0	0	0
endothelial transcription factor GATA- partial	CGI_10013217	-0.328492398923493	0	0	0	0	0	0	0	0	0
peptidyl-prolyl cis-trans isomerase-like	CGI_10025180	0.163905516126961	0	0	0	0	-0.468176578987585	0	0	0	0
signal transducer and activator of transcription 5B-like	CGI_10028719	0	0	0	0	0	0	0	0	0	0
Calreticulin	CGI_10001798	0.2810808937526	0	0	0	-0.577743	-0.430610922930156	0	0	0.660086285958284	0
Calreticulin	CGI_10015916	0.221603889476124	0	0	0	0	-0.591713226436872	0	0	0	-0.347689807631922
Multidrug resistance 1	CGI_10017999	0	-0.343022397448836	0	0	0	0.769929439224512	0	0	0	0
Purine nucleoside phosphorylase	CGI_10014090	0.296574272043226	0	0	0	0	0	0	0	0	0
Multidrug resistance 1	CGI_10015978	0.148274038209781	0.598916091933818	0	0	0	0	0	0	0	0
X-box-binding 1	CGI_10005445	0.223345761837626	0	0	0	0	0.376498246771355	0	0	0	0
deoxyhypusine synthase	CGI_10003602	0	0	0	0	0	-0.393592765861808	0	0	0	0
sonic hedgehog A-like [Crassostrea gigas]	CGI_10020665	0	0	0	0	0	0	0	0	0	0
Adenosine deaminase	CGI_10013640	0	0	0	0	0	0	0	0.366915924992297	0	0
5 -nucleotidase-like	CGI_10025153	-0.355421337919463	0	0	0	0	0.497282110665738	0	0	0	0
28S ribosomal mitochondrial	CGI_10017943	0	0	0	0	0	-0.668557358067892	0	0	0	0
cytosolic malate dehydrogenase	CGI_10015642	0	0	0	0	0	-0.305075591089411	0	0	0	0
endonuclease III 1	CGI_10026276	0	0	0	0	0	0	0	0	0	0
RNA demethylase ALKBH5-like	CGI_10012748	0	0	0	0	0	0	0	0	0	0
deglycase DJ-1 [Bos mutus]	CGI_10018567	0	0	0	0	0	-0.34316871134206	0	0	0	0
small nuclear ribonucleo -associated B -like	CGI_10017925	0	0	0	0	0	-0.861379231038901	0	0	0	0
IST1 homolog	CGI_10028370	-0.211828027256711	0	0	0	0	0	0	0	0	0

## Sheet: Immune system process
	Genes	F1 Day2	F1 Day10	F1 Day120 H0	F1 Day120 H6	F1 Day120 H12	F2 Day10	F2 Day120 H0	F2 Day120 H3	F2 Day120 H6	F2 Day120 H12
probable ATP-dependent RNA helicase DHX58	CGI_10003083	0	0	0	0	0	0	0.452357069709246	0	0	0
ATP-dependent RNA helicase TDRD9	CGI_10023875	0	0	0	0	0	0	0	0	0	0
ATP-dependent RNA helicase DHX8-like	CGI_10020104	0	0	0	0	0	0	0	0	0	0
ATP-dependent RNA helicase chloroplastic-like [Parasteatoda tepidariorum]	CGI_10010105	0	0.369181439622217	0	0	0	0	0	0	0	0
squamous cell carcinoma antigen recognized by T-cells 3-like	CGI_10004399	0	0	0	0	0	-0.707136166996108	0	0	0	0
Interferon regulatory factor 2	CGI_10021170	0.42046167581659	0	0	0	0	0.505704457400814	0.670941340892992	0	0	0
DNA-directed RNA polymerase III subunit RPC1	CGI_10012624	-0.461689200015577	0	0	0	0	-0.502658992089911	0	0	0	0
DNA-directed RNA polymerase III subunit RPC6	CGI_10017097	0	0	0	0	0	-0.460436238049175	0	0	0	0
Toll-like receptor 13	CGI_10000919	0	0	0	0	0	0	0	0	0	0
stimulator of interferon genes -like isoform X3 [Crassostrea gigas]	CGI_10004069	0	0	0	0	0	0.993485551107672	0	0	0	0
stimulator of interferon genes -like isoform X3 [Crassostrea gigas]	CGI_10006439	0	0	0	0	0	0	0	0	0	0
stimulator of interferon genes -like isoform X3 [Crassostrea gigas]	CGI_10022970	0	0.62500030021928	0	0	0	0	0	0	0	0
Proteasome subunit alpha type-1	CGI_10008810	0	0	0	0	0	-0.849835588942058	0	0	0	0
ATP-dependent RNA helicase DDX19B	CGI_10007399	0	0	0	0	0	-0.320558344914923	0	0	0	0
dicer 1	CGI_10020752	0	0	0	0	0	0	0	0	0	0
probable ATP-dependent RNA helicase DDX58	CGI_10010459	0	0	0	0	0	0	0	0	0	0
ATP-dependent RNA helicase DDX1	CGI_10011752	0	0	0	0	0	-0.407621110404146	0	0	0	0
probable ATP-dependent RNA helicase DDX46	CGI_10021603	0	0	0	0	0	0	0	0	0	0
probable ATP-dependent RNA helicase DDX56	CGI_10012062	0	0	0	0	0	0	0	0	0	0
ATP-dependent RNA helicase DDX5 [Aplysia californica]	CGI_10014473	0	0	0	0	0	0	0	0	0	0
probable ATP-dependent RNA helicase DDX58	CGI_10016990	0	0	0	0	0	0	0	0	0	0
ATP-dependent RNA helicase DDX3Y-like isoform X2	CGI_10018336	-0.420650652002823	0	0	0	0	0	0	0	0	0
probable ATP-dependent RNA helicase DDX46	CGI_10021601	0.277933055360607	0	0	0	0	0	0	0	0	0
probable ATP-dependent RNA helicase DDX23	CGI_10022766	0	0	0	0	0	-0.422638376401362	0	0	0	0
probable ATP-dependent DNA helicase HFM1	CGI_10027028	0	0	0	0	0	0	0	0	0	0
ATP-dependent RNA helicase DHX33	CGI_10018686	0	0	0	0	0	-0.457644667137025	0	0	0	0
probable ATP-dependent RNA helicase DDX4 isoform X2	CGI_10010075	0	0	0	0	0	-0.405953659460409	0	0	0	0
ATP-dependent RNA helicase chloroplastic-like [Parasteatoda tepidariorum]	CGI_10021954	0	0	0	0	0	0	0	0	0	0
probable ATP-dependent RNA helicase DDX27	CGI_10004263	0	0	0	0	0	-0.521562518904361	0	0	0	0
probable ATP-dependent RNA helicase DDX52	CGI_10016620	0	0	0	0	0	-0.429652303615589	0	0	0	0
ATP-dependent RNA helicase DDX24	CGI_10010234	0	0	0	0	0	0	0	0	0	0
ATP-dependent RNA helicase DBP2	CGI_10006003	0	0	0	0	0	-0.327016865785561	0	0	0	0
ATP-dependent RNA helicase TDRD9	CGI_10023876	0	0	0	0	0	0	0	0	0	0
probable ATP-dependent RNA helicase DDX20	CGI_10008614	0	0	0	0	0	-0.390450536215296	0	0	0	0
ATP-dependent RNA helicase DHX57	CGI_10015258	0	0	0	0	0	-0.443852746826125	0	0	0	0
ATP-dependent RNA helicase DDX42	CGI_10018969	0	0	0	0	0	0	0	0	0	0
deoxynucleoside triphosphate triphosphohydrolase SAMHD1-like	CGI_10003183	0	0	0.65978360341063	0	0	0	0	0.698193851385058	0.587085724197395	0
piwi 1	CGI_10014604	-0.253802741662845	0	0	0	0	0	0	0	0	0
probable ATP-dependent RNA helicase DHX58	CGI_10010458	0.393064720740533	0	0	0	0	0.565327540941875	0.514120498498999	0	0	0
argonaute-2-like isoform X1	CGI_10008155	0	0	0	0	0	0.275147943672861	0	0	0	0
Interleukin enhancer-binding factor 2	CGI_10005199	0	0	0	0	0	-0.384971386843651	0	0	0	0
probable ATP-dependent RNA helicase DDX58	CGI_10022973	0	0.362004824727853	0	0	0	0	0	0	0	0
Interferon-induced helicase C domain-containing 1	CGI_10024393	0	0	0	0	0	0	0	0	0	0
probable ATP-dependent RNA helicase DHX58	CGI_10024392	0	0	0	0	0	0	0	0.338792641287088	0	0
probable ATP-dependent RNA helicase DHX58	CGI_10014034	0	0	0	0	0	0	0	0.317818095238254	0	0
probable ATP-dependent RNA helicase DDX41	CGI_10022961	0.171459547050539	0	0	0	0	0	0	0	0	0
probable ATP-dependent RNA helicase DDX11	CGI_10015324	0	0	0	0	0	-0.764408608690705	0	0	0	0
Zinc finger and BTB domain-containing 40	CGI_10026118	0	0	0	0	0	0	0	0	0	0
interferon regulatory factor 8	CGI_10003270	-0.38833857536385	0	0	0	0	0	0	0	0	0
double-stranded RNA-specific adenosine deaminase-like	CGI_10005182	0	0	0	0	0	0	0	0	0	0
double-stranded RNA-specific adenosine deaminase-like	CGI_10009627	0	0	0	0	0	0	0	0	0	0
Double-stranded RNA-specific adenosine deaminase	CGI_10010327	0	0	0	0	0	-0.574421485085957	0	0	0	0
Double-stranded RNA-specific adenosine deaminase	CGI_10009626	0	0	0	0	0	0.615439437389216	0	0	0	0
double-stranded RNA-specific editase 1 isoform X1	CGI_10024077	0	0	0	0	0	0	0	0	0	0
argonaute-2 isoform X1 [Tribolium castaneum]	CGI_10020511	-0.676281840327992	0	0	0	0	0	0	0	0	0
angiotensin-converting enzyme-like [Lingula anatina]	CGI_10023652	0.183968490302169	0	0	0	0	0.349571958318013	0	0	0	0
Inactive phospholipase C 2	CGI_10013004	0	-0.318298735136667	0	0	0	0	0	0	0	0
superoxide dismutase	CGI_10017958	0	0	0	0	0	-0.45195824477544	0	0	0	0
ATP-dependent RNA helicase DDX51-like	CGI_10010779	0	0	0	0	0	-0.399767735088715	0	0	0	0
stimulator of interferon genes	CGI_10003079	0	0.734693920094576	0	0	0	0	0	0	0	0
Zinc finger CCCH domain-containing 15	CGI_10017018	0	0	0	0	0	-0.340417991950157	0	0	0	0
lin-9 homolog	CGI_10017476	0	0	0	0	0	-0.409976271475101	0	0	0	0
ATP-dependent RNA helicase DDX54	CGI_10020727	0	0	0	0	0	0	0	0	0	0
ATP-dependent RNA helicase DDX43	CGI_10024570	0	0	0	0	0	0	0	0	0	0
ATP-dependent RNA helicase partial	CGI_10026326	0	0	0	0	0	-0.365533770816759	0	0	0	0
probable ATP-dependent RNA helicase DDX43	CGI_10024569	0	0	0	0	0	-0.875091631382376	0	0	0	0
Mitofusin-2 [Crassostrea gigas]	CGI_10025826	0	0	0	0	0	0	0	0	0	0
tyrosine- kinase yes	CGI_10008929	0	0	0	0	0	0	0	0	0	0
probable ATP-dependent RNA helicase DHX37	CGI_10024529	0.204642855087013	0	0	0	0	-0.498478310869796	0	0	0	0
probable ATP-dependent RNA helicase DDX31	CGI_10005768	0	0	0	0	0	0	0	0	0	0
ATP-dependent RNA helicase DDX18	CGI_10023410	0	0	0	0	0	-0.631199632665386	0	0	0	0
probable ATP-dependent RNA helicase DHX34	CGI_10006035	0	0	0	0	0	0	0	0	0	0
2 -5 -oligoadenylate synthase 1A-like	CGI_10017356	0.615073799665049	0	0	0	0	0	0.493749442909449	0	0	0
2 -5 -oligoadenylate synthase 1	CGI_10004067	0	0	0	0	0	0	0	0	0	0
ATP-dependent RNA helicase A isoform X1	CGI_10017772	0	0	0	0	0	0	0	0	0	0
Multidrug resistance 1	CGI_10018057	0	0	0	0	0	0	0	0	0	0
ATP-dependent RNA helicase DHX8	CGI_10024607	-0.235297608608224	0	0	0	0	0	0	0	0	0
stress-activated kinase JNK-like isoform X1 [Biomphalaria glabrata]	CGI_10020378	0	0	0	0	0	0	0	0	0	0
probable ATP-dependent RNA helicase DHX35	CGI_10017916	0	0	0	0	0	-0.408566095685194	0	0	0	0
probable ATP-dependent RNA helicase DHX35	CGI_10017920	0	0	0	0	0	-0.466294721230855	0	0	0	0
interferon-induced 44-like [Crassostrea gigas]	CGI_10000661	0	0	0	0	0	0	0	0	0	0
Interferon-induced 44	CGI_10001635	0	0	0	0	0	0	0	0	0	0
Interferon-induced 44	CGI_10006757	0	0	0	0	0	0	0	0	0	0
interferon-induced 44-like	CGI_10010773	0	0	0	0	0	0	0	0	0	0
interferon-induced 44-like [Crassostrea gigas]	CGI_10011953	0.447229408347284	0	0	0	0	0	0	0	0	0
Interferon-induced 44	CGI_10011954	0.435154234439539	0	0	0	0	0	0	0	0	0
Interferon-induced 44	CGI_10013762	0	0	0	0	0	0	0	0	0	0
interferon-induced 44-like [Crassostrea gigas]	CGI_10014532	0	0	0	0	0	0	0	0	0	0
Interferon-induced 44	CGI_10014533	0	0	0	0	0	0	0	0	0	0
Interferon-induced 44	CGI_10019093	0.376619751607141	0	0	0	0	0.642084370394174	0	0	0	0
interferon-induced 44-like [Crassostrea gigas]	CGI_10024068	0	0	0	0	0	0	0	0	0	0
interferon-induced 44-like [Crassostrea gigas]	CGI_10024070	0	0	0	0	0	0	0	0	0	0
interferon-induced 44-like [Crassostrea gigas]	CGI_10024072	0	0	0	0	0	0	0	0	0	0
N-acetylmuramoyl-L-alanine amidase	CGI_10027188	0	0	0	0	0	0.776280779117479	0	0	0	0
Signal transducer and transcription activator 6	CGI_10017629	0.55422654705338	0	0	0	0	0.293795928955277	0	0	0	0
signal transducer and transcription activator isoform X5 [Stomoxys calcitrans]	CGI_10005003	0	0	0	0	0	0	0	0	0	0
DNA-dependent kinase catalytic subunit	CGI_10018226	-0.417590867909442	0	0	0	0	0	0	0	0	0
signal transducer and activator of transcription 5B [Ceratosolen solmsi marchali]	CGI_10017630	0	0	0	0	0	0	0	0	0	0
signal transducer and activator of transcription 5B-like	CGI_10028719	0	0	0	0	0	0	0	0	0	0
Zinc finger CCCH domain-containing 3	CGI_10008713	0	0	0	0	0	0	0	0	0	0
Core-binding factor subunit beta	CGI_10016254	0	0	0	0	0	0	0	0	0	0
nucleolar RNA helicase 2-like	CGI_10021169	0.205322539445862	0	0	0	0	-0.678543959654177	0	0	0	0
ATP-dependent RNA helicase DDX54	CGI_10012605	0	0	0	0	0	-0.472842505930085	0	0	0	0
zinc finger CCCH domain-containing 14-like	CGI_10017329	0	0	0	0	0	-0.400213756349636	0	0	0	0
deoxynucleoside triphosphate triphosphohydrolase SAMHD1	CGI_10014892	0	0	0	0	0	0	0	0	0	0
SAM domain and HD domain-containing	CGI_10022882	0	0	0	0	0	0	0	0	0	0
mitofusin-2-like isoform X2	CGI_10010147	0	0	0	0	0	0	0	0	0	0
radical S-adenosyl methionine domain-containing 2	CGI_10018396	0	0	0	0	0	0.714715058335277	0	0.533132468689032	0	0
superoxide dismutase extracellular [Callorhinchus milii]	CGI_10000265	0	0	0	0	0	0	0	0	0	0
superoxide dismutase extracellular [Callorhinchus milii]	CGI_10018834	0	0	0	0	0	0	0	0	0	0
Superoxide dismutase [Cu-Zn]	CGI_10025077	-0.173000138155365	0	0	0	0	0.901048345574421	0	0	0	0
deoxynucleoside triphosphate triphosphohydrolase SAMHD1-like isoform X1 [Priapulus caudatus]	CGI_10003182	0	0	0	0	0	0	0	0	0	0
interferon-induced 44-like [Crassostrea gigas]	CGI_10006756	0	0	0	0	0	0	0.808638045623392	0.956085531131817	0.815185207495953	0
interferon-related developmental regulator 1-like	CGI_10007060	0	0	0	0	0	0	0	0	0	0
Interferon-induced 44	CGI_10010774	0	0	0	0	0	0	0	0	0	0
Interferon-induced 44	CGI_10011184	0	0	0	0	0	0	0	0	0	0
interferon-related developmental regulator 1-like	CGI_10013896	0	0	0	0	0	0	0	0	0	0
zinc finger CCCH domain-containing 51-like	CGI_10014645	0	0	0	0	0	0	0	0	0	0
interferon alpha-inducible 27 2B isoform X4	CGI_10014769	0	0	0	0	0	0	0	0	0	0
interferon regulatory factor 2-binding -like	CGI_10020482	0	0	0	0	0	0	0	0	0	0
zinc finger CCCH domain-containing 13-like	CGI_10021019	0	-0.254927061376208	0	0	0	0.510752343433027	0	0	0	0
cyclic GMP-AMP synthase-like isoform X1 [Crassostrea gigas]	CGI_10023476	0	0	0	0	0	0	0	0	0	0
cyclic GMP-AMP synthase	CGI_10023477	0	0	0	0	0	0	0	0.534254174393513	0	0
double-stranded RNA-specific editase 1 isoform X2 [Nasonia vitripennis]	CGI_10024076	0	0	0	0	0	0	0	0	0	0
[Nematostella vectensis]	CGI_10025133	0	0	0	0	0	0.689213147669957	0	0	0	0
signal transducer and activator of transcription C-like isoform X1 [Crassostrea gigas]	CGI_10018867	-0.570076599073369	0	0	0	0	0.797049632376608	0	0	0	0
Microprocessor complex subunit DGCR8	CGI_10006425	0	0	0	0	0	-0.336522543231158	0	0	0	0
gamma-interferon-inducible lysosomal thiol reductase-like	CGI_10008156	0.454001209518898	0	0	0	0	0	0	0	0	0
gamma-interferon-inducible lysosomal thiol reductase-like	CGI_10014397	0.353598271068281	0	0	0	0	0	0	0	0	0
superoxide dismutase isoform D [Drosophila melanogaster]	CGI_10021362	-0.662584091013824	0	0	0	0	0.848328599090448	0	0	0	0
GTPase HRas isoform X1 [Cavia porcellus]	CGI_10023395	0	0	0	0	0	0	0	0	0	0
Serine- kinase ATM	CGI_10016785	0	0	0	0	0	-0.707726223016301	0	0	0	0
mothers against decapentaplegic homolog 3-like isoform X1	CGI_10017370	0	0	0	0	0	0	0	0	0	0
Cullin- partial	CGI_10016024	-0.441485050485176	0	0	0	0	0	0	0	0	0
Thrombospondin- partial	CGI_10026767	0	0	0	0	0	0.604641490782362	0	0	0	0
serine threonine- kinase STK11	CGI_10026814	0	0	0	0	0	0	0	0	0	0
Integrator complex subunit 9-like	CGI_10009243	0	0	0	0	0	0.343305324466992	0	0	0	0
Leucine-rich repeat-containing 74A	CGI_10010170	0	0	0	0	0	0	0	0	0	0
Zinc finger and BTB domain-containing 40	CGI_10026117	0	0	0	0	0	0	0	0	0	0
AGAP012385-PA [Anopheles gambiae PEST]	CGI_10013179	0	0	0	0	0	0	0	0	0	0
toll-like receptor 2	CGI_10014842	0	0	0	0	0	0	0	0	0	0
Toll interacting [Homo sapiens]	CGI_10015396	0	0	0	0	0	0.266593369355165	0	0	0	0
partial [Drosophila simulans]	CGI_10017269	0	0.713148227002501	0	0	0	-0.541462816314726	0	0	0	0
toll-like receptor 13	CGI_10013671	0	0	0	0	0	0	0	0	0	0
Toll-like receptor 13	CGI_10017670	0	0	0	0	0	0	0	0	0	0
toll-like receptor 13	CGI_10027513	0	0	0	0	0	0	0	0	0	0
leucine-rich repeat-containing 15-like [Crassostrea gigas]	CGI_10023242	0	0	0	0	0	0	0	0	0	0
Suppressor of cytokine signaling 5	CGI_10016621	0	0	0	0	0	0	0	0	0	0
integrin beta-PS-like	CGI_10009281	-0.446862585852327	0	0	0	0	0	0	0	0	0
Ras-related C3 botulinum toxin substrate 1	CGI_10025622	-0.223762030169371	0	0	0	0	0.523435639242729	0	0	0	0
Ras-related C3 botulinum toxin substrate 1	CGI_10021345	0	0	0	0	0	0	0	0	0	0
ATP-dependent RNA helicase DDX1-like	CGI_10026654	0	0	0	0	0	-0.329860811149432	0	0	0	0
Multidrug resistance 1	CGI_10017999	0	-0.343022397448836	0	0	0	0.769929439224512	0	0	0	0
probable ATP-dependent RNA helicase DDX28	CGI_10004895	0	0	0	0	0	-0.72475550872406	0	0	0	0
transport Sec24A-like isoform X1	CGI_10025107	-0.233433172588229	0	0	0	0	0	0	0	0	0
deoxynucleoside triphosphate triphosphohydrolase SAMHD1	CGI_10022880	0	0	0.789575918600421	0	0	0	0.602865072595672	1.01542013742128	0.639481970374877	0
E3 ubiquitin- ligase TRIM56	CGI_10011103	0	0	0	0	0	0	0	0	0	0
deoxynucleoside triphosphate triphosphohydrolase SAMHD1-like	CGI_10015980	0	0	0	0	0	0	0	0	0	0
deoxynucleoside triphosphate triphosphohydrolase SAMHD1	CGI_10022879	0	0	0.707413689811321	0	0	0	0	0.804603249724792	0	0
N-acetylmuramoyl-L-alanine amidase	CGI_10027187	0	0	0	0	0	0.587507473451768	0	0	0	0
peptidoglycan-recognition SC2-like	CGI_10028092	0	0	0	0	0	0.522250804721311	0	0	0	0
N-acetylmuramoyl-L-alanine amidase	CGI_10001975	0	0	0	0	0	2.20070630501983	0	0	0	0
N-acetylmuramoyl-L-alanine amidase	CGI_10027186	0.67353498875141	0	0	0	0	0	0	0	0	-0.585433836073383
Peptidoglycan recognition	CGI_10001545	0	0	0	0	0	0	0	0	0	0
roquin-1 isoform X1 [Pelodiscus sinensis]	CGI_10019842	0	0	0	0	0	0	0	0	0	0
Interferon-induced 44	CGI_10010541	0	0	0	0	0	0	0	0	0	0
TGF-beta-activated kinase 1 and MAP3K7-binding 3 isoform X2	CGI_10008373	-0.371928925835794	0	0	0	0	0	0	0	0	0
interferon regulatory factor 2	CGI_10021171	0	0.534492238463023	0	0	0	0	0	0	0	0
Interferon regulatory factor 2	CGI_10005133	0	0	0	0	0	0	0	0	0	0
probable ATP-dependent RNA helicase DDX47	CGI_10020391	0	0	0	0	0	-0.571470822905143	0	0	0	0
synapse-associated [Aplysia californica]	CGI_10017041	0	0	0	0	0	0	0	0	0	0
GL19950 [Drosophila persimilis]	CGI_10004834	0	0	0	0	0	0	0	0	0	0
suppressor of cytokine signaling 2-like	CGI_10019528	0	0	0	0	0	0	0	0	0	0
Tyrosine- kinase partial	CGI_10024845	0	0	0	0	0	0	0	0	0	0
transmembrane and TPR repeat-containing 2-like	CGI_10014319	0	0	0	0	0	0	0	0	0	0
interferon alpha-inducible 27 2B	CGI_10014768	0	0	0	0	0	0	0	0	0	0
Interferon-induced helicase C domain-containing 1	CGI_10018209	0	0	0	0	0	-1.30308035694069	0	0	0	0
phosphatidylinositol 3,4,5-trisphosphate 3-phosphatase and dual-specificity phosphatase PTEN	CGI_10019862	0	0	0	0	0	0	0	0	0	0
ATP-dependent RNA helicase DHX36	CGI_10025988	0	0	0	0	0	-0.489752460524257	0	0	0	0
Multidrug resistance 1	CGI_10015978	0.148274038209781	0.598916091933818	0	0	0	0	0	0	0	0
poly(U)-specific endoribonuclease-like	CGI_10007653	0	0	0.643208505589462	0	0	0	0	0	0	0
DNA mismatch repair Mlh1-like [Aplysia californica]	CGI_10006861	0	0	0	0	0	0	0	0	0	0
DNA mismatch repair Mlh1	CGI_10025638	0	0	0	0	0	0	0	0	0	0
cytoplasmic dynein 2 heavy chain 1 isoform X1	CGI_10003816	0	0	0	0	0	0	0	0	0	0
DNA mismatch repair Msh2	CGI_10025856	0	0	0	0	0	-0.97796742478585	0	0	0	0
Mismatch repair endonuclease PMS2	CGI_10020866	0	0	0	0	0	0	0	0	0	0
DNA repair RAD50-like isoform X1 [Octopus bimaculoides]	CGI_10023761	0.278001350406672	0	0	0	0	-0.546117803904706	0	0	0	0
serine threonine- kinase B-raf-like	CGI_10019087	0	0	0	0	0	0	0	0	0	0
serine threonine- kinase B-raf-like	CGI_10023786	0	0	0	0	0	0	0	0	0	0
TNF receptor-associated factor 3 isoform X2	CGI_10002841	0.188667142973895	0	0	0	0	0	0	0	0	0
ATP-dependent RNA helicase me31b [Priapulus caudatus]	CGI_10021895	-0.423358083527594	0	0	0	0	-0.322504481687064	0	0	0	0
Methionine-R-sulfoxide reductase B1	CGI_10000428	0	0	0	0	0	0	0	0	0	0
methionine-R-sulfoxide reductase B1	CGI_10028763	0	0	0	0	0	-0.484384591351263	0	0	0	0
ribosome maturation SBDS	CGI_10025654	0	0	0	0	0	0	0	0	0	0
helicase with zinc finger domain 2-like	CGI_10027441	0.399090481712547	0.438651519319823	0	0	0	0.475713981693081	0.410837169138639	0.358159723483876	0	0
helicase with zinc finger domain 2-like isoform X1 [Crassostrea gigas]	CGI_10000144	0	0.539382607001898	0	0	0	0.489318388525696	0	0	0	0
helicase with zinc finger domain 2-like	CGI_10017666	0	0	0	0	0	0	0	0	0	0
helicase with zinc finger domain 2-like isoform X1 [Crassostrea gigas]	CGI_10017667	0	0	0	0	0	0	0	0	0	0
toll-like [Limulus polyphemus]	CGI_10005421	0	1.6013171600372	0	0	0	0	0	0	0	0
stimulator of interferon genes -like isoform X3 [Crassostrea gigas]	CGI_10012051	0	0	0	0	0	0	0	0	0	0
MAP kinase-activated kinase 2	CGI_10003308	-0.565878431088572	0	0	0	0	0	0	0	0	0
WAS family homolog 1-like	CGI_10014681	0	0	0	0	0	0	0	0	0	0
Piwi 1	CGI_10008757	-0.308174682149851	0	0	0	0	0	0	0	0	0
Piwi 1	CGI_10027909	0	0	0	0	0	0	0	0	0	-0.567834168219069
adenomatosis polyposis isoform CRA_a [Rattus norvegicus]	CGI_10004760	0	0	0	0	0	0	0	0	0	0
UDP-N-acetylglucosamine--peptide N-acetylglucosaminyltransferase 110 kDa subunit isoform X2	CGI_10009705	0	0	0	0	0	0	0	0	0	0
Peptidyl-prolyl cis-trans isomerase FKBP1B	CGI_10011110	0	0	0	0	0	-0.762553582472046	0	0	0	0
proto-oncogene tyrosine- kinase Src isoform X2	CGI_10027721	0	0.51498567005467	0	0	0	-0.494293455963065	0	0	0	0
proteasome subunit alpha type-6	CGI_10007039	0	0	0	0	0	-0.836999624058074	0	0	0	0
Proteasome subunit alpha type- partial	CGI_10021989	0	0	0	0	0	-0.806764781399306	0	0	0	0
Suppressor of cytokine signaling partial	CGI_10010090	-0.270134826078815	0	0	0	0	0	0	0	0	0
spliceosome RNA helicase DDX39B isoform X1	CGI_10006413	0	0	0	0	0	0	0	0	0	0
Activated CDC42 kinase 1	CGI_10014121	0	0	0	0	0	0	0	0	0	0
Tubulin beta chain	CGI_10008567	0	0	0	0	0	0	0.472044721375947	0	0	0
Ddx58 partial	CGI_10010457	0	0	0	0	0	0.521207420738704	0	0	0	0
AChain Crystal Structure Of An Inhibitor-bound Syk	CGI_10001591	0	0	0	0	0	0	0	0	0	0
DNA mismatch repair partial	CGI_10020971	0	0	0	0	0	-0.802642231462108	0	0	0	0
deoxynucleoside triphosphate triphosphohydrolase SAMHD1-like	CGI_10006081	0	0	0	0	0	0	0	0	0	0
CCAAT enhancer-binding gamma	CGI_10026305	0	0	0	0	0	0	0	0	0	0
cyclin-dependent kinase 6	CGI_10001400	0	0	0	0	0	0	0	0	0	0.718176494568549
cyclin-dependent kinase 6	CGI_10013050	0	0	0	0	0	-0.387089033692576	0	0	0	0
Elongator complex 1	CGI_10014872	0	0	0	0	0	-0.317253959011509	0	0	0	0
transcription factor [Ciona intestinalis]	CGI_10011854	0	0	0	0	0	-0.894005084974237	0	0	0	0
microphthalmia-associated transcription factor isoform X1	CGI_10006667	-0.344291332514408	0	0	0	0	0	0	0	0	0
zinc finger CCCH domain-containing 13-like	CGI_10008570	0	0	0	0	0	0	0	0	0	0
zinc finger CCCH domain-containing 10-like [Crassostrea gigas]	CGI_10018970	0	0	0	0	0	0	0	0	0	0
Zinc finger CCCH domain-containing 18	CGI_10026480	0	0	0	0	0	-0.389619154539745	0	0	0	0
helicase with zinc finger domain 2-like isoform X2	CGI_10020563	0	0	0	0	0	-0.423184927419363	0	0	0	0
Extracellular superoxide dismutase [Cu-Zn] [Crassostrea gigas]	CGI_10004092	0	0	0	0	0	0	0	0	0	0
Superoxide dismutase [Mn] mitochondrial	CGI_10017307	-0.264635926124159	0	0	0	0	-0.352670485548525	0	0	0	0
Extracellular superoxide dismutase [Cu-Zn] [Crassostrea gigas]	CGI_10018833	0	0	0	0	0	0	0	0	0	0
Extracellular superoxide dismutase [Cu-Zn] [Crassostrea gigas]	CGI_10026148	0	0	0	0	0	0	0	0	0	0
Cu Zn superoxide dismutase variant 1 [Taeniopygia guttata]	CGI_10021360	-0.428281081739148	0	0	0	0	0.882507106360178	0	0	0	0
DNA repair RAD50-like isoform X1 [Octopus bimaculoides]	CGI_10023763	0	0	0	0	0	-0.566491713045051	0	0	0	0
SAM and SH3 domain-containing 1 isoform X1	CGI_10022742	0	0	0	0	0	0	0	0	0	0
serine threonine- phosphatase 2A regulatory subunit B subunit gamma isoform X2	CGI_10017613	-0.21860524431531	0	0	0	0	-0.433481793368831	0	0	0	0
double-stranded RNA-specific editase 1- partial	CGI_10004273	0	0	0	0	0	-0.566166709053606	0	0	0	0
SID1 transmembrane family member 1 isoform X2	CGI_10028931	0	0	0	0	0	0	0	0	0	0
B-cell lymphoma 3	CGI_10025374	0	0	0	0	0	0	0	0	0	0
lymphoid-specific helicase-like	CGI_10022218	0	0	0	0	-0.491475	0	0	0	0	0
recombining binding suppressor of hairless-like isoform X3 [Octopus bimaculoides]	CGI_10018383	0	0	0	0	0	0	0	0	0	0
Double-stranded RNA-specific adenosine deaminase	CGI_10012998	0	0	0	0	0	0	0.573037861886547	0.851235351650266	0.540726495282659	0.602894745562023
mitogen-activated kinase 1-like	CGI_10011782	-0.3385495264559	0	0	0	0	0	0	0	0	0
sonic hedgehog A-like [Crassostrea gigas]	CGI_10020665	0	0	0	0	0	0	0	0	0	0
ribonuclease partial	CGI_10022236	0	0	0	0	0	-0.349896939136331	0	0	0	0
Ubiquitin-conjugating enzyme E2 N	CGI_10014861	0	0	0	0	0	-0.436263357299094	0	0	0	0
DNA polymerase beta	CGI_10020408	0	0	0	0	0	-0.335693573471472	0	0	0	0
hamartin [Monodelphis domestica]	CGI_10007454	0	0	0	0	0	0.328857148959738	0	0	0	0
Adenosine deaminase	CGI_10013640	0	0	0	0	0	0	0	0.366915924992297	0	0
probable ATP-dependent RNA helicase YTHDC2	CGI_10022000	0	0	0	0	0	0	0	0	0	0
E3 ubiquitin- ligase RNF168 [Gekko japonicus]	CGI_10012050	0	0	0	0	0	0	0	0	0	0
Serum response factor	CGI_10019446	0	0	0	0	0	0	0	0	0	0
exosome complex component RRP41-like	CGI_10024343	0	0	0	0	0	-0.505727993851994	0	0	0	0
PR domain zinc finger 16-like isoform X2	CGI_10005698	0	0	0	0	0	0	0	0	0	0
ribonuclease 3 isoform X2 [Copidosoma floridanum]	CGI_10005763	0	0	0	0	0	0	0	0	0	0
endoribonuclease Dicer-like	CGI_10015093	0	0	0	0	0	0	0	0	0	0
Interferon-induced helicase C domain-containing 1	CGI_10016989	0	0	0	0	0	0	0	0.499765036796232	0	0
zinc finger CCCH domain-containing 11A [Myotis brandtii]	CGI_10022755	0.353966488459902	0	0	0	0	0.532504919896278	0	0	0	0

## Sheet: Viral transcription
	Genes	F1 Day2	F1 Day10	F1 Day120 H0	F1 Day120 H6	F1 Day120 H12	F2 Day10	F2 Day120 H0	F2 Day120 H3	F2 Day120 H6	F2 Day120 H12
mRNA export factor isoform X1	CGI_10015433	0	0	0	0	0	0	0	0	0	0
ribosomal S3a [Homo sapiens]	CGI_10019707	0.269303306136128	0	0	0	0	0	0	0	0	0
60S ribosomal L23a-like	CGI_10014767	0.27038609180951	0	0	0	0	-0.217891415196071	0	0	0	0
60S ribosomal L27 [Salmo salar]	CGI_10024743	0.297737879241356	0	0	0	0	0	0	0	0	0
ribosomal S13 [Callorhinchus milii]	CGI_10010740	0.282156161074289	0	0	0	0	0	0	0	0	0
40S ribosomal S28 [Salmo salar]	CGI_10010474	0.289948446878791	0	0	0	0	0	0	0	0	0
40S ribosomal S5	CGI_10009651	0.355923747792431	0	0	0	0	0	0	0	0	0
ribosomal S14 [Homo sapiens]	CGI_10011151	0.366604632317486	0	0	0	0	0	0	0	0	0

## Sheet: STAT cascade
	Genes	F1 Day2	F1 Day10	F1 Day120 H0	F1 Day120 H6	F1 Day120 H12	F2 Day10	F2 Day120 H0	F2 Day120 H3	F2 Day120 H6	F2 Day120 H12
fibroblast growth factor receptor 2-like isoform X3 [Lingula anatina]	CGI_10027170	0	0	0	0	0	0	0	0	0	0
tyrosine- kinase HTK16	CGI_10012370	0	0	0	0	0	0	0	0	0	0
tyrosine- kinase Abl-like isoform X1	CGI_10016858	0	0	0	0	0	0	0	0	0	0
stress-activated kinase JNK-like isoform X1 [Biomphalaria glabrata]	CGI_10020378	0	0	0	0	0	0	0	0	0	0
Signal transducer and transcription activator 6	CGI_10017629	0.55422654705338	0	0	0	0	0.293795928955277	0	0	0	0
signal transducer and transcription activator isoform X5 [Stomoxys calcitrans]	CGI_10005003	0	0	0	0	0	0	0	0	0	0
signal transducer and activator of transcription 5B [Ceratosolen solmsi marchali]	CGI_10017630	0	0	0	0	0	0	0	0	0	0
signal transducer and activator of transcription 5B-like	CGI_10028719	0	0	0	0	0	0	0	0	0	0
signal transducer and activator of transcription C-like isoform X1 [Crassostrea gigas]	CGI_10018867	-0.570076599073369	0	0	0	0	0.797049632376608	0	0	0	0
leukemia inhibitory factor receptor-like isoform X4	CGI_10025828	0	0	0	0	0	0	0	0	0	0
Suppressor of cytokine signaling 5	CGI_10016621	0	0	0	0	0	0	0	0	0	0
integrin beta-PS-like	CGI_10009281	-0.446862585852327	0	0	0	0	0	0	0	0	0
suppressor of cytokine signaling 2-like	CGI_10019528	0	0	0	0	0	0	0	0	0	0
Suppressor of cytokine signaling partial	CGI_10010090	-0.270134826078815	0	0	0	0	0	0	0	0	0
Activated CDC42 kinase 1	CGI_10014121	0	0	0	0	0	0	0	0	0	0
gem-associated 5-like	CGI_10028434	0	-0.556369918098571	0	0	0	-0.599835736624851	0	0	0	0
mitogen-activated kinase 1-like	CGI_10011782	-0.3385495264559	0	0	0	0	0	0	0	0	0

[truncated: 11 more sheets: >0 reg of resp to stim, Som div of im receptor, cell surf recep sign path, Response to stress, Cel resp to stimulus, Resp to ext stimulus, Stress-activated MAPK, Reg of resp to stress, Toll sig pathway, Feuil1, Feuil2]
