# Supplementary material for: Early life microbial exposures shape the Crassostrea gigas immune system for lifelong and intergenerational disease protection
Source: Microbiome. 2022 Jun 4;10:85. doi: 10.1186/s40168-022-01280-5 (PMC9167547; doi:10.1186/s40168-022-01280-5)
Supplement: Supplementary file 8 — Additional file 7. Compilation of the RBGOA biological function which are significantly enriched in the transcriptomic dataset for each time point. [file 40168_2022_1280_MOESM7_ESM.xlsx]

## Sheet: F1 Day 2
Go term	function	pval adj	Expression variation	Number of DEGs (qval<0.05) within the category	Total number of genes within the category	Ratio
General cellular process
GO:0043604	amide biosynthetic process	0.000639270527147884	overexpressed	18	58	0.310345
GO:0006996	organelle organization	0.00255390812045515	underexpresssed	78	355	-0.219718
GO:0030030	cell projection organization	0.00540875397788212	underexpresssed	19	64	-0.296875
GO:0032535	regulation of cellular component size	0.0062089757296863	underexpresssed	9	28	-0.321429
GO:0090066	regulation of anatomical structure size	0.00915254374822228	underexpresssed	13	39	-0.333333
GO:0051099	positive regulation of binding	0.00945030078811378	overexpressed	4	15	0.266667
GO:0007010	cytoskeleton organization	0.0226837694919601	underexpresssed	34	105	-0.32381
GO:0097435	supramolecular fiber organization	0.0277466368706721	underexpresssed	17	53	-0.320755
GO:0065008	regulation of biological quality	0.0360551700438208	underexpresssed	98	417	-0.235012
GO:0007015	actin filament organization	0.0287454448246919	underexpresssed	10	37	-0.27027
GO:0003341	cilium movement	0.0139460287565956	underexpresssed	3	8	-0.375
GO:0046907	cellular localization	0.00205156216876613	underexpresssed	95	422	-0.225118
GO:0032956	regulation of actin filament-based process	0.0190105671124888	underexpresssed	9	32	-0.28125
GO:0022613	cellular component biogenesis	0.0250284953280903	overexpressed	5	31	0.16129
GO:0030833	regulation of actin filament organization	0.0262673194978498	underexpresssed	8	25	-0.32
GO:0045454	cell redox homeostasis	0.00985225878361809	underexpresssed	12	44	-0.272727
Metabolism
GO:0016310	phosphorylation	0.000639270527147884	underexpresssed	101	581	-0.173838
GO:0006259	DNA metabolic process	0.000802672905871272	overexpressed	26	326	0.0797546
GO:1901565	organonitrogen compound catabolic process	0.0331143975726401	underexpresssed	25	150	-0.166667
GO:0090304	cellular nitrogen compound metabolic process	0.000196694261823347	overexpressed	208	1394	0.149211
GO:0006796	phosphorus metabolic process	0.000790236705997202	underexpresssed	144	871	-0.165327
GO:0019318	monosaccharide metabolic process	0.0334562312875963	underexpresssed	10	32	-0.3125
GO:0018108	peptidyl-tyrosine phosphorylation	0.0135694214180799	underexpresssed	15	74	-0.202703
GO:0018105	peptidyl-serine modification	0.00836026116321044	underexpresssed	7	23	-0.304348
GO:0017144	drug metabolic process	0.0360551700438208	underexpresssed	46	220	-0.209091
GO:0042737	drug catabolic process	0.049173537723065	underexpresssed	4	29	-0.137931
Response to environemental stimulus
GO:0006950	response to stress	3.68933983986034e-08	overexpressed	162	1366	0.118594
GO:0051707	response to external stimulus	4.92227498715322e-05	overexpressed	128	898	0.142539
GO:0080134	regulation of response to stress	0.0416726758689669	overexpressed	48	353	0.135977
GO:0051403	stress-activated MAPK cascade	0.0287454448246919	underexpresssed	4	7	-0.571429
Infection and immune response
GO:0006952	defense response	1.93884001595306e-07	overexpressed	100	939	0.106496
GO:0019083	viral transcription	3.37569380889665e-05	overexpressed	7	8	0.875
GO:0098542	defense response to other organism	3.59496659592787e-06	overexpressed	57	468	0.121795
GO:0001819	regulation of defense response	0.0410410318677344	overexpressed	38	302	0.125828
GO:0042742	response to bacterium	3.60336319282282e-06	overexpressed	38	304	0.125
GO:0097696	STAT cascade	0.0360551700438208	underexpresssed	5	19	-0.263158
Transcription and gene expression
GO:0010629	negative regulation of gene expression	0.00642609486500621	overexpressed	35	192	0.182292
GO:0043388	positive regulation of DNA binding	0.00205156216876613	overexpressed	4	11	0.363636
GO:0051101	regulation of DNA binding	0.0306669477354708	overexpressed	4	15	0.266667
Development
GO:0048856	anatomical structure development	0.00205156216876613	underexpresssed	121	531	-0.227872
GO:0032502	developmental process	0.00266752891521647	underexpresssed	164	727	-0.225585
GO:0032989	cellular component morphogenesis	0.00590419619700249	underexpresssed	11	43	-0.255814
GO:0009653	anatomical structure morphogenesis	0.0250284953280903	underexpresssed	46	188	-0.244681
Cell fate
GO:0001709	cell fate determination	0.0212209834266555	underexpresssed	3	9	-0.333333
RNA process
GO:0016070	RNA metabolic process	0.00610197902694872	overexpressed	104	660	0.157576
GO:0006399	tRNA metabolic process	0.0137252816186142	overexpressed	13	129	0.100775
GO:0016071	mRNA metabolic process	0.0145170039698154	overexpressed	18	101	0.178218
GO:0034660	ncRNA metabolic process	4.25904153337e-07	overexpressed	33	216	0.152778
GO:0006396	RNA processing	4.75506167776297e-06	overexpressed	31	210	0.147619
GO:0034470	ncRNA processing	7.75976779458479e-06	overexpressed	23	126	0.18254
GO:0016072	rRNA metabolic process	7.69749892283403e-06	overexpressed	18	77	0.233766
Translation and Protein processing
GO:0002181	cytoplasmic translation	0.000234085337065654	overexpressed	8	14	0.571429
GO:0000027	ribosomal large subunit assembly	0.0110974640208756	overexpressed	6	14	0.428571
GO:0000028	ribosomal small subunit assembly	7.69749892283403e-06	overexpressed	7	7	1
GO:0061512	protein localization to cilium	0.0360551700438208	underexpresssed	5	10	-0.5
GO:0046777	protein autophosphorylation	0.0389516511096869	underexpresssed	9	31	-0.290323
GO:0006468	protein phosphorylation	2.04289696854138e-05	underexpresssed	61	313	-0.194888
GO:0022618	ribonucleoprotein complex subunit organization	0.00255390812045515	overexpressed	21	73	0.287671
GO:0006412	peptide biosynthetic process	8.68524434656241e-06	overexpressed	14	46	0.304348
Signal transduction
GO:0023014	signal transduction by protein phosphorylation	0.0277466368706721	underexpresssed	14	46	-0.304348
GO:0007167	enzyme linked receptor protein signaling pathway	0.0113314379163426	underexpresssed	16	60	-0.266667
GO:0009966	regulation of signaling	0.0360551700438208	underexpresssed	60	293	-0.204778
GO:0007178	transmembrane receptor protein serine/threonine kinase signaling pathway	0.0250284953280903	underexpresssed	9	25	-0.36
Transport
GO:0006814	sodium ion transport	0.00161347628120911	underexpresssed	9	34	-0.264706
GO:0070588	calcium ion transmembrane transport	0.00268562506252123	underexpresssed	12	31	-0.387097
GO:0006886	intracellular protein transport	0.0360551700438208	underexpresssed	53	109	-0.486239
GO:0035725	sodium ion transmembrane transport	0.0424642630800406	underexpresssed	6	23	-0.26087
GO:0006816	divalent metal ion transport	0.000113512948587113	underexpresssed	18	50	-0.36
GO:0060402	cytosolic calcium ion transport	0.0360551700438208	underexpresssed	4	6	-0.666667
GO:0071702	organic substance transport	0.0423072591073223	underexpresssed	109	534	-0.20412
GO:0032412	regulation of transmembrane transporter activity	0.0485956722734524	overexpressed	5	13	0.384615

## Sheet: F1 Day 10
Go term	function	pval adj	Expression variation	Number of DEGs (qval<0.05) within the category	Total number of genes within the category	Ratio
General cellular process
GO:0007018	microtubule-based movement	0.00237464750176752	underexpresssed	13	123	-0.105691
GO:0120036	plasma membrane bounded cell projection organization	0.00433836721083741	underexpresssed	9	32	-0.28125
GO:0003341	cilium movement	0.0117228320443729	underexpresssed	4	8	-0.5
GO:0032501	multicellular organismal process	0.0141055983839118	underexpresssed	31	347	-0.0893372
GO:0046907	cellular localization	0.0205727712504673	underexpresssed	27	422	-0.063981
GO:0070286	axonemal dynein complex assembly	0.0257921551133829	underexpresssed	4	6	-0.666667
GO:0030030	cell projection organization	0.0495073768847229	underexpresssed	13	64	-0.203125
GO:0007017	microtubule-based process	2.16848864012588e-05	underexpresssed	20	197	-0.101523
GO:0006928	movement of cell or subcellular component	2.72075225921056e-05	underexpresssed	22	203	-0.108374
GO:0044782	cilium organization	0.00262430225978423	underexpresssed	8	17	-0.470588
GO:0006810	localization	0.00749631053475005	underexpresssed	130	1464	-0.0887978
GO:0120031	cell projection assembly	0.0288978777420919	underexpresssed	6	22	-0.272727
Response to environemental stimulus
GO:0051707	response to external stimulus	0.000133242694337697	overexpressed	87	898	0.096882
GO:0006950	response to stress	3.66133357420227e-05	overexpressed	134	1366	0.0980966
Infection and immune response
GO:0098542	defense response to other organism	0.00330178605019723	overexpressed	39	468	0.0833333
GO:0006952	defense response	1.15434869171432e-07	overexpressed	101	939	0.107561
GO:0009615	response to virus	0.000133242694337697	overexpressed	51	474	0.107595
GO:0008063	Toll signaling pathway	0.0317226985982653	overexpressed	23	147	0.156463
Development
GO:0070121	Kupffer's vesicle development	0.0247093496893124	underexpresssed	1	9	-0.111111
GO:0035107	appendage morphogenesis	0.0352284690281522	underexpresssed	3	15	-0.2
Translation and Protein processing
GO:0061512	protein localization to cilium	0.0247093496893124	underexpresssed	2	10	-0.2
GO:0016567	protein modification by small protein conjugation or removal	0.0381776292508077	overexpressed	22	222	0.0990991
Signal transduction
GO:0007264	small GTPase mediated signal transduction	0.0141055983839118	underexpresssed	23	224	-0.102679
Transport
GO:0042073	intraciliary transport	0.0302749403640693	underexpresssed	2	8	-0.25
GO:0071702	organic substance transport	0.00368590893981235	underexpresssed	41	534	-0.076779
GO:0010970	cytoskeleton-dependent intracellular transport	0.0257921551133829	underexpresssed	4	31	-0.129032

## Sheet: F1 Day120 H0
Go term	function	pval adj	Expression variation	Number of DEGs (qval<0.05) within the category	Total number of genes within the category	Ratio
Metabolism
GO:0044260	cellular macromolecule metabolic process	0.00576128988054861	overexpressed	32	1640	0.0195122
GO:0031323	regulation of metabolic process	0.013072455340135	overexpressed	20	1114	0.0179533
GO:0055114	oxidation-reduction process	1.38245097517092e-07	underexpresssed	22	646	-0.0340557
Infection and immune response
GO:0001819	positive regulation of immune system process	0.0000320579300220824	overexpressed	3	253	0.0118577
GO:0009615	response to virus	0.000310773674642856	overexpressed	20	474	0.0421941
GO:0002376	immune system process	0.00576128988054861	overexpressed	14	359	0.0389972
GO:0051607	immune effector process	0.0303228904659997	overexpressed	8	190	0.0421053
Transcription and gene expression
GO:0006355	regulation of gene expression	0.00284247520375184	overexpressed	15	850	0.0176471

## Sheet: F1 Day120 H6
Go term	function	pval adj	Expression variation	Number of DEGs (qval<0.05) within the category	Total number of genes within the category	Ratio
General cellular process
GO:0007015	actin filament organization	0.0471191587171431	overexpressed	0	37	0
GO:0006412	peptide biosynthetic process	0.0119904078105733	underexpresssed	0	46	0
GO:1901566	organonitrogen compound biosynthetic process	0.0102979745425488	underexpresssed	0	226	0
GO:0009130	nucleoside monophosphate biosynthetic process	0.0119904078105733	underexpresssed	0	36	0
GO:0044249	biosynthetic process	0.0102979745425488	underexpresssed	3	789	0.00380228
Metabolism
GO:0016477	cell motility	0.0114994698469933	overexpressed	0	59	0
GO:0006796	phosphorus metabolic process	0.00184753839683231	overexpressed	1	871	0.00114811
GO:0016310	phosphorylation	3.28554369629261e-06	overexpressed	1	581	0.00172117
GO:0018108	peptidyl-tyrosine phosphorylation	0.00584638328053346	overexpressed	0	74	0
GO:0090304	cellular nitrogen compound metabolic process	2.5455575571059e-08	underexpresssed	2	1394	0.00143472
GO:0006259	DNA metabolic process	0.0119904078105733	underexpresssed	1	326	0.00306748
GO:0006518	cellular amide metabolic process	0.0102979745425488	underexpresssed	0	94	0
GO:0046128	purine nucleoside metabolic process	0.0461454776745271	underexpresssed	0	20	0
GO:0009113	purine nucleobase metabolic process	0.0471191587171431	underexpresssed	0	8	0
GO:0044281	small molecule metabolic process	0.0011209277495445	underexpresssed	1	552	0.00181159
GO:0072329	monocarboxylic acid catabolic process	0.0119904078105733	underexpresssed	0	23	0
GO:0019752	oxoacid metabolic process	0.00993204465131622	underexpresssed	0	289	0
GO:0055114	oxidation-reduction process	0.00993204465131622	underexpresssed	6	646	0.00928793
Response to environemental stimulus
GO:0051707	response to external stimulus	0.0362910870375694	underexpresssed	1	898	0.00111359
Infection and immune response
GO:0098542	defense response to other organism	0.000978227577318347	underexpresssed	1	468	0.00213675
Cell fate
GO:0007346	regulation of mitotic cell cycle	0.0362910870375694	underexpresssed	0	79	0
RNA process
GO:0034660	ncRNA metabolic process	0.0245931489089455	underexpresssed	0	216	0
GO:0016072	rRNA metabolic process	0.0385937890476654	underexpresssed	0	77	0
Translation and Protein processing
GO:0006468	protein phosphorylation	4.04467973507872e-08	overexpressed	0	313	0
GO:0000413	peptidyl-proline modification	0.0362910870375694	underexpresssed	0	33	0
Signal transduction
GO:0007166	cell surface receptor signaling pathway	0.0304388290325036	overexpressed	1	428	0.00233645
GO:0007165	signal transduction	4.04467973507872e-08	overexpressed	2	1585	0.00126183
GO:0007186	G-protein coupled receptor signaling pathway	6.92397803976408e-06	overexpressed	1	543	0.00184162
GO:0043410	positive regulation of MAPK cascade	0.0362910870375694	overexpressed	0	38	0
GO:1902531	regulation of intracellular signal transduction	0.0119904078105733	overexpressed	0	142	0
GO:1902533	positive regulation of intracellular signal transduction	0.0351149627036709	overexpressed	0	79	0
Transport
GO:0040011	locomotion	0.0461454776745271	overexpressed	0	73	0
GO:0006816	divalent metal ion transport	0.0362910870375694	overexpressed	0	50	0
GO:0070588	calcium ion transmembrane transport	0.0362910870375694	overexpressed	0	31	0
GO:0016192	vesicle-mediated transport	0.0347198732487985	overexpressed	1	249	0.00401606
GO:0006810	localization	0.0346488575375084	overexpressed	3	1464	0.00204918

## Sheet: F1 Day120 H12
Go term	function	pval adj	Expression variation	Number of DEGs (qval<0.05) within the category	Total number of genes within the category	Ratio
General cellular process
GO:0010639	regulation of organelle organization	0.0340730727243308	overexpressed	2	172	0.0116279
GO:0072525	pyridine-containing compound biosynthetic process	0.0379208885144607	overexpressed	0	15	0
GO:0007156	cell-cell adhesion	3.85524674647046e-06	underexpresssed	1	84	0.0119048
GO:0007155	biological adhesion	0.00684309303662693	underexpresssed	1	149	0.00671141
Metabolism
GO:0044260	cellular macromolecule metabolic process	0.0011710858388539	overexpressed	3	1640	0.00182927
Infection and immune response
GO:0008063	Toll signaling pathway	0.000228257189433657	overexpressed	0	147	0
GO:0042742	response to bacterium	0.00684309303662693	underexpresssed	2	304	0.00657895
GO:0008228	opsonization	0.0304570020261933	overexpressed	0	10	0
Chromatin structure
GO:2001252	positive regulation of chromosome organization	0.00472351595527049	overexpressed	1	22	0.0454545
Cell fate
GO:0043065	positive regulation of cell death	0.00207917484033887	overexpressed	1	84	0.0119048
GO:0042981	regulation of cell death	0.000234524358038577	overexpressed	3	241	0.0124481
Translation and Protein processing
GO:0031398	protein modification by small protein conjugation or removal	4.45452607459456e-05	overexpressed	1	222	0.0045045
GO:0006464	cellular protein metabolic process	0.0340730727243308	overexpressed	3	996	0.00301205
Transport
GO:0006810	localization	0.0306740759018874	underexpresssed	5	1464	0.0034153
GO:0055085	transmembrane transport	0.0400180010652613	underexpresssed	1	555	0.0018018

## Sheet: F2 Day 10
Go term	function	pval adj	Expression variation	Number of DEGs (qval<0.05) within the category	Total number of genes within the category	Ratio
General cellular process
GO:0006418	amino acid activation	8.25917934414268e-05	underexpresssed	32	77	0.415584
GO:0060249	anatomical structure homeostasis	0.000709781422940197	underexpresssed	19	37	0.513514
GO:0006754	ATP biosynthetic process	0.00999264805238177	underexpresssed	9	11	0.818182
GO:0070286	axonemal dynein complex assembly	0.0314435509363	underexpresssed	3	6	0.5
GO:0044249	biosynthetic process	3.00122366310123e-18	underexpresssed	344	789	0.435995
GO:1901137	carbohydrate derivative biosynthetic process	0.0118682944902357	underexpresssed	64	143	0.447552
GO:0007154	cell communication	0.0267907303440355	overexpressed	23	61	0.377049
GO:0045454	cell redox homeostasis	6.07101129463656e-07	underexpresssed	23	44	0.522727
GO:0007156	cell-cell adhesion	0.0236538837933557	overexpressed	31	84	0.369048
GO:0022607	cellular component assembly	3.26293810428624e-06	underexpresssed	112	294	0.380952
GO:0022613	cellular component biogenesis	3.96590754581621e-05	underexpresssed	19	31	0.612903
GO:0016043	cellular component organization or biogenesis	2.80009128080503e-19	underexpresssed	321	790	0.406329
GO:0019725	cellular homeostasis	0.00266241492333394	underexpresssed	49	105	0.466667
GO:0034613	cellular macromolecule localization	0.000505582381764084	underexpresssed	56	129	0.434109
GO:0034654	cellular nitrogen compound biosynthetic process	2.6126363606147e-09	underexpresssed	256	580	0.441379
GO:0009177	deoxyribonucleoside monophosphate biosynthetic process	0.0449108324678109	underexpresssed	4	6	0.666667
GO:0009221	deoxyribonucleotide biosynthetic process	0.0345652867966768	underexpresssed	5	11	0.454545
GO:0071897	DNA biosynthetic process	0.000245604461859157	underexpresssed	12	19	0.631579
GO:0006661	glycerolipid biosynthetic process	0.0197461689443573	underexpresssed	7	14	0.5
GO:0042455	glycosyl compound biosynthetic process	0.0221536410972919	underexpresssed	12	23	0.521739
GO:0042592	homeostatic process	8.25917934414268e-05	underexpresssed	89	183	0.486339
GO:0007007	inner mitochondrial membrane organization	0.0374190659437824	underexpresssed	4	5	0.8
GO:0008610	lipid biosynthetic process	0.0486605949465346	underexpresssed	19	66	0.287879
GO:0006810	localization	6.07101129463656e-07	overexpressed	497	1464	0.339481
GO:0034645	macromolecule biosynthetic process	2.12406759876358e-13	underexpresssed	199	476	0.418067
GO:0007006	mitochondrial membrane organization	0.0118499746416693	underexpresssed	5	9	0.555556
GO:0032501	multicellular organismal process	0.0187812136844913	underexpresssed	118	347	0.340058
GO:0010951	negative regulation of hydrolase activity	0.0272717090088583	overexpressed	31	90	0.344444
GO:0010639	negative regulation of organelle organization	0.0213665290114648	underexpresssed	14	31	0.451613
GO:0090305	nucleic acid phosphodiester bond hydrolysis	1.40833098306089e-09	underexpresssed	59	141	0.41844
GO:0046112	nucleobase biosynthetic process	0.0496442484450057	underexpresssed	7	10	0.7
GO:0009156	nucleoside monophosphate biosynthetic process	3.83939337455022e-05	underexpresssed	23	36	0.638889
GO:0009201	nucleoside triphosphate biosynthetic process	0.000470479032394713	underexpresssed	14	31	0.451613
GO:0006996	organelle organization	8.59780990413488e-11	underexpresssed	148	355	0.416901
GO:1901566	organonitrogen compound biosynthetic process	0.00136868747032823	underexpresssed	105	226	0.464602
GO:0090407	organophosphate biosynthetic process	0.00125512667000474	underexpresssed	75	157	0.477707
GO:0008654	phospholipid biosynthetic process	0.00564245968582988	underexpresssed	8	18	0.444444
GO:0006911	plasma membrane invagination	0.0118682944902357	overexpressed	4	6	0.666667
GO:0048518	positive regulation of biological process	1.69544875188528e-05	underexpresssed	321	865	0.371098
GO:0051130	positive regulation of cellular component organization	0.000587986628127839	underexpresssed	49	125	0.392
GO:0048522	positive regulation of cellular process	9.71959570974298e-06	underexpresssed	237	601	0.394343
GO:0045921	positive regulation of exocytosis	0.0108429760675503	overexpressed	5	7	0.714286
GO:0090277	positive regulation of hormone secretion	0.00704960672427838	overexpressed	4	6	0.666667
GO:0090063	positive regulation of microtubule nucleation	0.0374190659437824	underexpresssed	4	6	0.666667
GO:0010638	positive regulation of organelle organization	0.000388197111713402	underexpresssed	37	93	0.397849
GO:1903532	positive regulation of secretion	0.00314952637510556	overexpressed	11	22	0.5
GO:0009168	purine nucleoside monophosphate biosynthetic process	0.000973215414114868	underexpresssed	17	24	0.708333
GO:0009206	purine nucleoside triphosphate biosynthetic process	0.00145274777855517	underexpresssed	11	18	0.611111
GO:0006898	receptor-mediated endocytosis	0.00781915743126218	overexpressed	27	85	0.317647
GO:1903146	regulation of autophagy of mitochondrion	0.0145464735800041	underexpresssed	9	18	0.5
GO:0065008	regulation of biological quality	9.07583687411883e-05	underexpresssed	117	417	0.280576
GO:0051128	regulation of cellular component organization	4.98853073585052e-07	underexpresssed	101	252	0.400794
GO:2000278	regulation of DNA biosynthetic process	0.0241662495788014	underexpresssed	8	17	0.470588
GO:0017157	regulation of exocytosis	0.00988627503276725	overexpressed	5	20	0.25
GO:0032844	regulation of homeostatic process	0.0140964868195187	underexpresssed	24	44	0.545455
GO:0031116	regulation of microtubule polymerization	0.0197466217916184	underexpresssed	5	10	0.5
GO:0010822	regulation of mitochondrion organization	0.00200578140240862	underexpresssed	15	32	0.46875
GO:1901214	regulation of neuron death	0.0357729622671637	underexpresssed	8	15	0.533333
GO:0033043	regulation of organelle organization	5.5876975593651e-07	underexpresssed	76	172	0.44186
GO:0022414	reproductive process	0.0236538837933557	underexpresssed	43	125	0.344
GO:0042273	ribosomal large subunit biogenesis	0.0126453569437088	underexpresssed	5	6	0.833333
GO:0042254	ribosome biogenesis	0.0305664149525935	underexpresssed	10	16	0.625
GO:0000387	spliceosomal snRNP assembly	0.00227632460474226	underexpresssed	8	11	0.727273
GO:0016050	vesicle organization	0.0424965585861024	overexpressed	8	41	0.195122
Metabolism
GO:0006026	aminoglycan catabolic process	0.000662141491817441	overexpressed	13	24	0.541667
GO:0006030	aminoglycan metabolic process	0.001290741208398	overexpressed	42	130	0.323077
GO:0031145	anaphase-promoting complex-dependent catabolic process	0.0408551738533392	underexpresssed	5	8	0.625
GO:0046034	ATP metabolic process	1.90641623438449e-05	underexpresssed	27	41	0.658537
GO:0016052	carbohydrate catabolic process	0.0325858774092362	underexpresssed	22	38	0.578947
GO:0044248	catabolic process	1.8118473812761e-05	underexpresssed	177	391	0.452685
GO:0006081	cellular aldehyde metabolic process	7.52126895451408e-05	underexpresssed	16	21	0.761905
GO:0006520	cellular amino acid metabolic process	0.00702692258919715	underexpresssed	84	166	0.506024
GO:0044255	cellular lipid metabolic process	0.0229029247147091	underexpresssed	39	114	0.342105
GO:0044260	cellular macromolecule metabolic process	1.15036180768806e-24	underexpresssed	595	1640	0.362805
GO:0043094	cellular metabolic compound salvage	0.0320598778741425	underexpresssed	13	21	0.619048
GO:0090304	cellular nitrogen compound metabolic process	6.38967775297088e-58	underexpresssed	605	1394	0.434003
GO:0006464	cellular protein metabolic process	5.57066796385514e-05	underexpresssed	330	996	0.331325
GO:0006732	cofactor metabolic process	3.62328505151145e-05	underexpresssed	57	114	0.5
GO:0009187	cyclic nucleotide metabolic process	5.59930916549964e-05	overexpressed	21	49	0.428571
GO:0052652	cyclic purine nucleotide metabolic process	0.000608416485688693	overexpressed	17	36	0.472222
GO:0009162	deoxyribonucleoside monophosphate metabolic process	0.0121609477557593	underexpresssed	6	11	0.545455
GO:0009394	deoxyribonucleotide metabolic process	0.045965549061613	underexpresssed	7	21	0.333333
GO:0006259	DNA metabolic process	5.804689264489e-30	underexpresssed	147	326	0.45092
GO:0006091	generation of precursor metabolites and energy	0.00778031334375899	underexpresssed	31	77	0.402597
GO:0009116	glycosyl compound metabolic process	0.0224468179802762	underexpresssed	21	54	0.388889
GO:0044265	macromolecule catabolic process	3.9671669933962e-05	underexpresssed	92	203	0.453202
GO:0043414	methylation	9.94802250873273e-06	underexpresssed	29	54	0.537037
GO:0072329	monocarboxylic acid catabolic process	0.0186284745380455	underexpresssed	12	23	0.521739
GO:0032787	monocarboxylic acid metabolic process	0.00227632460474226	underexpresssed	42	90	0.466667
GO:0019318	monosaccharide metabolic process	0.0194834854398892	underexpresssed	14	32	0.4375
GO:0006739	NADP metabolic process	0.010430329787832	underexpresssed	7	13	0.538462
GO:0010605	negative regulation of metabolic process	0.000816977425521427	underexpresssed	138	340	0.405882
GO:2000113	negative regulation of nucleobase-containing compound metabolic process	0.000148414506284594	underexpresssed	73	163	0.447853
GO:0009117	nucleobase-containing small molecule metabolic process	0.000786351293342572	underexpresssed	102	234	0.435897
GO:0006165	nucleoside diphosphate metabolic process	6.51779611603615e-05	underexpresssed	21	44	0.477273
GO:0009167	nucleoside monophosphate metabolic process	3.40918894803396e-08	underexpresssed	44	72	0.611111
GO:0009141	nucleoside triphosphate metabolic process	1.04262495457679e-06	underexpresssed	34	72	0.472222
GO:0034655	organic cyclic compound catabolic process	0.000360952222091048	underexpresssed	51	126	0.404762
GO:0019637	organophosphate metabolic process	2.90330456654479e-05	underexpresssed	122	271	0.450185
GO:0019752	oxoacid metabolic process	1.90061421625999e-08	underexpresssed	141	289	0.487889
GO:0000270	peptidoglycan metabolic process	0.0443612817237397	overexpressed	7	10	0.7
GO:0018193	peptidyl-amino acid modification	5.65792620224364e-05	underexpresssed	90	211	0.42654
GO:0034968	peptidyl-lysine methylation	0.0107523139827594	underexpresssed	9	19	0.473684
GO:0018205	peptidyl-lysine modification	4.87274344736525e-08	underexpresssed	29	68	0.426471
GO:0000413	peptidyl-proline modification	0.000491730119681347	underexpresssed	20	33	0.606061
GO:0035335	peptidyl-tyrosine dephosphorylation	0.045074394800694	overexpressed	12	49	0.244898
GO:0046148	pigment metabolic process	0.00905210078171473	underexpresssed	12	13	0.923077
GO:0031125	polyadenylation-dependent RNA catabolic process	0.04933519702781	underexpresssed	3	6	0.5
GO:0031331	positive regulation of catabolic process	0.00921118337195688	underexpresssed	20	46	0.434783
GO:0051054	positive regulation of DNA metabolic process	0.0274314236435829	underexpresssed	14	28	0.5
GO:0031325	positive regulation of metabolic process	0.00126252971094586	underexpresssed	145	355	0.408451
GO:0010628	positive regulation of nucleobase-containing compound metabolic process	0.000726503109620669	underexpresssed	88	223	0.394619
GO:0043161	protein catabolic process	0.00139152586075726	underexpresssed	35	70	0.5
GO:0006487	protein N-linked glycosylation	0.0110890730169268	underexpresssed	8	17	0.470588
GO:0016925	protein sumoylation	0.00259831337950751	underexpresssed	6	10	0.6
GO:0006511	proteolysis involved in cellular protein catabolic process	0.00365690259757911	underexpresssed	52	117	0.444444
GO:0046128	purine nucleoside metabolic process	0.0419153924898895	underexpresssed	10	20	0.5
GO:0009205	purine nucleoside triphosphate metabolic process	5.18451611903613e-06	underexpresssed	32	66	0.484848
GO:0009150	purine-containing compound metabolic process	0.0186284745380455	underexpresssed	70	144	0.486111
GO:0019362	pyridine-containing compound metabolic process	0.00295945291918778	underexpresssed	30	55	0.545455
GO:0006221	pyrimidine nucleotide metabolic process	0.0197461689443573	underexpresssed	9	32	0.28125
GO:0072527	pyrimidine-containing compound metabolic process	0.00880767508802103	underexpresssed	12	38	0.315789
GO:0031329	regulation of catabolic process	0.00815093223427732	underexpresssed	51	112	0.455357
GO:0033238	regulation of cellular amine metabolic process	0.0486605949465346	underexpresssed	4	5	0.8
GO:0051052	regulation of DNA metabolic process	7.38519310253696e-06	underexpresssed	35	62	0.564516
GO:0031323	regulation of metabolic process	1.54456133063586e-08	underexpresssed	455	1114	0.408438
GO:0006090	ribonucleoside diphosphate metabolic process	0.0128039244715303	underexpresssed	17	32	0.53125
GO:0009119	ribonucleoside metabolic process	0.0330892062582414	underexpresssed	14	30	0.466667
GO:0044281	small molecule metabolic process	3.28506821540752e-09	underexpresssed	250	552	0.452899
Response to environemental stimulus
GO:0048583	regulation of response to stimulus	0.0387945974477191	underexpresssed	176	534	0.329588
GO:0033554	cellular response to stimulus	1.61667215783809e-10	underexpresssed	180	443	0.406321
GO:0071479	cellular response to ionizing radiation	0.00448284143119028	underexpresssed	6	9	0.666667
GO:0006950	response to stress	0.0286704367194256	overexpressed	431	1366	0.31552
GO:0010212	response to ionizing radiation	0.0126453569437088	underexpresssed	6	15	0.4
GO:0009314	response to radiation	0.042159566367421	underexpresssed	14	40	0.35
GO:0051707	response to external stimulus	1.2519029562175e-09	overexpressed	261	898	0.290646
GO:0080134	regulation of response to stress	0.0488109991871413	underexpresssed	123	353	0.348442
GO:0071478	cellular response to radiation	0.00558959519878815	underexpresssed	8	17	0.470588
GO:0009612	response to mechanical stimulus	0.0451817462679065	overexpressed	4	9	0.444444
Infection and immune response
GO:0006952	defense response	2.64127768738426e-13	overexpressed	245	939	0.260916
GO:0098542	defense response to other organism	3.40904029119784e-10	overexpressed	134	468	0.286325
GO:0042742	response to bacterium	1.76858255089035e-14	overexpressed	95	304	0.3125
GO:0002200	somatic diversification of immune receptors	0.0346802906621185	overexpressed	4	9	0.444444
GO:0007166	cell surface receptor signaling pathway	0.00149423197671626	overexpressed	117	428	0.273364
GO:0008063	Toll signaling pathway	0.0213946482736095	overexpressed	30	147	0.204082
Chromatin structure
GO:0016570	covalent chromatin modification	1.87159990596171e-06	underexpresssed	36	91	-0.395604
GO:0006325	chromatin organization	1.37391987061748e-09	underexpresssed	53	131	-0.40458
GO:0016571	histone methylation	0.00041832737834215	underexpresssed	12	21	-0.571429
GO:0033044	regulation of chromosome organization	2.91557262925177e-07	underexpresssed	27	52	-0.519231
GO:0016574	histone ubiquitination	0.0236538837933557	underexpresssed	5	14	-0.357143
GO:0006338	chromatin remodeling	0.00155233020968605	underexpresssed	17	36	-0.472222
GO:2001251	negative regulation of chromosome organization	0.0212649047961773	underexpresssed	8	14	-0.571429
GO:2001252	positive regulation of chromosome organization	0.0110890730169268	underexpresssed	8	22	-0.363636
GO:0031056	regulation of chromatin organization	0.00679238705570727	underexpresssed	11	20	-0.55
GO:0043968	histone H2A acetylation	0.0238860895108208	underexpresssed	5	7	-0.714286
GO:0051276	chromosome organization	4.79990172137817e-15	underexpresssed	58	108	-0.537037
GO:0032508	DNA conformation change	2.18639852736035e-09	underexpresssed	32	48	-0.666667
GO:0043967	histone H4 acetylation	0.0280982572502881	underexpresssed	5	8	-0.625
DNA replication and recombination
GO:0006270	DNA replication initiation	3.1918578008654e-05	underexpresssed	11	13	-0.846154
GO:0006268	DNA unwinding involved in DNA replication	0.00137688178276949	underexpresssed	6	8	-0.75
GO:0006310	DNA recombination	3.5957856122154e-08	underexpresssed	25	85	-0.294118
GO:0006275	regulation of DNA replication	0.0300388683404746	underexpresssed	20	25	-0.8
GO:0006260	DNA replication	8.59780990413488e-11	underexpresssed	34	62	-0.548387
GO:0006261	DNA-dependent DNA replication	0.00103859921396367	underexpresssed	8	10	-0.8
GO:0030174	regulation of DNA-dependent DNA replication initiation	0.00798698515351252	underexpresssed	5	6	-0.833333
Transcription and gene expression
GO:0006384	transcription initiation from RNA polymerase III promoter	0.0325858774092362	underexpresssed	3	6	-0.5
GO:0006352	DNA-templated transcription, initiation	0.0192725845046588	underexpresssed	14	36	-0.388889
GO:0006360	transcription by RNA polymerase I	0.0186284745380455	underexpresssed	4	5	-0.8
GO:0045814	regulation of gene expression, epigenetic	0.00596611567113283	underexpresssed	15	36	-0.416667
GO:0006355	regulation of gene expression	1.61667215783809e-10	underexpresssed	354	850	-0.416471
GO:0010629	negative regulation of gene expression	1.75239810659176e-10	underexpresssed	86	192	-0.447917
GO:0016458	gene silencing	0.00862851342440211	underexpresssed	14	41	-0.341463
GO:0006417	posttranscriptional regulation of gene expression	0.00041832737834215	underexpresssed	38	72	-0.527778
DNA repair
GO:0006303	non-recombinational repair	0.0231182567044254	underexpresssed	9	20	-0.45
GO:0006302	double-strand break repair	3.42971100284054e-07	underexpresssed	23	52	-0.442308
GO:0000724	recombinational repair	7.07881275934803e-05	underexpresssed	12	25	-0.48
GO:0006281	cellular response to DNA damage stimulus	5.51332842577977e-15	underexpresssed	105	247	-0.425101
GO:2001020	regulation of response to DNA damage stimulus	0.0424965585861024	underexpresssed	8	18	-0.444444
GO:0006289	nucleotide-excision repair	0.0346802906621185	underexpresssed	14	30	-0.466667
GO:0000731	DNA synthesis involved in DNA repair	0.0158832233647107	underexpresssed	7	10	-0.7
GO:0019985	postreplication repair	0.0416519433710488	underexpresssed	6	8	-0.75
GO:0006284	base-excision repair	0.00193936567220993	underexpresssed	8	19	-0.421053
Development
GO:0032502	developmental process	5.38219695917301e-09	underexpresssed	274	727	-0.376891
GO:0007275	multicellular organism development	0.0191333015169536	underexpresssed	48	128	-0.375
GO:0060041	retina development in camera-type eye	0.0300388683404746	underexpresssed	8	17	-0.470588
GO:0007420	brain development	0.038042089827086	underexpresssed	15	29	-0.517241
GO:0048856	anatomical structure development	7.69153617599136e-06	underexpresssed	206	531	-0.387947
Cell fate
GO:0030071	regulation of mitotic sister chromatid separation	0.00893919207180487	underexpresssed	7	15	-0.466667
GO:1903047	mitotic cell cycle process	4.75623037202852e-05	underexpresssed	55	121	-0.454545
GO:0032206	regulation of telomere maintenance	0.0110890730169268	underexpresssed	8	14	-0.571429
GO:0098813	nuclear chromosome segregation	0.0345033250198001	underexpresssed	4	8	-0.5
GO:1901990	regulation of mitotic cell cycle phase transition	0.0102735328152092	underexpresssed	17	38	-0.447368
GO:0051726	regulation of cell cycle	0.000121138286587932	underexpresssed	75	151	-0.496689
GO:0007346	regulation of mitotic cell cycle	8.92727531142248e-05	underexpresssed	38	79	-0.481013
GO:0000723	telomere organization	0.000180266027145922	underexpresssed	13	26	-0.5
GO:0033047	regulation of chromosome segregation	0.00540129255294279	underexpresssed	9	20	-0.45
GO:0045930	negative regulation of mitotic cell cycle	0.0374190659437824	underexpresssed	12	28	-0.428571
GO:0010564	regulation of cell cycle process	0.000316586983213166	underexpresssed	34	75	-0.453333
GO:0007093	mitotic cell cycle checkpoint	0.0213665290114648	underexpresssed	9	14	-0.642857
GO:0007088	regulation of nuclear division	0.00777129188889952	underexpresssed	18	35	-0.514286
GO:1903530	regulation of secretion	0.0119663104227169	overexpressed	22	51	0.431373
GO:0022402	cell cycle process	7.45076152974292e-09	underexpresssed	83	190	-0.436842
GO:0045786	negative regulation of cell cycle	0.010430329787832	underexpresssed	21	47	-0.446809
GO:0010948	negative regulation of cell cycle process	0.0172238971138031	underexpresssed	7	16	-0.4375
GO:0000075	cell cycle checkpoint	0.0144934046185098	underexpresssed	9	24	-0.375
GO:0008361	regulation of cell size	0.040908062072866	overexpressed	6	8	0.75
GO:0070192	chromosome organization involved in meiotic cell cycle	0.00702692258919715	underexpresssed	8	15	-0.533333
GO:0007059	chromosome segregation	0.000404295291433132	underexpresssed	14	27	-0.518519
RNA process
GO:0034470	ncRNA processing	9.98717597256468e-15	underexpresssed	71	126	-0.563492
GO:0006370	RNA capping	0.0366002073869226	underexpresssed	4	9	-0.444444
GO:0043628	ncRNA 3'-end processing	0.0163460655838504	underexpresssed	8	11	-0.727273
GO:0090503	RNA phosphodiester bond hydrolysis, exonucleolytic	0.0102010529717931	underexpresssed	6	13	-0.461538
GO:0034660	ncRNA metabolic process	4.75390663358884e-18	underexpresssed	109	216	-0.50463
GO:0016070	RNA metabolic process	2.29029037113669e-28	underexpresssed	291	660	-0.440909
GO:0090501	RNA phosphodiester bond hydrolysis	5.70123539006368e-06	underexpresssed	16	32	-0.5
GO:0016075	ncRNA catabolic process	0.0280982572502881	underexpresssed	7	13	-0.538462
GO:0045893	positive regulation of RNA metabolic process	0.0302303043763268	underexpresssed	50	133	-0.37594
GO:0050684	regulation of mRNA processing	0.00899545448791823	underexpresssed	7	11	-0.636364
GO:0006399	tRNA metabolic process	5.69631663986635e-10	underexpresssed	56	129	-0.434109
GO:0048024	regulation of mRNA splicing, via spliceosome	0.04714217750185	underexpresssed	5	8	-0.625
GO:0000460	maturation of 5.8S rRNA	0.0486605949465346	underexpresssed	7	10	-0.7
GO:0008334	histone mRNA metabolic process	0.0155342663476197	underexpresssed	6	10	-0.6
GO:1903311	regulation of mRNA metabolic process	0.00105099014478154	underexpresssed	15	27	-0.555556
GO:0000469	cleavage involved in rRNA processing	0.00193936567220993	underexpresssed	6	9	-0.666667
GO:0000291	nuclear-transcribed mRNA catabolic process, exonucleolytic	0.00205176167006892	underexpresssed	9	13	-0.692308
GO:0090502	RNA phosphodiester bond hydrolysis, endonucleolytic	0.00577051055284364	underexpresssed	6	9	-0.666667
GO:0008033	tRNA processing	0.000121963258595144	underexpresssed	21	50	-0.42
GO:0016071	mRNA metabolic process	1.0941612115393e-11	underexpresssed	46	101	-0.455446
GO:0016072	rRNA metabolic process	9.07085653048123e-10	underexpresssed	49	77	-0.636364
GO:0006383	transcription by RNA polymerase III	0.00103598254717893	underexpresssed	9	13	-0.692308
GO:0000154	rRNA modification	0.0038934624143852	underexpresssed	5	7	-0.714286
GO:0006406	mRNA transport	0.0102735328152092	underexpresssed	11	20	-0.55
GO:0001510	RNA methylation	0.0343320759395079	underexpresssed	8	16	-0.5
GO:0031123	RNA 3'-end processing	0.000238345795251893	underexpresssed	16	28	-0.571429
GO:0071027	RNA surveillance	0.0208811573947624	underexpresssed	8	11	-0.727273
GO:0043631	mRNA 3'-end processing	0.0274314236435829	underexpresssed	7	16	-0.4375
GO:0000462	maturation of SSU-rRNA	0.000100379486330037	underexpresssed	15	19	-0.789474
GO:0006396	RNA processing	6.08541782442757e-20	underexpresssed	108	210	-0.514286
GO:0051253	negative regulation of RNA metabolic process	3.9671669933962e-05	underexpresssed	53	120	-0.441667
GO:0006397	mRNA processing	9.94802250873273e-06	underexpresssed	23	47	-0.489362
GO:0006351	RNA biosynthetic process	0.000388197111713402	underexpresssed	135	327	-0.412844
GO:0008380	RNA splicing	0.000946802215967303	underexpresssed	19	33	-0.575758
GO:0000956	RNA catabolic process	4.38450599531346e-07	underexpresssed	24	58	-0.413793
GO:0009451	RNA modification	5.89956477287273e-05	underexpresssed	20	47	-0.425532
GO:0043487	regulation of mRNA catabolic process	0.0424823303874702	underexpresssed	9	17	-0.529412
Translation and Protein processing
GO:0001731	formation of translation preinitiation complex	9.30340326545017e-05	underexpresssed	11	18	-0.611111
GO:0006515	protein quality control for misfolded or incompletely synthesized proteins	0.0259508417130414	underexpresssed	3	6	-0.5
GO:0019538	protein metabolic process	0.0133967726506501	underexpresssed	452	1385	-0.326354
GO:0006412	peptide biosynthetic process	0.035471277911514	underexpresssed	18	46	-0.391304
GO:0022618	ribonucleoprotein complex subunit organization	9.79861659913405e-08	underexpresssed	36	73	-0.493151
GO:0065003	protein-containing complex subunit organization	3.28506821540752e-09	underexpresssed	98	220	-0.445455
GO:0006457	protein folding	1.73021185348879e-10	underexpresssed	34	57	-0.596491
GO:0006606	protein localization to nucleus	5.78554378599696e-07	underexpresssed	20	32	-0.625
GO:0072594	establishment of protein localization to organelle	7.64642761510333e-06	underexpresssed	28	62	-0.451613
GO:0016573	protein acylation	0.00702692258919715	underexpresssed	13	38	-0.342105
GO:0017038	protein import	3.45363952212312e-06	underexpresssed	20	38	-0.526316
GO:1903955	positive regulation of establishment of protein localization to mitochondrion	0.00716776083122174	underexpresssed	5	10	-0.5
GO:0033365	protein localization to organelle	1.58172993971782e-05	underexpresssed	43	91	-0.472527
GO:0050714	positive regulation of peptide secretion	0.0390123083860475	overexpressed	6	10	0.6
GO:0051443	regulation of ubiquitin-protein transferase activity	0.0483147656710183	underexpresssed	7	11	-0.636364
GO:0007186	G-protein coupled receptor signaling pathway	1.30341436724137e-21	overexpressed	122	545	0.223853
GO:0006479	protein methylation	2.33590968697905e-05	underexpresssed	17	29	-0.586207
GO:0051261	protein depolymerization	0.00331339343966342	overexpressed	6	6	1
GO:0006607	NLS-bearing protein import into nucleus	0.00885065742109569	underexpresssed	5	6	-0.833333
GO:0006513	protein monoubiquitination	0.0343320759395079	underexpresssed	7	18	-0.388889
GO:0006446	regulation of translational initiation	0.00077998853459768	underexpresssed	14	26	-0.538462
GO:0006413	translational initiation	0.0181419210762836	underexpresssed	17	54	-0.314815
GO:0032543	mitochondrial translation	0.00897744288705484	underexpresssed	7	9	-0.777778
GO:0043254	regulation of protein complex assembly	0.0424823303874702	underexpresssed	17	58	-0.293103
GO:0006611	protein export from nucleus	0.00219980372088601	underexpresssed	6	9	-0.666667
GO:0006450	regulation of translational fidelity	0.0345652867966768	underexpresssed	8	18	-0.444444
GO:0034622	cellular protein-containing complex assembly	5.2527451477686e-10	underexpresssed	70	151	-0.463576
GO:0031334	positive regulation of protein complex assembly	0.0239820597216761	underexpresssed	15	42	-0.357143
GO:0042176	regulation of protein catabolic process	0.0343320759395079	underexpresssed	22	43	-0.511628
GO:0009100	glycoprotein metabolic process	0.0486605949465346	underexpresssed	4	14	-0.285714
Signal transduction
GO:0007165	signal transduction	5.05157488804278e-30	overexpressed	434	1585	0.273817
GO:0070098	chemokine-mediated signaling pathway	0.0238860895108208	overexpressed	6	12	0.5
GO:0007264	small GTPase mediated signal transduction	8.44362749845822e-08	overexpressed	83	224	0.370536
GO:0007267	cell-cell signaling	0.0194834854398892	overexpressed	13	34	0.382353
GO:0035556	intracellular signal transduction	0.000113361166302133	overexpressed	188	559	0.336315
GO:0007268	synaptic signaling	0.0346802906621185	overexpressed	9	24	0.375
GO:0008593	regulation of Notch signaling pathway	0.0300388683404746	underexpresssed	4	9	-0.444444
GO:0032012	regulation of ARF protein signal transduction	0.0320598778741425	overexpressed	5	9	0.555556
Transport
GO:0015991	ATP hydrolysis coupled transmembrane transport	0.0231182567044254	underexpresssed	6	17	-0.352941
GO:0051180	vitamin transport	0.011299800472708	overexpressed	4	6	0.666667
GO:0034220	ion transmembrane transport	9.82364855222465e-09	overexpressed	118	335	0.352239
GO:0030001	metal ion transport	1.24964287599189e-06	overexpressed	50	157	0.318471
GO:0006820	anion transport	7.38519310253696e-06	overexpressed	33	77	0.428571
GO:0006897	import into cell	0.0102735328152092	overexpressed	34	119	0.285714
GO:0015698	inorganic anion transport	0.00126252971094586	overexpressed	7	26	0.269231
GO:0006812	cation transport	0.011299800472708	overexpressed	90	257	0.350195
GO:0016192	vesicle-mediated transport	0.00497355206726313	overexpressed	71	249	0.285141
GO:0035725	sodium ion transmembrane transport	0.0497431495429776	overexpressed	10	23	0.434783
GO:0055085	transmembrane transport	3.64360679945061e-06	overexpressed	178	555	0.320721
GO:0046942	carboxylic acid transport	0.0213665290114648	overexpressed	17	35	0.485714
GO:0030301	sterol transport	0.0382282008796047	overexpressed	4	7	0.571429
GO:1902600	proton transmembrane transport	0.000180266027145922	underexpresssed	20	41	-0.487805
GO:0043928	exonucleolytic nuclear-transcribed mRNA catabolic process involved in deadenylation-dependent decay	0.00899545448791823	underexpresssed	5	6	-0.833333
GO:0050658	nucleobase-containing compound transport	0.000196819583163174	underexpresssed	20	42	-0.47619
GO:0015711	organic anion transport	0.00397175565092789	overexpressed	21	47	0.446809
GO:0071805	potassium ion transport	5.56690711802932e-07	overexpressed	22	60	0.366667
GO:0098662	cation transmembrane transport	0.0012599740787366	overexpressed	77	208	0.370192
GO:0006869	lipid transport	0.0118413019575238	overexpressed	10	24	0.416667
GO:0098656	anion transmembrane transport	0.0119663104227169	overexpressed	15	34	0.441176
GO:0006811	ion transport	9.4064847040032e-11	overexpressed	154	451	0.341463
GO:0072348	sulfur compound transport	0.00953341677381489	overexpressed	5	6	0.833333
GO:0098661	inorganic anion transmembrane transport	0.0229029247147091	overexpressed	7	13	0.538462
GO:0006405	nuclear export	5.59930916549964e-05	underexpresssed	17	33	-0.515152
GO:0010922	regulation of calcium ion transmembrane transporter activity	0.0327433611558831	underexpresssed	6	15	-0.4

## Sheet: F2 Day120 H0
Go term	function	pval adj	Expression variation	Number of DEGs (qval<0.05) within the category	Total number of genes within the category	Ratio
General cellular process
GO:0045862	positive regulation of proteolysis	0.0359352956263011	overexpressed	2	29	0.0689655
GO:0051240	positive regulation of multicellular organismal process	0.0449242911028875	overexpressed	21	280	0.075
GO:0051239	regulation of multicellular organismal process	0.0404993140995913	overexpressed	28	432	0.0648148
GO:0046907	cellular localization	0.0359352956263011	overexpressed	10	422	0.0236967
GO:0048523	negative regulation of biological process	0.020570439755223	overexpressed	19	632	0.0300633
GO:0034645	macromolecule biosynthetic process	0.0423405820512859	overexpressed	18	476	0.0378151
GO:0048518	positive regulation of biological process	0.00440584661976435	overexpressed	39	865	0.0450867
GO:0048522	positive regulation of cellular process	0.0234329582832702	overexpressed	16	601	0.0266223
Metabolism
GO:0031325	positive regulation of metabolic process	0.0133343681150823	overexpressed	12	355	0.0338028
GO:0045732	positive regulation of protein catabolic process	0.00981571074939482	overexpressed	2	24	0.0833333
GO:0031329	regulation of catabolic process	0.0254404646548357	overexpressed	9	112	0.0803571
GO:0031323	regulation of metabolic process	0.0013820161427911	overexpressed	35	1114	0.0314183
GO:0055114	oxidation-reduction process	0.00381444320546892	underexpresssed	58	646	-0.0897833
GO:0032787	monocarboxylic acid metabolic process	0.020570439755223	underexpresssed	4	90	-0.0444444
GO:0044260	cellular macromolecule metabolic process	5.61129257541555e-05	overexpressed	46	1640	0.0280488
Response to environemental stimulus
GO:0048583	regulation of response to stimulus	0.0493720534924318	overexpressed	27	534	0.0505618
GO:0033554	cellular response to stimulus	0.0493720534924318	overexpressed	14	443	0.0316027
Infection and immune response
GO:0006954	inflammatory response	0.0423405820512859	overexpressed	1	27	0.037037
GO:0001819	regulation of defense response	0.0493720534924318	overexpressed	25	302	0.0827815
GO:0042742	response to bacterium	0.00160441161259112	underexpresssed	18	304	-0.0592105
Transcription and gene expression
GO:0006355	regulation of gene expression	0.00686320934172455	overexpressed	22	850	0.0258824
Development
GO:0032502	developmental process	0.0493720534924318	overexpressed	24	727	0.0330124
RNA process
GO:0006426	glycyl-tRNA aminoacylation	0.0254404646548357	underexpresssed	0	25	0
GO:0006351	RNA biosynthetic process	0.0234329582832702	overexpressed	11	327	0.0336391
Translation and Protein processing
GO:0006457	protein folding	0.0359352956263011	overexpressed	7	57	0.122807
GO:0042176	regulation of protein catabolic process	0.000134269048720612	overexpressed	3	43	0.0697674
GO:0061136	regulation of cellular protein catabolic process	0.0057258436205457	overexpressed	2	25	0.08
GO:1901800	positive regulation of cellular protein catabolic process	0.0278517733443617	overexpressed	2	19	0.105263
GO:0032434	regulation of ubiquitin-dependent protein catabolic process	0.0287205966887172	overexpressed	2	15	0.133333
Signal transduction
GO:0007165	signal transduction	0.0112886866611165	overexpressed	54	1585	0.0340694

## Sheet: Day120 H3
Go term	function	pval adj	Expression variation	Number of DEGs (qval<0.05) within the category	Total number of genes within the category	Ratio
General cellular process
GO:0006754	ATP biosynthetic process	0.0229188009304722	underexpresssed	1	11	-0.0909091
GO:0045454	cell redox homeostasis	0.00363094688604928	underexpresssed	1	44	-0.0227273
GO:0016043	cellular component organization or biogenesis	0.0286191199218011	underexpresssed	23	790	-0.0291139
GO:0019725	cellular homeostasis	0.00206807831035437	underexpresssed	4	105	-0.0380952
GO:0042592	homeostatic process	0.000136251183379634	underexpresssed	9	183	-0.0491803
GO:0055088	lipid homeostasis	0.0247721126605814	underexpresssed	3	17	-0.176471
GO:0051240	positive regulation of multicellular organismal process	0.000113564374564668	overexpressed	39	280	0.139286
GO:0006898	receptor-mediated endocytosis	0.0110981361431598	overexpressed	4	85	0.0470588
GO:0065008	regulation of biological quality	0.0111755302319247	underexpresssed	21	417	-0.0503597
GO:0055117	regulation of cardiac muscle contraction	0.0110981361431598	underexpresssed	2	16	-0.125
GO:0032844	regulation of homeostatic process	0.0367299439081568	underexpresssed	1	44	-0.0227273
GO:0090257	regulation of muscle system process	0.0286191199218011	underexpresssed	3	24	-0.125
Metabolism
GO:0046034	ATP metabolic process	0.0113961807636508	underexpresssed	1	41	-0.0243902
GO:0046061	dATP catabolic process	0.0336080348334231	overexpressed	2	5	0.4
GO:0033539	fatty acid beta-oxidation using acyl-CoA dehydrogenase	0.00749280042059838	underexpresssed	2	10	-0.2
GO:0006631	fatty acid metabolic process	0.00117645031095097	underexpresssed	6	43	-0.139535
GO:0006544	glycine metabolic process	0.0116546996851417	underexpresssed	0	6	0
GO:0044242	lipid catabolic process	0.00101866187056194	underexpresssed	5	34	-0.147059
GO:0030258	lipid modification	0.0110981361431598	underexpresssed	6	30	-0.2
GO:0072329	monocarboxylic acid catabolic process	6.42877996207666e-05	underexpresssed	5	23	-0.217391
GO:0032787	monocarboxylic acid metabolic process	8.53278441378134e-05	underexpresssed	8	90	-0.0888889
GO:0055114	oxidation-reduction process	0.00101866187056194	underexpresssed	56	646	-0.0866873
GO:0019752	oxoacid metabolic process	0.00357889808909815	underexpresssed	20	289	-0.0692042
GO:0006796	phosphorus metabolic process	0.0280107770931937	underexpresssed	45	871	-0.0516648
GO:0046395	small molecule catabolic process	0.0456624990904061	underexpresssed	7	61	-0.114754
GO:0044281	small molecule metabolic process	0.000924411462205323	underexpresssed	35	552	-0.0634058
Response to environemental stimulus
GO:0051707	response to external stimulus	5.51946874740012e-11	overexpressed	95	898	0.105791
GO:0080134	regulation of response to stress	0.0162358624673532	overexpressed	46	353	0.130312
GO:0006950	response to stress	0.000256536481669786	overexpressed	120	1366	0.0878477
Infection and immune response
GO:0006952	defense response	2.64255950593203e-06	overexpressed	102	939	0.108626
GO:0098542	defense response to other organism	0.000924411462205323	overexpressed	55	468	0.117521
GO:0051607	immune effector process	7.30656272046186e-05	overexpressed	32	190	0.168421
GO:0002376	immune system process	3.07940091402182e-06	overexpressed	46	359	0.128134
GO:0045087	innate immune response	0.0215488995911456	overexpressed	5	32	0.15625
GO:0048584	positive regulation of response to stimulus	0.00679315433265292	overexpressed	42	355	0.11831
GO:0001819	regulation of defense response	0.0164676351011481	overexpressed	42	302	0.139073
GO:0009615	response to virus	4.6780245435251e-15	overexpressed	62	474	0.130802
Chromatin structure
GO:0043388	positive regulation of DNA binding	0.0440416166583795	underexpresssed	2	11	-0.181818
Translation and Protein processing
GO:0016567	protein modification by small protein conjugation or removal	0.00206807831035437	overexpressed	19	222	0.0855856
GO:0022618	ribonucleoprotein complex subunit organization	0.000888909308233115	underexpresssed	2	73	-0.0273973
GO:0000027	ribosomal large subunit assembly	0.0245378981459812	underexpresssed	2	14	-0.142857
Signal transduction
GO:0007165	signal transduction	2.64255950593203e-06	overexpressed	89	1585	0.0561514
Transport
GO:0015991	ATP hydrolysis coupled transmembrane transport	0.00936585493836073	underexpresssed	1	17	-0.0588235
GO:1902600	proton transmembrane transport	0.00363094688604928	underexpresssed	4	41	-0.097561
GO:0051924	regulation of calcium ion transport	0.0293231188121284	underexpresssed	1	16	-0.0625
GO:0010959	regulation of metal ion transport	0.0338605948983426	underexpresssed	1	20	-0.05

## Sheet: F2 Day120 H6
Go term	function	pval adj	Expression variation	Number of DEGs (qval<0.05) within the category	Total number of genes within the category	Ratio
General cellular process
GO:0051128	regulation of cellular component organization	0.0322947813720799	overexpressed	4	252	0.015873
GO:0007018	microtubule-based movement	0.02150222809382	overexpressed	2	123	0.0162602
GO:0007017	microtubule-based process	0.0025421088499694	overexpressed	4	197	0.0203046
GO:0022607	cellular component assembly	0.0106253874409449	overexpressed	9	294	0.0306122
GO:0016043	cellular component organization or biogenesis	6.15457930036754e-08	overexpressed	19	789	0.0240811
GO:0001678	cellular glucose homeostasis	0.0492920906217961	underexpresssed	1	7	-0.142857
GO:0033554	cellular response to stimulus	0.015175491797709	overexpressed	10	443	0.0225734
GO:0006996	organelle organization	0.000136297085387268	overexpressed	8	355	0.0225352
GO:0046907	cellular localization	0.000631040763843966	overexpressed	6	421	0.0142518
Metabolism
GO:0006259	DNA metabolic process	0.02150222809382	overexpressed	10	326	0.0306748
GO:0090304	cellular nitrogen compound metabolic process	0.015175491797709	overexpressed	40	1393	0.028715
Infection and immune response
GO:0002376	immune system process	0.0232410946577015	overexpressed	19	359	0.0529248
DNA repair
GO:0000731	DNA synthesis involved in DNA repair	0.0322947813720799	overexpressed	1	10	0.1
GO:0006281	cellular response to DNA damage stimulus	0.0322947813720799	overexpressed	8	247	0.0323887
Cell fate
GO:1903047	mitotic cell cycle process	0.0271356128485358	overexpressed	2	121	0.0165289
GO:0022402	cell cycle process	0.0322947813720799	overexpressed	3	190	0.0157895
RNA process
GO:0034660	ncRNA metabolic process	0.0224566179933513	overexpressed	10	215	0.0465116
GO:0016070	RNA metabolic process	0.0224566179933513	overexpressed	18	659	0.0273141
Translation and Protein processing
GO:0065003	protein-containing complex subunit organization	0.02150222809382	overexpressed	9	220	0.0409091
GO:0007186	G-protein coupled receptor signaling pathway	6.07050518640749e-06	underexpresssed	6	545	-0.0110092
GO:0001731	formation of translation preinitiation complex	0.015175491797709	overexpressed	2	18	0.111111
Signal transduction
GO:0007165	signal transduction	0.015175491797709	underexpresssed	29	1585	-0.0182965

## Sheet: F2 Day120 H12
Go term	function	pval adj	Expression variation	Number of DEGs (qval<0.05) within the category	Total number of genes within the category	Ratio
General cellular process
GO:0044283	small molecule biosynthetic process	0.000239077417827943	underexpresssed	7	87	-0.0804598
GO:0045454	cell redox homeostasis	0.000239077417827943	underexpresssed	7	44	-0.159091
GO:0007155	biological adhesion	0.000286779858525918	overexpressed	4	149	0.0268456
GO:0019725	cellular homeostasis	0.000315403446117851	underexpresssed	12	105	-0.114286
GO:0042592	homeostatic process	0.00168985054435143	underexpresssed	15	183	-0.0819672
GO:0046394	carboxylic acid biosynthetic process	0.00177135073065562	underexpresssed	4	59	-0.0677966
GO:0006418	amino acid activation	0.00952259988975944	underexpresssed	7	77	-0.0909091
GO:0046907	cellular localization	0.0296636277915225	underexpresssed	12	422	-0.028436
GO:0065008	regulation of biological quality	4.96239761062177e-05	underexpresssed	25	417	-0.059952
GO:0034314	actin nucleation	0.0348755966709179	underexpresssed	0	12	0
GO:0007156	cell-cell adhesion	3.3536088341019e-05	overexpressed	3	84	0.0357143
GO:0016043	cellular component organization or biogenesis	0.0354227614572642	underexpresssed	22	790	-0.0278481
GO:0001505	regulation of neurotransmitter levels	0.010718468649455	underexpresssed	2	22	-0.0909091
Metabolism
GO:0006081	cellular aldehyde metabolic process	0.000196532316662396	underexpresssed	3	21	-0.142857
GO:0009117	nucleobase-containing small molecule metabolic process	0.000207714457160408	underexpresssed	13	234	-0.0555556
GO:0055114	oxidation-reduction process	0.000208378285642439	underexpresssed	47	646	-0.0727554
GO:0006732	cofactor metabolic process	0.000208378285642439	underexpresssed	11	114	-0.0964912
GO:1901605	alpha-amino acid metabolic process	0.000239077417827943	underexpresssed	5	72	-0.0694444
GO:0030258	lipid modification	0.000285745690120297	underexpresssed	6	30	-0.2
GO:0046034	ATP metabolic process	0.000404712143647297	underexpresssed	7	41	-0.170732
GO:0044242	lipid catabolic process	0.000707027087739099	underexpresssed	8	34	-0.235294
GO:0019637	organophosphate metabolic process	0.000829828329642369	underexpresssed	13	271	-0.0479705
GO:0006739	NADP metabolic process	0.00104005882408195	underexpresssed	1	13	-0.0769231
GO:0090304	cellular nitrogen compound metabolic process	0.00316184335862434	underexpresssed	51	1394	-0.0365854
GO:0009167	nucleoside monophosphate metabolic process	0.00547269579420253	underexpresssed	7	72	-0.0972222
GO:0009150	purine-containing compound metabolic process	0.00430793403718685	underexpresssed	12	144	-0.0833333
GO:0019318	monosaccharide metabolic process	0.00542187122095192	underexpresssed	5	32	-0.15625
GO:0016052	carbohydrate catabolic process	0.00724016275336286	underexpresssed	5	38	-0.131579
GO:0006006	glucose metabolic process	0.00954555163830882	underexpresssed	4	14	-0.285714
GO:0006090	ribonucleoside diphosphate metabolic process	0.010718468649455	underexpresssed	6	32	-0.1875
GO:0018279	peptidyl-asparagine modification	0.0164262860208119	underexpresssed	0	6	0
GO:1901565	organonitrogen compound catabolic process	0.0167036327960988	underexpresssed	4	150	-0.0266667
GO:0006099	tricarboxylic acid metabolic process	0.0170333119840902	underexpresssed	3	21	-0.142857
GO:0009063	cellular amino acid catabolic process	0.0209620785444273	underexpresssed	1	27	-0.037037
GO:0009205	purine nucleoside triphosphate metabolic process	0.0242949853531907	underexpresssed	8	66	-0.121212
GO:0006560	proline metabolic process	0.0247729700451736	underexpresssed	1	5	-0.2
GO:0006720	isoprenoid metabolic process	0.0299840670476821	underexpresssed	1	13	-0.0769231
GO:0005975	carbohydrate metabolic process	0.0301195411426359	underexpresssed	10	155	-0.0645161
GO:0009069	serine family amino acid metabolic process	0.0316993435561878	underexpresssed	1	16	-0.0625
GO:0009141	nucleoside triphosphate metabolic process	0.032938465094427	underexpresssed	8	72	-0.111111
GO:0006544	glycine metabolic process	0.0336995553658831	underexpresssed	0	6	0
GO:0006259	DNA metabolic process	0.0410731562451209	underexpresssed	5	326	-0.0153374
GO:0019752	oxoacid metabolic process	1.68490278247919e-20	underexpresssed	32	289	-0.110727
GO:0044248	catabolic process	1.73911524705673e-05	underexpresssed	19	391	-0.0485934
GO:0044255	cellular lipid metabolic process	1.92278401823538e-05	underexpresssed	10	114	-0.0877193
GO:0006631	fatty acid metabolic process	1.92278401823538e-05	underexpresssed	7	43	-0.162791
GO:0044281	small molecule metabolic process	2.30630091664028e-22	underexpresssed	43	552	-0.0778986
GO:0032787	monocarboxylic acid metabolic process	3.82161744375379e-12	underexpresssed	15	90	-0.166667
GO:0072329	monocarboxylic acid catabolic process	5.00935431890946e-07	underexpresssed	7	23	-0.304348
GO:0006520	cellular amino acid metabolic process	5.46052642089399e-07	underexpresssed	15	166	-0.0903614
GO:0046395	small molecule catabolic process	6.6459884661117e-09	underexpresssed	8	61	-0.131148
GO:0019362	pyridine-containing compound metabolic process	7.79361970826543e-05	underexpresssed	6	55	-0.109091
GO:0006629	lipid metabolic process	6.1647664627314e-05	underexpresssed	14	163	-0.0858896
GO:0006098	pentose-phosphate shunt	0.0032086102238444	underexpresssed	1	8	-0.125
GO:0006091	generation of precursor metabolites and energy	0.0294563901371419	underexpresssed	6	77	-0.0779221
Response to environemental stimulus
GO:0051707	response to external stimulus	0.000122229969001375	overexpressed	33	898	0.0367483
Infection and immune response
GO:0009615	response to virus	0.000334910994295596	overexpressed	14	474	0.0295359
GO:0006952	defense response	0.000713425089712099	overexpressed	51	939	0.0543131
GO:0098542	defense response to other organism	0.0247729700451736	overexpressed	21	468	0.0448718
GO:0002474	antigen processing and presentation of peptide antigen via MHC class I	0.0468144694223557	underexpresssed	0	7	0
Transcription and gene expression
GO:0006417	posttranscriptional regulation of gene expression	0.0118013513831138	underexpresssed	6	72	-0.0833333
GO:0006353	DNA-templated transcription, termination	0.039610233229298	underexpresssed	0	17	0
Development
GO:0051093	negative regulation of developmental process	0.0130282991666759	overexpressed	3	68	0.0441176
GO:2000026	regulation of multicellular organismal development	0.0209620785444273	overexpressed	4	137	0.0291971
GO:0048639	positive regulation of developmental growth	0.031729965588089	overexpressed	1	12	0.0833333
GO:0048638	regulation of developmental growth	0.0354227614572642	overexpressed	2	28	0.0714286
Cell fate
GO:0045596	negative regulation of cell differentiation	0.0192671326576232	overexpressed	4	50	0.08
GO:0045595	regulation of cell differentiation	0.00682006452522934	overexpressed	4	121	0.0330579
Translation and Protein processing
GO:0001731	formation of translation preinitiation complex	0.000175453774172164	underexpresssed	5	18	-0.277778
GO:0006446	regulation of translational initiation	0.000175453774172164	underexpresssed	5	26	-0.192308
GO:0006457	protein folding	7.79361970826543e-05	underexpresssed	9	57	-0.157895
GO:0007186	G-protein coupled receptor signaling pathway	0.0128420313651612	overexpressed	11	545	0.0201835
GO:0006487	protein N-linked glycosylation	0.00595251403713736	underexpresssed	0	17	0
Signal transduction
GO:0035556	intracellular signal transduction	0.0250019943891635	overexpressed	19	559	0.0339893
GO:0007165	signal transduction	1.27254043393053e-07	overexpressed	46	1585	0.0290221
GO:0007215	glutamate receptor signaling pathway	0.0320738272804916	overexpressed	1	35	0.0285714
GO:0006465	signal peptide processing	0.0230675904317938	underexpresssed	0	5	0
Transport
GO:0048193	Golgi vesicle transport	0.0209620785444273	underexpresssed	3	48	-0.0625
GO:0015991	ATP hydrolysis coupled transmembrane transport	0.000239077417827943	underexpresssed	3	17	-0.176471
GO:1902600	proton transmembrane transport	0.00144057680278151	underexpresssed	4	41	-0.097561
GO:0006886	intracellular protein transport	0.0032086102238444	underexpresssed	7	198	-0.0353535
GO:0071702	organic substance transport	0.0420563499805625	underexpresssed	14	534	-0.0262172
GO:0006890	retrograde vesicle-mediated transport, Golgi to ER	0.02530365950338	underexpresssed	0	12	0
