# Supplementary material for: Early life microbial exposures shape the Crassostrea gigas immune system for lifelong and intergenerational disease protection
Source: Microbiome. 2022 Jun 4;10:85. doi: 10.1186/s40168-022-01280-5 (PMC9167547; doi:10.1186/s40168-022-01280-5)
Supplement: Supplementary file 9 — Additional file 8. Compilation the differentially expressed genes related to metabolic functions at the time point indicated. [file 40168_2022_1280_MOESM8_ESM.xlsx]

## Sheet: Krebs cycle
	Genes	F1 Day2	F1 Day10	F1 Day120 H0	F2 Day10	F2 Day120 H0	F2 Day120 H3	F2 Day120 H6	F2 Day120 H12
Isocitrate dehydrogenase [NAD] subunit mitochondrial	CGI_10003475	0	0	0	-0.250077836598632	0	0	0	0
isocitrate dehydrogenase [NADP] cytoplasmic-like	CGI_10018568	-0.201935918897522	0	0	-0.380972749742311	0	0	0	0
isocitrate dehydrogenase [NAD] subunit mitochondrial-like	CGI_10019894	-0.278011890409267	0	0	-0.739115636793428	0	0	0	0
Isocitrate dehydrogenase [NAD] subunit mitochondrial	CGI_10026892	0	0	0	-0.454344774814731	0	0	0	0
succinate dehydrogenase assembly factor mitochondrial	CGI_10003910	0	0	0	-0.45440632530474	0	0	0	0
succinate dehydrogenase assembly factor mitochondrial	CGI_10006291	0	0	0	-0.477919305731758	0	0	0	0
succinate dehydrogenase subunit integral membrane [Schistosoma japonicum]	CGI_10016543	0	0	0	-0.38256602667468	0	0	0	0
succinate dehydrogenase [ubiquinone] flavo mitochondrial	CGI_10022522	-0.283995973278243	0	0	-0.239633577467607	0	0	0	0
succinate dehydrogenase [ubiquinone] cytochrome b small mitochondrial	CGI_10027241	0	0	0	-0.677774352853931	0	0	0	0
mitochondrial malate dehydrogenase partial	CGI_10007144	0	0	0	-0.496930059787074	0	0	0	0
cytosolic malate dehydrogenase	CGI_10015642	0	0	0	-0.305075591089411	0	0	0	0
malate dehydrogenase 1B	CGI_10018565	0	-0.42698660438735	0	-0.291960087310394	0	0	0	0
cytoplasmic aconitate hydratase-like isoform X2	CGI_10001851	-0.364557304445166	0	0	0.441672398791935	0	0	0	0

## Sheet: Glycolyse
	Genes	F1 Day2	F1 Day10	F1 Day120 H0	F2 Day10	F2 Day120 H0	F2 Day120 H3	F2 Day120 H6	F2 Day120 H12
glucose-6-phosphate isomerase-like	CGI_10007733	-0.308234628577773	0	0	-0.540293893179908	0	0	0	0
glucose-6-phosphate 1-dehydrogenase-like [Aplysia californica]	CGI_10011948	-0.479094829342805	0	0	0	0	0	0	0
ATP-dependent 6-phosphofructokinase-like	CGI_10008151	-0.635531726034878	0	0	0	0	0	0	0
Fructose-bisphosphate aldolase	CGI_10019801	-0.550270972336414	0	0	-0.486187259361888	0	0	0	0
triosephosphate isomerase	CGI_10003538	-0.506140231995689	0	0	-0.6001698170892	0	0	0	0
glyceraldehyde-3-phosphate dehydrogenase	CGI_10010974	-0.273411782844943	0	0	-0.809813970208433	0	0	0	0
phosphoglycerate kinase	CGI_10019050	0	0	0	-1.06455179283718	0	0	0	0
phosphoglycerate mutase	CGI_10011765	0	0	0	-0.796098842857326	0	0	0	0
pyruvate kinase PKM-like	CGI_10022421	0	0	0	-0.418589776478623	0	0	0	0
pyruvate kinase PKM-like isoform X9 [Lingula anatina]	CGI_10003670	0	0	0	-0.434912363653199	0	0	0	0
pyruvate kinase PKM-like isoform X1	CGI_10003671	-0.411274820173714	0	0	0	0	0	0	0
pyruvate kinase PKM isoform X2	CGI_10007560	-0.558422428810562	0	0	0	0	0	0	0

## Sheet: Oxidative Phosphorylation
	Genes	F1 Day2	F1 Day10	F1 Day120 H0	F2 Day10	F2 Day120 H0	F2 Day120 H3	F2 Day120 H6	F2 Day120 H12
cytochrome c oxidase subunit VIa polypeptide 1 [Taeniopygia guttata]	CGI_10000041	0.194444302188411	0	0	-0.552552813938693	0	-0.496560543501722	0	0
Electron transfer flavo -ubiquinone mitochondrial	CGI_10009222	-0.27219179197261	0	0	-0.804291866171916	0	0	0	0
electron transfer flavo subunit beta-like	CGI_10011511	0	0	0	-0.432872465997001	0	0	0	0
NADH dehydrogenase [ubiquinone] 1 alpha subcomplex subunit 6	CGI_10001372	0	0	0	-0.702488562641278	0	0	0	0
NADH dehydrogenase [ubiquinone] iron-sulfur mitochondrial	CGI_10001606	0	0	0	0	0	0	0	0
NADH dehydrogenase subunit 5 (mitochondrion)	CGI_10001764	0	0	0	0	0	0	0	0
NADH dehydrogenase subunit partial (mitochondrion) [Crassostrea gigas]	CGI_10001765	0	0	0	0	0	0	0	0
cytochrome partial (mitochondrion) [Crassostrea ariakensis]	CGI_10001766	0.369825306921452	0	0	0	0	0	0	0
NADH dehydrogenase [ubiquinone] flavo mitochondrial-like	CGI_10006422	0	0	0	0	0	0	0	0
NADH-ubiquinone oxidoreductase subunit 8	CGI_10008405	0	0	0	-0.411718479762029	0	0	0	0
NADH dehydrogenase subunit partial (mitochondrion) [Crassostrea gigas]	CGI_10008590	0	0	0	0	0	0	0	0
NADH dehydrogenase [ubiquinone] iron-sulfur mitochondrial	CGI_10009184	0	0	0	0	0	0	0	0
NADH-ubiquinone oxidoreductase 49 kDa subunit	CGI_10009185	0	0	0	-0.490368903847397	0	0	0	0
NADH dehydrogenase [ubiquinone] complex assembly factor 7	CGI_10009434	0	0	0	-0.378734433380801	0	0	0	0
NADH dehydrogenase [ubiquinone] 1 alpha subcomplex subunit 13	CGI_10009928	0	0	0	0	0	0	0	0
NADH dehydrogenase [ubiquinone] iron-sulfur mitochondrial	CGI_10010509	0	0	0	-0.303961433411643	0	0	0	0
NADH dehydrogenase [ubiquinone] 1 beta subcomplex subunit 10-like	CGI_10010530	0	0	0	0	0	0	0	0
NADH dehydrogenase [ubiquinone] iron-sulfur mitochondrial	CGI_10010919	0	0	0	-0.572259994893212	0	0	0	0
NADH dehydrogenase [ubiquinone] 1 alpha subcomplex subunit 5	CGI_10011975	0	0	0	0	0	0	0	0
NADH dehydrogenase [ubiquinone] 1 beta subcomplex subunit mitochondrial	CGI_10012417	0	0	0	-0.287456544895147	0	0	0	0
NADH dehydrogenase [ubiquinone] 1 alpha subcomplex subunit 8	CGI_10012428	0	0	0	-0.422383560767481	0	0	0	0
probable NADH dehydrogenase [ubiquinone] 1 alpha subcomplex subunit 12	CGI_10012715	0	0	0	0	0	0	0	0
NADH dehydrogenase [ubiquinone] iron-sulfur mitochondrial	CGI_10012898	0	0	0	0	0	0	0	0
NADH dehydrogenase [ubiquinone] 1 alpha subcomplex subunit 7	CGI_10012951	0	0	0	0	0	0	0	0
NADH dehydrogenase [ubiquinone] 1 alpha subcomplex subunit mitochondrial-like	CGI_10017598	0	0	0	-0.299280142554063	0	0	0	0
NADH dehydrogenase [ubiquinone] iron-sulfur mitochondrial	CGI_10018223	0	0	0	0	0	0	0	0
NADH dehydrogenase [ubiquinone] iron-sulfur mitochondrial	CGI_10018224	0	0	0	0	0	0	0	0
NADH dehydrogenase [ubiquinone] iron-sulfur mitochondrial	CGI_10018774	0	0	0	0	0	0	0	0
NADH-cytochrome b5 reductase-like	CGI_10019276	0	0	0	0	0	0	0	0
NADH dehydrogenase [ubiquinone] iron-sulfur mitochondrial	CGI_10019857	0	0	0	-0.5026599146029	0	0	0	0
NADH dehydrogenase [ubiquinone] 1 beta subcomplex subunit mitochondrial	CGI_10020618	0.180977785463934	0	0	-0.327944903851837	0	0	0	0
NADH dehydrogenase [ubiquinone] iron-sulfur mitochondrial	CGI_10020813	0	0	0	0	0	0	0	0
NADH dehydrogenase [ubiquinone] 1 alpha subcomplex subunit mitochondrial	CGI_10020978	0	0	0	-0.434919498867718	0	0	0	0
NADH-ubiquinone oxidoreductase 75 kDa mitochondrial-like	CGI_10021398	-0.238829220114656	0	0	-0.379383572691393	0	0	0	0
NADH-ubiquinone oxidoreductase 20 kDa subunit-like	CGI_10021693	0	0	0	0	0	0	0	0
NADH-ubiquinone oxidoreductase 20 kDa subunit-like	CGI_10021862	0	0	0	0	0	0	0	0
NADH dehydrogenase [ubiquinone] flavo mitochondrial [Lepisosteus oculatus]	CGI_10023207	0	0	0	-0.449423993547779	0	0	0	0
NADH dehydrogenase [ubiquinone] flavo mitochondrial	CGI_10024081	0	0	0	-0.54634282224783	0	0	0	0
NADH dehydrogenase [ubiquinone] 1 alpha subcomplex assembly factor 3	CGI_10024384	0	0	0	-0.681648253831082	0	0	0	0
NADH dehydrogenase [ubiquinone] 1 beta subcomplex subunit mitochondrial	CGI_10024730	0	0	0	-0.467088198278009	0	0	0	0
NADH dehydrogenase [ubiquinone] flavo mitochondrial-like	CGI_10025791	0	0	0	0	0	0	0	0
NADH dehydrogenase [ubiquinone] 1 beta subcomplex subunit 7	CGI_10025942	0.187158848708436	0	0	-0.556302414680245	0	0	0	0
probable NADH dehydrogenase [Lingula anatina]	CGI_10026349	0	0	0	0	0	0	0	0
NADH dehydrogenase [ubiquinone] iron-sulfur mitochondrial	CGI_10026354	0	0	0	0	0	0	0	0
NADH-cytochrome b5 reductase 3-like	CGI_10027360	0	0	0	-0.578354552197926	0	0	0	0
NADH dehydrogenase [ubiquinone] 1 alpha subcomplex assembly factor 5-like	CGI_10027856	0	0	0	-0.392569872996621	0	0	0	0
NADH dehydrogenase [ubiquinone] iron-sulfur mitochondrial	CGI_10028381	0	0	0	0	0	0	0	0
NADH dehydrogenase [ubiquinone] iron-sulfur mitochondrial	CGI_10028382	0	0	0	0	0	0	0	0

## Sheet: Folate metabolism
	Genes	F1 Day2	F1 Day10	F1 Day120 H0	F2 Day10	F2 Day120 H0	F2 Day120 H3	F2 Day120 H6	F2 Day120 H12
dihydrofolate reductase	CGI_10006692	0	0	0	0	0	0	0	0
dihydrofolate reductase	CGI_10006694	0	0	0	0	0	0	0	0
methylenetetrahydrofolate reductase-like isoform X1 [Biomphalaria glabrata]	CGI_10025706	-0.220351232730407	-0.432854795120892	0	0	-0.552254718793511	0	0	0
betaine--homocysteine S-methyltransferase 1-like	CGI_10005534	0	0	0	0	0	0	0	0
Thymidylate synthase	CGI_10021031	0	0	0	0	-0.80373966429198	0	0	0
mitochondrial 10-formyltetrahydrofolate dehydrogenase	CGI_10014314	0	0	0	0	0	0	0	0
5-formyltetrahydrofolate cyclo-ligase	CGI_10009884	0	0	0	0	-0.468777762224172	0	0	0
10-formyltetrahydrofolate dehydrogenase	CGI_10021350	0.396858683729618	0	0	0	0	0	0	0
methenyltetrahydrofolate synthase domain-containing isoform X2	CGI_10014726	0	0	0	0	-0.48756394060318	0	0	0

## Sheet: DNA methylation
	Genes	F1 Day2	F1 Day10	F1 Day120 H0	F2 Day10	F2 Day120 H0	F2 Day120 H3	F2 Day120 H6	F2 Day120 H12
methylcytosine dioxygenase TET1-like isoform X6 [Crassostrea gigas]	CGI_10011030	0	0	0	0	0	0	0	0
methylcytosine dioxygenase TET1	CGI_10027410	0	0	0	0	0	0	0	0
S-adenosylmethionine mitochondrial carrier	CGI_10016709	0	0	0	0	-0.641957014471653	0	0	0
S-adenosylmethionine synthase isoform type-1	CGI_10006000	0	0	0	0	-0.5447634864733	0	0	0
S-adenosylmethionine synthase isoform type-1	CGI_10007641	0	0	0	0	0	0	0	0
S-adenosylmethionine synthase isoform type-1	CGI_10007642	0	0	0	0	0	0	0	0
S-adenosylmethionine synthase isoform type-2	CGI_10007643	0	0	0	0	1.36052878527056	0	0	0
DNA (cytosine-5)-methyltransferase 3B-like isoform X1 [Octopus bimaculoides]	CGI_10019546	0	0	0	0	-0.522866883706879	0	0	0
DNA methyltransferase 1-associated 1 isoform X2 [Oreochromis niloticus]	CGI_10020785	0	0	0	0	-0.334089253436691	0	0	0
DNA (cytosine-5)-methyltransferase 1	CGI_10021919	0	0	0	0	-0.599436129562307	0	0	0
DNA (cytosine-5)-methyltransferase 1	CGI_10021920	-0.315472493852454	0	0	0	-0.872641276432914	0	0	0
methyl- -binding domain 2-like	CGI_10011651	0	0	0	0	-0.399247768763093	0	0	0
SAM-dependent methyltransferase	CGI_10001638	0	0	0	0	-0.566544272372896	0	0	0
