# Supplementary material for: Early life microbial exposures shape the Crassostrea gigas immune system for lifelong and intergenerational disease protection
Source: Microbiome. 2022 Jun 4;10:85. doi: 10.1186/s40168-022-01280-5 (PMC9167547; doi:10.1186/s40168-022-01280-5)
Supplement: Supplementary file 10 — Additional file 9. Compilation of differentially methylated regions in any regions of the genomes (DMRs), within gene bodies (DMGs), within promoter regions (DMPs). [file 40168_2022_1280_MOESM9_ESM.xlsx]

## Sheet: F1_Day10_DMRs
scaffold number	End	Start	Size	beta value	pval
scaffold37788	40367	40833	467	0.736883	1.27131e-06
scaffold42994	23460	23525	66	0.617621	7.62784e-06
scaffold40162	23146	23284	139	0.564535	4.06818e-05
scaffold410	302805	302939	135	0.596496	6.73793e-05
scaffold43662	272709	272794	86	-0.496543	8.00923e-05
scaffold1700	115023	115737	715	-0.245197	8.00923e-05
scaffold35334	4591	5157	567	-0.210657	9.5348e-05
scaffold1630	242836	243035	200	0.518092	0.000118232
scaffold747	100856	100981	126	0.36183	0.00013603
scaffold492	829215	829375	161	-0.424395	0.000155099
scaffold221	83370	83435	66	0.22628	0.000157642
scaffold1448	138860	139224	365	0.311041	0.000166541
C36322	1601	1692	92	0.533811	0.000240277
scaffold123	223848	224015	168	-0.45863	0.000244091
scaffold179	47292	47348	57	-0.312929	0.000247905
scaffold1021	464093	464181	89	0.221013	0.000255533
scaffold1489	24743	25215	473	0.237751	0.000289858
scaffold1144	103480	103539	60	-0.925848	0.000289858
scaffold43538	217534	218409	876	-0.279826	0.000292401
scaffold723	175937	176064	128	-0.213935	0.000308928
scaffold522	148133	148364	232	-0.256118	0.000327997
scaffold1633	2850	3423	574	0.34042	0.000339439
scaffold31032	7881	8075	195	-0.300037	0.000339439
scaffold86	1300823	1301063	241	0.469204	0.000347067
scaffold625	246971	247048	78	-0.507115	0.000349609
scaffold1804	291506	291627	122	0.244691	0.00035978
scaffold35036	2909	3020	112	0.311652	0.000367408
scaffold144	75798	75854	57	-0.511344	0.000371222
scaffold891	9762	10091	330	-0.598835	0.000382663
scaffold165	191978	192228	251	0.247578	0.000392834
scaffold630	166461	166616	156	0.432596	0.000401733
scaffold424	26489	27320	832	0.269813	0.000405547
scaffold1860	299243	300169	927	-0.293314	0.000406818
scaffold998	88447	88681	235	0.503815	0.00040809
scaffold1231	33021	33786	766	0.3418	0.000413175
scaffold664	242204	242309	106	-0.75535	0.000434787
scaffold41794	102395	102570	176	0.274042	0.000439872
scaffold43552	222149	222223	75	0.231907	0.000443686
scaffold354	571616	571750	135	0.467526	0.000446229
scaffold43	122532	122600	69	0.505012	0.000452585
scaffold602	127291	127402	112	0.444841	0.000464027
scaffold3	436280	437085	806	-0.451663	0.000465298
scaffold983	114281	114432	152	-0.144966	0.000469112
scaffold632	439868	440153	286	-0.282822	0.000498352
scaffold783	94236	94430	195	0.319031	0.000500895
scaffold1703	808140	808402	263	-0.474525	0.000507252
scaffold492	976454	976777	324	-0.287155	0.000517422
scaffold1800	417029	417179	151	0.335223	0.000523779
C32246	9408	9689	282	-0.674377	0.000523779
scaffold42924	30525	30902	378	-0.290527	0.000541577
scaffold448	173240	174109	870	0.136272	0.00056446
scaffold1	110106	110249	144	0.430221	0.000577173
scaffold831	169171	169528	358	0.408462	0.000577173
scaffold337	305054	305395	342	0.327978	0.000600057
scaffold1841	108648	108667	20	-0.270411	0.000633111
scaffold43726	301863	302403	541	-0.286856	0.000638196
scaffold1721	45208	45586	379	-0.366388	0.000669979
scaffold97	129971	130039	69	0.272288	0.00067125
scaffold317	109041	110448	1408	-0.238423	0.00067125
scaffold1352	42191	42385	195	0.364323	0.000677607
scaffold38688	35838	36572	735	-0.355009	0.000697948
scaffold1829	50702	50902	201	0.278156	0.000697948
scaffold891	108913	108972	60	0.524263	0.000743715
scaffold948	183891	184049	159	0.632994	0.000753885
C20764	509	748	240	0.413669	0.000772955
scaffold33032	9471	9567	97	0.617733	0.000775497
scaffold43396	107053	107840	788	-0.190174	0.000785668
scaffold42076	20888	21786	899	0.191152	0.000789482
scaffold1825	11571	11724	154	0.342595	0.000799652
scaffold38558	56004	56195	192	-0.252581	0.000814908
scaffold971	135728	136694	967	-0.281095	0.000819993
scaffold401	149821	150258	438	0.173791	0.000821264
scaffold1788	396875	397824	950	0.404814	0.000846691
scaffold733	860227	860789	563	0.187113	0.000846691
scaffold211	1205759	1206594	836	-0.350187	0.000851776
scaffold101	564216	564347	132	-0.46676	0.000853047
scaffold247	398820	398894	75	-0.384374	0.000870845
scaffold1093	440840	441000	161	-0.30242	0.000870845
scaffold1091	4416	4489	74	0.400589	0.000870845
scaffold272	35016	35582	567	-0.2271	0.000887372
scaffold118	95623	100230	4608	0.244834	0.000900085
scaffold101	121083	121877	795	-0.355599	0.000908985
scaffold43562	55280	55895	616	0.425055	0.000917884
scaffold42566	147079	147270	192	-0.348415	0.000950938
scaffold34	400992	401635	644	-0.396247	0.000954752
scaffold556	125669	127561	1893	0.146468	0.000970007
scaffold354	792611	792714	104	0.967026	0.000981449
scaffold41972	92037	92448	412	-0.126072	0.00099162
scaffold925	47090	47644	555	-0.322563	0.00101323
scaffold286	168131	168509	379	-0.263014	0.00102213
scaffold393	632915	633053	139	-0.425497	0.00105137
scaffold1108	141883	142395	513	-0.644004	0.00105264
scaffold1862	346774	347707	934	0.413228	0.00105773
scaffold983	312660	312736	77	-0.44285	0.00105773
scaffold1258	478271	478479	209	-0.43732	0.0010857
scaffold248	153268	153468	201	-0.6454	0.00108697
scaffold1009	1395456	1395587	132	0.294112	0.0010946
scaffold41882	129181	129370	190	-0.619035	0.00110985
scaffold485	187600	187761	162	-0.454045	0.00113273
scaffold426	126869	127200	332	0.376207	0.00113909
scaffold1026	39485	39773	289	0.135021	0.00113909
scaffold784	561775	561903	129	-0.544042	0.00113909
scaffold1700	81962	82773	812	0.396313	0.00115816
scaffold288	591553	591604	52	-0.678382	0.00117087
scaffold514	68060	68237	178	-0.319434	0.00119503
scaffold1323	58107	58353	247	0.25895	0.00119503
scaffold43660	190111	190313	203	-0.480649	0.00120266
scaffold672	636277	636403	127	0.221903	0.00120266
scaffold809	104234	104652	419	-0.13	0.0012052
C26150	2776	3000	225	0.342318	0.00121028
scaffold879	3051	3133	83	-0.401704	0.00122427
scaffold1077	103974	104229	256	0.376817	0.00122808
scaffold771	278364	279045	682	-0.21061	0.00123444
scaffold37690	29297	29457	161	-0.396278	0.00124842
scaffold716	55705	56555	851	0.174013	0.00125732
scaffold1093	319116	319840	725	-0.29817	0.00126622
scaffold77	239111	239999	889	0.372526	0.00127512
scaffold1222	392273	392984	712	0.339292	0.00131453
scaffold351	439869	440292	424	0.208637	0.00132852
scaffold773	201418	202290	873	0.263682	0.00133106
scaffold1177	80671	80927	257	0.078614	0.00134123
scaffold37680	17994	18128	135	0.337684	0.00134631
scaffold39068	199	438	240	0.230283	0.00135013
scaffold383	335798	336335	538	-0.385654	0.00136793
scaffold39758	5720	6822	1103	-0.203492	0.0013692
scaffold6	284950	285387	438	0.20284	0.001387
scaffold37884	7111	7218	108	0.850165	0.00139081
scaffold36850	31774	32120	347	0.355401	0.00140861
scaffold440	69446	69637	192	0.449367	0.00141624
scaffold27856	644	772	129	0.413522	0.00142132
scaffold43108	74178	74559	382	-0.297959	0.00142895
scaffold482	208950	209041	92	0.334079	0.00147853
scaffold43008	112349	112595	247	0.257295	0.0014798
scaffold1161	577	840	264	0.245463	0.00148489
scaffold337	1636339	1636524	186	0.432946	0.00150141
scaffold1723	26272	26587	316	-0.337087	0.00150269
scaffold40088	30384	30525	142	0.255392	0.0015332
scaffold610	219448	219571	124	0.741603	0.00153447
scaffold36638	33712	33784	73	0.328785	0.00153828
scaffold361	449747	449790	44	-0.327314	0.00156752
scaffold383	76827	77561	735	0.213182	0.00157515
scaffold43648	235658	237464	1807	0.469794	0.00160566
scaffold592	134410	134518	109	0.494458	0.00161837
scaffold632	192277	193124	848	0.202823	0.00163617
scaffold630	308303	308540	238	0.460747	0.00163617
scaffold156	728011	728110	100	0.365172	0.00163871
scaffold222	37601	38675	1075	0.370372	0.00166923
scaffold1261	37392	37568	177	0.317728	0.00167431
scaffold343	615953	616235	283	0.573132	0.0016883
scaffold20	206200	207781	1582	-0.39282	0.00169719
scaffold1505	24863	24933	71	-0.419092	0.00169719
scaffold1134	97362	97639	278	-0.316756	0.00169974
scaffold164	122095	122216	122	0.31393	0.00170228
scaffold1659	2104	2530	427	0.460354	0.00170355
scaffold695	701	822	122	2.06999	0.00172262
scaffold1893	129422	129675	254	-0.451602	0.00175313
scaffold163	411913	412562	650	0.142911	0.00175568
scaffold37286	1499	1651	153	0.162662	0.00175822
scaffold1707	186084	186640	557	0.204239	0.00177856
scaffold41994	137409	138208	800	-0.407509	0.00179636
scaffold1849	346427	348046	1620	0.168902	0.00181161
scaffold115	506475	506861	387	-0.283038	0.00183958
scaffold308	71562	71602	41	0.563864	0.0018434
scaffold1117	41397	41503	107	0.298628	0.0018434
scaffold1449	153965	154059	95	-0.490659	0.00184721
scaffold1605	770270	770349	80	0.352069	0.00186755
scaffold85	422301	422673	373	0.177539	0.00186882
scaffold481	538046	538500	455	0.215999	0.00187136
scaffold1362	457173	457249	77	-0.293871	0.00187518
scaffold1179	909975	910061	87	0.531568	0.0019006
scaffold36664	470	661	192	-0.209845	0.00190569
scaffold53	943211	944062	852	-0.244449	0.00190823
scaffold22	1373856	1374099	244	-0.467072	0.00191586
scaffold42166	14916	15433	518	0.215874	0.00191713
scaffold577	159370	160372	1003	0.38951	0.00192095
scaffold1860	98702	98848	147	0.42175	0.00192476
scaffold1260	129470	130100	631	0.158519	0.00192984
scaffold789	49835	50288	454	-0.432164	0.0019451
scaffold43	146785	146945	161	0.189512	0.00199849
scaffold1032	624813	626458	1646	-0.402719	0.00200231
scaffold1650	430906	431141	236	-0.183271	0.00203791
scaffold41014	762	860	99	0.656825	0.00203918
scaffold64	119655	121085	1431	-0.19007	0.00204553
scaffold1160	292567	292648	82	-0.431193	0.00205697
scaffold86	555259	555702	444	-0.205203	0.00209384
scaffold401	121544	121791	248	0.435861	0.00210274
scaffold41776	83691	84145	455	0.391935	0.00210528
scaffold599	169802	169871	70	0.219386	0.00213452
scaffold645	71925	72674	750	0.294661	0.00213452
scaffold41794	124163	124304	142	-0.295903	0.00217012
scaffold98	131366	132700	1335	0.229382	0.00217902
scaffold1670	71355	71547	193	-0.448235	0.002193
scaffold168	410676	410712	37	0.416144	0.00220699
scaffold41858	35560	35641	82	0.415867	0.00222224
scaffold40104	78637	78846	210	0.0956336	0.00226038
scaffold550	92150	93355	1206	-0.329991	0.00226547
scaffold583	555257	555523	267	0.544485	0.00227183
scaffold867	1020336	1020834	499	0.392424	0.00227437
scaffold492	446087	447363	1277	0.288409	0.00228581
C31814	3422	4053	632	0.188616	0.0022909
scaffold39320	44304	44582	279	0.139943	0.00229344
scaffold22	1844173	1844344	172	0.215413	0.00229344
scaffold932	140782	141259	478	0.3451	0.00230234
scaffold1829	58585	59180	596	0.243404	0.00230615
scaffold39732	38636	39255	620	-0.218854	0.00230615
scaffold290	213107	213726	620	-0.14211	0.00233158
scaffold43026	64072	64271	200	0.344291	0.00234302
scaffold322	73923	74271	349	0.190879	0.00235319
scaffold1347	245071	245204	134	0.24129	0.00235955
scaffold765	131340	131497	158	0.453035	0.00236336
scaffold370	533010	533050	41	-0.595986	0.0023837
scaffold433	280704	280942	239	0.230795	0.00241294
scaffold685	23545	23607	63	0.474326	0.0024193
C24274	854	1123	270	-0.164086	0.00242311
C24248	1931	2069	139	0.270742	0.00242565
scaffold43008	64390	64614	225	0.109934	0.00243837
C27356	929	1036	108	-0.388434	0.00244345
scaffold156	28166	29714	1549	0.0935069	0.00244727
scaffold43932	50496	50646	151	-0.5406	0.00245617
scaffold12	5322	6317	996	-0.366356	0.00246761
scaffold770	67400	68149	750	0.602362	0.00250829
scaffold43210	201595	201752	158	0.49158	0.00250829
scaffold542	56711	56824	114	0.278076	0.00251719
scaffold43988	387629	388048	420	-0.384542	0.002521
scaffold1228	39650	41175	1526	0.15133	0.00253753
scaffold43552	3097	3634	538	0.162579	0.00255278
scaffold1867	109249	109803	555	-0.221776	0.00257185
scaffold43818	256272	256527	256	-0.121557	0.00260999
scaffold35268	1527	2415	889	0.29354	0.00261126
scaffold602	615074	616296	1223	0.176159	0.00261508
scaffold383	425199	425439	241	-0.269885	0.00261635
scaffold43194	80895	81511	617	0.466248	0.00262652
scaffold916	185696	186202	507	-0.285728	0.00263796
scaffold42	393465	393664	200	-0.244138	0.0026405
scaffold751	420430	420899	470	0.378201	0.00265449
scaffold40564	89696	90488	793	0.338534	0.00266339
scaffold479	77191	77403	213	0.350993	0.00266847
scaffold1309	292565	292718	154	0.432829	0.00267102
scaffold247	301614	302105	492	-0.221953	0.0026761
scaffold1084	82932	83018	87	-0.462579	0.00267737
scaffold1283	43467	43593	127	0.396965	0.00267864
C27478	2924	3772	849	0.163094	0.00270407
scaffold157	654041	654138	98	0.257254	0.00271551
scaffold664	323463	323831	369	0.203723	0.00278671
scaffold1625	57184	58392	1209	-0.320705	0.0027956
scaffold157	53244	54254	1011	-0.47465	0.0028134
scaffold132	29382	29460	79	-0.280787	0.0028312
scaffold146	938756	939998	1243	0.140521	0.002849
scaffold1671	35305	36011	707	0.386445	0.00286171
scaffold42158	117809	118850	1042	0.105142	0.00287188
scaffold825	275866	276012	147	0.369096	0.00287824
scaffold168	17543	17703	161	-0.399211	0.00288332
scaffold43794	147922	148018	97	-0.572365	0.00288587
scaffold43364	25429	25513	85	0.151068	0.00289604
scaffold40974	2260	2320	61	-0.314227	0.00292782
scaffold100	983655	983729	75	0.287622	0.0029507
scaffold472	184063	184099	37	0.368163	0.0029507
scaffold784	200898	201140	243	0.143966	0.00296596
scaffold492	585390	587166	1777	-0.2699	0.00297104
scaffold43664	257719	258185	467	0.292467	0.00297486
scaffold43	594775	595295	521	0.343957	0.00298376
scaffold622	450546	451002	457	-0.317072	0.00302571
scaffold165	360603	360818	216	-0.404576	0.00307148
scaffold1396	115123	115510	388	-0.174768	0.00309818
scaffold413	781031	781158	128	0.210514	0.00310199
scaffold592	100633	100841	209	0.31561	0.00311597
scaffold275	62819	62925	107	0.618101	0.0031236
scaffold204	506152	506261	110	-0.334731	0.00314267
scaffold121	332953	333277	325	0.251547	0.00314903
scaffold1077	350428	350666	239	-0.358872	0.00315538
scaffold1160	119434	120461	1028	-0.198891	0.00316428
scaffold36716	24727	25154	428	-0.351746	0.00319479
scaffold209	246806	247212	407	-0.164754	0.00321768
scaffold1532	1141288	1141534	247	0.304312	0.00321768
scaffold767	274493	274789	297	0.39935	0.0032431
scaffold29068	3870	4084	215	0.358183	0.00325709
scaffold39894	58811	59110	300	-0.535028	0.00327616
scaffold34	195404	195525	122	-0.408247	0.00327616
scaffold712	221678	222208	531	0.199967	0.00327997
scaffold1024	987839	988393	555	0.236933	0.0032965
C28760	2261	3033	773	0.339357	0.00330413
scaffold750	158762	159657	896	-0.201118	0.00331938
scaffold127	37599	38217	619	0.185476	0.00332701
scaffold226	870642	870692	51	-0.354751	0.0033321
scaffold62	41909	42867	959	-0.327968	0.0033321
scaffold1816	89504	89974	471	-0.240229	0.00333591
scaffold1518	335242	335431	190	0.498183	0.00334989
scaffold382	29622	30619	998	-0.304916	0.00335752
scaffold326	66613	66854	242	-0.371549	0.00337151
scaffold562	194860	194983	124	0.138313	0.00337405
scaffold939	57436	57572	137	0.388477	0.00337659
scaffold43954	117407	117528	122	0.474826	0.00338295
scaffold42198	147832	148537	706	0.132824	0.00340583
scaffold43134	164906	165190	285	0.155195	0.00341346
scaffold43680	16335	16489	155	-0.454421	0.00341854
scaffold1301	705110	706326	1217	-0.135534	0.00344397
scaffold1373	69770	69885	116	0.436232	0.00344906
scaffold1894	225630	225664	35	-0.217495	0.00345287
scaffold1532	1181715	1181924	210	-0.220594	0.00346431
scaffold1835	345321	345504	184	0.305902	0.00347194
scaffold267	473010	473105	96	0.109353	0.00347194
scaffold150	1669576	1670587	1012	0.246908	0.00348592
C27284	2548	3318	771	0.11555	0.0034872
scaffold257	56816	57549	734	0.46473	0.0034872
scaffold366	104015	105528	1514	0.245123	0.00350118
scaffold1785	80083	81213	1131	-0.267075	0.00351898
scaffold43954	105095	105324	230	0.206171	0.00351898
scaffold36526	29454	30303	850	0.458685	0.00352915
scaffold35478	17035	17280	246	-0.442115	0.00353678
scaffold1832	233333	233596	264	-0.209835	0.00353678
scaffold625	607046	607493	448	-0.222819	0.00355203
scaffold44	106822	107925	1104	0.376782	0.00356347
scaffold381	191956	192459	504	-0.339494	0.00356475
scaffold1093	181944	182195	252	0.424829	0.00356729
scaffold57	372327	372401	75	0.458971	0.00358763
scaffold40822	93742	93939	198	0.417583	0.00359017
scaffold35072	8727	8797	71	-0.572007	0.00360416
scaffold35884	13625	13740	116	0.585005	0.00361051
scaffold1035	1609	1799	191	-0.293311	0.00361687
scaffold630	163492	163830	339	-0.169053	0.00362958
scaffold38348	5334	5473	140	0.486299	0.00363212
C23010	1219	1785	567	-0.182228	0.0036334
scaffold1722	327065	327637	573	0.519747	0.00366518
scaffold1258	416726	417008	283	0.202152	0.00366645
scaffold1149	284371	285108	738	0.293397	0.00369696
scaffold163	195397	195711	315	-0.355651	0.00370332
scaffold425	709005	709913	909	0.123349	0.00371476
scaffold433	635841	636572	732	0.29844	0.00373891
scaffold200	133142	133433	292	-0.29387	0.00374654
scaffold1160	125572	126254	683	-0.277264	0.00377578
scaffold1226	6303	6557	255	0.297714	0.00379104
scaffold1164	52708	53153	446	0.192115	0.00379231
scaffold531	43924	44527	604	-0.330708	0.00379231
scaffold670	146756	147197	442	0.220855	0.00379231
scaffold76	75461	75688	228	-0.250542	0.00379485
scaffold950	36542	37508	967	0.365961	0.00380884
scaffold453	308734	309502	769	-0.105252	0.00382155
scaffold354	635113	635230	118	-0.585544	0.00382155
scaffold1838	330947	331249	303	-0.497752	0.00382282
scaffold714	302180	302677	498	0.507914	0.00383808
scaffold43986	1020	1237	218	0.393255	0.00388384
scaffold867	377420	377577	158	0.361628	0.00391181
scaffold34594	150	268	119	-0.349965	0.00391944
scaffold43358	135039	135863	825	0.116545	0.00392071
scaffold121	350308	350388	81	0.403966	0.00394741
scaffold481	1256844	1257071	228	0.322247	0.00394741
scaffold211	928370	929173	804	0.297519	0.00394995
scaffold1512	109164	109493	330	-0.177086	0.00396648
scaffold38784	32414	33318	905	-0.45271	0.00397919
C34600	18726	19334	609	0.173465	0.00398936
scaffold890	7105	7165	61	0.639734	0.0039919
scaffold226	922354	922587	234	0.295684	0.00401479
scaffold1017	26216	26541	326	0.29927	0.00401606
scaffold168	247591	248192	602	-0.130653	0.0040275
scaffold337	803234	803388	155	-0.20646	0.0040275
scaffold1014	148721	148919	199	-0.434555	0.00404911
scaffold1856	29167	29877	711	-0.475272	0.00406564
scaffold433	1080123	1080408	286	-0.398896	0.00407581
scaffold162	161180	161905	726	0.380027	0.00410505
scaffold664	415702	416232	531	0.187141	0.00412031
scaffold1753	260090	261202	1113	-0.201324	0.00412285
scaffold1897	592535	593821	1287	0.430768	0.00412793
scaffold1219	481898	482347	450	-0.357973	0.00414065
scaffold190	309367	309443	77	0.111355	0.00414192
scaffold156	5440	6244	805	0.320285	0.00414573
scaffold11	347708	348317	610	0.258852	0.00414573
scaffold1633	320763	321393	631	0.220191	0.00418387
scaffold1350	22479	23989	1511	0.281928	0.00419023
scaffold42726	160342	160893	552	0.137037	0.00419786
C33730	999	1221	223	-0.294215	0.0042093
scaffold569	205881	205977	97	0.281637	0.00421693
C23732	515	1684	1170	0.257458	0.00422455
scaffold1174	522702	522939	238	-0.414343	0.00424362
scaffold1222	195798	195998	201	0.36696	0.00424998
scaffold179	53552	53723	172	0.17091	0.00427413
scaffold625	646217	647074	858	0.4976	0.00431863
scaffold34932	78	340	263	0.297903	0.00432499
scaffold1237	138826	139154	329	-0.169849	0.00432753
scaffold1741	205586	206683	1098	-0.188013	0.00434533
scaffold1723	157126	157604	479	0.239071	0.00435931
scaffold544	694993	695700	708	0.288655	0.00437584
scaffold1583	570268	570838	571	0.437449	0.00438474
scaffold271	432217	434394	2178	0.341041	0.00438728
scaffold1093	88339	88851	513	0.226486	0.00438728
scaffold396	95434	96308	875	-0.195801	0.00438855
scaffold1627	166788	167283	496	-0.383088	0.00438982
scaffold1094	422248	424187	1940	-0.242668	0.00438982
scaffold150	403574	403791	218	0.381467	0.00438982
scaffold1750	638724	638773	50	-0.346187	0.00439237
scaffold43396	228661	229237	577	-0.276246	0.00439491
scaffold594	111303	111985	683	0.323281	0.00441016
scaffold1536	31464	31569	106	-0.3803	0.0044661
scaffold41534	66273	66343	71	-0.31639	0.00448136
scaffold1771	58663	59851	1189	-0.445467	0.00449661
scaffold344	40827	41536	710	-0.225164	0.00449661
C32930	8690	9327	638	0.187407	0.00450551
scaffold630	498589	498606	18	-0.321544	0.00450551
scaffold1131	252810	253194	385	-0.451075	0.00452077
scaffold301	876860	877150	291	0.347418	0.00452458
scaffold177	261356	261743	388	-0.21135	0.00452458
scaffold34	164812	165100	289	0.287127	0.00452458
scaffold1875	7768	8512	745	0.252685	0.00453475
scaffold43494	204178	204233	56	-0.57749	0.00454874
scaffold790	121870	122149	280	-0.31535	0.00457035
scaffold1794	334923	335178	256	0.453475	0.00457671
scaffold1605	820375	820447	73	0.190304	0.00457671
scaffold42684	131056	131668	613	0.262725	0.00457925
scaffold471	1108798	1109135	338	0.182286	0.00458306
scaffold1009	1123707	1124028	322	0.242372	0.00458688
scaffold1524	104442	105031	590	-0.302523	0.00459832
scaffold298	393378	393951	574	-0.250186	0.00460849
scaffold1427	34375	34646	272	0.253016	0.00461484
scaffold461	608749	608978	230	-0.250151	0.00462502
scaffold133	12995	13784	790	0.241305	0.00464154
scaffold271	816593	816776	184	-0.34654	0.00466315
scaffold1138	163858	164430	573	-0.293357	0.00467714
scaffold750	157606	157792	187	-0.265232	0.00469112
scaffold1271	38933	39522	590	-0.280262	0.00472291
scaffold41928	49155	49283	129	-0.394711	0.00472672
scaffold193	402114	402329	216	-0.607731	0.00473816
scaffold1518	306657	306974	318	0.199771	0.00475215
scaffold408	259412	260145	734	-0.137023	0.00476359
scaffold290	210583	211128	546	-0.0919357	0.00476613
scaffold41896	132657	132915	259	0.251207	0.00476867
scaffold388	9931	10477	547	-0.213964	0.004803
scaffold1061	116267	117397	1131	0.322483	0.00480808
scaffold43798	274068	274386	319	0.265015	0.00481953
scaffold1397	310238	310620	383	0.353212	0.00485258
scaffold33934	2092	2626	535	-0.255649	0.00485258
scaffold393	675828	676136	309	0.329084	0.00485258
scaffold1217	48640	48755	116	0.426098	0.00485894
scaffold43676	205999	206260	262	-0.0934665	0.00486783
scaffold1650	416518	416659	142	-0.215853	0.00486911
scaffold100	887975	888175	201	-0.264095	0.00487419
scaffold352	114810	115549	740	0.292262	0.00492123
scaffold41530	118481	118764	284	0.52301	0.00492377
scaffold1711	215836	215927	92	0.393311	0.00493013
scaffold1132	790024	790178	155	-0.299213	0.0049492
scaffold41316	100747	101226	480	-0.204719	0.00496191
scaffold123	140064	140193	130	-0.564326	0.00496318
scaffold1094	116420	118849	2430	0.210547	0.00497208
scaffold572	5043	5080	38	0.666128	0.00497208
scaffold987	392043	392182	140	-0.260339	0.00498734
scaffold1661	11045	11183	139	0.320237	0.00499242
scaffold890	134816	135104	289	-0.324269	0.00502039
scaffold258	196497	196767	271	-0.190881	0.00502166
scaffold168	380822	381175	354	-0.101499	0.00502293
scaffold640	149184	150042	859	0.155811	0.00502929
scaffold150	621389	622386	998	-0.429246	0.00503183
scaffold1491	70433	70520	88	0.388009	0.00503438
scaffold40702	4521	5227	707	0.22166	0.00503438
scaffold695	803170	804193	1024	0.312302	0.00505345
scaffold41884	115371	115681	311	-0.207893	0.0050687
scaffold240	31771	31953	183	0.347078	0.00507252
scaffold1551	233613	233772	160	0.372487	0.00508777
scaffold160	49966	51016	1051	0.152821	0.00508777
scaffold1301	1514769	1514914	146	-0.362956	0.00510303
scaffold43538	18431	18796	366	-0.26397	0.0051132
C35794	2483	2748	266	0.317444	0.00513989
scaffold169	61332	61605	274	0.30866	0.00518058
scaffold157	122865	124512	1648	0.305163	0.00518058
scaffold1697	139627	140148	522	-0.221125	0.00520092
scaffold36664	23295	24009	715	0.168546	0.00522761
scaffold43868	338557	338721	165	0.352616	0.00523143
scaffold344	38020	38192	173	-0.200712	0.00523906
scaffold1729	29646	29683	38	-0.641321	0.0052416
scaffold42570	56283	56744	462	0.281379	0.00524287
scaffold1024	153028	153176	149	-0.584705	0.00526957
scaffold1817	85259	86133	875	0.261655	0.00528991
scaffold99	537313	537442	130	-0.177831	0.00531152
scaffold1678	180612	180683	72	-0.593854	0.00533059
scaffold209	63314	63502	189	-0.277074	0.00533059
scaffold43388	221172	221735	564	-0.363199	0.00533568
scaffold1524	19474	20366	893	0.299992	0.00533949
scaffold177	279788	280025	238	0.278142	0.00534585
scaffold99	76067	76199	133	-0.391665	0.0053967
scaffold40526	10185	10489	305	-0.323864	0.0054056
scaffold1009	1374822	1375504	683	-0.54664	0.0054056
scaffold43526	199509	200112	604	-0.250986	0.00541195
scaffold1189	36786	37426	641	0.324358	0.00542212
scaffold388	163837	164379	543	0.233364	0.00543611
scaffold502	200608	201915	1308	0.434143	0.00543865
scaffold855	5880	6035	156	-0.344866	0.00544882
scaffold1429	14628	14891	264	0.380204	0.00544882
scaffold40690	65576	65720	145	-0.364837	0.00545264
scaffold121	968801	969740	940	-0.456704	0.00545772
scaffold1362	552131	552854	724	0.265363	0.00545899
scaffold457	82138	82478	341	0.202596	0.00547043
scaffold347	715450	715763	314	-0.203082	0.0054984
scaffold237	634326	634418	93	-0.28806	0.0055073
scaffold1698	513885	515833	1949	0.176498	0.00551874
scaffold1138	208263	208850	588	-0.261764	0.00552637
scaffold1850	113208	113970	763	0.135731	0.00553146
scaffold1127	7936	8991	1056	0.3214	0.00553146
scaffold39984	65650	65778	129	0.132738	0.00557722
scaffold1850	94322	96114	1793	0.196151	0.00557977
scaffold1651	184356	184431	76	0.500992	0.00558358
scaffold41722	35459	37983	2525	0.211877	0.00559757
scaffold586	75690	75922	233	0.395103	0.00559757
scaffold513	216629	217253	625	-0.360602	0.00565223
scaffold168	375943	377210	1268	0.0665636	0.00565605
scaffold786	136924	137546	623	0.409218	0.00568656
scaffold37028	4742	5644	903	-0.162091	0.00569037
scaffold41398	102207	102567	361	-0.11002	0.00569291
scaffold608	72235	72640	406	-0.335158	0.00570054
scaffold1882	230272	231046	775	0.349189	0.0057158
scaffold36998	39691	39912	222	-0.19554	0.00572851
scaffold39592	44193	44709	517	0.170562	0.00573868
scaffold36452	5600	5737	138	-0.260497	0.00577555
scaffold1452	202680	202812	133	0.546636	0.00577809
scaffold44054	124219	125529	1311	0.314054	0.0058086
scaffold38980	14269	14766	498	-0.229302	0.00584293
scaffold1773	123971	124420	450	0.17458	0.00584801
scaffold527	362637	362770	134	0.210731	0.00586708
scaffold42524	65662	66078	417	0.282928	0.00586962
scaffold395	341011	341448	438	-0.228808	0.00586962
scaffold42790	26270	26414	145	0.276135	0.00588742
scaffold1673	100863	101736	874	-0.286024	0.00590141
scaffold37856	36118	36262	145	0.406472	0.00590522
scaffold37724	45596	46169	574	0.30191	0.00591158
scaffold458	200664	200732	69	0.352791	0.00591412
scaffold44006	15888	16147	260	-0.278475	0.00592811
scaffold621	3325	3876	552	0.223983	0.00592811
C34256	11289	11861	573	-0.253651	0.0059637
scaffold37082	5858	6164	307	0.187845	0.00597896
scaffold765	16796	17189	394	-0.228277	0.00597896
scaffold313	356250	356577	328	0.177335	0.0059904
scaffold1214	210635	211717	1083	-0.371157	0.00599676
scaffold76	181257	181357	101	-0.252281	0.00600057
scaffold326	7297	8171	875	0.0879711	0.00600184
scaffold37760	14695	15086	392	0.135257	0.00601583
scaffold219	322638	323479	842	-0.385775	0.00601837
scaffold847	658457	659442	986	0.415221	0.00605905
scaffold1493	43787	44345	559	0.35566	0.00607049
scaffold365	36357	36507	151	0.431359	0.00607939
scaffold41480	92002	92319	318	0.258378	0.00608448
scaffold808	228598	229121	524	0.453779	0.00608448
scaffold150	177938	178089	152	0.396338	0.00610482
scaffold43708	8052	8493	442	0.276754	0.0061188
scaffold522	595397	595460	64	0.401718	0.00613533
scaffold1746	68539	69427	889	-0.301096	0.00613914
scaffold142	1118276	1119004	729	0.267739	0.00615821
scaffold226	616744	617943	1200	-0.42634	0.00616838
scaffold41884	129231	129400	170	0.421868	0.00617855
scaffold402	66785	66904	120	-0.347395	0.00620398
scaffold40438	23506	24704	1199	0.302199	0.00621669
scaffold1736	416361	416716	356	0.129983	0.00623322
scaffold1670	228789	229424	636	0.209498	0.00624975
scaffold145	177568	177850	283	-0.329022	0.00625102
scaffold50	63928	65047	1120	-0.444171	0.00625102
scaffold226	992852	995485	2634	0.171661	0.00625483
scaffold1605	662079	662270	192	0.487562	0.00627263
scaffold43686	10362	10482	121	0.187652	0.00627517
scaffold617	158594	160012	1419	0.428953	0.00627771
scaffold1203	155529	156336	808	0.551226	0.00628916
scaffold281	140490	141328	839	0.285088	0.00630441
scaffold1796	118139	118388	250	-0.240457	0.00636162
scaffold1889	307071	307413	343	0.187416	0.00636671
scaffold39366	6024	6243	220	0.358935	0.00636671
scaffold53	990737	991859	1123	-0.288313	0.00636925
scaffold410	249544	250544	1001	0.195377	0.00637052
scaffold948	169903	170118	216	0.267325	0.00637688
scaffold175	14125	15088	964	0.245022	0.00638196
scaffold1665	335224	336311	1088	-0.427553	0.00638323
scaffold1077	217117	217646	530	-0.124551	0.00638323
scaffold40994	50356	50762	407	-0.205863	0.00638578
scaffold102	329056	329825	770	-0.077705	0.00639722
scaffold361	128059	128135	77	-0.277441	0.00640103
scaffold1584	271372	271899	528	0.277225	0.0064023
scaffold833	46333	47079	747	-0.382899	0.0064112
scaffold1800	247652	247803	152	0.43403	0.00642137
scaffold1834	440305	440908	604	-0.235393	0.00646078
scaffold35366	8248	8717	470	0.190647	0.00646587
scaffold43184	216200	216287	88	-0.197644	0.00646968
scaffold443	269509	269539	31	0.417086	0.00646968
scaffold1652	266249	266545	297	0.244802	0.00646968
scaffold1004	27098	27214	117	-0.392559	0.00647477
scaffold42990	201590	201715	126	0.48282	0.00647858
scaffold1819	158627	159409	783	0.186723	0.00648494
scaffold514	47193	47945	753	0.363271	0.00650019
scaffold507	302931	303146	216	-0.345449	0.00650019
scaffold443	687418	687682	265	-0.303069	0.00650274
scaffold33902	992	1277	286	-0.26025	0.00650655
scaffold1715	348530	348606	77	-0.174139	0.00650655
scaffold433	1009631	1009750	120	0.516156	0.00650655
scaffold36572	32076	33816	1741	-0.143934	0.00650655
scaffold1794	498613	498981	369	-0.220344	0.00652943
scaffold121	971381	972336	956	-0.271933	0.00653325
scaffold5	109776	110000	225	0.292913	0.00656249
scaffold40	41427	45077	3651	0.308893	0.00657266
scaffold1054	139794	140072	279	0.258897	0.00657774
scaffold1104	394210	394393	184	0.32675	0.00657774
scaffold198	1190927	1191024	98	0.475837	0.00658791
scaffold41316	103152	103379	228	0.260606	0.006593
scaffold40208	26574	26804	231	0.223694	0.00660825
scaffold880	539149	539230	82	0.487108	0.0066108
scaffold589	32214	32316	103	-0.142962	0.0066108
scaffold1719	319798	319955	158	0.543322	0.00661461
scaffold41572	104367	105334	968	0.120853	0.00662097
C30324	743	1552	810	-0.129363	0.00663622
scaffold1195	105377	105843	467	0.284761	0.00663749
scaffold1546	195551	195973	423	-0.110377	0.00663877
scaffold532	120684	121425	742	-0.299484	0.00665021
scaffold1053	214168	215010	843	-0.20623	0.00666292
scaffold502	687642	688153	512	-0.501266	0.0066947
scaffold82	458650	459956	1307	-0.244465	0.00673284
C24650	2486	2600	115	0.270574	0.00674428
scaffold53	1058833	1059899	1067	-0.382847	0.00677861
scaffold363	331446	331661	216	0.430452	0.00677988
scaffold1729	30372	31445	1074	-0.374589	0.00679005
scaffold351	645483	645886	404	-0.213419	0.00681166
scaffold552	27438	27555	118	-0.411039	0.00681166
scaffold42076	132570	133292	723	-0.440181	0.00682183
scaffold1097	57025	57920	896	0.166955	0.00682311
scaffold541	534244	534578	335	-0.502427	0.00682692
scaffold165	116642	118321	1680	0.200717	0.00683328
scaffold948	164168	164410	243	-0.256334	0.00683582
scaffold1599	1011889	1012052	164	-0.50566	0.00685743
scaffold1572	152931	153237	307	0.359626	0.00685743
scaffold672	337286	337435	150	0.311671	0.00687523
scaffold591	163684	163910	227	-0.180589	0.00689811
scaffold38264	29588	30413	826	-0.285602	0.00689811
scaffold675	176523	176849	327	0.267198	0.00689938
scaffold760	53536	53620	85	0.269331	0.00689938
scaffold1581	27742	28578	837	0.275456	0.00690065
scaffold175	681670	681846	177	0.320524	0.00690065
scaffold563	455093	455519	427	0.311899	0.0069032
scaffold1123	1017	1375	359	0.140445	0.00692608
scaffold40172	28359	30769	2411	-0.183071	0.00700236
scaffold43500	60428	60507	80	-0.306364	0.00703923
scaffold808	40342	40900	559	-0.257079	0.00706847
scaffold593	528324	528415	92	-0.499618	0.00710152
scaffold36158	13987	14109	123	-0.177095	0.00710152
scaffold43038	51875	52910	1036	-0.487432	0.00711296
scaffold1673	57414	57879	466	-0.169631	0.00711296
scaffold88	212341	212941	601	-0.264068	0.00717907
scaffold54	785891	786082	192	0.326946	0.00718797
scaffold252	256388	256500	113	0.427497	0.00719433
scaffold853	323691	324323	633	-0.447409	0.00720704
scaffold227	12351	12695	345	-0.304081	0.00720831
scaffold1605	130213	130650	438	0.228086	0.00721721
scaffold751	115874	116024	151	0.390269	0.00724645
scaffold781	2747	3166	420	-0.150172	0.00725535
scaffold1219	1898	1970	73	0.63395	0.00730747
scaffold102	1360245	1360697	453	-0.204142	0.00732654
scaffold43538	66997	67197	201	-0.333272	0.00732781
scaffold39730	13927	14201	275	-0.375607	0.00732781
scaffold290	111261	111465	205	0.207107	0.0073596
scaffold1518	324027	327027	3001	0.292903	0.0073774
scaffold1843	84992	85154	163	0.253624	0.00738375
scaffold1703	632429	637037	4609	0.192116	0.00744986
scaffold39960	34557	34744	188	-0.341664	0.00745494
scaffold1532	650088	650752	665	-0.180994	0.00746257
C24888	1778	2202	425	-0.102665	0.00746384
scaffold1204	96541	96800	260	0.199698	0.00748927
scaffold453	264916	266613	1698	0.155709	0.00750198
C21144	85	131	47	0.437234	0.00750961
scaffold915	8507	8594	88	0.34955	0.00751597
scaffold1317	11555	11784	230	-0.56048	0.00751978
scaffold1870	286842	287016	175	0.463416	0.00752995
scaffold42754	156788	157039	252	0.256004	0.00753631
scaffold1017	490681	490996	316	0.373431	0.00753885
scaffold1896	119347	119382	36	0.479894	0.00757572
scaffold1792	160349	160924	576	-0.311631	0.0075897
scaffold541	31775	32392	618	0.180555	0.0076075
scaffold101	288215	288307	93	-0.387651	0.00761259
scaffold973	503579	503822	244	0.393655	0.00762911
scaffold22	435519	436260	742	-0.342886	0.00763039
scaffold1743	121956	122513	558	0.158235	0.00763293
scaffold42372	142088	142132	45	0.576194	0.0076342
scaffold1036	293040	293167	128	0.193696	0.00764183
scaffold43	294235	295051	817	0.277627	0.00769522
scaffold1816	228238	228882	645	-0.254308	0.00769904
scaffold1467	66127	66705	579	-0.379398	0.00771429
scaffold41540	18578	18663	86	-0.31669	0.00772955
scaffold1014	627781	628505	725	0.121342	0.00775879
scaffold1893	184953	185198	246	0.22154	0.00776514
scaffold422	251344	252762	1419	0.195207	0.00776769
scaffold1094	366992	368034	1043	-0.30525	0.00779438
scaffold754	285767	286141	375	0.201623	0.00779947
scaffold419	397801	398168	368	-0.429095	0.00780074
scaffold42246	101228	101679	452	0.320097	0.00780583
scaffold1514	116086	116406	321	0.140328	0.00782871
scaffold950	52510	53104	595	-0.174875	0.00783379
scaffold34652	793	1236	444	0.178129	0.00784142
scaffold609	255478	256563	1086	0.408066	0.00784142
scaffold257	137390	137490	101	-0.381547	0.00784142
scaffold42804	99145	99651	507	0.41148	0.00787575
scaffold535	557613	557720	108	-0.313564	0.00789355
scaffold31770	5696	6179	484	0.0813109	0.00790626
scaffold1309	20512	20703	192	-0.404915	0.0079355
scaffold1532	885627	886787	1161	0.303638	0.0079355
scaffold41762	128274	128457	184	0.194544	0.00794948
scaffold664	376168	376796	629	-0.144629	0.00797491
scaffold1583	292285	292704	420	0.292872	0.00799525
scaffold1521	321461	321671	211	-0.392258	0.00801686
scaffold43940	247802	247949	148	0.362383	0.00801813
scaffold1719	116388	116688	301	0.270447	0.00802195
scaffold156	433482	433702	221	-0.158331	0.00802322
C30124	5852	6341	490	0.178784	0.00802576
scaffold1053	291530	291651	122	0.559783	0.00805246
scaffold1816	313770	314144	375	0.310863	0.00805627
scaffold142	236402	236945	544	0.288266	0.00806263
scaffold1888	186094	186645	552	-0.178736	0.00806517
scaffold82	477168	477500	333	0.622636	0.0080728
scaffold184	389098	389479	382	-0.257697	0.0080728
scaffold113	376479	376816	338	0.128658	0.00807534
scaffold394	317118	317808	691	-0.442025	0.00807534
scaffold20	317099	317781	683	0.381494	0.00807534
scaffold105	123347	124372	1026	-0.361642	0.00813001
scaffold32258	9889	10117	229	-0.158263	0.00814145
scaffold39790	72931	73170	240	0.390979	0.00814272
scaffold1521	3054	3818	765	0.172535	0.00817196
scaffold1316	183376	183698	323	-0.497436	0.00817959
scaffold37748	47012	47236	225	-0.116448	0.00818849
scaffold36806	9289	9395	107	-0.560313	0.00819103
scaffold321	19280	19480	201	0.309772	0.00820374
scaffold36494	32464	32846	383	0.189259	0.00822917
C24580	507	640	134	-0.344559	0.0082368
scaffold337	1054004	1054076	73	0.26399	0.00823807
scaffold42046	43301	43945	645	0.113762	0.00825078
scaffold58	698263	699052	790	-0.433021	0.0082546
scaffold43134	112702	113144	443	-0.264453	0.0082546
scaffold694	143718	143861	144	0.408052	0.00827367
scaffold1562	42493	42586	94	-0.356828	0.00830164
scaffold1093	90437	91030	594	0.165132	0.00830672
scaffold1849	428182	428359	178	-0.30606	0.00834359
scaffold203	515579	516224	646	-0.39657	0.0083474
scaffold1788	470818	472226	1409	0.281109	0.00835503
scaffold150	428926	428999	74	-0.365336	0.00837283
scaffold298	304916	305520	605	-0.165757	0.0083741
scaffold1590	98830	99589	760	0.169155	0.00841478
scaffold329	254563	254774	212	0.281731	0.00842622
scaffold1860	323535	323766	232	0.356169	0.00843639
scaffold1024	1700825	1700988	164	0.194011	0.00843639
scaffold987	50692	51991	1300	0.24783	0.00844784
scaffold40	32683	32763	81	-0.628101	0.00848216
scaffold42516	124233	124546	314	0.286671	0.00850504
scaffold156	621318	622641	1324	-0.208945	0.00851013
scaffold1774	52170	52655	486	0.388722	0.00852539
scaffold41970	101692	101904	213	-0.252172	0.00853047
scaffold40454	45966	46211	246	-0.326943	0.00853428
scaffold267	494161	494245	85	-0.475746	0.00854446
scaffold1337	262423	262694	272	-0.15233	0.00854446
scaffold41372	52156	52625	470	-0.338553	0.00854954
scaffold1228	312333	312702	370	0.193838	0.00855717
scaffold44008	192315	192588	274	0.212996	0.00858387
scaffold43442	99385	99532	148	-0.338355	0.00860294
scaffold1083	330438	331415	978	0.391846	0.00861438
scaffold599	463902	464238	337	0.221543	0.00861946
scaffold501	478143	478333	191	-0.26033	0.00862582
scaffold163	101455	101674	220	-0.222014	0.00865887
scaffold658	259252	259405	154	-0.205672	0.00870083
scaffold1088	73001	73252	252	-0.0951283	0.00870083
scaffold1610	372883	373025	143	-0.311528	0.00872879
scaffold1032	632496	632686	191	-0.256335	0.00873134
scaffold402	188123	189109	987	0.32605	0.00874278
scaffold455	2769	2970	202	-0.156405	0.00881143
scaffold1747	24578	24644	67	-0.555695	0.00882414
scaffold43664	37329	37403	75	0.212247	0.0088305
scaffold1878	125085	125538	454	0.276076	0.00884575
scaffold1094	108659	109230	572	0.29574	0.00885338
scaffold492	461314	462146	833	0.337889	0.00886482
scaffold443	309071	309893	823	0.324378	0.00886737
scaffold1348	112155	112260	106	-0.346702	0.00887881
scaffold1267	1011351	1011498	148	-0.23175	0.00888389
scaffold1020	330670	331047	378	0.276456	0.00889534
scaffold1035	127185	127623	439	0.189127	0.00892203
scaffold42584	29413	33101	3689	0.158333	0.0089233
scaffold1200	173279	173593	315	-0.153929	0.00893602
scaffold1132	262233	262491	259	-0.287878	0.00895636
scaffold48	665552	666043	492	-0.253279	0.00897034
scaffold1722	15110	15370	261	-0.402142	0.00897416
scaffold395	161916	162161	246	-0.143708	0.00900721
scaffold1094	125978	129659	3682	0.189169	0.00901865
scaffold1366	32748	33199	452	-0.184424	0.00902501
scaffold541	8444	9160	717	-0.211028	0.00902628
scaffold1221	43176	43356	181	-0.248549	0.00903645
scaffold802	378288	378910	623	0.454809	0.00903772
scaffold1462	286966	287720	755	-0.312751	0.00904281
scaffold1846	70175	70384	210	-0.208133	0.00904408
scaffold41356	53174	53255	82	0.338462	0.00906315
scaffold43616	198770	199290	521	-0.145614	0.00906442
scaffold43	111953	112481	529	-0.328482	0.00906823
scaffold393	1193724	1193942	219	0.28378	0.0090695
scaffold1017	900407	900554	148	-0.359868	0.00908603
scaffold36104	24294	24393	100	0.337356	0.0090962
scaffold496	655622	656310	689	-0.52561	0.00910002
C25498	1185	1464	280	-0.28777	0.00910002
scaffold814	41633	42095	463	0.36629	0.00911654
scaffold383	506306	506509	204	0.293854	0.0091496
scaffold146	450885	451711	827	0.390259	0.00916867
scaffold115	641662	642283	622	0.34501	0.00916994
scaffold38974	3896	4142	247	-0.309627	0.00916994
scaffold1382	49595	49740	146	-0.158461	0.00919028
scaffold381	319717	320447	731	-0.156034	0.00922842
scaffold586	33674	33940	267	0.401531	0.00923477
scaffold683	142458	142779	322	-0.570687	0.00923859
scaffold1838	126747	126843	97	-0.300664	0.00926274
scaffold1123	126626	126765	140	-0.543237	0.00927291
scaffold1348	64867	65047	181	0.102159	0.00927927
scaffold361	126031	126434	404	0.163318	0.00928181
C34630	3839	4067	229	0.263326	0.00929453
scaffold64	116307	117001	695	0.136242	0.00930597
scaffold1711	196602	196727	126	-0.6141	0.00930978
scaffold617	180213	183289	3077	-0.274825	0.0093136
scaffold42762	137383	137640	258	0.306959	0.00932758
scaffold557	457610	457940	331	-0.209942	0.00933775
scaffold1900	211799	212287	489	-0.259561	0.00934156
scaffold402	355614	356200	587	0.214638	0.00934284
scaffold43340	99426	99722	297	0.174867	0.00934792
scaffold39050	60919	61160	242	-0.45484	0.00937716
scaffold610	574513	574799	287	-0.421882	0.00938479
scaffold1329	9461	10330	870	0.27248	0.00939496
scaffold41652	48716	49320	605	0.331839	0.00942547
scaffold424	34649	34810	162	0.39243	0.00943056
scaffold413	674201	674593	393	-0.307761	0.009442
scaffold1589	887071	887930	860	0.252179	0.00945598
scaffold513	295179	295319	141	0.347149	0.00947251
scaffold1883	116233	116816	584	0.244224	0.00947632
scaffold43278	121664	122145	482	0.331484	0.00948141
scaffold808	344352	345320	969	-0.291778	0.00950683
scaffold376	149283	149402	120	-0.279578	0.00950683
scaffold948	290864	290920	57	-0.305312	0.00950683
scaffold271	383667	384518	852	0.131035	0.00953607
scaffold1179	1354279	1355248	970	0.643162	0.00956786
scaffold525	57313	57463	151	-0.262575	0.00958438
scaffold41664	4556	5108	553	0.101072	0.00958438
scaffold1849	50890	51649	760	-0.381765	0.00959964
scaffold315	451185	451471	287	0.402943	0.00960345
scaffold1560	1083	1714	632	-0.274523	0.00965812
scaffold1214	335523	335619	97	-0.532551	0.00967083
scaffold1719	314951	315237	287	-0.144735	0.00967592
scaffold266	142321	142478	158	-0.202389	0.00967719
scaffold471	687020	687752	733	0.265417	0.009681
scaffold1132	815386	816784	1399	0.359286	0.00968482
scaffold145	966415	966739	325	-0.122426	0.00971151
scaffold992	158409	159009	601	-0.177414	0.00972423
scaffold43184	125795	127646	1852	-0.247838	0.00973058
scaffold54	775621	776057	437	0.12821	0.00974711
scaffold41834	126739	127490	752	-0.247329	0.0097522
C35844	649	1330	682	-0.177252	0.00976745
scaffold1643	195581	195753	173	-0.28718	0.00980559
scaffold334	667564	668340	777	-0.3791	0.00980686
scaffold499	192536	193544	1009	0.210049	0.00981322
scaffold365	443460	444321	862	0.449798	0.00982085
scaffold247	28180	28362	183	0.29901	0.0098272
scaffold636	24405	24931	527	0.347503	0.00983737
scaffold444	467682	467913	232	0.314957	0.00984373
scaffold1032	463941	464600	660	0.132116	0.00985899
scaffold440	141383	141668	286	0.145349	0.00990094
scaffold501	807832	808746	915	-0.436223	0.00992764
scaffold1516	7045	7191	147	-0.442372	0.00993908
scaffold39570	51527	52285	759	0.187392	0.00993908
scaffold1032	400129	400596	468	-0.33662	0.00995561
scaffold1609	15727	15776	50	0.371499	0.00996069
scaffold932	135768	136051	284	0.361212	0.00998866
scaffold38006	39564	39988	425	0.126496	0.00998993
scaffold1888	271004	271783	780	-0.420843	0.0100001
scaffold90	371199	371564	366	-0.240759	0.0100115
C31776	8443	9018	576	0.22759	0.0100586
scaffold1179	921726	922097	372	0.24398	0.0100611
scaffold934	378930	379162	233	-0.297635	0.0100777
scaffold20	236318	236498	181	-0.152691	0.0100802
scaffold149	734871	735276	406	-0.397968	0.0100929
scaffold888	309264	309402	139	0.281906	0.0101145
scaffold1670	328584	328747	164	0.18053	0.010126
scaffold39066	23717	23936	220	0.39212	0.0101323
scaffold42598	172626	173188	563	0.333465	0.0101336
scaffold43686	83525	84819	1295	-0.183645	0.0101768
scaffold1890	180993	181651	659	0.315571	0.0101768
scaffold279	279300	279424	125	0.184919	0.0101806
scaffold41660	94764	94839	76	-0.506547	0.0101946
scaffold43344	4920	5481	562	-0.26989	0.0101946
scaffold1253	42866	43034	169	0.128181	0.0102022
scaffold42656	53619	53703	85	-0.40873	0.0102188
scaffold608	74329	75504	1176	-0.276309	0.0102391
scaffold1586	80993	81408	416	0.161552	0.0102391
scaffold1350	20565	20852	288	-0.20308	0.0102493
scaffold241	876030	877074	1045	0.109448	0.0102544
scaffold227	353933	355716	1784	0.410011	0.0102938
scaffold612	192496	192575	80	0.441655	0.0102963
scaffold39526	4343	4613	271	0.471034	0.0102989
scaffold1050	54763	55321	559	-0.301937	0.0103141
scaffold472	158346	158498	153	-0.217661	0.0103141
scaffold36158	27739	27912	174	-0.14231	0.0103408
scaffold695	94706	95207	502	-0.172894	0.0103497
scaffold772	316665	316996	332	0.370395	0.0103726
scaffold603	235123	235920	798	0.14061	0.0104069
scaffold337	942969	943597	629	0.229585	0.0104069
scaffold1524	6766	6841	76	-0.600423	0.0104095
scaffold1705	2731	3742	1012	0.155269	0.010412
C33464	4980	5540	561	0.386559	0.0104133
scaffold121	551156	551241	86	0.401178	0.0104209
scaffold676	10845	10921	77	-0.250197	0.0104273
scaffold853	310614	311455	842	-0.267347	0.0104298
scaffold715	140700	141134	435	-0.266469	0.0104336
scaffold107	204325	204416	92	0.199613	0.0104501
scaffold38976	25396	25510	115	-0.218958	0.0104603
scaffold301	662813	662851	39	-0.363938	0.0104641
scaffold105	181666	182675	1010	0.139018	0.0104654
C16204	59	290	232	0.238454	0.0104692
scaffold44064	430595	430766	172	-0.249546	0.0104845
scaffold787	40800	41283	484	0.231065	0.0105023
scaffold393	482785	483513	729	0.271978	0.0105137
scaffold589	47832	48049	218	-0.264638	0.0105163
scaffold601	884635	884785	151	0.348958	0.0105277
scaffold364	508047	508960	914	0.427479	0.0105315
scaffold146	81250	81402	153	-0.364262	0.0105328
scaffold1532	1394563	1394618	56	-0.4705	0.0105633
scaffold747	220644	221042	399	-0.298923	0.01059
scaffold43084	868	1716	849	0.365177	0.0106014
scaffold42918	120706	121011	306	0.425915	0.0106052
scaffold30068	2229	2398	170	-0.183762	0.0106154
scaffold1103	46684	47004	321	0.198323	0.0106345
scaffold82	238764	238918	155	0.285812	0.0106548
scaffold1900	311028	313110	2083	0.347875	0.0106574
scaffold1262	187999	188360	362	0.268408	0.0106612
scaffold712	236447	237500	1054	0.236226	0.0106815
scaffold1488	66069	66194	126	-0.308143	0.0106866
C29432	52	156	105	0.136401	0.010693
scaffold42	386308	386485	178	0.405712	0.0106942
scaffold39470	24262	24393	132	-0.230146	0.0107082
scaffold1723	137783	138348	566	-0.221828	0.0107222
scaffold150	900114	900782	669	-0.321899	0.0107235
scaffold35276	4121	4754	634	-0.3552	0.0107298
scaffold43842	214841	215982	1142	-0.240855	0.0107387
scaffold43244	38803	39013	211	-0.264722	0.0107642
scaffold1036	517042	517171	130	0.391116	0.0107858
scaffold1572	178440	178883	444	0.185188	0.0107896
scaffold107	177191	177239	49	0.0998938	0.0107909
scaffold1862	561227	561653	427	-0.268136	0.0108048
scaffold156	903724	904080	357	-0.127357	0.0108226
scaffold42894	144311	144619	309	-0.401181	0.0108252
scaffold616	295827	295912	86	0.429676	0.0108303
scaffold678	488251	488896	646	0.206361	0.0108303
scaffold394	435710	435969	260	-0.270064	0.0108659
C26526	875	2475	1601	0.0989242	0.0108748
scaffold82	100708	101198	491	0.333769	0.0108913
scaffold754	352119	352314	196	-0.243675	0.0109002
scaffold41316	98503	98963	461	-0.231944	0.0109167
scaffold1009	548056	548188	133	0.526126	0.010918
scaffold175	543898	544309	412	-0.218046	0.010918
scaffold43686	135684	135780	97	0.293173	0.0109205
scaffold43084	111781	114342	2562	0.145184	0.0109307
scaffold556	391060	392174	1115	0.341365	0.010946
scaffold1237	318998	319069	72	-0.492784	0.0109688
scaffold1890	105168	105666	499	-0.300709	0.0109828
scaffold43552	68887	69482	596	-0.432483	0.0110082
scaffold510	50069	50526	458	0.222847	0.0110146
scaffold1382	183080	183649	570	0.183552	0.0110222
scaffold267	328182	329300	1119	0.321287	0.0110235
scaffold43598	282801	283293	493	0.255174	0.0110349
scaffold39990	23227	23534	308	0.42908	0.0110375
C22310	794	1679	886	0.157192	0.0110566
C24242	2457	2590	134	-0.324962	0.0110578
scaffold358	256323	256438	116	0.240221	0.0110769
scaffold203	197242	197442	201	0.320381	0.0110909
scaffold410	558275	558614	340	-0.247096	0.0110934
scaffold323	232378	233057	680	0.190749	0.011096
scaffold201	58416	58563	148	0.458365	0.0111138
scaffold1032	497487	498542	1056	0.183674	0.0111189
scaffold1583	393126	394466	1341	0.422043	0.0111494
scaffold614	293854	294367	514	0.154871	0.0111506
scaffold1066	31874	32016	143	-0.294746	0.0111824
scaffold1154	129940	130310	371	0.323371	0.0111913
scaffold365	564063	564279	217	0.422817	0.0111964
scaffold601	570896	571495	600	0.148899	0.011204
scaffold1751	159897	159975	79	-0.461023	0.0112269
scaffold1652	31222	31457	236	-0.351775	0.0112434
scaffold1299	20927	21029	103	0.124961	0.0112473
scaffold35902	3148	3684	537	0.369326	0.0112854
scaffold43	123018	123328	311	-0.388903	0.0112968
scaffold942	388667	388780	114	0.597484	0.0113032
scaffold581	327571	327702	132	0.308926	0.011307
scaffold1307	179126	179156	31	-0.266869	0.011307
scaffold760	536900	537822	923	0.183351	0.011321
scaffold449	245761	247410	1650	-0.338564	0.0113464
scaffold1851	62374	63071	698	0.277852	0.011349
scaffold1804	167281	168064	784	-0.333127	0.0113731
scaffold41628	37644	37842	199	0.23298	0.0113757
scaffold392	843372	843978	607	0.141234	0.0113782
scaffold924	49696	49797	102	-0.306199	0.011382
scaffold562	290905	291673	769	-0.240133	0.011382
scaffold1900	325131	325242	112	0.245149	0.0113884
scaffold625	242532	242617	86	0.440677	0.0114011
scaffold522	268115	271028	2914	0.1683	0.011424
scaffold681	268168	268362	195	0.305897	0.0114316
scaffold1597	218592	219294	703	0.217299	0.0114405
scaffold1690	30070	30510	441	0.490572	0.0114939
scaffold1423	614926	615197	272	0.395292	0.0115002
C31828	9148	9334	187	-0.231663	0.0115206
scaffold39998	7179	7443	265	0.203423	0.011532
scaffold853	475312	476322	1011	0.319355	0.0115371
scaffold40634	69698	70130	433	0.201432	0.0115409
scaffold1836	652813	653177	365	-0.368786	0.0115435
scaffold416	221699	222187	489	-0.28745	0.0115587
scaffold22	1129923	1130059	137	0.36626	0.0115651
scaffold461	49432	49963	532	0.294981	0.0115702
scaffold285	149778	149976	199	0.341656	0.0116007
scaffold43804	248480	249293	814	-0.311046	0.011607
scaffold38174	2049	2744	696	0.291306	0.011621
scaffold794	256443	257679	1237	-0.273437	0.0116388
scaffold1329	100338	100497	160	0.44396	0.0116706
scaffold4	639216	639692	477	-0.141205	0.011677
scaffold1816	96849	97151	303	-0.407607	0.011677
scaffold38108	44292	44424	133	-0.312212	0.011696
scaffold910	60517	60853	337	0.203962	0.0117748
scaffold315	78891	80898	2008	0.186257	0.0117837
scaffold622	341196	341632	437	-0.20328	0.0117901
scaffold34832	19037	20428	1392	-0.145487	0.0117952
scaffold43134	199247	199977	731	-0.333439	0.0118003
scaffold829	485284	485705	422	0.218395	0.0118282
scaffold41572	115139	115875	737	0.348412	0.0118308
scaffold40442	22415	23160	746	0.333768	0.0118321
scaffold44006	252067	252181	115	0.323705	0.011846
scaffold35138	13477	13978	502	0.11024	0.0118626
scaffold400	278586	279018	433	0.265424	0.0118638
scaffold1053	53170	53487	318	-0.108644	0.0118778
scaffold77	1288383	1289807	1425	-0.29684	0.0118867
scaffold203	467827	467956	130	0.259707	0.011888
scaffold950	108474	110778	2305	0.215685	0.011902
scaffold522	631855	632156	302	-0.227697	0.0119198
scaffold41730	125243	126744	1502	0.207242	0.0119541
scaffold1001	47391	47778	388	-0.309325	0.0119579
scaffold42974	102430	105219	2790	0.190753	0.0119617
scaffold1459	236973	237614	642	0.197806	0.0119668
scaffold43388	198158	198697	540	0.242555	0.0119833
scaffold485	215198	216798	1601	0.286456	0.0119872
scaffold664	384691	385491	801	-0.214593	0.0119872
C21454	658	1019	362	0.114321	0.0119884
scaffold41588	88911	89144	234	0.223237	0.0119922
scaffold47	25761	26411	651	0.482433	0.0120088
scaffold386	69826	69900	75	-0.18149	0.0120202
scaffold209	90245	93031	2787	0.182221	0.0120253
scaffold43702	238745	240494	1750	-0.130106	0.0120278
scaffold43530	84199	84458	260	-0.308438	0.0120507
scaffold583	805368	805779	412	0.343941	0.0120533
scaffold1247	84535	84787	253	-0.30791	0.0120545
scaffold22	377201	378367	1167	-0.280072	0.0120647
scaffold43844	346822	347105	284	-0.252419	0.0120774
scaffold493	43386	43536	151	0.660566	0.0120876
scaffold339	184322	184411	90	-0.33283	0.0120939
scaffold562	286243	286462	220	-0.530999	0.0120952
scaffold126	400671	400835	165	-0.182574	0.0120978
scaffold599	484270	484449	180	-0.171537	0.0121054
scaffold1104	532813	532921	109	-0.175245	0.0121206
scaffold664	317378	318577	1200	-0.106601	0.0121575
scaffold1583	959100	959906	807	0.289798	0.0121702
scaffold471	273691	274408	718	-0.275622	0.0122033
scaffold44008	368971	369447	477	0.284049	0.0122122
C29084	4742	4896	155	-0.457938	0.0122211
scaffold695	428323	429147	825	-0.377551	0.0122211
scaffold36674	30190	30653	464	-0.349363	0.0122249
scaffold313	760965	761043	79	-0.425186	0.0122363
scaffold1575	99295	99401	107	0.240073	0.0122376
scaffold35478	17620	19753	2134	0.188126	0.0122427
scaffold43562	141720	141775	56	-0.625277	0.0122465
scaffold1362	500800	501368	569	0.147945	0.0122643
scaffold1732	20889	21400	512	0.248217	0.012291
scaffold383	179057	179762	706	-0.181434	0.0123304
scaffold315	2601	2740	140	0.383684	0.0123406
scaffold980	271160	271451	292	0.227413	0.0123507
scaffold317	443202	443473	272	0.239111	0.0123647
scaffold1255	224691	225348	658	0.143666	0.0123698
scaffold589	36469	37358	890	-0.213456	0.0123787
scaffold194	175797	176071	275	0.142252	0.01238
scaffold42840	166363	166773	411	-0.13428	0.0124118
scaffold934	161659	161981	323	0.210882	0.0124118
scaffold43804	329072	329294	223	0.215375	0.0124169
scaffold513	282732	282839	108	0.383904	0.0124181
scaffold723	159493	159966	474	0.20256	0.0124385
scaffold343	455978	456251	274	-0.134405	0.0124474
scaffold412	529175	529330	156	-0.27421	0.0124588
scaffold1127	154085	154569	485	0.206199	0.0124639
scaffold1670	12789	13064	276	-0.179102	0.0125084
scaffold49	146649	146701	53	0.379089	0.01253
scaffold41210	111330	111414	85	-0.274385	0.01253
scaffold102	463836	464570	735	0.391795	0.0125325
scaffold930	34019	35078	1060	-0.295877	0.0125414
scaffold334	208053	208764	712	-0.360212	0.0125796
scaffold1219	713637	714095	459	0.306894	0.0125961
scaffold510	236130	236254	125	0.268347	0.0125974
scaffold343	452601	452839	239	-0.246054	0.012619
scaffold42262	44703	45062	360	0.15305	0.0126254
scaffold794	410945	411288	344	0.188755	0.0126266
scaffold578	320983	321798	816	-0.264416	0.0126622
scaffold40456	67263	67900	638	0.24162	0.0126711
scaffold94	20858	20961	104	0.202898	0.0126813
scaffold38688	8812	12066	3255	0.16438	0.0126876
scaffold563	149831	151034	1204	-0.209077	0.0126953
scaffold337	717188	717452	265	-0.212763	0.0127029
scaffold332	192941	193053	113	0.555941	0.0127321
scaffold1794	388012	389064	1053	-0.240465	0.0127334
scaffold192	453915	454871	957	-0.295321	0.0127372
scaffold816	155407	155797	391	-0.287693	0.0127398
scaffold269	515353	515508	156	-0.282998	0.0127665
scaffold43208	58022	59330	1309	0.30709	0.0127754
scaffold1100	183239	183352	114	0.293789	0.0127855
scaffold222	61245	61867	623	-0.154694	0.0128288
scaffold142	911560	911816	257	0.298671	0.0128669
scaffold1503	131820	132004	185	0.241676	0.0128745
scaffold169	557803	558020	218	0.524757	0.012886
scaffold630	213955	214247	293	0.43992	0.0129063
scaffold329	149553	150098	546	-0.130139	0.0129076
scaffold392	827547	827912	366	0.174912	0.0129152
scaffold888	170446	170593	148	0.402542	0.0129432
scaffold1766	128958	130172	1215	0.441358	0.012947
scaffold485	511919	513093	1175	0.276372	0.0129661
scaffold57	371297	371397	101	-0.448539	0.0129737
scaffold696	69627	69967	341	-0.464593	0.0129737
scaffold82	309740	310449	710	-0.151038	0.0129737
scaffold41948	12441	12600	160	-0.218516	0.0129915
scaffold43786	221191	221477	287	0.424506	0.0130004
scaffold612	160227	160759	533	-0.308514	0.0130245
scaffold1227	75939	76557	619	0.262013	0.013036
scaffold280	339901	340901	1001	0.173511	0.0130462
scaffold833	189642	189893	252	-0.285031	0.0130538
scaffold1186	159637	160327	691	-0.359315	0.0130538
scaffold38688	48840	49232	393	-0.31576	0.0130563
scaffold43664	200374	200877	504	-0.268829	0.0130589
C34176	962	1512	551	-0.0814181	0.0130703
scaffold41136	69477	70308	832	0.214155	0.0130779
scaffold39334	45265	45491	227	0.134342	0.013083
scaffold1009	679508	679827	320	-0.397123	0.0130881
scaffold43136	92762	92921	160	-0.347065	0.0131148
scaffold1859	156365	156801	437	-0.380374	0.0131237
scaffold1343	81450	81770	321	0.203505	0.0131466
scaffold1592	126567	127870	1304	0.219917	0.0131746
scaffold41852	103025	103354	330	0.306682	0.0131847
scaffold1174	650645	651244	600	-0.383248	0.0132254
scaffold1849	31487	32075	589	-0.278766	0.013233
scaffold1608	70984	71390	407	0.169888	0.013233
scaffold1476	234364	235032	669	-0.37324	0.0132432
scaffold1671	216483	216873	391	0.273114	0.0132432
scaffold1761	21128	21767	640	0.233441	0.0132572
scaffold804	271725	272500	776	-0.1442	0.0132597
scaffold636	14899	15169	271	-0.185335	0.0132864
scaffold386	210166	210651	486	0.266106	0.0133004
scaffold38498	38723	39132	410	0.137236	0.0133017
scaffold496	486603	486703	101	-0.350646	0.0133271
scaffold19	186446	186839	394	0.576659	0.0133284
scaffold40208	2281	2721	441	0.167255	0.013336
scaffold204	631998	632164	167	0.203692	0.0133373
scaffold1729	105824	106365	542	-0.226033	0.0133653
scaffold334	554398	554555	158	-0.345697	0.0133665
scaffold833	231794	232129	336	-0.145751	0.0133742
scaffold874	18175	18329	155	0.169332	0.0133767
scaffold1031	462238	462708	471	-0.247661	0.0134047
scaffold614	430174	430485	312	-0.211083	0.0134085
scaffold552	69940	70340	401	0.117853	0.0134631
C34136	6367	6796	430	-0.37851	0.0134631
scaffold39240	312	538	227	0.425273	0.0134631
C23756	1371	1778	408	-0.0730097	0.0135204
C34458	13379	14046	668	-0.167853	0.0135293
C22996	901	1473	573	0.099526	0.013561
scaffold38524	15076	15898	823	-0.212772	0.0135826
scaffold86	516412	516980	569	0.323555	0.0136068
scaffold591	1078771	1079528	758	0.202929	0.0136081
scaffold157	478053	478583	531	0.313482	0.0136157
scaffold128	650008	650167	160	0.116389	0.0136195
scaffold999	14009	14711	703	-0.514801	0.0136208
scaffold1770	32263	33048	786	0.310113	0.0136399
scaffold1053	163136	163364	229	0.366636	0.0136666
scaffold343	205241	205714	474	0.158191	0.0136691
scaffold443	91303	92525	1223	0.118426	0.0137072
scaffold42328	114417	114558	142	-0.389637	0.0137263
scaffold448	984675	984806	132	0.294638	0.0138039
scaffold1863	312982	314644	1663	0.24018	0.0138039
scaffold1896	76354	77122	769	-0.394334	0.0138153
C26742	171	343	173	-0.293917	0.0138166
scaffold42946	202839	203041	203	-0.372051	0.0138178
scaffold313	746678	747078	401	0.229727	0.0138318
scaffold632	507372	508249	878	-0.481734	0.0138382
scaffold1589	83182	83665	484	0.295998	0.0138496
scaffold378	394062	394163	102	-0.267915	0.0138649
scaffold221	69825	70821	997	0.585933	0.0138789
scaffold1016	433070	433723	654	0.267273	0.013903
scaffold149	218269	218453	185	-0.495956	0.013903
scaffold1703	457845	458099	255	0.195042	0.0139221
scaffold1704	231239	231719	481	-0.231982	0.0139539
scaffold1815	18079	18295	217	0.451135	0.0139539
scaffold1160	361104	361762	659	-0.274161	0.0139577
scaffold21	191	489	299	0.213818	0.0139577
C29966	3495	3784	290	0.289003	0.0139602
scaffold1537	9200	9786	587	0.188638	0.0139755
scaffold102	514626	515611	986	0.212381	0.0139768
scaffold461	149600	152151	2552	-0.217557	0.0139806
scaffold43130	149041	149123	83	0.18607	0.0140022
scaffold42246	5773	5903	131	-0.47772	0.0140047
scaffold948	494792	495426	635	-0.428951	0.0140212
scaffold40598	6610	7621	1012	-0.259532	0.0140314
scaffold1899	13443	13760	318	0.206037	0.014039
scaffold43280	11023	11103	81	0.231517	0.0140492
scaffold1785	573589	573956	368	-0.238765	0.0140518
scaffold895	167844	168078	235	-0.212641	0.0140543
scaffold1788	482496	482739	244	-0.246714	0.0140594
scaffold1603	99878	101299	1422	-0.240261	0.0140594
scaffold885	927060	927314	255	0.11512	0.0140594
scaffold42466	126804	127349	546	-0.187864	0.0140823
scaffold43364	192871	193220	350	0.292666	0.0140835
scaffold1882	83054	83358	305	0.296077	0.014095
scaffold43520	231706	232511	806	0.344616	0.0140975
scaffold40390	8333	8493	161	0.35073	0.0140975
scaffold163	348520	348937	418	0.249878	0.0140975
scaffold489	237767	238624	858	0.122178	0.0141001
scaffold672	638337	639405	1069	-0.2648	0.0141102
scaffold1001	128307	131677	3371	-0.179692	0.0141306
scaffold1726	83528	84321	794	-0.244061	0.0141331
scaffold34282	15434	15886	453	-0.266307	0.0141547
scaffold363	18992	19346	355	0.360074	0.0141624
scaffold43	625539	627008	1470	-0.26327	0.0141713
scaffold1036	149001	149132	132	0.214947	0.0141814
scaffold1301	17616	17792	177	-0.30042	0.0141967
scaffold612	68205	68266	62	0.261823	0.0141967
scaffold1016	310042	310766	725	0.19656	0.0142094
scaffold659	11463	11866	404	0.12422	0.0142183
scaffold482	100624	100762	139	-0.419546	0.0142297
scaffold1719	290899	291749	851	0.249939	0.0142348
scaffold60	76375	77252	878	-0.364287	0.0142539
scaffold40038	32946	33544	599	-0.261999	0.0142679
scaffold142	188316	189330	1015	-0.312859	0.0142717
scaffold678	780980	782569	1590	-0.215015	0.0142857
scaffold37662	9460	9815	356	-0.174613	0.014292
scaffold42030	119474	119686	213	-0.21785	0.0142971
scaffold833	82141	82252	112	0.261491	0.0142971
scaffold980	574134	574314	181	0.245518	0.0142971
scaffold532	204544	206259	1716	-0.179938	0.0143035
scaffold1533	142240	143722	1483	-0.132759	0.014306
scaffold206	99011	100786	1776	0.30355	0.0143251
scaffold1481	67427	67785	359	-0.425855	0.0143454
scaffold338	267009	267270	262	0.279765	0.0143581
scaffold885	550673	551294	622	-0.173462	0.0143658
scaffold733	664560	665059	500	-0.347555	0.0143709
scaffold22	1260575	1261190	616	0.19232	0.0143785
scaffold950	704753	704923	171	0.416389	0.0143874
C26614	776	1954	1179	0.129481	0.0144014
scaffold514	301627	302450	824	0.222397	0.0144026
scaffold432	668226	668746	521	0.261112	0.0144065
scaffold156	479822	480014	193	-0.211429	0.0144141
scaffold1854	78468	78897	430	0.115532	0.0144179
scaffold395	318234	318353	120	0.238044	0.0144306
scaffold42740	3758	3796	39	-0.347968	0.0144459
scaffold43920	56944	57108	165	-0.260338	0.0145132
scaffold1753	86799	87138	340	-0.192075	0.0145183
scaffold1144	363399	363468	70	-0.258111	0.0145285
scaffold42158	29019	29127	109	-0.367045	0.0145323
scaffold580	505235	506777	1543	-0.206926	0.0145336
scaffold40006	66631	67091	461	-0.152261	0.0145616
scaffold983	275641	275748	108	-0.230901	0.0145666
scaffold243	124053	124570	518	0.470081	0.0145666
scaffold1290	9409	10517	1109	-0.29266	0.0145679
scaffold77	76285	76900	616	0.405233	0.0145895
scaffold86	234068	234443	376	-0.217984	0.0145946
scaffold133	138542	139844	1303	-0.220432	0.0145997
C26148	2217	3310	1094	0.251282	0.0146213
scaffold1597	221007	221113	107	0.271226	0.0146442
scaffold36324	24180	24220	41	0.477903	0.0146582
scaffold591	902541	903264	724	0.355122	0.0146594
scaffold198	169721	170626	906	0.263217	0.0146607
scaffold829	291039	291449	411	-0.569739	0.014662
scaffold198	1485664	1485874	211	0.403239	0.0146747
scaffold90	234692	235327	636	0.293995	0.0146849
scaffold1324	469549	469623	75	-0.168207	0.01469
scaffold43406	251883	253580	1698	0.159454	0.0146989
scaffold242	147462	147526	65	0.107274	0.0147001
scaffold1605	236944	237034	91	0.457284	0.0147167
scaffold43664	233743	234004	262	0.214917	0.0147192
scaffold534	78999	79166	168	0.325327	0.0147192
scaffold622	499708	501345	1638	0.305961	0.0147192
C32028	7416	7878	463	-0.185238	0.0147408
scaffold1571	315456	315896	441	0.111791	0.0147484
scaffold1301	26542	27384	843	0.325047	0.0148285
scaffold42172	103875	103963	89	0.166617	0.0148298
scaffold43536	85228	86066	839	0.191062	0.0148374
scaffold1447	179635	180993	1359	0.533566	0.0148679
scaffold801	813841	814233	393	-0.168046	0.0148806
scaffold1751	209190	209404	215	0.258569	0.0149099
scaffold1554	421799	421971	173	-0.35751	0.0149112
scaffold42328	143643	144293	651	0.226383	0.0149124
scaffold1350	289926	290432	507	-0.497827	0.0149226
scaffold1799	35408	35912	505	-0.158088	0.0149239
scaffold1715	258688	260573	1886	-0.203425	0.0149353
scaffold29842	5391	5542	152	-0.3518	0.0149366
scaffold1179	467617	468040	424	-0.217602	0.0149493
scaffold48	487047	487985	939	0.348989	0.0149595
scaffold1213	467152	467474	323	0.201313	0.0149607
scaffold496	721794	721936	143	0.335224	0.0149735
scaffold1786	147277	148315	1039	0.215504	0.015018
scaffold241	686535	687202	668	0.272802	0.015065
scaffold1863	195193	195352	160	-0.131089	0.0150688
scaffold42904	134459	134570	112	0.338404	0.0150904
scaffold145	592485	593205	721	0.282685	0.0150904
scaffold1362	504928	506026	1099	-0.131349	0.0150942
scaffold35518	20822	21582	761	-0.177926	0.0150942
scaffold1859	110266	110762	497	0.266502	0.0150955
scaffold1419	95058	95483	426	-0.201395	0.0151095
scaffold1093	381183	381581	399	-0.251996	0.0151209
scaffold1017	923428	924000	573	0.477035	0.0151311
scaffold1116	78474	79949	1476	0.267687	0.0151324
scaffold617	54763	55127	365	0.272604	0.0151781
scaffold1740	57762	58089	328	-0.143163	0.0151858
scaffold1518	166607	166887	281	0.372521	0.0151858
scaffold487	352644	352823	180	-0.227145	0.0152175
scaffold1726	226209	226778	570	-0.241553	0.0152468
scaffold1056	31073	31426	354	-0.301168	0.0152506
scaffold987	202882	203334	453	-0.18499	0.0152531
scaffold43520	183902	185079	1178	-0.203438	0.0152697
scaffold425	706002	706346	345	-0.229692	0.0152875
scaffold368	487097	487896	800	0.273872	0.015304
scaffold1301	1322026	1322864	839	0.221504	0.0153078
scaffold1556	218602	218703	102	0.34912	0.0153091
scaffold788	51137	51241	105	0.156937	0.0153345
scaffold833	241829	241984	156	0.278326	0.0153345
scaffold142	1143610	1144137	528	-0.348651	0.0153396
scaffold1174	506282	507514	1233	0.233867	0.0153765
scaffold581	50942	51332	391	-0.187186	0.0154032
scaffold1901	251488	251630	143	0.300417	0.0154133
C27066	3258	3380	123	0.164027	0.0154273
scaffold481	1246766	1246919	154	-0.263958	0.0154286
scaffold496	524727	525597	871	0.575711	0.0154349
scaffold40120	19608	19725	118	-0.182976	0.015454
scaffold1759	250299	250458	160	0.230676	0.015482
scaffold750	294122	294238	117	-0.336262	0.0154934
scaffold1697	151748	152566	819	-0.199341	0.0154947
scaffold1219	50802	52106	1305	-0.194631	0.015515
scaffold1157	166593	166746	154	0.206807	0.0155214
C23102	293	664	372	0.150655	0.0155214
scaffold854	434087	434521	435	0.266978	0.0155532
scaffold1773	82606	82765	160	0.18457	0.0155646
scaffold678	544072	545072	1001	0.2647	0.0155672
scaffold39508	18235	19058	824	0.254008	0.01559
scaffold980	287252	287389	138	0.270546	0.0155977
scaffold890	256004	256167	164	-0.146556	0.0156155
scaffold1823	67346	67625	280	0.288213	0.0156371
scaffold165	128753	129409	657	0.283012	0.0156472
scaffold33248	9525	9635	111	0.323278	0.0156638
scaffold1054	94835	94925	91	0.224773	0.0156663
scaffold502	841385	843157	1773	0.137268	0.0156676
scaffold1149	13136	13446	311	0.315249	0.0156727
scaffold41530	18704	19395	692	0.25257	0.0156803
scaffold606	228530	228667	138	0.27607	0.0157045
scaffold164	618067	618426	360	0.115542	0.0157134
scaffold975	167745	168014	270	-0.311228	0.0157401
scaffold513	479157	480944	1788	0.138349	0.0157553
scaffold1597	115693	115928	236	0.191503	0.0157566
scaffold1217	119790	119882	93	0.407212	0.0157579
scaffold556	140055	140321	267	-0.0939781	0.0157642
scaffold63	399972	400459	488	-0.114315	0.015768
scaffold1556	123971	124659	689	0.091051	0.0157693
scaffold40456	257	838	582	0.152187	0.0157744
scaffold1560	179556	180502	947	-0.27442	0.0157896
scaffold964	147005	147144	140	0.179882	0.015796
scaffold54	655871	656160	290	-0.29014	0.0157998
scaffold149	393712	393962	251	0.168021	0.0158011
scaffold102	120529	120936	408	0.313742	0.0158163
scaffold79	344495	344974	480	0.332728	0.0158189
scaffold1525	249359	249457	99	0.134943	0.0158227
C23662	1626	1768	143	0.296358	0.0158418
scaffold833	265632	266021	390	0.169586	0.0158418
scaffold1258	456183	456483	301	-0.185106	0.0158456
scaffold1179	160229	162400	2172	0.248398	0.0158468
scaffold1892	185054	185288	235	-0.300863	0.0158468
scaffold194	154905	155305	401	0.170517	0.0158621
scaffold1249	341957	342112	156	-0.174969	0.0158888
scaffold1652	47004	47481	478	0.340199	0.0158939
scaffold1260	53273	53438	166	0.272287	0.0159358
scaffold1097	484346	484800	455	-0.13818	0.0159574
scaffold280	354513	359525	5013	0.179838	0.0159765
scaffold42090	77945	81578	3634	-0.215678	0.0159969
scaffold227	361746	362904	1159	0.222517	0.0160439
scaffold35444	734	1646	913	-0.255255	0.0160706
scaffold806	22821	23245	425	0.223816	0.0160858
scaffold323	190836	191478	643	0.263544	0.0161087
scaffold1101	541116	542329	1214	-0.198583	0.01611
scaffold242	92736	92948	213	-0.338543	0.0161748
scaffold619	871037	871401	365	0.259763	0.0161774
scaffold115	220981	221627	647	-0.149626	0.0161939
scaffold42086	83607	83698	92	-0.318727	0.0161965
scaffold189	352340	353021	682	0.105769	0.0162397
scaffold43940	319375	319450	76	0.351779	0.0162486
scaffold630	243492	243943	452	-0.170965	0.0162486
scaffold896	97950	99607	1658	0.221779	0.0162575
scaffold40994	174	1318	1145	-0.168589	0.0162613
scaffold1035	163356	163686	331	0.423944	0.0162676
scaffold564	206722	206929	208	0.129168	0.0162804
scaffold340	158386	159476	1091	-0.137358	0.0162854
scaffold1462	288118	288659	542	0.302805	0.0163045
C32906	8110	8703	594	0.198103	0.0163109
scaffold41380	32911	33680	770	0.327345	0.0163109
scaffold1154	569044	569375	332	0.326696	0.0163134
scaffold1759	48456	48641	186	0.227956	0.0163236
scaffold655	306369	306692	324	0.332841	0.0163439
scaffold38190	35432	35767	336	-0.239906	0.0163477
scaffold1402	496333	497419	1087	0.295488	0.0163592
scaffold1584	289960	290508	549	-0.298532	0.0163605
scaffold432	429090	430675	1586	0.194241	0.0163643
C32314	513	1320	808	0.133099	0.0163694
scaffold269	32078	32440	363	0.340135	0.0163706
scaffold374	252172	252463	292	0.170794	0.0163719
scaffold35138	12932	13188	257	-0.211586	0.0163859
scaffold368	267233	267967	735	0.223081	0.0164405
scaffold243	146332	146661	330	0.111729	0.0164418
scaffold1397	188445	188515	71	-0.260444	0.0164494
scaffold445	10644	11162	519	0.353213	0.0164507
scaffold149	632131	632538	408	-0.115031	0.0164558
scaffold43562	51946	52046	101	-0.378915	0.0164672
scaffold1901	256487	257377	891	0.205563	0.0164774
scaffold43522	113125	113598	474	-0.253173	0.01648
C29222	2351	3119	769	0.196904	0.01648
scaffold993	102448	103144	697	0.313033	0.0164812
scaffold1559	56765	57274	510	-0.291764	0.0164863
scaffold1400	2472	2919	448	0.268188	0.0165067
scaffold352	118641	119037	397	-0.239533	0.0165283
scaffold20	616334	616603	270	0.261877	0.0165473
scaffold1210	88882	89828	947	0.21355	0.0165613
scaffold1347	244046	244626	581	-0.117759	0.0165804
scaffold1288	161709	162475	767	0.402357	0.0165918
scaffold1845	151508	151971	464	0.174211	0.016616
scaffold1267	550091	550430	340	-0.189646	0.0166414
scaffold106	152845	153327	483	0.154246	0.0166503
scaffold579	75852	76241	390	-0.286821	0.0166719
scaffold595	110820	110997	178	0.336228	0.0166834
scaffold664	106652	106704	53	0.547026	0.0166859
scaffold100	253894	254072	179	-0.335883	0.0166923
scaffold42850	190746	191589	844	-0.238574	0.0166999
scaffold43844	319259	319351	93	-0.224199	0.0167024
scaffold1385	282278	282373	96	0.287756	0.0167164
scaffold400	266068	266368	301	0.152593	0.016724
scaffold673	111190	111681	492	0.275878	0.0167329
scaffold1816	106664	106793	130	-0.156586	0.0167736
scaffold248	107188	107224	37	-0.266356	0.0167851
scaffold40346	24782	25648	867	-0.317265	0.0167876
scaffold1840	1931	2038	108	-0.428412	0.0167889
scaffold485	353413	354139	727	0.254355	0.0168105
scaffold42144	99430	100299	870	-0.525581	0.0168245
scaffold48	561048	561909	862	0.347194	0.0168486
scaffold767	43571	43855	285	0.178751	0.016869
scaffold1154	860633	860870	238	0.308727	0.016869
scaffold591	758853	759383	531	0.26033	0.0168842
scaffold606	253236	253951	716	0.315817	0.0168906
C25752	2752	3269	518	0.198977	0.0168906
C34562	4914	5218	305	-0.2404	0.0168906
scaffold286	319922	320099	178	0.311324	0.0168931
scaffold40	131564	134327	2764	0.212671	0.0168944
scaffold257	272053	272364	312	-0.418931	0.016916
scaffold87	118146	118628	483	-0.264767	0.0169236
scaffold751	399271	399977	707	0.233188	0.0169313
scaffold41064	16947	17441	495	0.300844	0.0169338
scaffold43024	6302	6431	130	-0.290692	0.0169643
scaffold501	726821	726997	177	0.392626	0.0169681
scaffold42096	54625	55161	537	-0.315461	0.0169707
scaffold1375	44722	44807	86	-0.338699	0.0169707
scaffold544	693390	693877	488	-0.178656	0.016977
scaffold700	107139	107597	459	-0.213095	0.0169847
scaffold672	659399	659575	177	0.0955666	0.0170215
scaffold40952	55657	56816	1160	0.161514	0.0170279
scaffold43182	85896	86250	355	0.257505	0.0170279
scaffold1532	327797	328022	226	0.296141	0.0170495
scaffold37424	43242	43581	340	0.196191	0.0170508
scaffold544	199162	200060	899	0.396251	0.0170559
scaffold40154	82817	83470	654	0.211394	0.0170622
scaffold1721	60385	61357	973	0.206848	0.0170813
scaffold895	151313	151432	120	-0.344658	0.0170826
scaffold35406	18999	19247	249	-0.289107	0.0170864
scaffold40836	39967	41095	1129	0.265762	0.0170978
scaffold1018	119614	120682	1069	-0.349864	0.0170991
scaffold432	37305	37572	268	-0.405261	0.0171093
scaffold497	372	526	155	0.280578	0.0171296
scaffold1009	182661	183406	746	0.153656	0.0171347
scaffold990	12601	13508	908	-0.247837	0.0171359
scaffold53	220433	220645	213	-0.166086	0.017155
scaffold416	217102	218209	1108	-0.220583	0.017155
scaffold1862	335237	337178	1942	-0.171725	0.0171588
scaffold780	221963	223209	1247	0.236528	0.017169
scaffold1372	110073	110615	543	-0.279963	0.0171893
scaffold60	107037	107575	539	0.0957896	0.0171893
scaffold37558	37250	37518	269	-0.185997	0.017197
scaffold94	121313	121434	122	0.4533	0.0171982
scaffold1315	315980	316814	835	0.196385	0.0172071
scaffold1423	753815	753943	129	-0.125763	0.0172186
scaffold976	109622	110595	974	-0.434398	0.0172186
scaffold82	568168	568498	331	-0.346374	0.0172186
scaffold31478	3276	3870	595	0.11945	0.0172199
scaffold41390	50223	50377	155	-0.132721	0.0172224
scaffold43494	180083	180784	702	0.322729	0.0172491
scaffold32754	4277	4405	129	0.327365	0.017258
scaffold1179	13228	13451	224	-0.135891	0.0172758
scaffold41136	39150	40414	1265	0.305741	0.0172809
scaffold1720	89066	91067	2002	0.255502	0.0172961
scaffold241	400161	400566	406	0.34501	0.0172999
scaffold42946	73374	74479	1106	0.279152	0.0173203
scaffold347	471910	472315	406	0.191618	0.0173317
scaffold1490	214829	215544	716	0.252665	0.017333
scaffold489	588621	589640	1020	0.118428	0.0173648
scaffold602	524859	525475	617	-0.267852	0.0173864
scaffold767	405908	407907	2000	0.214378	0.0174029
scaffold42760	170501	171029	529	-0.241591	0.0174055
C21700	48	167	120	0.117225	0.0174182
scaffold218	125867	126420	554	0.194582	0.0174258
scaffold42090	106136	106422	287	0.188921	0.017436
scaffold1086	318677	318803	127	0.536852	0.0174398
scaffold36356	4476	4560	85	0.363836	0.0174538
scaffold552	67041	67912	872	-0.261673	0.0174538
scaffold43034	57107	57431	325	0.202413	0.0174589
scaffold41550	9639	11294	1656	0.110144	0.0174945
scaffold1359	122439	122595	157	-0.324149	0.0175237
scaffold1277	75640	75967	328	0.29665	0.0175529
scaffold226	1037076	1038237	1162	-0.280484	0.0175568
scaffold579	41806	42232	427	0.318804	0.0175644
scaffold145	901000	901099	100	-0.278802	0.0175784
scaffold1186	268598	268691	94	-0.39915	0.017614
scaffold41572	5968	6052	85	-0.454783	0.0176254
scaffold514	141068	141309	242	-0.29539	0.0176432
scaffold1032	684238	685081	844	0.145537	0.017647
scaffold392	573130	574214	1085	0.214343	0.0176712
C24824	1768	2049	282	0.0736941	0.0176737
scaffold41828	131448	132954	1507	0.214597	0.0176801
scaffold1035	51566	51674	109	-0.277029	0.0176839
scaffold43036	110379	111345	967	-0.257924	0.0176991
scaffold1123	140671	140837	167	0.176536	0.0177195
scaffold932	137742	139396	1655	-0.253779	0.0177309
scaffold1235	211241	211351	111	0.369966	0.0177309
scaffold419	344597	344715	119	0.281962	0.0177424
scaffold1737	427080	427304	225	0.33706	0.0177449
scaffold1459	108278	108684	407	-0.166999	0.0177589
scaffold1203	128619	129755	1137	0.320562	0.0177602
scaffold128	541937	544395	2459	0.17069	0.0177602
scaffold67	469379	469667	289	-0.165418	0.0177627
scaffold70	909786	910450	665	-0.341614	0.0177652
scaffold43280	58005	59501	1497	-0.219219	0.0177678
scaffold714	435116	436034	919	-0.22653	0.017811
scaffold313	492527	493867	1341	-0.243977	0.017811
scaffold1423	374871	374981	111	0.666495	0.0178288
scaffold413	727465	727789	325	0.237694	0.0178314
scaffold370	985871	986305	435	0.167814	0.0178326
scaffold210	89186	89830	645	-0.299014	0.0178339
scaffold86	869950	870202	253	0.239695	0.0178364
scaffold747	235147	235503	357	-0.201824	0.0178441
scaffold33832	12136	12231	96	-0.328601	0.0178479
scaffold1518	208196	208435	240	0.195962	0.0178492
scaffold399	138607	139125	519	0.17455	0.017886
scaffold477	281261	281927	667	-0.388251	0.0179051
scaffold977	207303	207573	271	0.239072	0.0179254
scaffold413	666503	667476	974	0.301734	0.0179305
scaffold1577	31658	31815	158	-0.19779	0.0179661
scaffold133	133679	133918	240	-0.216849	0.0179725
scaffold150	197080	197688	609	0.243308	0.0179737
scaffold337	757483	757864	382	-0.247109	0.0179788
scaffold1149	491675	491926	252	0.346582	0.0179801
scaffold43012	50859	51387	529	0.194056	0.0179801
scaffold471	1180788	1182274	1487	-0.239898	0.0180004
scaffold37554	18806	18895	90	0.214392	0.0180004
scaffold873	73863	74629	767	0.481711	0.0180081
scaffold1427	36833	37203	371	-0.250534	0.0180475
scaffold1267	710623	711018	396	0.365978	0.0180793
scaffold236	194336	195223	888	0.239591	0.0180818
scaffold53	868091	868661	571	0.173256	0.0181199
scaffold321	91584	91678	95	-0.202437	0.018125
scaffold1799	64883	65443	561	0.195851	0.0181441
scaffold20	469317	469715	399	-0.288294	0.0181581
scaffold1154	654429	656048	1620	0.223472	0.0181721
scaffold43	185439	185596	158	-0.353505	0.0181733
scaffold34314	1858	2345	488	0.315476	0.0182013
scaffold1004	600178	601082	905	0.257653	0.0182102
scaffold1301	1435767	1435973	207	0.210798	0.0182191
scaffold446	61135	61362	228	0.15451	0.0182267
scaffold1569	265287	266325	1039	0.345143	0.0182483
scaffold42892	37582	38994	1413	0.332124	0.0182623
scaffold31512	3880	3936	57	0.335673	0.0182636
scaffold40786	18087	18665	579	-0.194187	0.0183094
scaffold833	135224	135905	682	-0.251549	0.0183208
scaffold1024	949189	949454	266	0.191622	0.0183462
scaffold1872	29716	30098	383	-0.293113	0.0183526
scaffold1901	289086	290424	1339	0.304496	0.0183717
scaffold39582	5531	5634	104	0.292836	0.018378
scaffold905	11217	12027	811	0.141972	0.018406
scaffold1375	60998	61855	858	0.213884	0.0184149
scaffold1703	623969	625101	1133	-0.337567	0.0184162
scaffold1710	344249	344707	459	0.252874	0.0184174
scaffold336	114130	116138	2009	0.259718	0.0184289
scaffold586	321691	322485	795	0.29159	0.0184289
scaffold1750	304191	304608	418	-0.124923	0.0184429
scaffold812	8098	8237	140	-0.397279	0.0184848
scaffold1423	826901	827069	169	0.177799	0.0184886
scaffold105	49770	50287	518	-0.283848	0.0184912
scaffold617	153399	157093	3695	0.242713	0.0185039
scaffold1794	230809	231503	695	0.27151	0.0185115
scaffold39508	34117	34240	124	0.163644	0.018528
scaffold771	57673	57974	302	0.184135	0.0185471
scaffold509	180666	181837	1172	-0.229953	0.0185522
scaffold1663	55775	56573	799	0.165346	0.0185636
scaffold1899	55029	55843	815	-0.255164	0.01857
scaffold43708	79489	79576	88	0.369751	0.0186056
scaffold1532	1591488	1592087	600	-0.227959	0.0186094
scaffold660	248486	249380	895	0.100198	0.0186196
scaffold154	51127	51825	699	0.16011	0.0186259
scaffold1123	128403	129281	879	0.164273	0.0186386
scaffold595	111688	111958	271	-0.23696	0.0186641
scaffold1834	378255	378355	101	0.308944	0.018673
scaffold737	349858	350417	560	-0.24001	0.0186831
scaffold1050	222210	222631	422	-0.191555	0.0187022
scaffold44	31150	31782	633	0.489399	0.0187086
scaffold1107	41383	41646	264	0.254185	0.01872
scaffold36104	10597	12938	2342	-0.165586	0.0187314
scaffold248	355251	355368	118	0.393287	0.0187314
scaffold1195	126942	127272	331	0.1957	0.0187442
scaffold86	718011	718815	805	-0.329255	0.0187442
scaffold808	522373	522444	72	0.333168	0.0187759
scaffold31318	7085	8716	1632	0.130395	0.018781
scaffold1061	477610	478496	887	-0.254837	0.0187975
scaffold43954	340565	343707	3143	0.185296	0.0188128
scaffold1503	86136	87260	1125	-0.328804	0.0188242
scaffold707	166490	166599	110	-0.165559	0.0188306
scaffold852	63435	64756	1322	-0.168645	0.0188459
scaffold149	736832	737228	397	0.264986	0.0188598
C29362	5501	6134	634	0.223169	0.0188776
scaffold121	1036331	1037496	1166	0.310724	0.0188776
scaffold1235	110095	110914	820	0.18196	0.018884
scaffold43522	93551	93793	243	0.251309	0.0188878
scaffold602	86233	87294	1062	0.152391	0.0188916
scaffold4	23216	23601	386	-0.304459	0.0189056
scaffold392	722807	723412	606	0.133432	0.0189069
scaffold43818	323595	323899	305	0.278421	0.0189158
C30874	4383	4533	151	-0.173848	0.0189234
scaffold90	234261	234458	198	-0.283333	0.0189259
scaffold606	190629	190825	197	0.2325	0.0189336
scaffold173	121771	122090	320	-0.382012	0.018945
scaffold42128	8458	8962	505	-0.150224	0.0189806
scaffold152	138084	138846	763	-0.220255	0.0189806
scaffold973	160513	160910	398	0.143658	0.0190073
C23428	128	373	246	-0.212625	0.0190111
scaffold43692	68245	68880	636	-0.345096	0.0190124
scaffold1688	84645	85870	1226	0.140498	0.0190162
scaffold1527	134984	135174	191	-0.218362	0.019034
scaffold192	735630	736348	719	0.144469	0.0190798
scaffold1393	61136	61467	332	-0.385543	0.0190823
scaffold1469	341467	341567	101	-0.413686	0.0190836
scaffold541	607163	607650	488	0.41929	0.0190874
scaffold113	645382	646594	1213	0.172843	0.019095
scaffold698	173619	173752	134	-0.182872	0.0190976
scaffold895	165528	165968	441	-0.171705	0.0191166
scaffold1579	256556	256909	354	-0.277401	0.0191446
scaffold1660	19990	20911	922	0.177936	0.0191484
scaffold43818	297188	297904	717	0.292563	0.0191573
scaffold232	27848	28156	309	0.134931	0.0191802
scaffold1024	444236	444444	209	-0.226867	0.0192044
scaffold759	70473	70929	457	0.219182	0.0192209
scaffold361	570644	571026	383	0.533278	0.0192234
scaffold1605	542543	544049	1507	0.267518	0.019226
C23682	1193	1564	372	-0.133845	0.0192285
scaffold43726	133049	133163	115	-0.252662	0.0192374
scaffold1703	566828	566979	152	0.510674	0.0192374
scaffold222	51351	52080	730	0.147437	0.0192603
scaffold251	24424	25207	784	-0.0973475	0.0192781
C30498	4930	5640	711	0.222607	0.0192806
scaffold86	1658793	1660318	1526	0.205262	0.0192819
scaffold695	442948	443221	274	-0.302909	0.0192845
C22778	711	1133	423	-0.202641	0.0192908
scaffold211	732677	732798	122	-0.333624	0.0192997
scaffold544	309039	311424	2386	0.262379	0.0193073
scaffold388	426526	426902	377	0.325741	0.0193073
scaffold241	940076	940505	430	-0.146249	0.0193264
scaffold771	98752	99034	283	-0.409659	0.0193302
scaffold126	101177	101447	271	-0.178299	0.0193353
scaffold1345	349443	349654	212	-0.333289	0.0193734
scaffold42086	82645	83282	638	0.185983	0.0193773
scaffold43708	2911	3295	385	-0.136066	0.0193785
scaffold619	120141	120440	300	0.265792	0.0193925
scaffold1843	236828	236920	93	-0.39861	0.0194014
scaffold1532	79648	80066	419	-0.315827	0.0194103
scaffold413	31394	34365	2972	0.134056	0.019423
scaffold1546	37347	38931	1585	-0.290186	0.0194523
scaffold617	280197	280564	368	-0.296962	0.0194853
scaffold44006	423791	423850	60	-0.524039	0.0194866
scaffold364	388096	388799	704	0.191442	0.0194917
scaffold775	118454	118761	308	0.288739	0.0195057
scaffold1849	429536	430211	676	0.325972	0.0195387
scaffold1036	144108	144375	268	0.239512	0.0195451
scaffold42754	160841	161460	620	-0.350101	0.0195502
scaffold912	53754	53829	76	-0.663593	0.0195502
scaffold1315	110119	111017	899	0.333496	0.0195692
scaffold406	184487	185370	884	0.116653	0.0196048
scaffold1309	30145	31385	1241	-0.383622	0.0196061
scaffold1860	222554	222776	223	-0.229031	0.0196074
scaffold43660	263891	264111	221	-0.25791	0.0196125
scaffold858	61200	61762	563	-0.315855	0.0196188
scaffold591	886620	886721	102	-0.604333	0.0196188
scaffold1589	408625	408802	178	0.291646	0.0196303
scaffold1571	53485	54110	626	0.294394	0.0197027
scaffold41470	2648	3213	566	-0.185017	0.0197053
scaffold32346	5731	6053	323	0.21515	0.019718
scaffold1501	70123	72429	2307	-0.218576	0.019718
scaffold43526	261893	263239	1347	0.339165	0.0197218
C28258	2649	3697	1049	0.131539	0.0197409
C27444	692	1647	956	0.14202	0.0197714
scaffold756	14638	14808	171	-0.567264	0.0197841
scaffold41834	49436	49929	494	-0.188464	0.0197854
scaffold38714	4643	4712	70	-0.170188	0.0197866
scaffold4	383867	384116	250	-0.298804	0.0197879
scaffold893	35793	36848	1056	0.215779	0.0198019
scaffold709	437995	439226	1232	-0.339591	0.0198171
scaffold413	505932	506698	767	0.29209	0.01984
scaffold1824	30987	31255	269	0.208455	0.01984
scaffold1131	47416	51220	3805	0.410171	0.0198693
scaffold43932	281779	282407	629	0.214956	0.0198731
scaffold948	252875	252978	104	-0.427583	0.0198756
scaffold880	40159	41366	1208	-0.361898	0.0198807
scaffold1703	381611	384411	2801	0.257786	0.019901
scaffold1223	1047	1260	214	-0.321338	0.0199061
scaffold854	300869	301318	450	0.223092	0.0199163
scaffold37938	43017	43351	335	0.292381	0.0199366
scaffold577	167952	168950	999	0.166717	0.0199697
scaffold1323	77124	77208	85	0.213404	0.0199697
scaffold1213	1068942	1069103	162	-0.281953	0.0199786
scaffold1735	69485	70917	1433	-0.206776	0.0199849
scaffold120	24937	25889	953	0.230305	0.01999
scaffold801	489530	489980	451	0.101564	0.0200027
scaffold3	90331	90455	125	0.466534	0.0200116
scaffold82	517591	518298	708	-0.117497	0.0200307
scaffold1179	1245274	1246791	1518	0.266417	0.020046
scaffold79	52050	52230	181	-0.501585	0.0200523
scaffold1848	88099	89385	1287	0.227247	0.0200523
scaffold42558	32101	35794	3694	-0.203296	0.0200536
scaffold992	174210	175435	1226	-0.280939	0.0200549
scaffold388	243415	243664	250	0.337798	0.0200612
scaffold782	45490	45679	190	-0.180684	0.0200612
scaffold1497	92845	93406	562	0.200326	0.0200714
scaffold41648	22708	24300	1593	0.121411	0.0200739
scaffold38298	2006	2084	79	0.221781	0.0200879
scaffold36816	24396	24651	256	0.209492	0.0200879
scaffold681	370024	370919	896	-0.228578	0.0201083
scaffold395	334653	334848	196	0.186912	0.020121
scaffold481	347107	347936	830	0.127314	0.0201261
scaffold895	71157	71441	285	0.303872	0.0201375
scaffold1252	321168	322099	932	0.282127	0.0201388
scaffold660	315112	315402	291	0.383073	0.0201388
scaffold109	350591	351012	422	-0.287277	0.0201388
scaffold1307	755998	758364	2367	0.153423	0.0201489
scaffold1352	194656	195030	375	-0.325059	0.0201489
scaffold1832	318732	318957	226	-0.187921	0.0201553
scaffold42246	819	1218	400	0.210355	0.0201578
scaffold352	111543	113399	1857	0.119713	0.0201604
scaffold304	152238	152440	203	-0.205802	0.0201642
scaffold179	31456	31609	154	0.279091	0.0201655
scaffold36432	3481	3601	121	-0.232936	0.0201833
scaffold1771	93484	93895	412	0.119279	0.0202163
scaffold1532	1583303	1583832	530	-0.162015	0.0202163
scaffold1662	114185	114684	500	0.293366	0.0202265
scaffold1360	238363	239671	1309	0.287896	0.0202468
scaffold42128	146979	147153	175	0.214359	0.0202519
scaffold42892	181276	181851	576	0.282338	0.0202557
scaffold747	38995	39756	762	-0.302759	0.0202634
scaffold1757	55396	55552	157	0.223661	0.0202697
scaffold612	131539	131745	207	-0.216853	0.0202697
scaffold1900	429935	430345	411	0.148823	0.0202748
scaffold1009	160887	161613	727	-0.206326	0.0202913
scaffold453	315938	316088	151	0.128726	0.0203053
scaffold1144	27773	27819	47	-0.436463	0.0203346
scaffold226	575775	575934	160	0.197273	0.0203676
scaffold517	94034	94080	47	-0.488458	0.0203981
scaffold34	107890	108360	471	-0.12033	0.0204248
scaffold1599	397636	397759	124	-0.510213	0.0204464
scaffold42252	41222	44136	2915	-0.198796	0.0204579
scaffold5	116107	116393	287	-0.223246	0.0204693
scaffold1698	77990	78074	85	0.513655	0.0204693
scaffold41974	6497	6660	164	0.368178	0.0204719
scaffold22	452810	453648	839	-0.235105	0.0204744
scaffold1267	488431	488697	267	-0.311841	0.0204808
scaffold126	551120	551351	232	0.280308	0.020482
scaffold863	1009	1476	468	-0.181384	0.0204922
scaffold715	48484	48701	218	-0.175831	0.020496
scaffold1221	352352	352631	280	0.381804	0.0205189
scaffold42754	118935	119382	448	0.226831	0.0205303
scaffold38116	38248	38494	247	-0.162254	0.0205469
scaffold44006	234143	234850	708	0.20124	0.020557
scaffold1104	338400	338999	600	-0.281184	0.0205672
scaffold1108	117984	118207	224	0.330297	0.0206003
scaffold1771	24830	24860	31	0.427467	0.0206015
scaffold43818	285044	285666	623	0.29072	0.0206066
scaffold890	104066	105272	1207	0.337621	0.0206079
scaffold474	184223	184396	174	-0.14803	0.0206079
scaffold1703	561018	561268	251	0.319973	0.0206295
scaffold1866	196128	196247	120	0.174659	0.0206498
scaffold313	133196	133577	382	0.239068	0.0206549
scaffold142	580449	582363	1915	-0.228863	0.020674
scaffold34	365251	366636	1386	-0.196755	0.0207477
scaffold501	645433	646062	630	-0.320534	0.0207668
scaffold884	41653	41959	307	0.215363	0.020777
scaffold1900	178064	178353	290	0.402429	0.020777
scaffold42570	54297	54743	447	0.323194	0.020777
scaffold289	6608	6633	26	-0.271311	0.0207782
scaffold599	258816	259825	1010	0.375269	0.0207782
scaffold520	114886	115098	213	-0.214384	0.0207833
scaffold354	169839	170275	437	0.163251	0.0207846
scaffold1188	880843	881244	402	0.146337	0.0207999
scaffold36624	1779	2157	379	-0.179992	0.0208075
scaffold1827	330253	331312	1060	0.253687	0.0208088
scaffold1863	81355	81520	166	-0.434821	0.02081
scaffold206	165359	168352	2994	-0.174352	0.0208189
scaffold948	410047	410130	84	-0.40644	0.0208266
scaffold43680	183946	184025	80	0.442578	0.020838
scaffold765	91880	92676	797	0.343529	0.0208418
scaffold42090	77001	77613	613	0.294998	0.0208596
scaffold32726	6737	6949	213	0.100456	0.020866
scaffold348	703420	704463	1044	0.172679	0.0208698
scaffold43576	245791	246449	659	-0.0898537	0.0208774
scaffold338	232159	232253	95	0.674125	0.0208965
scaffold1179	1328337	1328657	321	-0.124383	0.0209194
scaffold1773	198916	199274	359	0.120407	0.0209397
scaffold222	65158	65226	69	0.355359	0.0209524
scaffold1016	95396	95722	327	0.334756	0.0209664
scaffold562	55460	55557	98	0.233461	0.0209677
scaffold1808	41666	41896	231	-0.181645	0.0209677
scaffold140	278361	279129	769	-0.362308	0.0209677
scaffold733	583168	583277	110	0.253578	0.0209956
scaffold12	37372	37439	68	-0.331496	0.0210223
scaffold939	166776	166958	183	0.387511	0.0210236
scaffold1323	41841	42228	388	-0.197729	0.0210249
scaffold544	248989	249869	881	-0.275827	0.0210261
scaffold443	132791	133263	473	0.388873	0.02103
scaffold1634	115850	116069	220	-0.370034	0.0210401
scaffold43184	41545	43030	1486	0.326467	0.021077
scaffold1866	254658	254907	250	-0.165143	0.0210783
scaffold1662	52657	53440	784	-0.175653	0.0210795
scaffold41786	101631	101705	75	0.189298	0.0211126
scaffold1632	8834	8901	68	0.50084	0.0211304
scaffold1729	73113	73228	116	0.573009	0.0211304
scaffold1391	486516	486631	116	-0.304502	0.0212156
scaffold43664	164342	165392	1051	0.368306	0.0212207
scaffold1164	149144	149921	778	0.188984	0.0212448
scaffold733	662476	664375	1900	0.248568	0.0212677
scaffold102	1515676	1516478	803	-0.274522	0.021288
scaffold192	331592	332046	455	-0.252325	0.0212944
scaffold552	164984	165169	186	0.232109	0.0212957
scaffold794	87093	87972	880	-0.209475	0.0213135
scaffold213	114741	115441	701	-0.126445	0.0213135
scaffold222	97394	97516	123	0.218387	0.0213274
scaffold70	901996	902971	976	-0.299244	0.0213287
scaffold43686	27728	27894	167	-0.401852	0.0213287
scaffold847	378937	379174	238	0.310014	0.0213325
scaffold39858	22668	22824	157	-0.26799	0.0213325
scaffold1763	42393	43745	1353	0.222812	0.0213325
scaffold41700	60741	60939	199	0.268907	0.021358
scaffold43964	45697	45859	163	-0.323974	0.0213732
scaffold286	419107	419216	110	0.310221	0.0213783
scaffold126	156753	157184	432	-0.120992	0.0213808
scaffold42540	69045	70872	1828	0.256567	0.0213808
scaffold765	112380	113414	1035	-0.283393	0.0214063
scaffold1535	136900	137542	643	0.161127	0.0214063
scaffold354	674736	675018	283	0.180665	0.0214228
scaffold204	883060	883828	769	0.161107	0.0214304
scaffold191	661194	661283	90	0.476753	0.0214355
scaffold1217	214999	215271	273	-0.124679	0.0214381
scaffold1014	514562	515583	1022	-0.146925	0.0214508
scaffold1409	185049	185604	556	0.172772	0.0214749
scaffold676	599151	599503	353	-0.113452	0.0214914
scaffold1780	221965	222503	539	0.293103	0.0214953
scaffold394	600231	600725	495	0.284752	0.021508
scaffold453	313675	314546	872	-0.124607	0.0215232
scaffold772	58299	58871	573	0.201103	0.0215283
scaffold1330	135474	135787	314	-0.166017	0.0215919
scaffold1737	45613	45768	156	-0.139745	0.0215932
scaffold1641	50541	51058	518	0.145361	0.0216097
scaffold376	182250	182769	520	0.295452	0.0216313
scaffold1066	329968	330191	224	0.314076	0.0216529
scaffold237	381139	381195	57	-0.389618	0.0216643
scaffold619	975327	976896	1570	0.330122	0.0216961
scaffold459	283563	284113	551	0.112291	0.0217648
scaffold209	1516	1636	121	0.185311	0.0217749
scaffold1021	478970	479120	151	0.210323	0.0217877
scaffold337	659954	660152	199	0.268537	0.0218118
scaffold102	1009810	1010953	1144	0.371284	0.0218182
scaffold472	74737	74875	139	0.167893	0.0218296
scaffold1541	371769	372217	449	-0.232105	0.0218296
scaffold1586	122603	122910	308	0.12509	0.0218309
scaffold43130	70834	74002	3169	-0.23335	0.0218385
scaffold1009	1533649	1534036	388	-0.209429	0.0218398
scaffold1608	74519	75293	775	-0.22362	0.0218474
scaffold36736	32988	33446	459	0.117913	0.0218589
scaffold43500	2890	3471	582	0.226009	0.0218805
scaffold41730	53539	53719	181	-0.0777571	0.021944
scaffold1818	26016	27172	1157	-0.310642	0.0219669
scaffold41700	19406	19757	352	0.42061	0.0219796
scaffold39592	45925	46713	789	-0.135439	0.0219822
scaffold43562	148526	149105	580	0.160559	0.0219885
scaffold175	421031	421324	294	-0.10227	0.0220229
scaffold42448	25647	25755	109	0.454319	0.0220279
scaffold39524	59520	60041	522	0.260596	0.0220966
scaffold43836	84707	85881	1175	-0.216908	0.0220979
scaffold1867	105243	105935	693	-0.176253	0.0221029
scaffold1009	701780	703007	1228	-0.224089	0.0221144
scaffold37042	38632	39088	457	-0.162634	0.0221296
scaffold39600	69408	69985	578	0.0916611	0.0221487
scaffold743	27785	28161	377	-0.347505	0.0221525
scaffold42268	98527	99075	549	0.226577	0.0221716
scaffold58	511721	511797	77	0.287017	0.0221932
scaffold847	224442	224553	112	-0.385649	0.0222453
C22390	1140	1327	188	0.312481	0.0222555
scaffold733	625210	625340	131	-0.407792	0.0222771
scaffold43084	75026	76750	1725	-0.206032	0.0222809
scaffold43084	38474	38616	143	0.278692	0.0223025
scaffold38898	18245	18857	613	0.0935434	0.0223229
scaffold602	168004	169524	1521	-0.222071	0.0223318
scaffold867	632540	632716	177	-0.366961	0.0223369
scaffold1846	60371	62274	1904	0.159838	0.0223394
scaffold34780	2683	2909	227	0.169955	0.022342
scaffold44	127526	127941	416	-0.287278	0.022361
scaffold31098	2380	3370	991	-0.26371	0.0223699
scaffold1845	271774	272235	462	0.288373	0.0224004
C34176	16871	17218	348	0.287767	0.0224131
scaffold42252	142309	143794	1486	0.205743	0.0224144
scaffold1785	255053	255486	434	0.314668	0.0224271
scaffold1288	187251	188419	1169	-0.198578	0.0224297
scaffold35366	19156	19631	476	0.263386	0.0224322
scaffold1794	346598	347530	933	0.531815	0.0224335
scaffold35240	6364	6807	444	0.19609	0.022436
scaffold847	125850	126187	338	-0.403651	0.0224704
scaffold41212	8211	8753	543	-0.105855	0.0224704
scaffold1843	260881	261391	511	0.19853	0.022478
scaffold42214	102553	102648	96	0.389877	0.0224805
scaffold1348	50304	50835	532	0.171159	0.0224971
scaffold1014	441989	443748	1760	-0.210596	0.0224996
scaffold1650	114916	115682	767	-0.305862	0.0224996
scaffold1423	286122	286210	89	0.465111	0.0225199
scaffold44	58493	58931	439	0.253527	0.0225454
scaffold386	113583	114165	583	-0.291938	0.0225555
scaffold40786	70902	71015	114	0.419037	0.0225797
scaffold948	262206	262875	670	0.23435	0.0226
scaffold388	312979	313537	559	0.139793	0.0226127
scaffold43574	217143	217204	62	-0.278642	0.0226127
scaffold496	461561	461831	271	-0.206862	0.0226191
scaffold546	112429	114696	2268	-0.139668	0.0226191
scaffold41684	1139	1425	287	-0.32796	0.0226204
scaffold40598	17350	17447	98	0.262304	0.0226229
scaffold145	111362	111526	165	-0.284972	0.0226255
scaffold34	297795	298355	561	0.160641	0.0226369
scaffold33992	3239	3734	496	0.315606	0.0226407
scaffold719	231000	231313	314	0.330837	0.0226661
scaffold1521	234097	234336	240	-0.287626	0.0226661
scaffold32494	8776	9555	780	0.370271	0.0226661
scaffold563	271868	272132	265	0.158522	0.022675
scaffold1138	274149	274525	377	-0.168804	0.0226801
scaffold1589	70457	70870	414	-0.330322	0.0226928
scaffold43426	93829	94141	313	0.195928	0.022703
scaffold1360	359924	360184	261	0.153642	0.0227183
scaffold43538	26189	26983	795	0.170889	0.0227259
scaffold42584	18808	21733	2926	0.134077	0.0227373
scaffold493	124133	124575	443	-0.283161	0.0227589
scaffold37422	13337	13595	259	0.207814	0.0227818
scaffold412	239694	239797	104	0.27802	0.0227958
scaffold1804	288102	288234	133	-0.126908	0.0227971
scaffold601	529777	530355	579	-0.113268	0.0228034
scaffold41568	1820	2585	766	-0.163883	0.0228111
scaffold31792	8517	8729	213	-0.157434	0.02282
scaffold1607	14180	15203	1024	0.189617	0.0228314
scaffold489	269027	270140	1114	0.224072	0.0228556
scaffold1891	124099	124273	175	0.316242	0.0228734
scaffold1670	308760	308894	135	-0.45489	0.0228797
scaffold485	306920	307150	231	0.148497	0.0228924
scaffold588	186834	187076	243	0.216318	0.0228937
scaffold241	341891	342168	278	-0.134792	0.0229064
scaffold38030	43550	44734	1185	0.343752	0.0229382
scaffold1518	342541	343306	766	0.182372	0.0229433
scaffold43170	215462	215953	492	0.168503	0.0229496
scaffold1832	250228	250641	414	0.113236	0.0229522
scaffold44006	129206	129404	199	0.398027	0.0229954
scaffold695	613522	613597	76	-0.464163	0.0229992
scaffold1512	156951	157130	180	0.508234	0.0230107
scaffold1874	73254	73532	279	-0.392139	0.0230208
scaffold767	281630	282675	1046	-0.392726	0.0230297
scaffold145	819053	819278	226	0.234003	0.0230501
scaffold410	15405	16174	770	0.262596	0.0230539
scaffold1036	240214	241070	857	0.293369	0.0230564
scaffold3	1291875	1292545	671	-0.21763	0.023059
scaffold1561	73789	74089	301	-0.185171	0.0230831
scaffold593	38479	39068	590	0.171062	0.0230908
scaffold121	344690	344817	128	0.529849	0.0231098
scaffold33498	3385	3870	486	0.178431	0.0231162
scaffold1399	40463	40921	459	0.158249	0.02312
scaffold1083	383399	383814	416	-0.271333	0.0231289
scaffold39156	34619	35440	822	-0.258653	0.0231365
scaffold1857	460889	463380	2492	0.320241	0.0231505
scaffold43708	35284	35622	339	0.331791	0.0231556
scaffold1898	66746	67155	410	0.149617	0.0231797
scaffold43868	343757	346983	3227	-0.157902	0.0231848
scaffold376	581226	581605	380	-0.0816947	0.0232052
scaffold35912	19271	19814	544	-0.283883	0.0232344
scaffold578	95720	96712	993	-0.342521	0.0232446
scaffold868	137232	137540	309	0.148897	0.0232522
scaffold42836	54836	55052	217	0.131037	0.0232662
scaffold547	64540	64888	349	0.413873	0.0232776
scaffold43116	141149	141211	63	-0.549969	0.0232776
scaffold1213	229582	230241	660	0.0867199	0.0233056
scaffold664	647481	648966	1486	-0.15419	0.0233069
scaffold521	45073	45194	122	0.322328	0.0233145
scaffold1475	94252	94410	159	0.20683	0.0233196
scaffold737	223700	223768	69	-0.445295	0.0233247
scaffold122	94186	95299	1114	0.196059	0.0233336
[truncated: 2,326 more rows]

## Sheet: F1_Day120_DMRs
scaffold number	End	Start	Size	beta value	pval
scaffold41530	118004	118919	916	-1.35317	1.3705e-06
scaffold1249	114961	115085	125	-0.901561	2.74099e-06
scaffold719	34259	34520	262	-0.608399	6.85248e-06
scaffold42508	29534	29606	73	0.518842	1.78164e-05
scaffold416	185083	186231	1149	0.953645	2.46689e-05
scaffold1726	229355	229952	598	-0.622644	2.74099e-05
scaffold1188	498731	501282	2552	-0.470416	3.15214e-05
scaffold41530	111521	114815	3295	-0.676597	3.42624e-05
scaffold41766	41549	41685	137	0.851431	3.42624e-05
scaffold86	1415819	1418107	2289	-0.36278	4.65969e-05
scaffold402	105675	105928	254	-0.532385	7.26363e-05
scaffold276	24605	28097	3493	-0.574061	7.40068e-05
scaffold4	617530	618246	717	0.120346	7.94888e-05
scaffold681	263987	266557	2571	-0.299966	8.08592e-05
scaffold40598	5012	17447	12436	-0.23415	8.08592e-05
scaffold796	50998	53911	2914	-0.320949	8.90822e-05
scaffold331	26622	27934	1313	-0.193645	0.000102787
scaffold991	309	5775	5467	0.364672	0.000108269
scaffold42528	344	1874	1531	-0.30213	0.000130197
scaffold513	387581	388398	818	-0.402042	0.000158978
scaffold1862	712025	713021	997	-0.456519	0.000179535
scaffold271	357318	359051	1734	-0.609138	0.000186387
scaffold168	1073070	1073538	469	-0.431902	0.000187758
scaffold123	141296	141825	530	0.510842	0.000189128
scaffold1221	217712	220440	2729	-0.39588	0.000190499
scaffold40832	11370	14894	3525	-0.457116	0.000195981
C25970	1504	2954	1451	-0.416461	0.000197351
scaffold1772	122516	123836	1321	-0.468956	0.000200092
scaffold145	316831	317079	249	-0.333438	0.000201463
scaffold42262	106182	108752	2571	-0.219968	0.000215168
scaffold1200	44091	44490	400	-0.347564	0.000215168
scaffold1249	131554	132594	1041	-0.593499	0.000219279
scaffold858	32962	33854	893	-0.451004	0.000223391
scaffold37540	42422	42628	207	-0.447769	0.000230243
scaffold1583	678622	678861	240	-0.290041	0.000239837
scaffold1004	234738	235211	474	-0.406349	0.000242578
scaffold43598	269231	270441	1211	0.896208	0.000279581
C31070	4281	6168	1888	-0.336854	0.000279581
scaffold1119	150438	150574	137	0.673018	0.000289175
scaffold950	156674	157637	964	-0.326815	0.000298768
scaffold1619	127212	128149	938	-0.354908	0.000319325
scaffold535	146871	150941	4071	0.439965	0.000327548
scaffold43122	161664	164711	3048	0.253957	0.00033166
scaffold315	363164	365645	2482	-0.394377	0.000339883
scaffold42086	80868	83156	2289	-0.400018	0.000339883
scaffold383	330149	332576	2428	0.573538	0.000341253
scaffold101	569688	569744	57	0.660648	0.000345365
scaffold1800	417121	417212	92	-0.358369	0.000348106
scaffold591	156817	157293	477	-0.171027	0.000365922
scaffold1301	856078	857376	1299	0.520843	0.000372775
scaffold1188	503500	505328	1829	-0.452179	0.000379627
scaffold1182	15479	21894	6416	0.392252	0.000379627
scaffold39008	714	803	90	0.512266	0.000380998
scaffold835	30527	30668	142	-0.39671	0.000385109
C23428	128	2135	2008	-0.329915	0.000393332
scaffold43364	228447	228778	332	0.331569	0.000393332
scaffold730	132874	132981	108	0.421531	0.000423483
scaffold507	3644	4979	1336	-0.433417	0.000467339
scaffold422	252647	252762	116	-0.412269	0.000481044
scaffold211	189246	189895	650	-0.277303	0.000483785
scaffold1396	113591	114877	1287	-0.232656	0.000486526
scaffold31308	1528	1618	91	-0.588821	0.000490637
C28644	2113	2390	278	0.265058	0.00049749
scaffold1449	245346	245597	252	-0.363835	0.000527641
scaffold1785	16068	16449	382	-0.351004	0.000534493
scaffold930	157245	158634	1390	-0.427825	0.000541346
scaffold419	1459641	1459765	125	0.485794	0.000556421
scaffold113	51535	51623	89	-0.404163	0.000560533
scaffold1583	705392	706007	616	0.551268	0.000560533
scaffold40226	15360	17803	2444	-0.498926	0.000563274
scaffold1817	80919	94459	13541	0.360331	0.000567385
scaffold1017	48111	49968	1858	-0.282242	0.000574238
scaffold564	260784	261668	885	0.389145	0.000601648
scaffold36590	38	411	374	-0.263593	0.00060713
C26452	2309	3296	988	-0.293349	0.0006085
scaffold1470	14136	14531	396	-0.351075	0.000674284
scaffold42214	76743	76816	74	-0.336148	0.000683877
scaffold622	341609	341744	136	0.383519	0.00069073
scaffold37214	179	2455	2277	-0.241449	0.000703064
scaffold393	606053	606894	842	-0.409713	0.000704435
scaffold374	563402	563918	517	0.401808	0.000714028
scaffold954	317	593	277	-0.401817	0.000714028
scaffold1409	13357	13400	44	-0.444914	0.000716769
scaffold43206	222291	222945	655	-0.202506	0.000727733
scaffold334	70077	74490	4414	0.357215	0.000731845
scaffold144	50182	50426	245	-0.553848	0.000737327
scaffold1160	320304	323117	2814	-0.393293	0.000737327
scaffold43956	363054	366876	3823	-0.338012	0.000744179
scaffold75	67271	68518	1248	-0.156931	0.000779812
scaffold1541	35976	36386	411	0.21569	0.000788035
C30162	2728	7013	4286	-0.252736	0.000788035
scaffold1671	203061	205307	2247	-0.653724	0.000815445
scaffold664	164754	164836	83	0.841529	0.000815445
scaffold42422	981	1165	185	-0.228467	0.000815445
scaffold40134	30066	31409	1344	-0.28972	0.000815445
scaffold70	174528	175205	678	0.351392	0.000823668
scaffold41786	50730	55611	4882	-0.267016	0.000825038
scaffold271	807749	808495	747	-0.187173	0.000827779
scaffold1583	287330	287523	194	-0.269896	0.000849707
scaffold1448	267596	271221	3626	-0.277773	0.000852448
scaffold419	680740	683694	2955	-0.166374	0.000860671
scaffold77	46020	46202	183	-0.279247	0.000870265
scaffold368	190006	191078	1073	-0.357177	0.000871635
scaffold42770	86931	86979	49	0.866552	0.000873006
scaffold591	352219	358505	6287	-0.338137	0.000897675
scaffold1030	41545	44235	2691	-0.243596	0.00091275
scaffold146	652722	655528	2807	-0.253788	0.000923714
scaffold853	180946	181102	157	-0.269951	0.000945642
scaffold77	496590	497355	766	-0.469583	0.000973052
scaffold485	537680	537912	233	0.579291	0.000975793
scaffold193	67163	67243	81	-0.409757	0.000975793
scaffold101	72448	73052	605	-0.253428	0.000975793
scaffold43818	284390	284580	191	-0.596176	0.000979904
scaffold39500	26445	29575	3131	-0.220956	0.000997721
scaffold1232	326868	328394	1527	-0.331778	0.00100183
scaffold1803	49460	52383	2924	-0.330661	0.00100594
scaffold593	242615	243060	446	-0.644465	0.00101828
scaffold400	188765	188814	50	0.460863	0.00101965
scaffold765	267689	267755	67	-0.528039	0.00103198
scaffold42784	27772	28821	1050	-0.447636	0.00105254
scaffold1052	89848	90133	286	-0.413735	0.00105665
scaffold1759	187086	188080	995	-0.192386	0.00105665
scaffold1154	279697	280205	509	-0.313185	0.00106213
scaffold57	589	978	390	-0.288776	0.0010731
scaffold1241	145515	149905	4391	0.259555	0.00107721
scaffold86	1473187	1476891	3705	0.392523	0.00107721
scaffold962	398486	398749	264	-0.632652	0.00107995
scaffold203	197561	199332	1772	-0.39991	0.00108269
C30240	658	1242	585	-0.365418	0.0010868
scaffold1001	117102	122029	4928	-0.437588	0.00113066
scaffold1154	135381	142126	6746	-0.332013	0.00113888
C27698	2052	2701	650	-0.281518	0.00114025
scaffold1788	529293	529465	173	-0.286873	0.00114162
scaffold1111	3129	4470	1342	-0.426039	0.00114162
scaffold1508	90106	90334	229	-0.49715	0.00115807
scaffold43552	206405	209746	3342	-0.498393	0.00116355
scaffold180	21473	31414	9942	0.331269	0.00116903
scaffold1588	20839	21088	250	-0.377286	0.00118
scaffold1772	13693	17376	3684	-0.178761	0.00118137
scaffold43146	37636	37934	299	0.182687	0.00118411
scaffold39268	51546	53206	1661	-0.273625	0.00119644
scaffold541	23183	23814	632	0.221072	0.00120604
scaffold980	174507	175714	1208	0.453472	0.00121015
scaffold1251	37649	42706	5058	-0.154289	0.00122248
scaffold121	1067200	1067317	118	-0.330073	0.00122796
scaffold43726	49925	50163	239	-0.176234	0.00123345
scaffold962	1263483	1267848	4366	-0.624657	0.0012403
scaffold1447	312509	315914	3406	-0.400691	0.00124578
scaffold425	816842	817484	643	-0.287265	0.00125126
scaffold1590	105631	106463	833	-0.373155	0.00125537
scaffold42	378252	378921	670	-0.728446	0.00125949
scaffold606	193295	193540	246	-0.583168	0.0012636
scaffold44	313395	313527	133	0.227305	0.00126771
scaffold481	818349	818490	142	-0.351216	0.00127456
scaffold40612	38695	38924	230	-0.497146	0.0012773
scaffold1009	143546	149871	6326	-0.367062	0.00129375
scaffold43772	147976	148289	314	0.285589	0.00129786
scaffold647	103216	105070	1855	-0.354588	0.00131156
scaffold756	371183	372172	990	-0.309199	0.00132938
scaffold1497	91238	95882	4645	-0.548108	0.00133075
scaffold492	975695	976595	901	-0.468521	0.00135131
scaffold854	538114	538668	555	-0.223654	0.00137324
scaffold326	7374	9918	2545	-0.0947423	0.00138146
scaffold1583	959204	960372	1169	0.417477	0.00140339
scaffold13	315441	316007	567	-0.307738	0.00144039
scaffold419	1251577	1252238	662	0.428955	0.00144039
scaffold1024	119453	119703	251	-0.346888	0.00144176
scaffold1439	93748	93966	219	-0.20337	0.00145273
scaffold1094	16897	17050	154	-0.236819	0.00145821
scaffold1009	1498838	1499408	571	0.358001	0.00146917
scaffold1710	21036	21273	238	-0.238528	0.00148288
scaffold39754	51814	55044	3231	0.330919	0.0014911
scaffold1719	313792	314305	514	-0.51113	0.00149247
scaffold1900	428820	430330	1511	0.164429	0.00152125
scaffold4	612347	612504	158	0.251804	0.00152399
scaffold42032	130802	130984	183	-0.565005	0.00152536
scaffold210	258462	263393	4932	-0.257961	0.00153907
scaffold454	200635	200858	224	-0.412544	0.00155003
scaffold1700	82568	82667	100	0.717836	0.00155003
scaffold361	543289	543405	117	-0.443998	0.00157744
scaffold1129	12859	14064	1206	-0.485467	0.00158429
scaffold1154	143699	148770	5072	-0.395276	0.00158978
scaffold40928	76253	76384	132	-0.418229	0.00159115
scaffold676	170324	172114	1791	-0.353465	0.00160622
scaffold146	659135	660597	1463	-0.385997	0.00160622
scaffold1000	230750	231938	1189	-0.551037	0.00160896
scaffold1360	501762	501894	133	0.407923	0.00161033
scaffold1779	6398	6623	226	-0.530136	0.00161307
scaffold146	679203	680341	1139	-0.221342	0.00163911
scaffold118	34467	36442	1976	-0.218623	0.00164185
scaffold416	358942	359441	500	-0.389942	0.00164734
scaffold1301	1053837	1053875	39	0.32743	0.00165556
scaffold41994	130884	132537	1654	-0.378319	0.00166652
scaffold616	47085	47179	95	-0.414464	0.00168297
scaffold790	19812	19893	82	-0.568541	0.00168297
scaffold271	843513	843862	350	0.294426	0.00168708
scaffold664	113235	115807	2573	-0.393277	0.00169393
scaffold1307	382923	383172	250	-0.607	0.00169804
scaffold300	1059	1240	182	-0.373717	0.00169804
scaffold43536	137547	138405	859	-0.377444	0.00171312
scaffold1299	128520	128669	150	-0.661201	0.00171997
scaffold1599	559467	559859	393	0.380389	0.00171997
scaffold1199	61833	65076	3244	-0.203689	0.00172682
scaffold192	337511	337791	281	-0.274728	0.00173231
scaffold34952	12195	14109	1915	-0.410116	0.00173916
scaffold77	1033128	1033740	613	-0.158695	0.00174738
scaffold1704	106606	107506	901	-0.381781	0.0017556
scaffold223	169752	170150	399	-0.227541	0.00175835
scaffold1726	226778	228330	1553	-0.239982	0.00175972
scaffold1599	583986	584374	389	-0.526608	0.00176109
scaffold156	683857	684617	761	-0.610675	0.00180768
scaffold42558	58618	61657	3040	-0.328574	0.00181042
scaffold1703	2727	3050	324	0.177067	0.00181042
scaffold1785	22926	23037	112	-0.212352	0.00182139
scaffold448	177149	177219	71	0.469603	0.00182276
scaffold1103	26196	36090	9895	-0.211451	0.00182961
scaffold41416	29609	29941	333	-0.297809	0.00182961
C29764	3123	3895	773	-0.250175	0.00183646
scaffold271	354183	355444	1262	-0.499109	0.00184332
C32660	9762	10480	719	-0.436062	0.00184332
scaffold1470	57934	58123	190	-0.669146	0.00184332
scaffold43280	188677	189280	604	-0.384191	0.00184332
scaffold34	250896	251977	1082	-0.553133	0.00185291
scaffold808	344126	346863	2738	-0.261672	0.00185291
scaffold247	436526	436809	284	-0.302848	0.0018625
scaffold113	393079	393623	545	-0.594772	0.0018625
scaffold257	1402201	1404495	2295	0.308744	0.00187621
scaffold34	361741	365960	4220	-0.281574	0.00188717
scaffold31	90742	101141	10400	0.401568	0.00190088
scaffold376	271848	272586	739	-0.284224	0.00191458
scaffold37740	43685	43818	134	0.518584	0.00191732
scaffold146	139122	139712	591	0.322265	0.00192006
scaffold44	46995	50194	3200	-0.291856	0.00192281
scaffold1182	12550	14043	1494	0.444498	0.00192418
scaffold43660	106344	106448	105	-0.465301	0.00193103
scaffold34476	16618	17377	760	-0.132077	0.00194884
scaffold1462	171124	172750	1627	-0.17481	0.00195022
scaffold35162	7076	7316	241	-0.207597	0.00195159
scaffold406	753056	754111	1056	0.184891	0.00195707
scaffold22	1382318	1382385	68	-0.510523	0.00196666
scaffold461	9509	10360	852	-0.492864	0.00198859
scaffold664	335402	351655	16254	-0.143788	0.00198859
scaffold38468	14465	14662	198	-0.293873	0.00199133
scaffold38996	2914	3775	862	0.252267	0.00199407
scaffold1203	152008	152098	91	0.468865	0.00199818
scaffold1014	419692	420591	900	-0.388591	0.00199818
scaffold492	836366	836415	50	-0.377621	0.00200229
scaffold1467	16748	18716	1969	0.364158	0.00200504
scaffold334	693693	694222	530	0.783806	0.00202148
scaffold664	372660	376867	4208	-0.237564	0.00202559
C29348	3549	3638	90	0.86371	0.00203107
scaffold1035	79720	83190	3471	0.480924	0.00205163
scaffold747	37744	44405	6662	-0.455694	0.00205711
scaffold1792	154492	155456	965	0.404103	0.00205848
scaffold1866	233169	234492	1324	0.342586	0.00207219
scaffold107	199886	201060	1175	0.120231	0.0020763
scaffold1746	171888	172394	507	0.30678	0.00208315
scaffold583	528211	528774	564	-0.259107	0.00208726
scaffold42840	64309	64476	168	0.361745	0.00211056
scaffold392	597204	597507	304	-0.410155	0.00211879
scaffold41798	47389	48171	783	-0.222131	0.00212838
scaffold1678	66747	67217	471	-0.293128	0.00214483
scaffold1087	13145	14552	1408	-0.100709	0.00215579
scaffold88	254347	254708	362	-0.412604	0.00216949
scaffold1145	354	614	261	-0.34651	0.00218594
scaffold39724	57332	57477	146	-0.471754	0.00220376
scaffold102	643200	643371	172	-0.564426	0.00221335
scaffold1770	103292	103732	441	-0.519156	0.00221335
scaffold501	184488	186353	1866	-0.303397	0.00222157
scaffold1397	430410	431153	744	-0.517079	0.00223528
scaffold123	143965	144111	147	0.624899	0.00223665
scaffold767	193157	193231	75	0.537162	0.00223665
scaffold1252	15993	16253	261	0.557543	0.00224076
scaffold49	32046	32742	697	-0.369718	0.00226817
scaffold315	535241	535401	161	-0.42639	0.00226817
scaffold36108	30488	30665	178	-0.491569	0.00227091
scaffold61	438914	439317	404	0.444038	0.00227228
scaffold616	134905	135042	138	0.355404	0.00227639
scaffold1630	290823	291320	498	-0.313794	0.00228462
scaffold38464	41548	42432	885	-0.206101	0.00229147
scaffold1230	7995	11985	3991	0.50182	0.00231066
scaffold1652	282190	284410	2221	-0.233143	0.00231888
scaffold34	319556	320317	762	0.281589	0.00232025
scaffold484	58271	58361	91	0.342863	0.00233121
scaffold41700	11669	13917	2249	-0.243765	0.00233532
scaffold365	498260	499666	1407	-0.342741	0.00233532
scaffold1349	242717	242811	95	-0.319483	0.00235588
scaffold1242	138	471	334	-0.514416	0.00235999
scaffold1199	58245	58924	680	-0.565976	0.00236822
scaffold343	331456	332007	552	-0.211053	0.00237096
scaffold1585	208832	209142	311	0.465007	0.00237233
scaffold39268	54610	56186	1577	-0.282234	0.00238466
scaffold705	237875	238931	1057	-0.464292	0.00240659
scaffold123	102052	102560	509	-0.383264	0.00242852
scaffold1017	458357	458478	122	0.378598	0.00243811
scaffold42662	164039	164487	449	-0.399286	0.00244359
scaffold433	844115	844498	384	-0.297992	0.00248197
scaffold120	26702	28235	1534	-0.328936	0.00250801
scaffold1769	190334	190756	423	-0.523625	0.00250801
scaffold70	76632	77040	409	-0.406115	0.00250938
scaffold37690	11769	12363	595	0.341124	0.00251897
scaffold513	383766	384820	1055	-0.382809	0.00253268
scaffold1772	120248	121383	1136	-0.374483	0.0025409
scaffold962	1422742	1425564	2823	-0.367555	0.00254227
scaffold591	212829	212908	80	-0.680475	0.00254364
scaffold1160	316786	319118	2333	-0.264334	0.00254364
scaffold34888	12994	13250	257	-0.330253	0.00254775
scaffold43574	223135	224710	1576	-0.363276	0.00255186
scaffold1651	48845	49071	227	-0.277246	0.00255323
C23158	1773	2005	233	0.216806	0.00257927
scaffold86	117601	118338	738	0.492352	0.00258201
scaffold1670	124935	125204	270	0.244746	0.00259435
scaffold20	175281	176948	1668	0.73809	0.00259846
scaffold1094	447108	447286	179	-0.307238	0.00261079
scaffold39720	73012	73338	327	0.311095	0.00261354
scaffold1827	305566	307416	1851	-0.446452	0.00261628
scaffold241	528611	530453	1843	-0.483524	0.00262587
scaffold1413	13863	14132	270	0.280725	0.00262998
scaffold647	100694	101294	601	-0.359231	0.00263135
scaffold1024	802875	803429	555	-0.2498	0.00263957
scaffold1715	111548	112400	853	-0.342054	0.00264369
scaffold1462	5393	15837	10445	-0.418876	0.00266287
scaffold1041	358732	359316	585	0.203677	0.00267795
scaffold123	99421	99527	107	0.450602	0.00269165
scaffold1792	164736	165935	1200	0.265701	0.00269165
scaffold1017	687312	688954	1643	-0.45157	0.00269165
scaffold9	100776	102666	1891	0.358307	0.00269851
scaffold392	889672	889963	292	0.504727	0.00270262
scaffold1473	72478	74189	1712	0.279756	0.00270262
scaffold169	158406	159940	1535	-0.306243	0.00270399
scaffold102	1340443	1341070	628	0.172333	0.00270947
scaffold38978	7362	9052	1691	-0.347727	0.00271769
scaffold1583	560321	561020	700	-0.386263	0.00272866
scaffold102	678943	679654	712	0.154806	0.00272866
scaffold1221	57200	57337	138	0.30795	0.00273277
scaffold43836	68410	68592	183	0.418769	0.00273551
scaffold40346	57257	57389	133	0.444597	0.00274236
scaffold998	111319	111406	88	0.906403	0.00275607
scaffold1083	64523	65261	739	0.445142	0.00276566
scaffold1763	345729	347333	1605	-0.319948	0.00276566
scaffold41416	62213	64133	1921	-0.235682	0.00278485
scaffold370	609665	611197	1533	-0.514563	0.00278759
scaffold1588	312864	317482	4619	-0.1651	0.00278896
scaffold292	33475	33599	125	0.344518	0.00279033
scaffold1703	570154	570324	171	-0.473489	0.00279992
scaffold70	67275	67810	536	-0.375294	0.00281637
scaffold180	84008	84168	161	0.275235	0.00282322
scaffold48	34861	36885	2025	-0.527108	0.00282733
scaffold37148	36244	38601	2358	0.394135	0.00283007
scaffold610	167858	167958	101	0.836596	0.00283281
scaffold1219	97506	97905	400	-0.574293	0.00284515
scaffold332	164666	165956	1291	-0.202316	0.00284652
scaffold1009	166084	166223	140	-0.277359	0.00284789
scaffold44064	249828	250320	493	0.560506	0.00285611
scaffold714	302677	303295	619	0.302488	0.00288763
scaffold41998	68926	69569	644	0.202339	0.00288763
scaffold35568	6416	9667	3252	-0.28097	0.00290956
scaffold43116	141166	141453	288	0.512278	0.00290956
scaffold35772	26412	26870	459	0.242236	0.00290956
scaffold392	284070	285302	1233	-0.321761	0.00292464
scaffold1836	878505	879492	988	0.445351	0.00292601
scaffold721	173108	173555	448	-0.397616	0.00292875
scaffold1570	33713	34813	1101	-0.112432	0.00293697
scaffold41572	99299	101973	2675	0.327051	0.00293834
scaffold258	547374	548272	899	0.148457	0.00294245
scaffold1839	5799	6892	1094	0.252781	0.0029452
scaffold1309	271932	273065	1134	0.360278	0.00295068
scaffold43836	201675	201842	168	0.279332	0.00295068
scaffold105	241059	242545	1487	-0.352338	0.00296575
scaffold1301	843112	844321	1210	0.326384	0.00297261
scaffold43940	138724	140591	1868	-0.266505	0.00297535
scaffold149	64776	64977	202	-0.863719	0.00298631
scaffold43680	146718	146840	123	-0.496305	0.00298768
scaffold40980	48966	49630	665	-0.336548	0.00299042
scaffold42450	78390	80849	2460	-0.254048	0.00300961
scaffold1808	42145	42820	676	0.286072	0.0030192
scaffold20	532336	532553	218	0.387673	0.00302331
scaffold42246	1562	2258	697	-0.479717	0.0030288
scaffold38290	3043	6562	3520	0.1605	0.00303017
scaffold445	151655	152333	679	-0.365896	0.00303976
scaffold1845	206997	207203	207	-0.659946	0.0030425
scaffold44098	7774	9256	1483	-0.338438	0.00304387
scaffold1140	203	415	213	-0.416096	0.00304935
scaffold42990	165888	166220	333	0.239879	0.00305072
scaffold42540	31546	32488	943	-0.259265	0.00306169
C21852	384	617	234	-0.304633	0.00307265
scaffold43664	226215	226502	288	-0.321188	0.00307539
scaffold39720	1711	1810	100	0.335665	0.00307676
scaffold552	89320	89965	646	-0.332002	0.00308636
scaffold672	323311	323919	609	-0.412457	0.00309458
scaffold1222	191348	191571	224	0.464963	0.00309458
C32028	533	772	240	0.595451	0.00309458
scaffold1219	49954	50930	977	-0.3045	0.00309458
C33128	11696	12912	1217	-0.353882	0.00310417
C34436	112	3219	3108	0.23844	0.00310417
scaffold1663	121226	121982	757	0.353208	0.00310828
scaffold410	116069	116366	298	0.318035	0.00311788
scaffold156	1097173	1097962	790	-0.460737	0.00316036
scaffold1301	191939	192928	990	0.350131	0.00316173
scaffold1179	1312525	1313335	811	0.349214	0.0031631
scaffold54	785891	787335	1445	0.225896	0.00317818
scaffold433	1031189	1038781	7593	-0.214622	0.00318229
scaffold43272	99038	99229	192	-0.244804	0.00320696
scaffold1723	5617	6502	886	-0.420448	0.00321381
scaffold1599	1314764	1315633	870	-0.37109	0.00321655
scaffold406	187350	191275	3926	-0.177222	0.00323574
scaffold1847	44297	45255	959	-0.268348	0.00323574
scaffold335	27984	28074	91	-0.227737	0.00324807
scaffold591	546448	546576	129	-0.235857	0.00325219
scaffold43726	278795	279347	553	-0.191331	0.00325493
scaffold1772	277914	278209	296	-0.243776	0.0032563
scaffold304	178370	178809	440	0.204782	0.00328645
scaffold38654	6377	6475	99	-0.349649	0.00330289
scaffold394	436915	437111	197	0.50993	0.00331523
scaffold1715	316650	316816	167	0.402065	0.00332208
scaffold1866	162176	162669	494	0.141656	0.00332208
scaffold419	729231	729697	467	0.280215	0.00332756
C26454	283	3502	3220	-0.141785	0.00332756
scaffold853	348610	348808	199	-0.48882	0.0033399
scaffold1213	27389	27928	540	-0.201261	0.00334538
scaffold376	147248	149283	2036	-0.295329	0.00335497
scaffold39508	30163	30324	162	0.406357	0.00337964
scaffold1616	195883	202919	7037	0.277551	0.00338924
scaffold127	37053	38021	969	0.254431	0.00339335
scaffold209	316555	317715	1161	-0.248797	0.00339335
scaffold433	556713	557069	357	-0.28681	0.0034002
C33442	13893	14090	198	-0.432417	0.00340568
scaffold1766	25166	26333	1168	0.440878	0.00340979
scaffold43170	153488	154631	1144	-0.327521	0.00340979
scaffold866	87404	87821	418	-0.581508	0.00342624
scaffold942	495493	495543	51	0.390302	0.00343309
scaffold1857	437951	438121	171	-0.454563	0.00346324
scaffold204	567070	567241	172	-0.322304	0.0034701
scaffold1000	224299	225361	1063	-0.427084	0.00348106
scaffold150	933871	934260	390	0.262922	0.00350299
C34798	15800	16170	371	0.149546	0.00351121
scaffold43530	94057	95833	1777	-0.387934	0.00351258
scaffold831	236348	236462	115	0.439291	0.0035208
scaffold40456	69890	70750	861	-0.352847	0.00352354
scaffold43616	100665	100940	276	0.611696	0.00354273
scaffold191	474509	475035	527	-0.256252	0.00355781
scaffold695	585767	586105	339	-0.325536	0.00356055
scaffold1750	556326	556878	553	0.226111	0.00360166
scaffold461	506980	507334	355	0.374591	0.00361263
scaffold38382	3436	5983	2548	-0.244327	0.00362496
scaffold664	323692	328870	5179	-0.158843	0.0036277
scaffold454	87634	87735	102	0.456902	0.00363867
scaffold39580	55826	56210	385	-0.298303	0.00363867
scaffold453	271196	272989	1794	-0.338795	0.00363867
scaffold1521	328470	328771	302	-0.361804	0.00363867
scaffold42450	52942	53290	349	-0.20023	0.00364415
scaffold40624	44321	44523	203	-0.390841	0.00365374
scaffold27858	4761	4930	170	0.265661	0.00367978
scaffold663	101572	102566	995	-0.371555	0.00368115
scaffold1290	11488	11640	153	0.614499	0.00368663
scaffold1115	71065	72070	1006	0.367565	0.00368663
scaffold36716	18129	18192	64	-0.458902	0.003688
scaffold39320	43852	44886	1035	0.274638	0.00369212
scaffold1189	241251	241838	588	0.125217	0.00370308
C29898	6577	6864	288	-0.342093	0.00370582
scaffold1866	377901	386003	8103	0.192305	0.0037113
scaffold1792	148169	149408	1240	0.26403	0.00371815
scaffold592	87768	90653	2886	0.484471	0.00372638
scaffold172	46058	46516	459	-0.49075	0.00375242
scaffold43084	170625	170795	171	0.489495	0.00375653
scaffold1054	32271	33889	1619	-0.183059	0.00376064
scaffold41948	91799	92129	331	-0.443821	0.00376886
C32270	633	1346	714	0.183934	0.00378394
scaffold43598	133945	134374	430	-0.470458	0.00378531
C31644	7615	9653	2039	0.246538	0.00378805
scaffold716	122231	122354	124	-0.342711	0.00378805
scaffold1836	323096	323705	610	-0.482501	0.0038045
scaffold86	1030570	1031050	481	-0.217023	0.00381683
scaffold1637	142264	143002	739	0.443183	0.00381957
scaffold38448	17514	18960	1447	-0.307099	0.00383054
scaffold39470	7657	9339	1683	-0.291974	0.00383465
C34250	67	2806	2740	-0.227699	0.00383739
scaffold32258	6456	7069	614	0.230883	0.00383739
scaffold1154	128619	133857	5239	-0.248996	0.00383876
scaffold364	260681	261017	337	-0.29739	0.00384972
scaffold579	66959	73259	6301	-0.288246	0.00385109
scaffold1259	114504	114943	440	0.0960547	0.00385109
scaffold91	17579	19550	1972	0.200099	0.00385932
scaffold1603	95701	98763	3063	-0.221637	0.00386069
scaffold35960	3431	5769	2339	0.229443	0.00387713
scaffold40456	8261	8629	369	0.15518	0.00388261
scaffold410	61586	61856	271	-0.241356	0.00388261
C33442	5946	8945	3000	0.129806	0.00389632
scaffold4	202358	203241	884	0.361412	0.00389632
scaffold712	31801	33344	1544	-0.378992	0.00389769
scaffold676	203659	204775	1117	0.397259	0.0039018
scaffold591	181981	184960	2980	0.242065	0.00393743
scaffold1878	30487	31566	1080	-0.409227	0.00395388
scaffold1094	607602	607713	112	0.453667	0.00395662
C25424	131	284	154	-0.215303	0.00397033
C22804	365	698	334	-0.23731	0.00398814
scaffold1720	208809	212585	3777	0.379298	0.00399911
scaffold964	208507	208625	119	-0.631965	0.00399911
scaffold1372	64884	64974	91	0.708938	0.00399911
scaffold448	304685	305129	445	-0.114691	0.00399911
scaffold1603	325997	326726	730	-0.350671	0.00400185
scaffold43364	235305	235531	227	-0.450552	0.00401144
scaffold267	357991	358432	442	0.338836	0.00401555
scaffold6	376444	376626	183	0.11983	0.00401829
scaffold413	463891	464562	672	-0.316816	0.00402652
scaffold1763	69303	72623	3321	-0.271762	0.00402652
C31466	3206	8142	4937	0.321766	0.00402789
scaffold1846	49063	50630	1568	0.2785	0.00402789
scaffold38514	56518	56663	146	0.467326	0.00404022
scaffold79	635162	635521	360	0.325733	0.00405256
scaffold1599	993383	994894	1512	-0.336602	0.00405256
scaffold1532	1385353	1385550	198	0.374436	0.00406352
scaffold113	544469	544601	133	-0.221339	0.00407174
scaffold1851	35217	35860	644	-0.352657	0.00407722
scaffold4	614491	614925	435	-0.245522	0.0040786
scaffold43340	152361	155349	2989	-0.245292	0.00408682
scaffold1834	356541	356972	432	0.568228	0.0040923
scaffold42	219445	222075	2631	-0.21681	0.00410875
scaffold33848	11629	11867	239	0.379344	0.00410875
scaffold38978	54713	56409	1697	-0.248612	0.00411834
scaffold422	324664	324906	243	0.373745	0.00412656
scaffold1419	95147	96720	1574	0.182627	0.00413753
scaffold191	700449	701180	732	-0.196053	0.00414164
scaffold786	135536	136122	587	-0.304724	0.00414438
scaffold149	753113	754237	1125	-0.277118	0.00415123
C26976	3242	3429	188	-0.374603	0.0041526
scaffold492	288334	289992	1659	0.217551	0.0041526
scaffold1447	307820	307991	172	-0.698579	0.00415397
scaffold118	89878	100230	10353	0.341359	0.00415534
scaffold782	105818	107152	1335	-0.374467	0.00416631
scaffold145	683577	684052	476	0.223652	0.00417042
scaffold294	82339	82639	301	-0.3205	0.00418001
scaffold831	102241	106892	4652	-0.292193	0.00419235
scaffold1697	3411	4619	1209	-0.588448	0.00419372
scaffold41616	97725	97957	233	0.292423	0.00419509
scaffold271	381138	382540	1403	-0.155512	0.00421702
scaffold301	828009	828279	271	-0.309195	0.00423757
scaffold1423	748899	750059	1161	-0.256109	0.00424305
scaffold43388	68111	68257	147	-0.297978	0.0042458
scaffold1141	27342	27971	630	0.219883	0.00424991
scaffold37554	29488	30490	1003	0.310833	0.00425813
scaffold164	172801	173992	1192	-0.28639	0.00427458
scaffold279	227800	228105	306	-0.452833	0.00427458
scaffold230	230167	230260	94	0.487527	0.00428143
scaffold38382	7350	8216	867	-0.276186	0.00428417
scaffold241	683741	684938	1198	-0.31372	0.00428417
scaffold370	69760	70170	411	-0.420419	0.0042965
scaffold457	246876	247127	252	0.295609	0.00431569
scaffold1026	48396	48619	224	0.350608	0.00432665
scaffold385	46521	46671	151	0.461704	0.00433214
scaffold756	273075	274114	1040	0.278933	0.00433488
scaffold950	49921	50378	458	0.329929	0.00435955
scaffold1892	273075	276148	3074	-0.222722	0.00435955
scaffold847	494863	495065	203	-0.453893	0.00436092
scaffold1423	922903	924130	1228	-0.37401	0.00436092
scaffold38030	9474	10497	1024	-0.18513	0.00436777
scaffold1036	612914	613052	139	-0.125152	0.00437873
scaffold432	733155	733264	110	-0.171859	0.00438833
scaffold48	675396	676529	1134	0.168399	0.0043897
scaffold617	186068	188671	2604	0.246711	0.00439929
scaffold1188	205390	208323	2934	-0.132157	0.00440751
C33204	7126	7248	123	0.380393	0.00442259
scaffold1322	210289	211610	1322	-0.52688	0.0044267
scaffold820	8967	11845	2879	-0.196265	0.00443081
scaffold1589	176021	176763	743	0.160602	0.00443629
scaffold1315	265512	266563	1052	0.304784	0.00444726
scaffold211	1019649	1022114	2466	-0.254374	0.00444863
scaffold41928	35762	36085	324	0.445764	0.00445959
scaffold43344	29845	31807	1963	-0.324079	0.00449934
scaffold1546	198364	199064	701	-0.291084	0.00452127
scaffold35866	23752	23865	114	0.748869	0.0045336
scaffold64	116307	117488	1182	0.199364	0.00454319
scaffold42648	122738	123219	482	0.751333	0.00455279
scaffold416	256616	256684	69	-0.421158	0.0045802
scaffold38360	21913	22039	127	0.18666	0.00458842
scaffold41896	74565	74814	250	0.346033	0.00458842
C30526	3360	4412	1053	-0.301857	0.00460487
scaffold576	239584	247235	7652	-0.223531	0.00460624
scaffold1032	489591	490140	550	0.285793	0.00462405
scaffold760	276408	276976	569	-0.491723	0.00462405
scaffold82	272524	273222	699	-0.219251	0.00462816
scaffold34594	7293	7434	142	0.438728	0.00462953
scaffold1337	96595	96841	247	0.4001	0.00463639
scaffold502	670245	673014	2770	-0.186648	0.00465969
scaffold1142	75101	75474	374	-0.321904	0.00467339
scaffold365	502295	503288	994	-0.246357	0.00468435
scaffold1070	89	603	515	-0.132331	0.00468572
scaffold285	125414	125519	106	-0.553404	0.00468847
scaffold522	149543	149595	53	-0.283897	0.00468984
scaffold501	689985	691411	1427	0.403287	0.00469669
scaffold733	781311	782942	1632	-0.36814	0.0047008
scaffold36728	9237	9652	416	0.290057	0.00471725
scaffold334	858958	859212	255	-0.262434	0.00473095
scaffold780	206004	206305	302	-0.363201	0.00475151
scaffold1605	401008	401204	197	0.205232	0.00479673
scaffold1031	420348	420506	159	-0.646324	0.00479673
C33776	10046	10541	496	-0.190097	0.00481044
scaffold672	279706	279989	284	-0.432557	0.00481318
scaffold70	929127	929543	417	0.25758	0.00484059
scaffold767	119189	119653	465	-0.182676	0.0048447
scaffold765	99348	99489	142	-0.326301	0.00485841
scaffold41534	95191	95848	658	-0.323105	0.00485978
scaffold1411	218408	218508	101	0.545615	0.00486526
scaffold35870	1585	6600	5016	-0.370483	0.00489678
scaffold168	327485	327762	278	-0.348144	0.00493104
scaffold1836	465066	465612	547	0.228301	0.00495845
scaffold617	110312	111096	785	-0.218557	0.00498312
scaffold432	99615	100684	1070	-0.200987	0.00499135
C33102	830	3216	2387	0.312103	0.00499409
scaffold1730	76011	76373	363	0.248789	0.00500642
scaffold1219	756513	757786	1274	0.531382	0.00502698
scaffold301	869412	869821	410	-0.150086	0.00505987
scaffold43696	152061	152254	194	-0.456181	0.00505987
scaffold37558	18607	18843	237	0.287325	0.00506672
scaffold1741	353503	353867	365	-0.242929	0.00506672
scaffold608	18494	18764	271	-0.412333	0.00506672
scaffold44064	442728	443332	605	-0.248737	0.00509002
scaffold1650	251488	252225	738	-0.290939	0.00510647
scaffold37732	17973	18861	889	-0.124459	0.00512017
scaffold73	2156	2262	107	-0.816642	0.00513799
scaffold43986	214251	215453	1203	0.569417	0.00513799
scaffold145	178336	178532	197	-0.32662	0.00514073
scaffold1249	113425	113698	274	-0.423986	0.00514484
scaffold499	416477	416679	203	0.623602	0.00514758
scaffold43012	178475	180245	1771	-0.379017	0.00515306
scaffold1715	604547	604704	158	-0.339431	0.00515443
scaffold41928	93095	93727	633	0.316006	0.00516266
scaffold42556	52875	53055	181	-0.339878	0.00518047
scaffold1710	470529	470701	173	-0.573638	0.00518459
scaffold219	78304	78478	175	-0.311751	0.00519144
scaffold157	376621	376678	58	0.399987	0.0052024
scaffold829	81224	81426	203	-0.21293	0.00521062
scaffold43538	179196	179847	652	-0.307721	0.00521748
scaffold1585	187060	188256	1197	0.207814	0.00522433
scaffold42596	54191	54443	253	-0.402491	0.0052257
C26466	1951	2471	521	-0.179595	0.00522981
scaffold39880	20018	20239	222	0.512229	0.00523255
C17734	225	386	162	-0.537033	0.00523255
scaffold38612	57993	58157	165	0.281345	0.00523529
scaffold564	417160	417591	432	-0.29638	0.00525037
scaffold1001	128058	137109	9052	-0.255814	0.00526956
scaffold1599	273953	274155	203	0.216745	0.00527778
scaffold219	90739	91005	267	0.381937	0.00532712
scaffold43520	19379	19503	125	-0.343781	0.00532712
C24024	877	1692	816	-0.124679	0.00534082
scaffold26	30786	33610	2825	-0.170884	0.00535727
scaffold1792	97877	98079	203	-0.383756	0.00536412
scaffold121	305415	305803	389	-0.202069	0.0053792
scaffold40	101673	101705	33	0.282834	0.00538194
scaffold503	1672	2783	1112	-0.458239	0.00538331
scaffold40184	83228	84017	790	0.477834	0.00538468
scaffold334	610668	612271	1604	-0.215736	0.00538742
scaffold36526	35467	35617	151	0.436684	0.00539564
scaffold251	4449	5952	1504	-0.261772	0.00539564
scaffold532	171767	173770	2004	-0.280446	0.00539701
scaffold364	136445	137366	922	-0.198563	0.00540249
scaffold825	242722	243721	1000	0.220925	0.00540524
scaffold1031	473709	478628	4920	-0.273715	0.00541209
scaffold501	267514	267905	392	0.186657	0.00541346
scaffold1650	415578	415973	396	0.150453	0.00542716
scaffold44008	280523	283136	2614	-0.25686	0.00542716
scaffold40598	81400	87256	5857	-0.22458	0.0054299
scaffold43258	519	771	253	-0.446586	0.00543539
C34798	9356	9793	438	-0.468055	0.00544361
scaffold1680	6442	8216	1775	0.508595	0.00544635
scaffold499	244707	247413	2707	-0.207309	0.00545731
scaffold1610	324460	326261	1802	0.266828	0.00545868
scaffold42766	13394	13618	225	-0.191866	0.00546005
scaffold70	146827	147063	237	0.284561	0.0054628
scaffold9	103477	110003	6527	0.305994	0.00546554
C25248	2688	2813	126	0.433479	0.00546828
scaffold854	273282	273963	682	0.258788	0.0054765
scaffold1372	402074	409888	7815	0.232877	0.00548884
scaffold885	550899	551294	396	0.16884	0.00549432
scaffold41834	129049	130509	1461	-0.203994	0.00549706
scaffold39634	45705	46331	627	0.462109	0.00550117
scaffold683	55664	56537	874	0.237308	0.00550665
scaffold535	41993	42911	919	-0.176574	0.00550665
scaffold37740	142	3515	3374	0.221636	0.00551213
scaffold1204	38757	39036	280	0.227039	0.00553954
scaffold298	381782	385364	3583	0.192387	0.00554503
scaffold150	772231	772737	507	-0.113748	0.00555188
scaffold1901	362675	362724	50	-0.722805	0.00555188
scaffold496	381365	381394	30	-0.463919	0.00555462
scaffold326	68228	68636	409	0.284856	0.00556147
scaffold1570	28939	31021	2083	-0.155044	0.00556558
scaffold38190	9688	9862	175	-0.240788	0.00556558
scaffold808	75110	75449	340	0.360598	0.00556832
scaffold1053	209339	210492	1154	0.230605	0.00557106
scaffold388	93155	94211	1057	-0.379714	0.00558066
scaffold41816	114256	114601	346	-0.438969	0.00559025
scaffold593	588221	588292	72	0.429823	0.00559847
scaffold579	52504	53205	702	-0.388341	0.00559985
scaffold301	481234	485089	3856	0.156902	0.00560122
scaffold858	76957	77625	669	-0.450444	0.00560122
scaffold619	633353	634098	746	-0.254195	0.00560533
scaffold43258	205697	206151	455	0.246316	0.0056067
scaffold393	419323	420064	742	0.299221	0.00561218
scaffold950	516838	517018	181	-0.401387	0.00561492
scaffold1452	15408	15704	297	-0.572621	0.00562863
scaffold992	81283	81678	396	-0.400619	0.00563274
scaffold38576	6304	6772	469	-0.314962	0.00563822
C29956	2818	6037	3220	-0.471989	0.00563822
scaffold43038	59570	60448	879	-0.319675	0.00564096
scaffold41210	63506	64235	730	0.246481	0.0056437
scaffold1741	153786	154241	456	0.208154	0.00564507
scaffold473	61271	61487	217	0.215003	0.00565329
scaffold146	910956	911478	523	0.202893	0.00565604
scaffold1267	774517	774756	240	-0.148458	0.00565878
scaffold1670	227595	228901	1307	0.179156	0.00565878
scaffold393	1173080	1173592	513	-0.376663	0.00566015
scaffold150	405638	405818	181	0.569253	0.00566015
scaffold1605	293961	294369	409	-0.330298	0.00566015
scaffold1409	190709	191552	844	-0.122768	0.00566837
scaffold226	823991	825127	1137	0.236064	0.00567796
C24520	1461	1598	138	0.324465	0.0056807
C24862	476	779	304	-0.175309	0.00568208
scaffold1610	366241	367959	1719	0.383301	0.00570263
scaffold146	690535	692246	1712	-0.377326	0.00571908
scaffold714	225019	225106	88	0.456389	0.00572319
scaffold42880	8656	8723	68	0.492239	0.00573552
scaffold150	805690	807515	1826	0.282215	0.00574512
scaffold934	300330	300562	233	-0.310359	0.00574512
scaffold786	200794	202112	1319	-0.257343	0.0057506
scaffold1115	111452	112417	966	0.380878	0.00575471
scaffold589	32879	37447	4569	-0.199048	0.00576705
scaffold1258	265242	266721	1480	-0.253364	0.00577527
scaffold602	237442	238713	1272	-0.214297	0.00578349
scaffold1558	43234	43484	251	0.285926	0.00579309
scaffold40194	80392	80518	127	-0.410308	0.00579583
scaffold88	146490	146731	242	-0.276779	0.00579857
C30508	3804	5152	1349	-0.195923	0.00583283
scaffold40980	44942	48345	3404	-0.216888	0.00583831
scaffold237	551704	552076	373	0.407167	0.0058575
scaffold911	218232	219101	870	-0.35239	0.00587394
scaffold780	937929	938248	320	0.203248	0.0058808
scaffold1571	88315	89342	1028	0.348837	0.00589039
scaffold257	511553	511725	173	0.323336	0.00589039
scaffold1299	37060	37583	524	0.336339	0.00591506
scaffold962	835260	835980	721	0.281609	0.00591917
scaffold165	25068	25570	503	0.587492	0.00595343
scaffold445	380696	380812	117	-0.623995	0.00596029
scaffold1452	29264	29916	653	-0.197443	0.00600003
scaffold858	29208	31640	2433	-0.279389	0.00603018
scaffold1521	188075	188497	423	-0.421379	0.00603429
scaffold1024	758483	759031	549	-0.353157	0.00603566
C29986	5971	6213	243	-0.158171	0.00603566
scaffold209	123038	138777	15740	-0.230769	0.0060384
scaffold1037	51674	52173	500	-0.25868	0.0060617
scaffold695	767274	767396	123	-0.432212	0.00607815
scaffold504	163008	164247	1240	-0.120827	0.00608363
scaffold41650	118646	118746	101	-0.432629	0.00610145
scaffold39240	66903	67158	256	-0.416522	0.00610145
scaffold41968	87638	87769	132	0.431316	0.00610282
scaffold723	366629	367532	904	-0.341247	0.00613297
C32054	51	277	227	-0.199988	0.00614667
C27106	4232	4336	105	0.397969	0.00617271
scaffold925	130687	131499	813	-0.184121	0.00617819
scaffold1710	348983	350713	1731	-0.217333	0.00619601
scaffold1589	857712	857843	132	-0.406002	0.00620835
scaffold458	302478	304641	2164	-0.304271	0.00620972
scaffold82	356028	356790	763	-0.349235	0.00622342
scaffold711	30043	30272	230	-0.371632	0.00622753
scaffold973	157156	157192	37	-0.384034	0.00623576
scaffold916	71858	72179	322	-0.193472	0.00623713
scaffold1149	583285	584031	747	-0.275594	0.0062385
scaffold765	73071	73260	190	-0.361412	0.00624261
scaffold44008	284626	286329	1704	-0.250226	0.00624946
scaffold100	93348	93612	265	0.443685	0.00625083
scaffold962	139073	139691	619	0.287369	0.00626728
scaffold3	296599	296846	248	-0.196647	0.00627276
scaffold37512	40842	41703	862	-0.251761	0.00627824
scaffold41816	92908	92971	64	-0.651297	0.00628783
scaffold760	210211	210385	175	0.27636	0.00631113
scaffold40224	83512	85438	1927	-0.308032	0.00633169
scaffold487	100831	101870	1040	-0.428295	0.00633169
scaffold658	387927	388247	321	-0.361348	0.00633169
scaffold413	194763	194848	86	0.262348	0.00633169
scaffold583	469380	469549	170	-0.794975	0.00633854
scaffold1077	311079	311734	656	0.185325	0.0063454
scaffold42556	112317	112519	203	0.219602	0.00635773
scaffold980	225962	226244	283	-0.354908	0.00637006
scaffold109	331991	332447	457	-0.407431	0.00637006
scaffold586	64354	64482	129	0.335035	0.00637829
scaffold1149	85628	89107	3480	0.122724	0.00637966
scaffold43076	177826	178615	790	0.234132	0.0064057
scaffold41882	4669	4841	173	0.419759	0.00641666
scaffold53	392660	393542	883	0.195896	0.00642488
scaffold42380	40429	41096	668	0.186896	0.00644544
scaffold36926	6403	8942	2540	0.178795	0.00645366
scaffold57	607266	609247	1982	0.264717	0.00645366
scaffold400	246398	247380	983	-0.369339	0.006466
scaffold696	69722	70169	448	-0.494991	0.006466
scaffold806	19982	20165	184	0.364176	0.00647696
scaffold1817	2048	2608	561	-0.41326	0.00648382
scaffold1315	400013	400917	905	-0.4025	0.00649067
scaffold564	70148	70297	150	-0.306774	0.00650163
scaffold109	564255	565287	1033	0.331508	0.00650711
scaffold1345	85334	86837	1504	-0.243798	0.00651534
scaffold445	332628	335407	2780	-0.196589	0.00652082
scaffold1607	14180	14566	387	-0.213693	0.00652082
scaffold144	301046	301153	108	0.358368	0.0065263
scaffold40140	82221	85506	3286	-0.103823	0.00653315
scaffold1409	305836	306610	775	0.396464	0.00653315
scaffold42648	110835	114953	4119	0.385319	0.00657564
scaffold471	272943	276251	3309	-0.256495	0.00657838
scaffold39730	67729	69031	1303	0.373134	0.00658112
scaffold1671	265562	266309	748	-0.420945	0.00658249
scaffold41136	58861	63258	4398	0.381316	0.00658797
scaffold38638	43917	44853	937	0.412652	0.00658934
scaffold1780	16169	16322	154	-0.259125	0.00659757
scaffold40456	77806	82126	4321	-0.333995	0.00660031
scaffold964	146109	147174	1066	-0.259123	0.00662361
scaffold43836	141866	143488	1623	-0.270715	0.0066332
scaffold100	109236	109817	582	-0.346525	0.0066332
scaffold22	1127424	1128175	752	-0.28366	0.0066332
scaffold534	95266	95478	213	0.64297	0.00663731
scaffold352	111072	111436	365	-0.410162	0.0066469
scaffold1350	451309	455043	3735	-0.203231	0.00665513
scaffold944	29885	30445	561	-0.288352	0.00667157
scaffold1204	124052	124269	218	0.246164	0.00667431
scaffold1314	174359	174545	187	-0.0584454	0.00669487
scaffold37344	40995	42838	1844	0.213068	0.00669624
scaffold1836	1128441	1128817	377	-0.588834	0.00669761
scaffold43818	258077	258607	531	0.111718	0.00669761
scaffold149	767351	768187	837	-0.284821	0.00669898
scaffold540	131802	132452	651	-0.227316	0.00670858
scaffold960	53026	53079	54	0.395536	0.00671132
scaffold1804	99043	99383	341	-0.430021	0.00671132
scaffold1077	227826	229077	1252	-0.363592	0.00671817
scaffold632	87689	88133	445	-0.303893	0.00671817
scaffold1558	20035	21197	1163	-0.199646	0.00672091
scaffold267	331037	333956	2920	-0.269347	0.00672091
scaffold102	1361516	1362073	558	-0.345698	0.00675106
scaffold802	221842	221883	42	0.839842	0.00675517
scaffold39620	11299	11410	112	-0.307789	0.00675791
scaffold1061	141139	141614	476	-0.298067	0.00676751
C31096	4725	5293	569	-0.266936	0.0067771
scaffold787	229703	231179	1477	0.315179	0.00677984
scaffold658	210305	210592	288	-0.373315	0.00681685
scaffold1805	307249	308459	1211	-0.764907	0.00681822
scaffold388	243322	243769	448	-0.311246	0.00685248
scaffold1214	135253	135334	82	0.441688	0.00685659
scaffold1816	325595	325728	134	-0.266268	0.00685933
scaffold1825	158597	159000	404	-0.335872	0.00686481
scaffold1174	154614	155100	487	-0.106289	0.00687304
scaffold107	874668	875126	459	0.119871	0.00687852
scaffold1020	86816	87809	994	-0.246809	0.00688126
scaffold1188	847477	847735	259	-0.320028	0.00689359
scaffold751	228000	229001	1002	0.391974	0.00691141
scaffold1751	4378	4629	252	0.261384	0.00694841
scaffold973	236722	237176	455	0.300862	0.00694978
scaffold1705	91067	94153	3087	-0.129102	0.00694978
scaffold22	546538	547766	1229	-0.369905	0.00697582
scaffold1554	458247	461626	3380	-0.150326	0.00697582
scaffold1402	510106	510242	137	0.232016	0.00697582
scaffold756	407065	407431	367	-0.502329	0.00698131
scaffold42892	181502	182366	865	-0.345365	0.00698268
scaffold326	35998	36553	556	0.181683	0.00699227
C27712	103	2719	2617	-0.166702	0.00700186
scaffold1301	96597	99735	3139	-0.21237	0.00700323
scaffold144	758966	759248	283	-0.357717	0.00700597
scaffold43146	63369	65030	1662	-0.324533	0.00701009
scaffold154	49732	51493	1762	-0.190421	0.00701557
scaffold1750	261462	261518	57	-0.411015	0.00701557
scaffold1574	400449	404168	3720	-0.206133	0.00701968
scaffold1362	664024	664840	817	-0.235901	0.00704024
scaffold1901	269955	272408	2454	-0.203268	0.00704161
C30238	115	507	393	0.224375	0.00704435
scaffold87	58410	60308	1899	-0.201739	0.00704435
C28272	2917	3945	1029	0.158018	0.00706491
scaffold393	692451	693484	1034	0.637446	0.00706765
scaffold1122	47795	47894	100	0.267153	0.0070745
scaffold1154	391612	392733	1122	0.303582	0.00707724
scaffold748	281232	281388	157	0.210548	0.00707724
scaffold809	104614	105439	826	-0.223859	0.00707724
scaffold1751	41085	41587	503	-0.215006	0.00707861
scaffold406	822372	822625	254	-0.612389	0.0070978
scaffold1571	81836	82662	827	-0.391994	0.0070978
scaffold1449	224484	225154	671	0.219813	0.00711013
scaffold267	349352	349625	274	-0.59156	0.00711013
scaffold38306	33164	34920	1757	-0.204504	0.00711424
scaffold1470	50539	50621	83	-0.536159	0.00713069
scaffold1035	1490	2229	740	-0.297085	0.00714851
scaffold784	110790	112546	1757	-0.712977	0.00714851
scaffold42890	160970	161312	343	-0.283527	0.00714988
scaffold1652	100120	100620	501	-0.506983	0.0071718
scaffold592	226976	227575	600	0.179416	0.00718962
scaffold1698	76097	76462	366	-0.520308	0.00720881
scaffold787	273510	275505	1996	0.480584	0.00720881
scaffold175	219955	220096	142	0.383535	0.00720881
scaffold1009	957982	958272	291	0.508061	0.00724581
scaffold35238	5608	6000	393	-0.147257	0.00724992
scaffold929	137390	137471	82	-0.296845	0.00724992
scaffold1818	28775	29705	931	-0.407868	0.0072787
scaffold402	364425	369136	4712	-0.337199	0.00728007
scaffold39990	19171	20673	1503	0.315326	0.00728144
scaffold1061	438733	439270	538	-0.261039	0.00732667
scaffold43608	287271	287635	365	0.357018	0.00734312
scaffold210	366025	366991	967	-0.393883	0.00734586
scaffold716	55677	55961	285	-0.249203	0.00736093
scaffold1722	184442	185042	601	-0.439676	0.00737464
scaffold973	449572	450379	808	-0.291388	0.00737601
C30498	84	5918	5835	-0.306417	0.00737738
scaffold226	582910	583193	284	0.360509	0.00738012
scaffold1272	68320	68679	360	-0.249585	0.00738697
scaffold1128	35734	36676	943	0.11862	0.00740342
scaffold786	271211	271519	309	-0.296005	0.00740479
scaffold313	600086	601126	1041	0.193247	0.00741027
scaffold82	416452	416792	341	-0.256232	0.00741164
scaffold1428	259	417	159	-0.248803	0.00741164
scaffold127	81011	83715	2705	-0.25478	0.00741164
scaffold1142	79066	81161	2096	-0.296087	0.00741301
scaffold37740	6733	13446	6714	0.160069	0.00741849
scaffold12	210899	212467	1569	0.133544	0.00741849
scaffold38672	50439	51016	578	-0.359799	0.00741986
scaffold36970	37635	37893	259	0.504811	0.00742946
scaffold33842	6803	7280	478	-0.22242	0.00743768
scaffold41834	132978	133697	720	0.173299	0.00744316
scaffold40390	8196	8493	298	-0.37531	0.00746646
scaffold280	626147	626293	147	0.365897	0.00751854
scaffold370	74447	74563	117	0.260411	0.00752128
scaffold728	173586	174177	592	0.345445	0.0075295
scaffold1322	514269	516681	2413	-0.297871	0.00753224
scaffold1822	220221	220716	496	-0.354077	0.00753773
scaffold1794	385497	391213	5717	-0.206691	0.00754869
scaffold41242	48368	48875	508	0.174773	0.00755143
scaffold43170	224782	225224	443	-0.565757	0.00755417
scaffold156	433378	433702	325	0.274566	0.00755417
scaffold36002	6016	6444	429	-0.464102	0.00756377
scaffold1036	247234	248843	1610	0.318973	0.00756377
scaffold1519	123277	123541	265	-0.335355	0.00756377
scaffold41242	78072	78249	178	0.460491	0.00758706
scaffold619	59017	59195	179	-0.378092	0.00758843
scaffold482	90126	90239	114	-0.335646	0.00760625
scaffold211	455037	455290	254	0.255996	0.00761722
scaffold94	23067	23660	594	0.160414	0.00762818
scaffold40454	7965	8390	426	-0.40616	0.00765011
scaffold1794	198969	199130	162	0.606401	0.00765285
scaffold1710	439407	440395	989	0.365718	0.00766244
scaffold142	564120	564516	397	-0.382982	0.00767478
scaffold38804	51576	53091	1516	0.178742	0.00767752
scaffold237	122435	122883	449	0.284904	0.00768026
scaffold1603	6043	7444	1402	-0.157841	0.00769259
scaffold42060	4252	4901	650	-0.30061	0.00771178
scaffold67	331136	332523	1388	-0.3489	0.00772137
scaffold1650	430950	431141	192	-0.278736	0.00775701
scaffold163	292856	293715	860	-0.571478	0.00775975
scaffold1204	99802	101752	1951	0.170308	0.00777619
scaffold1204	76490	77920	1431	0.187236	0.00778579
scaffold41136	65446	65735	290	0.736318	0.0077899
scaffold271	455138	456210	1073	0.496768	0.00779264
scaffold444	279082	279678	597	0.322798	0.00779264
scaffold557	76497	76733	237	-0.4182	0.00779264
scaffold40828	23277	24052	776	-0.313003	0.00779538
scaffold1629	33008	34417	1410	-0.191618	0.0078132
scaffold1845	169770	171116	1347	-0.246397	0.00781594
C30046	2970	3057	88	-0.267167	0.00782553
scaffold280	642696	642733	38	-0.359665	0.00782553
scaffold1092	19080	19523	444	0.561326	0.00782553
scaffold723	339983	341370	1388	-0.496635	0.00783649
scaffold168	376996	377504	509	-0.0814894	0.00785431
scaffold1862	309583	311011	1429	-0.280101	0.00785705
scaffold737	352418	352523	106	0.359953	0.00785842
scaffold43182	4604	4991	388	-0.148466	0.00785979
scaffold1700	196903	199476	2574	-0.233512	0.00787076
scaffold38898	19477	20573	1097	0.144477	0.00787487
scaffold41970	40143	40472	330	-0.173638	0.00787761
scaffold509	179739	181735	1997	-0.294459	0.0078968
scaffold43988	296290	296882	593	-0.482657	0.00790228
C25898	1617	1679	63	0.28086	0.0079105
scaffold392	562908	563099	192	-0.413999	0.0079105
scaffold315	77588	78527	940	0.401222	0.00791735
scaffold630	376542	376707	166	-0.330706	0.00792009
scaffold858	61558	61901	344	-0.416122	0.00792558
scaffold222	65055	65226	172	-0.271443	0.00792695
scaffold1418	15743	16349	607	0.488088	0.0079338
scaffold1703	92407	92545	139	-0.544538	0.0079338
scaffold579	59780	62096	2317	-0.250109	0.00796121
scaffold1737	186467	186861	395	0.542308	0.00796532
scaffold481	1040342	1041346	1005	0.438928	0.00797903
scaffold714	107038	107298	261	-0.11955	0.0079804
scaffold305	445326	445435	110	-0.400842	0.0079804
scaffold54	381555	382298	744	0.285138	0.00798588
scaffold1723	21644	25692	4049	-0.211796	0.00798725
scaffold807	223425	223573	149	-0.64605	0.00798725
scaffold1199	69755	71318	1564	-0.387425	0.00798862
scaffold531	88732	89947	1216	0.332981	0.00798862
scaffold366	172509	172731	223	0.358945	0.0079941
scaffold22	1086453	1087243	791	-0.180126	0.00799958
scaffold118	71718	72716	999	-0.25561	0.00800369
scaffold115	506444	506773	330	-0.2995	0.00801329
scaffold1262	10583	10675	93	-0.409453	0.00801329
scaffold1741	316725	317136	412	-0.175399	0.00801466
scaffold31318	4220	4666	447	0.145007	0.00802288
scaffold41442	118434	118767	334	-0.312766	0.0080407
scaffold287	74985	75882	898	0.256373	0.00805029
C35006	1254	2197	944	-0.360527	0.00805029
scaffold1554	205297	205449	153	-0.217824	0.00808592
scaffold43842	317308	318111	804	-0.130241	0.00808592
C30500	7014	7181	168	-0.190396	0.00809689
scaffold689	270044	270153	110	-0.444567	0.00810374
scaffold1646	24950	25817	868	-0.44297	0.00810511
scaffold1427	36206	36373	168	-0.433787	0.00811745
scaffold1737	344515	344931	417	0.231371	0.00812978
scaffold1741	364092	364742	651	0.349955	0.00813389
scaffold1785	476410	476921	512	-0.363556	0.00815445
scaffold57	571760	572001	242	0.289005	0.00815719
scaffold1347	236240	236704	465	0.258192	0.00815719
scaffold237	628210	630521	2312	-0.310525	0.00816815
scaffold1584	286134	286530	397	-0.441886	0.00816952
scaffold1673	51066	51246	181	-0.197785	0.00817364
scaffold1301	193720	194339	620	-0.321335	0.00818323
scaffold678	1039601	1039807	207	-0.261585	0.0082079
scaffold40586	52404	52796	393	0.279362	0.00822023
scaffold38688	25223	25611	389	-0.461451	0.00823531
scaffold1352	87763	89075	1313	-0.29192	0.00823531
scaffold563	134679	136771	2093	-0.229669	0.00825724
scaffold1605	388477	389364	888	-0.471307	0.00828053
scaffold37756	10803	10918	116	-0.341065	0.00832028
scaffold698	479260	479304	45	-0.28191	0.00832028
scaffold70	499362	500660	1299	-0.312524	0.00832028
scaffold39320	40317	41111	795	0.264881	0.00832439
scaffold980	147630	147771	142	-0.261561	0.00832439
scaffold32230	5464	6000	537	-0.175128	0.00832713
scaffold392	568358	568548	191	0.338196	0.00833398
scaffold58	593810	594390	581	-0.252937	0.00835591
scaffold43878	239821	240402	582	-0.16056	0.00836825
scaffold1897	212144	213083	940	0.325589	0.0083751
scaffold38884	56135	58106	1972	-0.200044	0.00838332
scaffold275	64474	65028	555	-0.529145	0.00840936
scaffold1556	91831	91977	147	-0.251794	0.00846144
scaffold43396	95880	95935	56	-0.265734	0.00846829
scaffold142	1031996	1035291	3296	-0.272963	0.00851215
scaffold132	23507	26080	2574	0.220666	0.00851215
scaffold1098	269012	269187	176	-0.399353	0.00851352
scaffold487	315317	315903	587	-0.112147	0.00852174
scaffold40556	13841	14657	817	-0.385467	0.00852722
scaffold42516	166144	166362	219	0.357148	0.00853682
scaffold129	49348	49494	147	-0.315115	0.00855463
scaffold35410	3220	3399	180	-0.490394	0.00856149
scaffold1213	980705	982128	1424	-0.289823	0.00857793
scaffold392	331486	331676	191	-0.561269	0.0085889
scaffold847	197684	198914	1231	-0.335619	0.0085889
scaffold236	456786	457276	491	-0.462822	0.00859164
scaffold631	57242	57441	200	-0.302903	0.0086026
scaffold962	589391	589652	262	0.21657	0.0086026
scaffold41174	52322	53492	1171	0.261353	0.0086396
scaffold564	51835	52157	323	0.110414	0.00864098
scaffold1866	396029	397112	1084	-0.443725	0.00865057
scaffold586	3077	3164	88	0.265784	0.00865057
scaffold42198	112386	112550	165	-0.300074	0.00865605
scaffold392	582255	582609	355	-0.460103	0.00866016
scaffold209	153597	154480	884	-0.350192	0.00866427
scaffold164	693996	694541	546	-0.318469	0.00866427
scaffold602	239638	239882	245	-0.168435	0.00867113
scaffold1004	521753	527782	6030	-0.185061	0.00867524
scaffold237	660584	660865	282	-0.284776	0.00871498
scaffold1359	130950	131279	330	0.352343	0.00873417
scaffold76	202141	202873	733	-0.185673	0.00873554
scaffold42598	100823	101815	993	0.363639	0.00874376
scaffold544	81512	81657	146	-0.17727	0.00876569
scaffold1228	290866	291044	179	-0.38624	0.00876706
scaffold1896	365076	365351	276	-0.400231	0.0087794
scaffold723	37731	38092	362	-0.204233	0.00880406
scaffold1174	547629	547898	270	0.298105	0.00880406
scaffold709	46879	55227	8349	-0.273786	0.00880681
scaffold1532	602048	602626	579	0.261488	0.00882325
scaffold43702	71388	71527	140	0.650942	0.00883559
scaffold43868	330283	330500	218	-0.511155	0.00884792
scaffold38818	51590	52591	1002	-0.222913	0.00884792
scaffold1816	334030	336860	2831	0.218339	0.00886437
scaffold1245	89124	89273	150	0.403464	0.00886437
scaffold43696	20601	21341	741	-0.227084	0.00886985
scaffold40938	61838	62791	954	-0.36492	0.00888218
scaffold113	638857	640311	1455	-0.252302	0.00888218
scaffold760	794150	795516	1367	0.207451	0.00888904
scaffold1490	82734	83003	270	0.483504	0.00892193
scaffold34442	2075	2164	90	0.915099	0.00893426
scaffold1879	115078	115761	684	-0.426385	0.00896304
scaffold896	94331	97588	3258	0.281425	0.00896852
scaffold20	61555	62095	541	0.236315	0.00898908
scaffold1794	232678	233175	498	0.330869	0.00900553
scaffold36654	31569	32439	871	-0.150218	0.00900964
C31488	8711	8828	118	0.541801	0.00901923
scaffold1100	37886	38775	890	0.234639	0.0090206
scaffold38672	13256	13812	557	-0.323284	0.00902471
scaffold625	604408	607833	3426	0.222532	0.00902471
scaffold43200	219678	219985	308	-0.230982	0.0090302
scaffold591	511230	512236	1007	-0.327358	0.0090302
scaffold1271	19173	19735	563	-0.314951	0.00907405
C33464	422	958	537	-0.429222	0.00908639
scaffold43702	43531	44168	638	-0.41725	0.00908776
scaffold149	632339	632606	268	0.156413	0.00908913
scaffold1822	141885	142519	635	0.313559	0.0091042
scaffold227	268236	268481	246	0.244964	0.00910831
scaffold1077	488798	489321	524	-0.242337	0.00915354
scaffold714	131709	132371	663	-0.564587	0.00917273
scaffold36002	18772	19549	778	-0.20841	0.0091741
scaffold86	1346575	1346826	252	-0.383641	0.00917547
scaffold39880	36246	36454	209	-0.425404	0.00918232
scaffold251	9431	12756	3326	-0.218297	0.00919603
scaffold39694	13908	13973	66	-0.654586	0.00924948
scaffold42684	73805	74133	329	0.383228	0.00925085
scaffold1857	176114	176742	629	-0.173009	0.00925222
C32542	7542	8219	678	0.217453	0.00925222
scaffold394	503609	504409	801	0.338931	0.00926044
scaffold481	92659	92826	168	0.314629	0.00927003
scaffold361	560000	562134	2135	-0.289175	0.00927003
scaffold1409	17629	18796	1168	0.180503	0.00927277
scaffold286	321997	323703	1707	-0.112675	0.00927551
scaffold169	401810	402282	473	-0.381162	0.00927963
scaffold1021	257871	260039	2169	0.30133	0.00928511
scaffold1189	773396	773645	250	0.524886	0.00928648
scaffold42198	149015	149633	619	0.220763	0.00935774
scaffold42618	155350	155693	344	-0.263784	0.00936597
scaffold361	198	1071	874	-0.381788	0.00936871
scaffold831	156241	156431	191	-0.269747	0.00937693
C34902	8245	9548	1304	0.247918	0.00937693
scaffold1053	212053	213887	1835	0.264936	0.0093783
scaffold472	449175	450001	827	-0.386881	0.00939475
scaffold544	694968	695877	910	0.234467	0.00939475
scaffold241	28488	28708	221	-0.200524	0.00940297
C30110	6279	7111	833	-0.220047	0.00940434
scaffold206	168245	168442	198	0.508869	0.00941393
scaffold419	760775	760893	119	-0.399474	0.0094249
scaffold835	268054	268360	307	0.190114	0.00944272
scaffold43598	164660	165452	793	0.230431	0.00944957
scaffold606	8010	8367	358	0.15299	0.00945505
scaffold601	271339	275671	4333	-0.290305	0.00946053
scaffold645	71925	72194	270	-0.267824	0.0094619
scaffold1836	884271	885883	1613	0.576637	0.00946601
scaffold113	30657	30913	257	-0.191106	0.00946601
C33368	11183	11346	164	0.591677	0.00946738
scaffold1189	413776	414281	506	0.473865	0.00949205
scaffold1711	215836	215895	60	-0.7072	0.00949205
C24874	633	923	291	0.140086	0.00950302
scaffold1892	25376	25466	91	-0.535775	0.00951672
scaffold425	250342	250589	248	-0.352177	0.00951672
scaffold1423	755460	755899	440	-0.297942	0.00952083
scaffold172	258060	258423	364	-0.314792	0.00953317
scaffold38354	12518	12837	320	-0.169652	0.00953591
scaffold39096	24661	27212	2552	-0.159316	0.00958662
scaffold39390	35795	35940	146	-0.34195	0.0096058
scaffold43388	218855	219649	795	-0.272606	0.0096058
scaffold109	578739	583485	4747	-0.162006	0.00960992
scaffold864	1424	1529	106	0.274131	0.00963184
scaffold1016	134287	134850	564	-0.362652	0.00964007
scaffold973	542375	543405	1031	-0.355678	0.00964418
scaffold32346	9922	10479	558	-0.359254	0.00964555
scaffold39758	36535	36911	377	0.303615	0.00965103
scaffold1588	323265	325260	1996	0.271889	0.00965377
scaffold801	444291	445382	1092	0.143474	0.00966474
scaffold1097	441123	441430	308	0.383457	0.00967022
C28876	699	948	250	-0.326716	0.00967159
scaffold695	490471	491760	1290	-0.31728	0.00967844
scaffold440	57491	57699	209	-0.389199	0.00967844
scaffold1058	31092	31316	225	0.317212	0.00968118
scaffold351	224421	224849	429	0.348145	0.0096894
scaffold1703	621897	623969	2073	-0.261545	0.00969078
scaffold241	963913	964356	444	-0.239229	0.00969215
C27570	948	1075	128	-0.37195	0.00970859
scaffold1652	76359	76904	546	-0.23961	0.00971133
scaffold1024	1132090	1133003	914	0.366623	0.00973052
scaffold1586	79555	80354	800	-0.306597	0.00973189
scaffold1822	129159	129750	592	0.328304	0.00973326
scaffold1258	478197	478427	231	-0.466401	0.00974834
scaffold43446	93497	94660	1164	-0.244044	0.00975108
scaffold35072	8741	9321	581	-0.250639	0.00975108
scaffold1448	138426	139091	666	0.267099	0.00976752
scaffold1855	36590	36946	357	-0.259396	0.00976752
scaffold383	617590	618484	895	-0.327168	0.00977986
scaffold35870	16404	24249	7846	-0.299337	0.00977986
scaffold40026	23658	23894	237	0.451901	0.00981686
scaffold1536	29234	30765	1532	0.238596	0.0098292
C27882	1237	1726	490	0.439683	0.00983879
scaffold546	532878	533521	644	0.52771	0.00984153
scaffold1174	516949	517446	498	0.394602	0.00985386
scaffold41998	74204	74355	152	-0.485211	0.00985798
scaffold1307	390622	392014	1393	-0.337679	0.00985798
scaffold42392	78358	78672	315	-0.267254	0.00985935
scaffold39900	76276	77267	992	-0.168398	0.00989772
scaffold1409	331008	331872	865	-0.285157	0.00990868
scaffold1009	611273	612542	1270	0.306869	0.00992102
scaffold44	61062	62261	1200	-0.28693	0.00994569
scaffold700	106027	106906	880	0.370671	0.00994569
scaffold210	108563	109005	443	-0.206067	0.00995802
scaffold37460	37353	37403	51	0.74243	0.00995802
scaffold1901	341576	342514	939	-0.2664	0.00995939
scaffold1014	387428	388714	1287	-0.11452	0.00998132
scaffold43038	76131	77263	1133	-0.324003	0.00998954
scaffold461	46280	50437	4158	-0.334175	0.0100046
scaffold457	169852	170571	720	0.291873	0.010006
scaffold33806	204	363	160	-0.52332	0.0100115
C28246	3457	3524	68	-0.453989	0.0100265
scaffold784	421213	421288	76	-0.186892	0.0100389
scaffold942	227361	227788	428	-0.325971	0.010043
scaffold471	1139924	1140477	554	0.351107	0.0100471
scaffold1171	49471	50028	558	0.308506	0.0100485
scaffold30314	4547	6015	1469	-0.214287	0.0100581
scaffold1854	52890	53700	811	0.160898	0.0100622
scaffold1605	582094	582450	357	-0.179742	0.0100786
scaffold43184	165250	167009	1760	-0.229813	0.0100786
scaffold1301	1078867	1080816	1950	-0.190672	0.0101129
scaffold1574	395272	396798	1527	-0.272144	0.010128
scaffold47	46429	46724	296	-0.416684	0.0101389
scaffold801	760831	760976	146	-0.195444	0.010143
scaffold40006	8766	9633	868	0.423476	0.0101526
scaffold43130	141108	141314	207	-0.250902	0.0101636
scaffold44	41514	42403	890	-0.265594	0.0101636
scaffold760	484839	485267	429	-0.274881	0.0101636
scaffold1258	456135	456464	330	0.285382	0.0101663
scaffold514	392566	393009	444	-0.497858	0.0101718
scaffold40438	19912	20318	407	-0.259081	0.0101732
scaffold42596	55182	55504	323	-0.417776	0.0101787
scaffold43278	97595	97686	92	0.372693	0.0102033
scaffold305	434897	435407	511	-0.349031	0.0102033
scaffold189	519649	520632	984	0.479057	0.0102033
scaffold658	255246	255572	327	-0.55174	0.0102143
scaffold1599	353069	353628	560	-0.4191	0.0102445
C31324	8368	8605	238	0.41808	0.0102815
scaffold198	1110666	1111330	665	-0.287586	0.0102965
scaffold43038	54836	55750	915	-0.286244	0.0103034
scaffold1360	284437	286111	1675	0.382575	0.0103061
scaffold835	245190	245811	622	0.177259	0.0103226
scaffold831	175724	181142	5419	-0.174651	0.0103281
scaffold117	251500	251589	90	0.216151	0.0103514
scaffold156	37895	38018	124	-0.357633	0.0103719
scaffold165	127428	127641	214	0.291763	0.0103815
scaffold321	44034	44297	264	0.137088	0.010398
scaffold43844	328107	329900	1794	-0.115004	0.0104212
scaffold43240	56456	56717	262	-0.345057	0.0104212
scaffold1703	35097	35329	233	-0.178751	0.0104308
scaffold730	546767	547703	937	-0.221948	0.0104308
scaffold39634	48481	48767	287	0.262538	0.0104336
scaffold1459	252899	253099	201	0.200937	0.0104363
scaffold1123	453778	454492	715	-0.366286	0.0104569
scaffold547	351422	352322	901	0.388297	0.0104651
scaffold269	173307	173710	404	0.419351	0.0104692
scaffold750	321822	322571	750	-0.405641	0.0104692
scaffold286	430603	431411	809	-0.420816	0.0104816
scaffold1710	305053	305143	91	-0.357527	0.0104843
scaffold513	34779	35627	849	-0.311989	0.0104911
scaffold1014	383588	384076	489	-0.139646	0.0104953
scaffold1730	301136	302094	959	0.19614	0.010498
scaffold1834	412387	414398	2012	-0.22792	0.0105048
scaffold1575	106400	106625	226	-0.248179	0.0105227
C22422	1334	1649	316	-0.329289	0.0105281
scaffold440	156879	157806	928	-0.586345	0.010546
scaffold34742	184	4532	4349	0.146756	0.0105501
scaffold38184	34259	34343	85	0.568503	0.0105528
scaffold425	788062	788450	389	-0.472763	0.010561
scaffold1599	380257	380893	637	-0.377388	0.0105884
scaffold1301	1538578	1538652	75	-0.35122	0.0105898
scaffold393	111414	113319	1906	0.280655	0.0105898
scaffold1179	786346	786873	528	0.300625	0.010598
scaffold506	183839	183996	158	0.354238	0.0106035
scaffold44	76667	76912	246	-0.456375	0.0106296
scaffold1279	3880	4273	394	0.340751	0.0106556
scaffold544	250661	254472	3812	-0.131199	0.010657
scaffold146	827029	828047	1019	-0.461438	0.0106625
scaffold35396	259	2019	1761	0.158681	0.0106652
scaffold419	574553	576233	1681	-0.321718	0.0106666
scaffold986	208260	208432	173	-0.540128	0.0106858
scaffold681	374296	375423	1128	-0.110216	0.0106953
scaffold41664	108590	108883	294	-0.1644	0.0107008
scaffold1203	52611	52986	376	-0.218762	0.0107036
scaffold18716	170	314	145	-0.361055	0.0107282
scaffold102	935495	935690	196	-0.517152	0.0107282
scaffold998	7795	9701	1907	-0.21142	0.0107378
scaffold42974	114838	115400	563	-0.369336	0.0107406
scaffold138	29235	29864	630	0.19771	0.0107406
scaffold1035	18087	20415	2329	0.196797	0.0107419
scaffold42128	96239	97498	1260	-0.256531	0.0107447
C35776	26962	27202	241	-0.477375	0.0107447
scaffold6	477179	477372	194	-0.319876	0.0107721
scaffold41948	101749	102768	1020	-0.264813	0.0107872
scaffold26	20120	20315	196	0.469719	0.0107872
scaffold942	430518	433953	3436	-0.193478	0.0107927
scaffold42892	68191	69268	1078	0.292249	0.0107927
scaffold72	425360	425721	362	0.237865	0.0108132
scaffold1750	472963	473182	220	0.307778	0.010816
scaffold966	19391	19445	55	-0.280261	0.0108351
scaffold1399	158876	160941	2066	-0.129285	0.0108379
scaffold219	239221	239934	714	0.364626	0.0108393
scaffold43648	219184	219365	182	0.42867	0.0108406
C27058	2044	2190	147	-0.252093	0.0108571
scaffold547	94247	95095	849	-0.328744	0.0108584
scaffold102	335026	335201	176	0.163989	0.0108721
C21700	817	1278	462	0.0696868	0.0108858
scaffold1571	98271	98572	302	-0.267107	0.0109064
scaffold592	118976	119295	320	-0.500081	0.0109078
scaffold38264	24792	26111	1320	-0.264253	0.0109201
scaffold1866	179473	179834	362	0.268314	0.0109215
scaffold601	390538	391276	739	0.392277	0.0109283
scaffold301	450275	450477	203	0.392521	0.0109311
scaffold72	271134	271457	324	-0.236479	0.010964
scaffold1865	85877	86625	749	-0.187141	0.010964
scaffold315	229912	230650	739	0.283355	0.0109681
scaffold43452	251725	252559	835	-0.465536	0.0109681
scaffold313	510227	510685	459	-0.286127	0.0109749
C30496	7255	7622	368	-0.139124	0.010979
scaffold169	578130	578355	226	-0.430876	0.0109832
scaffold392	896010	897671	1662	-0.189015	0.0109886
scaffold1880	34673	35136	464	-0.154525	0.0110065
scaffold169	608748	609591	844	-0.237475	0.0110065
scaffold1610	456923	457247	325	0.233385	0.011016
scaffold1608	151838	152037	200	0.548589	0.0110243
scaffold614	293252	294212	961	0.15568	0.0110435
scaffold1185	62710	64613	1904	0.194298	0.0110476
scaffold42402	113906	113994	89	-0.21398	0.0110489
scaffold1584	343057	344036	980	0.233683	0.0110503
scaffold286	320005	320793	789	-0.218624	0.0110613
scaffold1888	267495	268412	918	-0.309073	0.0110736
scaffold1445	200338	200579	242	-0.154647	0.0110832
scaffold591	793334	794560	1227	-0.331384	0.0111051
scaffold203	515622	515763	142	-0.279299	0.0111051
scaffold933	97023	97261	239	-0.499172	0.0111079
scaffold1720	99472	99577	106	0.455004	0.0111133
scaffold432	17646	20493	2848	-0.257739	0.0111161
scaffold43964	279336	283453	4118	0.215193	0.0111366
scaffold237	620342	620842	501	-0.305016	0.011138
scaffold1810	24515	25055	541	-0.397745	0.0111435
scaffold1687	19590	20871	1282	0.354904	0.0111545
scaffold395	214118	214455	338	-0.320232	0.0111641
scaffold1896	603188	604023	836	-0.277239	0.0111654
scaffold1315	302058	303405	1348	0.327663	0.0111668
scaffold1700	170804	171468	665	-0.384505	0.0111723
scaffold1491	40883	41141	259	-0.306143	0.0111791
scaffold144	382685	382852	168	-0.280892	0.0111819
scaffold1214	70053	73783	3731	-0.275864	0.0111846
scaffold1763	329114	330124	1011	-0.249407	0.0111846
scaffold933	41235	42373	1139	-0.413902	0.0111846
scaffold1788	257506	258893	1388	0.22487	0.0111956
scaffold41214	111088	111743	656	0.249133	0.0111997
C28902	4779	4910	132	0.598128	0.0112011
scaffold1521	257341	257814	474	-0.317478	0.0112052
scaffold1803	76228	76650	423	0.323774	0.011212
scaffold39088	18254	18473	220	0.408129	0.0112422
scaffold168	586924	587620	697	0.279209	0.0112422
scaffold1711	275714	276374	661	-0.221532	0.0112435
C30874	5324	8233	2910	-0.170378	0.011249
scaffold393	1197876	1200935	3060	-0.215362	0.011249
scaffold1757	102582	102667	86	0.247436	0.0112586
scaffold1765	1929	2447	519	-0.163062	0.0112586
C32818	9136	9331	196	0.754823	0.0112586
scaffold42528	169291	170581	1291	0.117771	0.01126
scaffold298	378445	378756	312	-0.268591	0.0112792
scaffold1054	77987	78692	706	-0.267565	0.0112792
scaffold610	281216	281473	258	-0.21334	0.0112806
scaffold481	424752	425112	361	-0.244064	0.0113066
scaffold1456	22131	23641	1511	-0.108102	0.011308
scaffold42530	132543	133006	464	-0.39318	0.0113093
scaffold53	90090	90360	271	-0.45155	0.0113121
C23756	406	1061	656	0.113738	0.0113148
scaffold288	429733	431430	1698	0.269962	0.0113504
scaffold527	355889	362000	6112	-0.382466	0.0113573
scaffold1174	705438	705679	242	0.39749	0.0113642
scaffold836	16585	18162	1578	-0.298562	0.0113655
scaffold383	195593	196003	411	-0.36777	0.0113724
scaffold94	128869	129024	156	0.375886	0.0113847
scaffold41212	8109	8882	774	-0.121089	0.0113929
scaffold22	518435	518749	315	-0.378498	0.0114012
scaffold433	1250961	1251113	153	-0.570119	0.0114107
scaffold517	165079	165472	394	0.186602	0.0114107
scaffold204	574875	575131	257	0.34636	0.0114258
scaffold37838	21393	21688	296	-0.161229	0.0114382
scaffold42032	34247	34695	449	0.492689	0.0114409
scaffold1191	77969	79552	1584	-0.381247	0.0114601
scaffold1449	173815	174351	537	0.373691	0.0114656
scaffold206	160624	161106	483	-0.603325	0.0114738
scaffold432	740288	740650	363	-0.248158	0.0114793
scaffold286	176938	177091	154	-0.221135	0.0114848
C26740	3001	3274	274	0.250803	0.0114957
scaffold1454	54825	56187	1363	0.224889	0.0115094
scaffold448	734115	734254	140	-0.441564	0.0115094
scaffold1024	81995	82804	810	-0.132545	0.0115108
scaffold317	117637	119133	1497	-0.358074	0.0115451
scaffold1900	17692	17859	168	0.532984	0.0115478
scaffold1599	312922	313201	280	-0.535407	0.0115903
scaffold33944	4178	5761	1584	0.235297	0.0115903
scaffold1221	80353	80893	541	0.242704	0.0115917
scaffold35268	109	348	240	-0.242713	0.011604
scaffold487	185785	186497	713	-0.283732	0.0116081
scaffold408	444406	444693	288	-0.411504	0.011615
scaffold1578	74611	75144	534	-0.166874	0.0116232
scaffold1865	135206	135521	316	-0.227527	0.0116328
scaffold485	511655	512316	662	-0.371816	0.0116355
scaffold1583	613683	614837	1155	0.473556	0.0116506
scaffold1397	433664	434935	1272	-0.238217	0.0116684
scaffold40366	14284	14459	176	-0.22525	0.0116739
scaffold1813	6154	6671	518	-0.318793	0.0116807
scaffold4	375284	378001	2718	0.225307	0.0116903
scaffold43358	135166	135814	649	0.139315	0.0117246
scaffold1086	714244	716164	1921	-0.101998	0.0117301
scaffold1036	399184	400237	1054	-0.132653	0.0117451
scaffold678	701473	701549	77	-0.439488	0.0117479
scaffold42530	121332	122329	998	-0.333048	0.0117534
scaffold43552	201721	204154	2434	-0.360623	0.0117835
scaffold1174	295944	296736	793	-0.272174	0.0118041
scaffold236	37607	38011	405	-0.398694	0.0118109
scaffold1834	360398	361546	1149	-0.389473	0.0118287
C23312	919	1212	294	-2.23615	0.0118438
scaffold38190	37493	37890	398	0.434566	0.0118466
scaffold1859	9225	10341	1117	-0.267521	0.0118644
scaffold770	138114	138283	170	-0.261966	0.0118753
scaffold76	161961	162144	184	-0.321201	0.0118753
scaffold86	1406026	1408045	2020	0.173325	0.0118808
scaffold694	104139	104365	227	-0.256619	0.0118849
scaffold41502	99268	100825	1558	-0.121471	0.0118849
scaffold501	350839	351078	240	-0.42669	0.0119151
scaffold329	24807	25054	248	0.309643	0.0119302
scaffold70	908101	912633	4533	-0.232549	0.0119398
scaffold132	28887	29460	574	0.374501	0.0119631
scaffold1836	429762	430859	1098	-0.599897	0.0119644
scaffold100	349331	349381	51	0.624218	0.011974
scaffold42264	148833	149103	271	0.1407	0.0120069
scaffold42096	138718	140806	2089	-0.266409	0.012011
scaffold802	106668	106790	123	0.380818	0.012011
scaffold394	283256	283601	346	0.187303	0.012022
scaffold709	327921	328606	686	-0.144579	0.012022
scaffold1759	251101	251421	321	0.362807	0.0120261
scaffold120	180402	181576	1175	-0.331406	0.0120343
scaffold802	34396	34575	180	-0.312283	0.012048
scaffold678	457957	459242	1286	-0.556155	0.0120576
scaffold1818	23904	24420	517	0.539863	0.0120727
scaffold1849	114991	115467	477	-0.179164	0.0120727
scaffold211	969842	969976	135	-0.375514	0.0120727
scaffold1741	152031	153167	1137	-0.320876	0.0120837
scaffold544	624056	624189	134	-0.215669	0.012085
scaffold1255	316748	322215	5468	-0.16009	0.0120933
scaffold39976	39908	40101	194	-0.301715	0.0121275
scaffold1315	306952	307162	211	-0.383263	0.0121371
scaffold644	15964	16588	625	0.250361	0.0121399
scaffold492	388658	389552	895	-0.387427	0.0121412
scaffold1874	280856	281167	312	-0.208885	0.0121426
scaffold334	465114	465746	633	-0.253219	0.0121536
scaffold43616	233496	233875	380	-0.220275	0.0121563
scaffold38822	39902	40115	214	-0.256574	0.0121673
scaffold40412	90911	90999	89	0.134533	0.0121714
scaffold1899	193761	195342	1582	0.213764	0.0121823
scaffold925	126710	129102	2393	-0.1516	0.0121837
scaffold402	355695	361436	5742	-0.319858	0.0121851
scaffold926	26648	26743	96	-0.260055	0.0121892
scaffold43358	141688	142332	645	-0.379823	0.0121933
scaffold1899	10746	12721	1976	-0.143178	0.0122084
scaffold42570	71900	72269	370	-0.319302	0.0122111
scaffold1469	366645	367881	1237	-0.268185	0.0122509
scaffold161	83463	85762	2300	-0.232204	0.0122509
scaffold1316	419965	421864	1900	-0.181886	0.0122509
scaffold1067	66988	68006	1019	0.275424	0.0122892
scaffold140	127173	127423	251	-0.211427	0.0122988
scaffold156	201997	202429	433	-0.298772	0.0123029
scaffold106	424450	424678	229	0.395489	0.012318
scaffold1307	28464	28681	218	-0.243001	0.0123262
scaffold1357	63045	63410	366	0.163853	0.0123262
scaffold1599	336755	337000	246	-0.39623	0.0123454
scaffold40084	33808	36772	2965	-0.346174	0.0123591
scaffold481	1246766	1247068	303	-0.428701	0.0123728
scaffold1880	36229	36676	448	-0.175156	0.0123852
scaffold1605	570302	570846	545	0.301682	0.0123879
scaffold41400	84784	85379	596	0.341405	0.0124194
scaffold42268	86194	87179	986	-0.31279	0.0124235
scaffold1097	757922	758194	273	-0.143356	0.0124359
scaffold22	37736	38993	1258	-0.292565	0.0124372
scaffold569	205881	206284	404	0.214709	0.0124468
scaffold1551	97424	97605	182	0.299576	0.0124743
scaffold1610	90752	90840	89	-0.223002	0.0124934
scaffold42704	6516	7183	668	0.177942	0.0125003
scaffold501	1127692	1128319	628	-0.250122	0.0125017
scaffold1585	216292	217961	1670	-0.15842	0.012514
scaffold43366	81331	84117	2787	-0.2372	0.0125208
scaffold41948	99985	100574	590	-0.316953	0.0125277
scaffold393	613932	614805	874	-0.221393	0.0125373
scaffold973	409872	412314	2443	-0.326021	0.0125387
scaffold496	328269	330727	2459	0.438179	0.0125483
scaffold315	344145	345200	1056	-0.431605	0.0125496
scaffold42272	38016	38574	559	0.364302	0.0125537
scaffold324	409220	409830	611	-0.275461	0.0125798
scaffold172	323204	326588	3385	0.327271	0.0125839
scaffold40016	20155	20271	117	0.347469	0.0125839
scaffold378	376472	378281	1810	-0.189206	0.0125839
scaffold336	141874	142275	402	-0.379333	0.0126044
scaffold36482	21920	22224	305	0.162442	0.0126058
scaffold802	235204	235561	358	0.481027	0.0126072
scaffold1616	207883	213222	5340	0.430491	0.0126182
scaffold1843	65106	65876	771	-0.443311	0.012625
scaffold192	109646	110026	381	0.294801	0.0126332
scaffold258	536222	538432	2211	-0.231433	0.0126373
scaffold402	281229	281746	518	-0.255341	0.0126497
scaffold41948	63069	63218	150	0.369224	0.0126497
scaffold36758	3445	4179	735	-0.22012	0.0126675
scaffold1132	672072	673018	947	-0.139697	0.0127018
scaffold41732	40932	41032	101	0.257554	0.0127031
scaffold788	50117	50253	137	0.163797	0.0127127
scaffold43526	142883	143208	326	0.163606	0.0127264
scaffold413	618446	619559	1114	-0.353871	0.0127511
scaffold128	649797	651005	1209	-0.111827	0.0127579
C34256	6448	12004	5557	-0.230617	0.0127648
scaffold801	835562	835730	169	0.212374	0.0128155
scaffold1052	24367	25354	988	-0.284125	0.0128251
scaffold4	403759	404139	381	0.307149	0.0128484
scaffold40	47165	51342	4178	0.215549	0.0128539
scaffold408	658928	660329	1402	0.319326	0.0128566
scaffold294	92115	92937	823	0.267883	0.0128607
scaffold1219	279118	279495	378	0.25349	0.0128676
scaffold1221	156433	156659	227	-0.208775	0.0128676
scaffold1174	220561	220894	334	0.221082	0.0128717
scaffold773	287568	287645	78	-0.291593	0.0129073
scaffold630	211716	220029	8314	-0.22081	0.0129101
scaffold230	175711	176095	385	0.338194	0.0129169
C30924	1123	1415	293	-0.281891	0.0129238
scaffold1411	225845	226600	756	-0.178968	0.0129293
C35262	10528	11353	826	-0.320545	0.012943
scaffold1521	471241	471628	388	-0.318536	0.0129512
scaffold1863	461540	461625	86	0.381815	0.0129717
scaffold973	19953	20506	554	0.462076	0.0129717
scaffold1717	24080	24117	38	0.572092	0.0129717
scaffold36886	7614	8104	491	-0.234813	0.0129772
scaffold453	305293	306136	844	-0.15867	0.0129841
scaffold885	379621	381003	1383	-0.361221	0.0129923
scaffold305	22004	25373	3370	-0.229946	0.0129923
scaffold53	1153785	1154132	348	-0.446321	0.0130046
scaffold1127	65714	65898	185	-0.381662	0.0130389
scaffold1571	67749	69300	1552	-0.316609	0.0130457
scaffold278	56189	58477	2289	-0.360413	0.0130512
scaffold1180	118081	118219	139	0.494528	0.0130512
scaffold672	119587	119787	201	-0.207702	0.01308
scaffold43804	328130	328938	809	-0.170661	0.0131184
scaffold934	288975	289440	466	-0.172195	0.0131198
scaffold117	313481	313669	189	0.277263	0.0131225
scaffold672	388972	393238	4267	-0.232989	0.0131636
scaffold40038	30681	34119	3439	-0.169819	0.0131718
scaffold482	48309	50263	1955	-0.172666	0.0131732
scaffold42246	52057	52878	822	0.251379	0.0131787
scaffold313	468921	469057	137	0.371164	0.0131897
scaffold42030	34122	37212	3091	-0.196298	0.0131924
scaffold41852	127595	128182	588	0.195986	0.0131951
scaffold1891	106988	107160	173	-0.463594	0.0131951
scaffold58	60209	60290	82	-0.501794	0.0132075
scaffold250	19677	20214	538	0.228333	0.0132198
scaffold973	160354	160939	586	-0.15584	0.0132445
scaffold35616	18641	19499	859	0.412281	0.01325
scaffold43	87829	88076	248	0.258894	0.0132637
scaffold236	336512	337336	825	-0.172993	0.0132678
scaffold121	496944	498136	1193	-0.37036	0.0132787
scaffold40690	65229	65607	379	-0.466352	0.0132924
scaffold751	443945	444376	432	0.38706	0.0132979
scaffold1738	149935	150167	233	-0.565272	0.0132993
scaffold280	125373	127417	2045	-0.360895	0.0133007
scaffold1350	20285	20678	394	0.23554	0.0133089
scaffold1530	1588	1982	395	-0.403338	0.0133198
scaffold489	249128	252168	3041	-0.220112	0.0133198
scaffold737	339355	343620	4266	-0.200053	0.0133294
scaffold765	209392	209695	304	0.322425	0.013339
scaffold1661	10703	11067	365	0.193097	0.0133431
scaffold194	167487	167994	508	0.324749	0.0133637
scaffold42894	24109	24451	343	-0.410235	0.0133651
C29248	390	675	286	-0.367961	0.0133856
scaffold37668	45419	46900	1482	-0.126897	0.0133911
scaffold37082	39991	40267	277	0.3315	0.013424
scaffold337	1342589	1347248	4660	0.312804	0.0134309
scaffold394	198727	198993	267	0.290528	0.0134514
scaffold4	348812	349110	299	-0.463056	0.0134514
scaffold888	74802	75877	1076	-0.50989	0.0134679
scaffold363	385689	386032	344	0.237386	0.0134857
scaffold1533	157803	158339	537	0.325741	0.0135241
scaffold1892	243014	243572	559	-0.546861	0.0135419
scaffold100	954508	955120	613	0.261034	0.0135501
scaffold1895	108752	109463	712	-0.342873	0.0135542
scaffold39574	69260	69328	69	0.444291	0.0135624
scaffold38608	11752	11890	139	0.367255	0.0135638
scaffold835	72132	72355	224	-0.308744	0.0135652
scaffold1244	632416	635475	3060	-0.225192	0.0135775
scaffold86	1500500	1500626	127	-0.21942	0.0135816
scaffold521	119549	119785	237	-0.367	0.0135857
C18122	394	542	149	-0.202973	0.0135953
scaffold1574	71845	71975	131	-0.419894	0.0136035
scaffold631	130051	130251	201	0.489245	0.0136268
scaffold1286	213876	214055	180	0.350954	0.0136488
scaffold34952	17058	18811	1754	0.247703	0.013668
scaffold1638	34972	35222	251	-0.304005	0.0136967
scaffold432	673022	673276	255	-0.474225	0.0137091
scaffold1788	533900	535061	1162	-0.269655	0.0137091
scaffold213	34021	35358	1338	0.283277	0.0137132
C29540	291	588	298	0.355643	0.0137954
scaffold34	244484	249025	4542	-0.410946	0.013816
scaffold31080	759	4582	3824	-0.238589	0.0138297
scaffold376	191551	193792	2242	-0.283413	0.0138352
scaffold839	31698	31856	159	-0.44741	0.0138489
scaffold272	59233	59327	95	0.430483	0.0138612
scaffold1154	462756	462988	233	-0.30736	0.0138612
scaffold1452	202680	202812	133	0.557878	0.0138612
scaffold416	138313	138457	145	-0.364855	0.0138626
scaffold144	736878	743298	6421	0.156071	0.0138694
scaffold38448	14144	14960	817	-0.221484	0.0138859
scaffold240	132766	133216	451	0.338013	0.013905
scaffold44006	143238	143350	113	0.330508	0.013916
scaffold142	408884	409389	506	-0.222826	0.013916
C28898	5693	5965	273	-0.215544	0.0139338
scaffold421	30563	30635	73	0.354038	0.0139393
scaffold42402	91097	91977	881	-0.272933	0.0139791
scaffold1574	216603	217354	752	0.214536	0.0139982
scaffold1570	47412	47486	75	0.474415	0.0140065
scaffold337	1045384	1045693	310	-0.375139	0.0140257
scaffold854	266470	267411	942	-0.293557	0.014027
scaffold402	583478	585062	1585	0.228458	0.014027
scaffold313	922670	923104	435	-0.159132	0.0140311
scaffold321	632942	635423	2482	-0.140242	0.0140352
scaffold908	239285	239859	575	0.248334	0.0140421
scaffold40162	23497	23760	264	0.196475	0.0140558
scaffold43008	64390	64473	84	0.114226	0.0140627
scaffold142	193338	196811	3474	-0.235484	0.0140709
scaffold1781	34723	37419	2697	-0.212674	0.0140997
scaffold41664	5889	6435	547	0.252204	0.0141051
scaffold1700	45108	45743	636	-0.270911	0.0141051
scaffold1605	141285	141325	41	0.473203	0.0141093
scaffold43648	268758	268893	136	-0.255065	0.014112
scaffold835	250513	252706	2194	0.163592	0.0141271
scaffold42	472955	473748	794	0.337792	0.0141421
scaffold1301	510516	511717	1202	0.323276	0.0141476
scaffold42060	56661	57272	612	-0.15861	0.0141517
scaffold1637	214799	215039	241	0.214294	0.0141668
scaffold156	1105838	1106872	1035	-0.247273	0.0141764
scaffold1203	58769	59656	888	0.3382	0.0141833
scaffold1359	228461	229400	940	-0.359999	0.0142052
scaffold36002	25868	26259	392	0.139943	0.0142175
scaffold107	2614	3214	601	-0.112762	0.0142175
scaffold896	257048	257146	99	0.250487	0.0142504
scaffold1219	46325	47071	747	-0.313219	0.0142559
scaffold432	769035	769297	263	-0.449904	0.0142669
scaffold1333	197454	197585	132	-0.538284	0.014271
scaffold1832	160368	160759	392	0.497755	0.0142751
C32930	10349	11523	1175	0.110874	0.0142765
scaffold835	127664	130007	2344	-0.285966	0.0142765
scaffold1741	643665	644269	605	-0.268725	0.0142847
scaffold942	281646	283450	1805	-0.19421	0.0142956
scaffold1583	788574	789504	931	0.240923	0.0142956
scaffold716	208176	208635	460	0.182812	0.0143025
scaffold22	906070	906976	907	-0.365642	0.0143025
scaffold41998	44	781	738	0.393373	0.0143121
scaffold1037	413141	413434	294	-0.290898	0.0143244
scaffold44098	263506	263730	225	-0.364222	0.0143422
scaffold1754	218702	218925	224	0.274542	0.0143532
scaffold1562	120203	122013	1811	0.415981	0.0143628
scaffold1330	151070	151214	145	-0.162378	0.0143875
scaffold591	106465	106904	440	-0.147807	0.0143902
scaffold39198	3948	4043	96	0.268674	0.0144286
scaffold305	397000	398803	1804	-0.325559	0.0144327
scaffold392	287211	287947	737	-0.357714	0.0144354
scaffold1666	5039	5849	811	-0.229054	0.0144368
scaffold1495	22623	23033	411	0.305994	0.0144368
scaffold1258	704450	704829	380	-0.472945	0.0144615
scaffold513	269064	269697	634	0.373616	0.0144971
scaffold659	6136	6364	229	0.40229	0.0145355
scaffold269	57967	60733	2767	0.19596	0.014541
scaffold647	72383	73150	768	0.222054	0.0145451
scaffold1763	109319	109748	430	0.47866	0.0145451
scaffold1360	522977	523675	699	0.206919	0.0145629
scaffold1788	307589	308780	1192	-0.257345	0.0145629
scaffold1476	93930	94137	208	0.207679	0.0145697
scaffold191	608706	608837	132	0.404947	0.0145725
scaffold586	54201	58830	4630	-0.237652	0.0145739
scaffold1366	199627	200124	498	-0.352424	0.0145834
scaffold35936	17422	18021	600	-0.264491	0.0146163
scaffold1761	81688	82653	966	-0.254707	0.0146355
scaffold43940	167705	168134	430	-0.235077	0.0146506
scaffold1611	77671	79216	1546	0.228452	0.0146588
scaffold1409	333754	334438	685	-0.346411	0.014667
scaffold36336	23991	27257	3267	-0.149874	0.014704
scaffold1882	176021	176148	128	-0.522262	0.0147356
scaffold43702	17792	18693	902	-0.395519	0.0147493
scaffold425	998887	1001177	2291	-0.227194	0.0147534
scaffold53	252529	253310	782	-0.253049	0.0147575
scaffold20	204030	204197	168	-0.232821	0.0147644
scaffold1	159498	159666	169	0.138534	0.0147931
scaffold79	362667	363225	559	0.396948	0.0147945
scaffold43	494651	494821	171	-0.395061	0.0148014
scaffold733	179462	179825	364	-0.150778	0.0148109
scaffold626	237516	238058	543	0.277492	0.0148151
scaffold576	111534	111716	183	-0.31	0.0148151
scaffold1842	50300	51259	960	0.336446	0.0148151
scaffold42372	109622	109780	159	-0.396738	0.0148466
scaffold77	1143667	1144642	976	0.500992	0.0148562
scaffold608	70380	74329	3950	0.160808	0.0148685
scaffold980	86877	87277	401	-0.372282	0.0148836
scaffold37430	15871	15941	71	-0.443412	0.0148932
scaffold1794	418257	419318	1062	0.200822	0.0148959
scaffold410	602131	602269	139	-0.305743	0.0149041
scaffold1750	498326	498424	99	0.216173	0.0149302
scaffold177	396358	396737	380	-0.239225	0.0149398
scaffold43364	124346	124484	139	-0.281182	0.0149411
scaffold1221	532869	534965	2097	0.262516	0.0149439
scaffold150	1678654	1681094	2441	-0.233513	0.014948
scaffold867	474447	474537	91	0.566892	0.0149507
scaffold1868	143656	144682	1027	0.341025	0.0149521
scaffold365	381001	381453	453	-0.256915	0.0149699
scaffold34572	16533	16794	262	-0.519941	0.0149823
scaffold1742	258708	259281	574	0.440563	0.0150097
scaffold40526	66019	70015	3997	0.235749	0.015011
scaffold65	31709	32801	1093	0.463199	0.0150124
scaffold541	127796	127991	196	0.292565	0.0150206
scaffold150	84122	84265	144	0.539677	0.0150234
scaffold315	382254	384356	2103	-0.350346	0.0150343
scaffold150	210071	210705	635	-0.284039	0.0150508
scaffold772	73143	73856	714	0.185296	0.0150522
scaffold594	399625	399710	86	-0.434666	0.0150563
scaffold456	82597	82842	246	-0.263596	0.0150645
scaffold1710	308750	309644	895	-0.0700624	0.0150974
C27812	3254	3861	608	-0.0973832	0.0150974
scaffold41834	50341	52884	2544	0.112099	0.0151001
scaffold1746	165188	165357	170	-0.219215	0.0151001
scaffold914	231874	232129	256	0.55391	0.0151262
scaffold801	882336	883902	1567	0.292882	0.0151303
scaffold223	123468	128587	5120	0.200296	0.0151412
scaffold960	12976	14195	1220	0.195724	0.0151426
scaffold150	1833565	1834359	795	-0.30586	0.0151426
scaffold501	277515	277827	313	-0.26544	0.0151508
scaffold1763	261305	261547	243	0.46304	0.0151508
scaffold142	1163230	1165815	2586	-0.15187	0.0151659
scaffold156	194502	195203	702	-0.321634	0.0151686
scaffold789	27165	27677	513	-0.362148	0.0151755
C31414	6798	7339	542	-0.148775	0.0151878
scaffold1860	277597	277736	140	-0.365704	0.0151906
scaffold43084	172083	173002	920	0.432726	0.0151947
scaffold487	163117	163242	126	-0.419496	0.0151988
scaffold42112	112736	113462	727	0.221257	0.0152029
scaffold33146	7263	7544	282	0.41449	0.0152043
scaffold825	112732	113191	460	-0.147426	0.0152317
scaffold1237	25481	25613	133	-0.270898	0.0152577
scaffold43206	49544	51265	1722	0.348159	0.0152591
scaffold383	39411	39707	297	0.623504	0.0152646
scaffold313	1049321	1050097	777	-0.247032	0.0152838
scaffold976	43896	43997	102	0.213942	0.015292
scaffold43026	61739	61830	92	0.262053	0.015292
C34120	16614	16771	158	-0.215629	0.0152988
scaffold1181	29853	29979	127	-0.228422	0.0153098
scaffold189	99812	102389	2578	-0.202239	0.0153112
scaffold672	131153	131634	482	0.363664	0.0153235
scaffold1009	684448	689975	5528	-0.194374	0.0153372
scaffold43986	367359	368039	681	0.31061	0.0153496
scaffold425	318810	319098	289	-0.410969	0.0153564
scaffold348	582560	582844	285	-0.548445	0.0153578
scaffold1608	74519	74650	132	-0.30374	0.015366
scaffold1307	763155	763877	723	0.461843	0.0153838
scaffold42584	18353	20413	2061	-0.286782	0.0153866
scaffold1017	27692	27750	59	0.580907	0.0153879
scaffold835	125333	125825	493	-0.331341	0.0153934
scaffold43396	127541	129119	1579	-0.387494	0.0153989
scaffold759	64214	64805	592	0.163195	0.0154016
scaffold1625	34384	36762	2379	-0.313193	0.0154016
scaffold39754	48127	48915	789	-0.390502	0.0154071
scaffold141	63729	64254	526	0.203055	0.0154085
scaffold351	645632	645886	255	-0.191678	0.0154318
scaffold1000	185692	186005	314	-0.177902	0.01544
scaffold504	286884	287942	1059	-0.316567	0.0154427
scaffold425	875663	876755	1093	-0.272143	0.0154482
scaffold22	155533	155916	384	0.325136	0.0154482
scaffold716	56127	56370	244	0.157966	0.0154702
scaffold35138	20169	20222	54	0.467248	0.0154743
scaffold716	235192	235875	684	-0.123658	0.0154907
scaffold447	221863	223955	2093	-0.249959	0.0154976
scaffold193	341470	342758	1289	0.265024	0.0154976
scaffold313	136784	136959	176	0.176969	0.015503
scaffold1026	58293	58498	206	-0.351828	0.0155085
scaffold775	65698	66864	1167	-0.306629	0.0155305
scaffold402	67017	67333	317	0.296543	0.0155442
scaffold546	531496	531683	188	0.495361	0.0155483
scaffold275	26861	27557	697	-0.253636	0.0155675
scaffold418	205520	209866	4347	0.264006	0.0155771
scaffold27856	443	655	213	-0.543177	0.0155784
scaffold427	11123	14628	3506	-0.36227	0.0155784
scaffold1738	91334	92270	937	0.162103	0.015588
scaffold41948	88914	89016	103	0.431356	0.0155921
scaffold57	462257	462597	341	-0.172423	0.0156004
scaffold44098	317404	317921	518	-0.344546	0.0156004
scaffold43842	214407	214913	507	0.369293	0.0156017
scaffold911	42888	43192	305	-0.180378	0.0156031
scaffold911	172213	172888	676	-0.336587	0.0156442
scaffold602	13579	14551	973	0.290497	0.0156483
scaffold501	191088	191391	304	-0.256096	0.0156607
scaffold1288	20365	20705	341	0.343644	0.0156716
scaffold1625	27070	27764	695	-0.274189	0.0156798
scaffold1785	297974	298667	694	0.374934	0.0156908
scaffold317	110274	110448	175	0.231167	0.0156908
scaffold1805	110369	111381	1013	-0.388908	0.0157059
scaffold760	282586	283010	425	-0.328547	0.0157086
scaffold1900	19032	19221	190	0.246433	0.0157114
scaffold374	241608	243574	1967	-0.208196	0.0157223
scaffold1705	125655	125806	152	0.320657	0.0157319
scaffold1174	835059	835911	853	-0.234213	0.0157319
C29540	1924	2994	1071	0.482359	0.0157388
scaffold1532	797764	797944	181	0.375266	0.0157388
scaffold1834	257887	258471	585	-0.474758	0.0157621
scaffold514	512237	513185	949	-0.327724	0.0157799
scaffold1161	43753	44273	521	-0.35652	0.0157799
scaffold348	459461	460070	610	0.346858	0.0157799
scaffold1283	81255	81847	593	0.170736	0.0157854
scaffold999	30149	30821	673	-0.282488	0.0157977
scaffold382	3412	4246	835	-0.449001	0.0158087
scaffold43034	57037	57431	395	-0.358887	0.0158237
scaffold492	365752	365847	96	-0.260064	0.0158361
scaffold544	627202	628315	1114	0.142506	0.0158402
scaffold1417	34383	34773	391	-0.258832	0.0158402
scaffold736	78976	79146	171	-0.171611	0.0158443
scaffold105	243430	245911	2482	-0.15197	0.0158484
scaffold1188	916701	916872	172	-0.477188	0.0158662
scaffold1740	148767	148970	204	-0.255876	0.0158827
scaffold41054	79431	80620	1190	-0.284872	0.0158895
scaffold1599	1309985	1310388	404	-0.313849	0.0159197
scaffold42166	30034	30322	289	0.303171	0.0159882
scaffold43278	10134	10926	793	-0.142049	0.0159992
scaffold388	375547	377541	1995	-0.296614	0.0160033
scaffold107	397779	398857	1079	-0.260867	0.0160074
scaffold1785	78278	79111	834	-0.343491	0.0160088
scaffold321	519553	519917	365	0.223978	0.0160101
scaffold223	117423	118939	1517	0.204388	0.0160129
scaffold41852	108546	109724	1179	0.176535	0.0160156
scaffold1301	1112386	1113524	1139	-0.331169	0.0160197
scaffold491	79668	79946	279	0.164005	0.0160279
scaffold1222	358273	359760	1488	0.331443	0.0160499
scaffold1726	373440	374500	1061	0.259531	0.0160608
scaffold128	116368	117070	703	0.143215	0.016102
scaffold100	110499	111233	735	0.468382	0.0161047
scaffold829	526007	527223	1217	0.220176	0.0161102
scaffold1803	262067	263251	1185	-0.369753	0.0161157
scaffold43366	28193	30487	2295	-0.215609	0.0161157
scaffold72	389024	389106	83	0.282529	0.016128
scaffold203	306911	309712	2802	-0.240251	0.0161294
scaffold41786	68658	69020	363	-0.344503	0.0161321
scaffold1746	97088	98113	1026	0.315417	0.0161403
scaffold43258	71011	71089	79	-0.425966	0.0161417
scaffold660	36931	37472	542	-0.432558	0.0161499
scaffold144	476510	476719	210	-0.114051	0.016154
scaffold77	78341	79793	1453	-0.264098	0.0161705
scaffold29068	3870	4600	731	-0.246329	0.0161883
scaffold1532	1578967	1580166	1200	0.192526	0.0161965
scaffold31	88581	89483	903	0.427387	0.0161993
scaffold664	356432	363197	6766	-0.123817	0.0162349
scaffold524	56935	57897	963	-0.206558	0.0162349
scaffold174	41173	42626	1454	-0.243061	0.016239
scaffold1735	17828	21006	3179	-0.263691	0.0162404
scaffold1123	379913	380320	408	0.214898	0.01625
scaffold62	42012	42874	863	-0.2345	0.0162513
scaffold973	49909	50707	799	-0.249728	0.0162596
scaffold44098	355388	356029	642	-0.291932	0.0162719
scaffold43036	193794	194025	232	0.384769	0.0162883
C30072	5080	5326	247	0.269133	0.0162966
scaffold522	308177	310352	2176	-0.247424	0.0163007
scaffold1553	76502	77950	1449	-0.331567	0.0163377
scaffold586	343217	343424	208	0.402185	0.0163528
scaffold94	338652	338949	298	0.484617	0.0163665
scaffold447	320354	321081	728	-0.15806	0.0163665
scaffold94	223568	223882	315	0.236449	0.0163706
scaffold1159	79033	79494	462	-0.154344	0.0163733
scaffold829	395680	396353	674	0.14855	0.0163761
scaffold482	190577	191114	538	0.118224	0.0163788
scaffold585	38403	38663	261	-0.445103	0.016398
scaffold298	44121	44584	464	0.364775	0.016398
scaffold1521	438483	438612	130	0.294974	0.016398
scaffold31842	3072	3594	523	0.474921	0.0164089
scaffold948	23697	23947	251	-0.364201	0.0164089
scaffold1154	758575	759102	528	0.309064	0.0164226
scaffold1737	487752	488016	265	0.47039	0.016424
scaffold383	80626	80993	368	0.211547	0.0164268
scaffold593	672218	672503	286	-0.36546	0.0164322
scaffold204	745299	746768	1470	0.187725	0.0164377
scaffold271	743941	744553	613	0.251004	0.0164432
scaffold39580	38802	39304	503	-0.268557	0.0164432
scaffold36410	29871	30498	628	-0.37379	0.0164446
scaffold1710	489791	491580	1790	-0.108172	0.0164555
scaffold218	72568	73424	857	-0.233536	0.0164569
scaffold41988	100895	101456	562	-0.284651	0.0164884
scaffold43576	1717	2947	1231	0.122892	0.0165021
scaffold38884	35807	35980	174	0.327472	0.0165021
C34552	144	1951	1808	-0.294624	0.0165117
scaffold41220	104718	111946	7229	-0.250722	0.0165241
scaffold453	109960	110070	111	-0.230481	0.0165323
scaffold896	77832	82302	4471	0.450285	0.0165556
scaffold676	442201	443058	858	-0.359168	0.0165583
scaffold481	737019	739779	2761	-0.17874	0.0165844
scaffold1850	186253	187009	757	0.345881	0.0166131
scaffold1833	173032	173106	75	0.702915	0.0166145
scaffold1067	23250	24990	1741	0.242004	0.0166214
scaffold458	179518	179791	274	-0.291916	0.0166597
scaffold986	237665	238481	817	0.193024	0.0166735
scaffold715	51250	51378	129	0.254081	0.0166762
scaffold1528	36286	36458	173	0.176172	0.0166913
C28708	1807	2633	827	-0.246122	0.016694
scaffold43894	255365	257781	2417	-0.136209	0.0167132
scaffold1149	410044	410198	155	0.352874	0.0167214
scaffold230	14417	15300	884	0.395732	0.016731
scaffold569	53705	53924	220	0.212428	0.0167351
scaffold175	535953	536782	830	0.301081	0.0167351
scaffold1213	57571	57994	424	0.125654	0.0167365
C27478	2206	2348	143	-0.269823	0.0167392
scaffold1794	594993	595571	579	-0.286412	0.0167516
scaffold1599	1011915	1012346	432	-0.345727	0.0167516
scaffold1532	1582008	1584254	2247	0.133245	0.0167598
scaffold1009	879944	880110	167	0.262666	0.0167612
scaffold418	36744	37394	651	0.178279	0.0167653
C22494	97	301	205	0.225965	0.0167762
scaffold39202	47831	48957	1127	-0.298111	0.0167817
scaffold812	20367	21664	1298	-0.121462	0.0167817
scaffold1761	86478	86796	319	-0.20383	0.0167913
scaffold1599	1007236	1008676	1441	-0.258602	0.0167954
scaffold591	163684	163815	132	0.248122	0.0167968
scaffold1036	538122	538585	464	0.221272	0.0168009
scaffold950	391263	392195	933	-0.437782	0.0168132
scaffold43932	366693	370016	3324	-0.191272	0.0168174
scaffold1307	560346	560857	512	0.88834	0.0168228
scaffold1362	810031	810690	660	-0.293573	0.0168228
scaffold1227	211168	211979	812	-0.212097	0.0168311
scaffold71	25855	26154	300	-0.144654	0.0168352
scaffold382	29622	29842	221	0.32965	0.0168407
scaffold70	870565	873869	3305	-0.23424	0.016842
scaffold39464	21068	24197	3130	-0.181958	0.0168639
scaffold885	1014989	1015050	62	-0.177489	0.0168667
scaffold489	239375	240046	672	0.158194	0.0168722
scaffold43184	120313	121159	847	-0.352273	0.0168927
scaffold1843	271645	271885	241	0.268617	0.0168955
scaffold41650	107419	107897	479	0.377631	0.0168968
scaffold1327	153298	153402	105	-0.220646	0.0168982
scaffold1237	137741	137857	117	-0.307958	0.0169407
scaffold42570	74764	76078	1315	-0.29541	0.0169489
scaffold444	474652	475624	973	-0.351792	0.0169503
scaffold1741	417465	417820	356	-0.558854	0.0169928
scaffold507	198	2048	1851	-0.295173	0.0170092
scaffold269	29656	29888	233	-0.545357	0.0170106
scaffold1445	188822	190212	1391	0.160413	0.0170257
scaffold1476	220516	221118	603	-0.291024	0.017027
scaffold960	195488	195846	359	-0.21016	0.017049
scaffold121	172789	172855	67	-0.290711	0.0170654
scaffold201	51718	51803	86	-0.315583	0.0170736
scaffold1753	63666	63925	260	-0.367199	0.0170764
C24824	975	2418	1444	-0.0826137	0.0170832
scaffold1324	93242	93373	132	0.24883	0.0171106
scaffold41388	115459	115590	132	-0.514365	0.0171148
scaffold1867	109249	109803	555	0.255474	0.0171175
scaffold452	89346	90280	935	-0.359046	0.0171285
scaffold1532	389978	390128	151	-0.514706	0.017138
scaffold1866	362277	363231	955	-0.329151	0.0171572
scaffold1884	68179	68425	247	0.276888	0.0171668
scaffold41876	65221	65731	511	-0.142978	0.0171764
scaffold86	408871	409762	892	0.284273	0.0171792
scaffold337	601765	601904	140	-0.352997	0.0171915
scaffold43818	321879	322011	133	0.297137	0.0172175
scaffold896	84437	87293	2857	0.39727	0.017234
scaffold591	883904	885882	1979	-0.246299	0.0172463
scaffold1583	140484	140525	42	-0.279664	0.0172477
scaffold43986	263503	267392	3890	-0.325409	0.01726
scaffold1155	100915	101724	810	0.201021	0.0172669
scaffold77	101989	102867	879	0.327157	0.0172669
scaffold1155	102996	105173	2178	-0.228195	0.0172765
scaffold1687	32261	32600	340	0.409978	0.0172765
scaffold1470	60289	60593	305	-0.176591	0.0172861
scaffold40368	41966	42385	420	-0.406794	0.0172861
scaffold1393	58085	58210	126	0.347802	0.0172861
scaffold354	288171	288648	478	-0.371875	0.0172861
C33442	1241	1858	618	0.205747	0.0172915
scaffold563	473179	473606	428	0.161019	0.0173121
scaffold1791	168520	169060	541	0.590479	0.0173299
scaffold203	522513	522820	308	0.366293	0.0173409
scaffold1703	606745	607744	1000	-0.275984	0.0173518
scaffold22	451299	451943	645	-0.233359	0.0173546
scaffold1366	172172	172520	349	-0.315322	0.0173601
scaffold678	464916	466698	1783	-0.310135	0.0173765
scaffold522	209987	210625	639	-0.383581	0.017393
C28526	809	1253	445	-0.173748	0.0173998
scaffold705	270723	271625	903	-0.370985	0.0174039
scaffold404	161927	161979	53	-0.185194	0.0174848
scaffold522	181745	182029	285	0.135287	0.0174875
scaffold930	95850	96530	681	-0.10725	0.0174875
scaffold1773	198703	199138	436	0.147827	0.0174889
scaffold1737	248982	250428	1447	0.232813	0.0174889
scaffold22	736442	736770	329	0.50963	0.0175026
scaffold347	244030	244116	87	-0.451538	0.0175108
scaffold1548	6142	7234	1093	0.155958	0.0175149
scaffold1166	5335	5682	348	0.537702	0.0175163
C35262	13509	17754	4246	-0.156865	0.01753
scaffold211	961472	961815	344	0.405352	0.0175396
scaffold456	108551	108727	177	-0.380909	0.0175437
scaffold115	309839	310076	238	-0.250761	0.0175478
scaffold42402	40610	41879	1270	0.310179	0.0175492
C34856	111	3518	3408	-0.253241	0.0175547
scaffold189	233615	234006	392	-0.159078	0.017578
scaffold1228	120593	121594	1002	-0.1922	0.0175807
scaffold113	199760	200023	264	-0.21256	0.0175889
scaffold39804	75284	75760	477	0.160676	0.0175903
scaffold1866	390800	393670	2871	-0.230606	0.0175917
scaffold43956	76249	77774	1526	-0.173916	0.0175999
scaffold1737	294401	294623	223	0.212873	0.0176301
scaffold387	52185	53718	1534	-0.397531	0.0176301
scaffold186	196344	196679	336	-0.37673	0.0176397
scaffold150	1257080	1257227	148	-0.359587	0.0176397
scaffold347	166609	167494	886	-0.237288	0.0176986
scaffold213	129982	130942	961	0.227332	0.0177123
scaffold716	312896	313166	271	0.320397	0.0177534
scaffold834	45880	45982	103	-0.324397	0.0177534
[truncated: 2,986 more rows]

## Sheet: F2_Day10_DMRs
scaffold number	End	Start	Size	beta value	pval
scaffold286	326723	326784	62	-1.13073	1.239e-06
scaffold977	39320	39367	48	-0.641926	2.478e-06
scaffold31	13002	13107	106	-0.513318	4.956e-06
C28766	4651	5676	1026	-0.314807	9.91199e-06
scaffold1409	17212	17281	70	-0.731156	9.91199e-06
scaffold315	32173	32330	158	-0.460106	9.91199e-06
scaffold1329	28627	28769	143	-0.740769	1.3629e-05
scaffold1241	98804	98917	114	0.370289	2.7258e-05
scaffold86	801143	801301	159	-0.33673	2.7258e-05
scaffold962	419984	420090	107	0.776671	4.0887e-05
scaffold508	187260	187363	104	0.46257	4.7082e-05
scaffold880	653342	653498	157	-0.500806	4.7082e-05
scaffold578	365385	365473	89	-0.553344	5.3277e-05
scaffold678	119917	119963	47	0.539726	6.8145e-05
scaffold142	339194	339394	201	-0.308917	7.0623e-05
scaffold788	73439	73641	203	-0.361095	7.1862e-05
scaffold1123	96706	96955	250	-0.447265	7.1862e-05
C21944	711	1118	408	-0.407346	8.79689e-05
scaffold1601	8892	9011	120	-0.571618	8.79689e-05
scaffold102	1415974	1416059	86	-0.591593	9.66419e-05
scaffold191	721473	721686	214	-0.493669	9.91199e-05
C29110	5452	5998	547	0.479167	9.91199e-05
scaffold144	56199	56274	76	-0.517686	0.000102837
scaffold1497	19917	20120	204	-0.312681	0.000117705
scaffold756	27041	27144	104	-0.621124	0.000117705
scaffold241	940076	940137	62	-0.428019	0.000146202
scaffold922	94651	94790	140	-0.746313	0.000146202
scaffold1593	13557	14105	549	-0.252722	0.00014868
scaffold962	864542	864648	107	-0.642387	0.000149919
scaffold960	13185	14195	1011	-0.43416	0.000168504
scaffold33132	10596	11176	581	-0.399215	0.000174699
scaffold58	83402	83877	476	-0.562031	0.000177177
scaffold393	1197623	1202736	5114	-0.325989	0.000178416
scaffold514	317417	317929	513	-0.815655	0.000178416
C26002	3231	3608	378	-0.261566	0.000183372
scaffold41700	13634	13850	217	-0.519012	0.000203196
scaffold831	45756	46134	379	-0.353563	0.000205674
scaffold39508	30163	30567	405	-0.521841	0.000213108
C28286	4282	4626	345	-0.23062	0.000216825
scaffold968	83218	83532	315	-0.483159	0.000220542
scaffold36390	7451	7784	334	-0.502911	0.000240366
scaffold1020	139015	139186	172	-0.670212	0.000256473
scaffold867	440616	440905	290	0.210325	0.000258951
scaffold36390	30576	30795	220	-0.519877	0.000261429
scaffold77	45623	46174	552	-0.261827	0.000268863
scaffold226	381993	382526	534	-0.317401	0.000280014
scaffold770	40172	41249	1078	-0.37422	0.000280014
scaffold363	496809	496839	31	-0.893669	0.000283731
scaffold616	9828	9864	37	-0.804138	0.000291165
scaffold1639	81296	86209	4914	-0.250416	0.000301077
scaffold35416	23893	23954	62	-0.521652	0.000308511
scaffold412	475641	475756	116	-0.592842	0.000313467
scaffold712	85396	85496	101	0.598581	0.000313467
scaffold408	682633	682825	193	-0.472148	0.000333291
scaffold1895	218746	219440	695	-0.380558	0.000340725
scaffold603	71335	71546	212	0.355972	0.000343203
scaffold1800	222834	223755	922	-0.521722	0.000343203
scaffold334	72472	75949	3478	-0.328566	0.000349398
scaffold1001	144578	145471	894	-0.678654	0.000367983
scaffold794	158836	160661	1826	-0.458867	0.000375417
scaffold315	450066	451413	1348	-0.487375	0.000376656
scaffold41480	100379	100455	77	0.334729	0.000377895
scaffold501	776841	777710	870	-0.603284	0.000390285
scaffold374	199604	199682	79	-0.322039	0.000394002
scaffold1670	71355	71480	126	-0.490536	0.000398958
scaffold42158	148135	148633	499	-0.404046	0.000400197
scaffold583	349103	349288	186	-0.384375	0.000403914
scaffold926	207199	207262	64	-0.361294	0.000406392
scaffold42866	3335	4364	1030	-0.268768	0.000417543
C28258	4794	5286	493	-0.292434	0.000417543
scaffold1651	42794	46648	3855	-0.242246	0.000426216
scaffold1253	93891	94274	384	-0.385626	0.000431172
scaffold43894	261761	261892	132	-0.534433	0.00043365
scaffold1188	946977	947114	138	-0.539751	0.00043365
scaffold1729	104928	105226	299	0.287666	0.000449757
scaffold38210	53266	53597	332	-0.557013	0.000453474
scaffold506	567137	567338	202	-0.445058	0.000454713
scaffold269	29782	29874	93	-0.732877	0.000457191
scaffold40634	90477	91717	1241	-0.325562	0.000468342
scaffold492	259968	260183	216	-0.628015	0.000469581
scaffold286	319922	320243	322	-0.270504	0.000478254
scaffold20	680851	680999	149	-0.599881	0.000479493
scaffold42022	92293	92409	117	-0.521109	0.000493122
C30414	3365	3485	121	-0.481428	0.000524097
scaffold1522	33877	34602	726	-0.321786	0.00053277
scaffold471	1226415	1227637	1223	-0.211578	0.000535248
C27276	390	622	233	-0.170889	0.000536487
scaffold730	489972	493534	3563	-0.217401	0.000538965
scaffold43406	241468	242141	674	-0.319664	0.000541443
scaffold1792	75689	76482	794	-0.718499	0.000542682
scaffold796	53716	54392	677	-0.414732	0.000543921
scaffold184	393176	393314	139	-0.380414	0.000543921
scaffold759	97358	97881	524	-0.441359	0.00055755
scaffold41054	7848	8032	185	0.339818	0.00056994
scaffold34238	4345	4765	421	-0.161941	0.000578613
scaffold630	227253	227304	52	-0.344314	0.000584808
C17734	225	425	201	-0.410644	0.000586047
scaffold1018	576265	576412	148	0.401361	0.00059472
scaffold168	567651	568451	801	-0.173996	0.000597198
scaffold1409	348249	349651	1403	-0.327885	0.000598437
scaffold1832	357225	357340	116	-0.308617	0.000598437
scaffold43842	308964	310172	1209	-0.235826	0.000605871
scaffold329	89540	89625	86	-0.658237	0.00060711
scaffold754	164407	164502	96	-0.719719	0.00060711
C26454	2388	2934	547	-0.20536	0.000612066
scaffold1314	124825	125264	440	-0.207166	0.000617022
scaffold868	139534	139629	96	-0.689517	0.000621978
scaffold1832	228971	232851	3881	-0.256506	0.00063189
scaffold524	333852	333960	109	-0.633382	0.00063189
scaffold43122	182494	182677	184	-0.666026	0.000641802
scaffold35900	208	331	124	-0.566592	0.000643041
scaffold655	126961	129798	2838	-0.182172	0.000645519
scaffold723	364869	365099	231	-0.192475	0.000647997
scaffold40438	57643	57750	108	-0.469384	0.000649236
scaffold1419	25479	26468	990	-0.519447	0.000652953
scaffold198	479516	479539	24	-0.675959	0.000654192
scaffold40006	22672	22893	222	-0.47736	0.000661626
scaffold825	133264	133430	167	-0.488316	0.00066906
scaffold1024	1063296	1063851	556	-0.397863	0.000700035
scaffold188	217362	219307	1946	-0.469679	0.000712425
scaffold664	22557	22687	131	0.482022	0.000712425
C30874	4819	5338	520	-0.172941	0.00071862
scaffold399	216811	216994	184	0.374839	0.00073101
scaffold39990	14356	15323	968	-0.526529	0.000745878
scaffold581	272274	272394	121	-0.283428	0.000745878
scaffold43964	50011	50074	64	-0.216963	0.000745878
scaffold396	410065	410550	486	-0.415163	0.000745878
scaffold1846	26370	26766	397	-0.253105	0.000752073
scaffold154	41323	41915	593	-0.354543	0.000752073
scaffold925	128053	131342	3290	-0.237658	0.000773136
scaffold37128	8669	9318	650	-0.246335	0.000775614
scaffold271	744416	744553	138	-0.363854	0.000783048
scaffold337	532553	533560	1008	-0.405972	0.000789243
scaffold276	63402	63620	219	-0.169755	0.000802872
scaffold1704	55085	55154	70	0.611241	0.000802872
C24910	1111	1851	741	-0.259696	0.00080535
scaffold595	105990	106487	498	-0.527668	0.000807828
scaffold337	515741	517488	1748	-0.229901	0.000810306
scaffold106	511637	511741	105	-0.418753	0.0008165
scaffold113	200110	200234	125	0.470166	0.000832607
scaffold42226	65118	65614	497	-0.354724	0.000832607
scaffold1024	749708	750938	1231	0.533344	0.000836324
scaffold1766	1177	1556	380	-0.306742	0.000851192
scaffold209	317983	318193	211	0.253356	0.000857387
scaffold469	895879	896075	197	-0.269494	0.000858626
scaffold43258	4061	5046	986	-0.264002	0.000858626
scaffold42866	195945	196037	93	-0.577989	0.000858626
scaffold1891	127596	127745	150	0.419813	0.00086606
C21374	1217	1296	80	0.328847	0.000871016
scaffold541	133561	134352	792	-0.439484	0.000873494
scaffold1255	244305	244534	230	-0.431435	0.000882167
C32176	549	1196	648	-0.135833	0.000893318
scaffold335	287590	288613	1024	-0.334742	0.000894557
scaffold716	56203	56555	353	-0.293724	0.000895796
scaffold1014	442005	442315	311	-0.337395	0.000905708
scaffold1883	84322	84800	479	-0.285851	0.000926771
scaffold41220	104572	112317	7746	-0.212404	0.000937922
scaffold930	227316	227510	195	-0.305266	0.000945356
scaffold38650	59018	59600	583	-0.261793	0.000946595
scaffold564	54543	54603	61	-0.672183	0.000949073
scaffold41390	40433	42375	1943	-0.306588	0.000957746
scaffold1583	928153	928619	467	-0.180477	0.00096518
scaffold531	43960	45233	1274	-0.308208	0.000972614
scaffold1009	1041210	1041468	259	-0.173122	0.000973853
scaffold41064	91753	91786	34	-0.579033	0.000976331
scaffold395	161796	162277	482	-0.22867	0.000992438
scaffold825	127387	127470	84	0.529131	0.00100111
scaffold1684	23779	24118	340	-0.435348	0.00100483
scaffold503	159898	160510	613	-0.184014	0.00101598
scaffold1241	148628	148691	64	-0.270831	0.00102341
scaffold1527	115625	115855	231	-0.497192	0.00102837
scaffold1462	10390	16063	5674	-0.304906	0.00104695
scaffold3	525748	525816	69	-0.241803	0.00104819
scaffold1885	204970	205085	116	0.384404	0.00105067
scaffold35792	22415	22651	237	0.336746	0.00106306
scaffold490	221448	221509	62	-0.732346	0.00107793
scaffold1014	81466	81740	275	-0.368208	0.00107793
C32930	10699	12200	1502	-0.198183	0.0010928
scaffold1794	283214	283505	292	-0.431248	0.00110023
scaffold1226	40307	40911	605	-0.328804	0.00110767
scaffold419	424766	424818	53	-0.537379	0.0011089
scaffold1032	32597	32759	163	0.256593	0.00111138
scaffold503	141065	142400	1336	-0.147469	0.00111386
scaffold267	361939	362672	734	-0.36394	0.00111386
scaffold406	608326	608755	430	-0.246551	0.00112129
scaffold43956	365350	366581	1232	-0.41026	0.00112501
scaffold914	81567	82319	753	-0.478406	0.00112749
scaffold43008	59605	59970	366	-0.141235	0.00114855
C34556	2815	3313	499	-0.207333	0.00114855
scaffold933	240562	241383	822	-0.326019	0.00116466
scaffold43786	176613	177939	1327	-0.319993	0.00117209
scaffold1322	106987	107292	306	-0.285194	0.00117209
scaffold40010	69860	69958	99	-0.475098	0.00118448
scaffold203	481463	481645	183	-0.181991	0.00120307
scaffold40982	7633	9208	1576	-0.393194	0.00120431
scaffold1131	81134	81396	263	-0.350498	0.00121298
scaffold1455	27869	28040	172	-0.433176	0.0012328
scaffold107	789584	789751	168	-0.431208	0.00123528
scaffold37178	4207	5877	1671	-0.327938	0.00125015
scaffold31388	4503	7612	3110	-0.134769	0.00125263
scaffold510	235939	236130	192	-0.439607	0.00125387
scaffold1021	698488	699337	850	-0.370378	0.00125511
scaffold664	419415	420917	1503	-0.282205	0.00125511
scaffold852	64773	66301	1529	-0.329889	0.00125882
C25634	1898	2267	370	-0.150957	0.00126006
scaffold142	602283	602681	399	-0.153993	0.00126254
scaffold44098	8889	9570	682	-0.514872	0.00126378
scaffold37278	33479	33707	229	-0.173902	0.00126997
scaffold1227	245709	245847	139	-0.245475	0.00128113
scaffold156	635591	636543	953	-0.315087	0.0012836
scaffold257	1265098	1265266	169	-0.400207	0.00128484
scaffold713	496390	497594	1205	-0.315614	0.00128856
scaffold387	34568	34857	290	-0.333759	0.00129475
scaffold85	364105	364205	101	-0.400287	0.00131582
scaffold1127	46667	46845	179	-0.391697	0.00132325
scaffold194	221194	221887	694	-0.264733	0.0013344
scaffold1536	78133	78274	142	0.439207	0.0013344
scaffold173	91931	92318	388	-0.368082	0.00135547
scaffold892	21575	21822	248	-0.444855	0.00135547
scaffold852	124647	129104	4458	-0.174136	0.00136414
scaffold1427	59027	59919	893	-0.208417	0.00137529
scaffold34238	1162	1916	755	-0.196966	0.00138025
scaffold44	316000	316874	875	-0.382607	0.00138396
scaffold100	327021	328096	1076	-0.364842	0.0013852
scaffold1676	8883	9512	630	-0.303828	0.00138644
C29258	401	508	108	-0.300285	0.00139387
scaffold1808	41479	42333	855	-0.417228	0.00139387
scaffold1590	99415	100611	1197	-0.273919	0.00139387
scaffold43932	363360	364352	993	-0.265805	0.00139387
scaffold501	780844	781210	367	-0.168902	0.00139511
scaffold635	43107	44555	1449	-0.150683	0.00139635
scaffold501	338042	339088	1047	0.433962	0.00139883
scaffold43696	1587	2624	1038	-0.407081	0.00140503
scaffold760	276723	276948	226	-0.40332	0.00140626
C27698	1443	1954	512	-0.214371	0.00140998
scaffold835	361617	361696	80	-0.354868	0.00141989
scaffold43	257961	258326	366	-0.405621	0.00141989
C35282	329	826	498	-0.274262	0.00142361
scaffold65	31988	32746	759	0.305332	0.00142361
scaffold278	19545	19630	86	-0.398349	0.00142733
scaffold1333	197454	197585	132	-0.467655	0.00143724
scaffold850	92398	92586	189	-0.360158	0.00143848
scaffold760	531826	532623	798	0.169012	0.00144591
scaffold496	627201	627279	79	-0.389589	0.00144839
scaffold62	56394	56534	141	-0.383191	0.00145087
scaffold38026	12203	12530	328	0.214422	0.00145459
scaffold1024	1046342	1046390	49	0.492987	0.00145582
scaffold1583	287330	288681	1352	-0.237055	0.00147069
scaffold364	621385	621471	87	-0.493689	0.00148308
scaffold1017	174277	174901	625	-0.245453	0.00148308
scaffold1108	243682	244840	1159	-0.364267	0.00150043
scaffold43026	148325	148420	96	0.313885	0.00150167
C29958	4301	5529	1229	-0.303842	0.00150415
scaffold145	295617	296630	1014	-0.406178	0.00154627
scaffold1232	124606	124814	209	-0.552127	0.00154751
scaffold1409	324162	325853	1692	-0.375273	0.00155866
scaffold33498	3210	9508	6299	-0.188585	0.00157849
scaffold41448	317	417	101	0.358123	0.00158468
scaffold681	371769	372932	1164	-0.286762	0.0015884
scaffold1037	413141	413301	161	-0.460378	0.00158964
scaffold252	229457	230025	569	-0.290161	0.00159211
scaffold1715	248184	249261	1078	0.479385	0.00159831
scaffold614	293533	293656	124	0.417245	0.00159955
scaffold368	165891	166571	681	-0.535216	0.00160327
scaffold279	249100	250289	1190	0.430883	0.00163672
scaffold1625	34153	38219	4067	-0.245513	0.00164291
scaffold42408	159563	160002	440	-0.188759	0.00164787
scaffold827	148866	150215	1350	-0.389073	0.00166274
scaffold1734	219116	219477	362	-0.172151	0.00167389
scaffold1345	17108	17311	204	-0.149076	0.00168008
scaffold38532	39511	39714	204	-0.352946	0.00169991
scaffold40080	9781	10457	677	-0.294908	0.00170734
scaffold237	412827	413060	234	-0.262479	0.00171106
scaffold41898	32555	32709	155	-0.337013	0.00172345
scaffold1795	27924	28302	379	-0.558143	0.00172345
scaffold402	188176	188298	123	-0.782572	0.00173336
scaffold301	1035475	1035521	47	-0.803586	0.00173584
scaffold35476	23124	24009	886	-0.239871	0.00174575
scaffold41928	46951	47622	672	-0.316358	0.00174823
scaffold324	176492	176571	80	-0.302428	0.00177177
scaffold377	269711	269798	88	0.4766	0.00177796
scaffold1449	223905	226042	2138	-0.387445	0.0017792
scaffold980	582384	582508	125	-0.294741	0.00179779
scaffold86	45305	45580	276	-0.268223	0.00181142
scaffold501	691082	692075	994	-0.448365	0.00181513
scaffold1031	2611	2786	176	-0.584002	0.00182257
scaffold1018	90432	91193	762	-0.260646	0.00184115
scaffold1301	1091685	1092483	799	0.426827	0.00184363
scaffold802	387330	387757	428	-0.376683	0.00184363
scaffold67	168482	168619	138	0.210573	0.00186222
scaffold39720	72964	73616	653	-0.377334	0.00187584
scaffold42	276011	276253	243	-0.414203	0.0018808
scaffold1780	257756	258759	1004	0.399308	0.0018808
scaffold42172	132516	132690	175	-0.472779	0.0019031
scaffold39574	22875	23002	128	-0.305312	0.0019031
scaffold1738	9193	9675	483	-0.258961	0.00190558
scaffold1792	239319	241174	1856	-0.405722	0.00191054
scaffold1822	153351	154292	942	-0.30189	0.00192045
scaffold152	403037	403409	373	-0.366767	0.00192664
scaffold43	124025	124198	174	-0.359344	0.00193036
scaffold43804	327222	327341	120	-0.207386	0.0019316
scaffold43028	182091	183293	1203	-0.426909	0.0019316
scaffold802	1977	2614	638	-0.163598	0.00193656
scaffold35538	13785	14306	522	-0.62565	0.00194523
scaffold35726	1313	1426	114	-0.158754	0.00195142
scaffold591	512321	512444	124	-0.266116	0.00195266
scaffold40836	99544	100453	910	-0.191253	0.0019539
scaffold192	571493	571940	448	-0.140607	0.0019539
scaffold76	94953	95154	202	-0.188233	0.0019539
scaffold802	106682	106766	85	-0.636445	0.0019539
scaffold808	484691	486066	1376	-0.246082	0.00195638
scaffold1830	4788	5115	328	-0.324609	0.00195886
scaffold1805	109951	110613	663	-0.530461	0.00197496
scaffold1134	56722	56764	43	-0.323557	0.0019762
scaffold1241	103518	103692	175	-0.36959	0.0019762
scaffold546	49333	49514	182	-0.821755	0.00198983
scaffold315	342390	343155	766	0.42458	0.00199231
scaffold34476	16653	16697	45	-0.209531	0.00199355
scaffold1231	37356	41385	4030	-0.298115	0.00200346
scaffold43184	126852	127429	578	0.32768	0.00200718
scaffold329	168343	168772	430	-0.318143	0.00202081
scaffold39464	25454	26613	1160	-0.24536	0.00203568
C26094	2124	2850	727	-0.211191	0.00205302
scaffold164	38944	39088	145	-0.228296	0.00205302
scaffold397	55294	55978	685	-0.237041	0.00206169
scaffold661	6022	6461	440	-0.229507	0.00206169
scaffold1597	83797	83847	51	-0.496382	0.00207037
scaffold934	289107	289696	590	-0.239184	0.00208276
scaffold534	13484	15868	2385	-0.180816	0.00208895
scaffold1579	342602	342908	307	0.354611	0.00208895
scaffold514	50760	51283	524	-0.398662	0.00209019
scaffold834	26785	27749	965	0.542225	0.00209391
scaffold5	219128	221482	2355	-0.300516	0.00209391
scaffold42528	344	592	249	-0.294125	0.00209391
scaffold1347	13663	16191	2529	-0.240212	0.00210754
scaffold44098	365712	366436	725	0.294868	0.00212241
scaffold404	162265	162501	237	-0.253314	0.00212984
scaffold756	447562	447927	366	-0.262806	0.00213108
scaffold194	224218	224834	617	-0.124007	0.0021348
scaffold43702	254574	254937	364	-0.127388	0.00213727
scaffold410	213779	214720	942	-0.305059	0.00214719
scaffold678	678867	680171	1305	-0.551753	0.00214842
scaffold751	356614	357038	425	-0.297182	0.00215462
scaffold514	103000	103559	560	-0.365745	0.00215462
scaffold1301	1437783	1438124	342	0.227488	0.00216825
scaffold42524	38516	38640	125	-0.446476	0.00216825
scaffold241	761717	762245	529	-0.516805	0.00216949
scaffold1839	68703	68810	108	-0.481589	0.00219055
scaffold1710	305366	309866	4501	-0.106313	0.00220294
scaffold1000	284171	284364	194	-0.333227	0.00222524
scaffold1413	28011	28766	756	-0.204305	0.00225002
scaffold962	835320	835573	254	-0.336222	0.0022525
scaffold513	628631	633354	4724	-0.327796	0.0022525
scaffold354	352902	353280	379	-0.955293	0.00225746
scaffold343	598975	599419	445	-0.287707	0.00226117
scaffold1601	256424	257285	862	-0.258206	0.00226737
scaffold780	223847	225331	1485	-0.357876	0.0022971
scaffold162	163393	163936	544	-0.397801	0.00231817
C29258	1954	2579	626	-0.204136	0.00232808
scaffold1397	93065	93661	597	-0.184562	0.00233675
scaffold247	2578	3438	861	-0.198697	0.00233675
scaffold237	3737	3793	57	-0.52787	0.00235162
scaffold631	380076	380473	398	-0.318978	0.00235162
scaffold948	431076	431536	461	-0.402272	0.00236525
scaffold44	97064	99366	2303	-0.397439	0.00237144
scaffold258	246197	246372	176	-0.253233	0.00237268
scaffold522	20050	21344	1295	0.409813	0.00238507
scaffold43878	318271	319135	865	-0.227684	0.00239622
scaffold1804	66183	68598	2416	-0.095934	0.00241233
scaffold1244	254009	254491	483	-0.0963117	0.00241481
scaffold524	406797	406898	102	-0.45686	0.00241481
scaffold1849	392316	392887	572	0.438757	0.00242596
scaffold1255	370712	371408	697	-0.50159	0.00243835
scaffold85	409838	410422	585	-0.0682155	0.00244083
scaffold44	243325	245926	2602	-0.448906	0.00244083
scaffold36002	25571	26259	689	-0.176603	0.00245446
scaffold1232	82984	83671	688	-0.385906	0.00246065
scaffold1237	39661	40070	410	-0.303542	0.00246189
scaffold42804	55367	56113	747	-0.242582	0.00248915
scaffold1868	195746	197426	1681	-0.175197	0.00249906
scaffold1227	185834	187948	2115	-0.32789	0.00250402
scaffold43	392258	393494	1237	-0.153348	0.0025065
scaffold1028	186175	186522	348	-0.266874	0.00251517
C28806	4511	4733	223	-0.310871	0.00252384
scaffold1532	486394	487000	607	-0.368956	0.00253747
scaffold385	262783	263428	646	-0.389919	0.00254614
scaffold41452	69376	69491	116	0.240089	0.0025511
scaffold36970	36403	36770	368	-0.132792	0.0025511
scaffold1462	130838	130925	88	-0.417575	0.00257836
scaffold1816	299695	299960	266	-0.306276	0.00258331
scaffold1004	149536	149651	116	-0.615072	0.00259942
scaffold808	40342	40938	597	-0.432112	0.00261429
scaffold39156	30021	30985	965	0.505892	0.00261677
scaffold444	479419	479554	136	-0.653827	0.0026304
scaffold226	922480	922642	163	-0.303263	0.00263535
scaffold274	412791	413062	272	-0.357031	0.00263783
scaffold854	11744	12361	618	-0.181229	0.00263783
scaffold1608	74354	74616	263	-0.259608	0.00263783
scaffold39600	34404	40425	6022	-0.130784	0.00263783
scaffold377	70985	71279	295	-0.329526	0.00263783
scaffold681	264948	265602	655	-0.314557	0.00264155
scaffold1785	616554	616887	334	-0.18431	0.00265146
scaffold42210	102801	103164	364	-0.166099	0.00265518
scaffold733	1066093	1066131	39	-0.476153	0.00265518
scaffold1423	1027120	1027181	62	-0.704187	0.00265889
scaffold1462	5393	9515	4123	-0.240613	0.00266633
scaffold885	366070	367184	1115	-0.195726	0.00267004
scaffold42440	1591	1765	175	-0.320068	0.00267128
scaffold1886	105537	106399	863	-0.233581	0.00267376
scaffold1352	424829	424923	95	-0.361156	0.00267996
scaffold1189	27056	27498	443	-0.414618	0.00268491
scaffold1900	55521	56001	481	-0.264771	0.00268739
scaffold140	621457	621542	86	-0.375808	0.00269235
scaffold37740	13910	14478	569	-0.283395	0.00270226
scaffold43388	232350	233142	793	-0.430584	0.00270597
scaffold1750	306809	309571	2763	-0.296034	0.00270597
C32108	79	1822	1744	-0.187838	0.00271341
scaffold150	526842	527973	1132	-0.260803	0.0027196
scaffold933	348321	348577	257	-0.122354	0.00273695
scaffold471	267491	269837	2347	-0.225142	0.0027481
scaffold1226	1647	2446	800	-0.213436	0.00275182
scaffold1086	716628	719009	2382	-0.152591	0.00275553
scaffold43244	126699	126909	211	0.286522	0.00276421
scaffold930	35050	35126	77	-0.559168	0.00278155
scaffold1873	47144	47779	636	-0.252556	0.00281253
C28678	311	1653	1343	-0.314789	0.00282244
scaffold40634	20872	21462	591	-0.299896	0.00283235
scaffold109	339342	341964	2623	-0.194225	0.00285837
scaffold1053	44043	44160	118	-0.572953	0.00287696
scaffold1895	254724	255913	1190	-0.486333	0.00287943
scaffold43028	115436	115701	266	-0.480727	0.00288067
scaffold21	10853	13519	2667	-0.244602	0.00288191
scaffold42704	80303	80462	160	-0.449672	0.00288439
scaffold160	182076	183447	1372	-0.285644	0.00289182
scaffold477	46769	46864	96	-0.402653	0.00289678
scaffold1267	184113	187014	2902	-0.308934	0.00290298
scaffold332	438186	438832	647	-0.223224	0.00290793
scaffold1741	427873	428974	1102	-0.251442	0.0029228
C34286	11044	11567	524	-0.209547	0.00292899
scaffold43676	205808	208917	3110	-0.127921	0.00293147
scaffold43956	75023	75800	778	-0.241113	0.00296616
C34902	11012	11130	119	-0.143622	0.00296616
scaffold835	366696	366836	141	-0.377454	0.00298475
scaffold42754	174672	175909	1238	-0.31727	0.00298723
scaffold750	159735	160796	1062	-0.380422	0.00298847
scaffold1164	310893	311122	230	0.323016	0.00299094
scaffold40822	37277	37987	711	-0.477358	0.00299218
scaffold198	797743	801072	3330	-0.130468	0.00299218
scaffold168	931686	931786	101	-0.175646	0.00300086
scaffold37938	43578	43739	162	-0.353547	0.00300457
scaffold1393	62254	62874	621	-0.230608	0.00300829
scaffold44098	411348	411785	438	-0.343226	0.00301077
scaffold400	265945	266368	424	-0.27498	0.00301325
scaffold127	87079	87262	184	-0.32721	0.00302192
scaffold32330	10977	11094	118	-0.763776	0.00302316
scaffold1836	1107697	1107779	83	-0.543926	0.0030244
scaffold602	666875	667282	408	0.295858	0.00303307
scaffold1032	632496	632562	67	-0.331763	0.00303555
scaffold42448	16276	16729	454	-0.346879	0.00304298
scaffold1865	204530	204727	198	-0.240222	0.00304546
C29526	133	761	629	-0.207695	0.00305413
scaffold1729	5065	9518	4454	-0.299531	0.00307396
scaffold271	419535	420623	1089	-0.512493	0.0030752
scaffold257	535557	536148	592	-0.213658	0.00308511
scaffold1651	48845	49935	1091	-0.229772	0.00308511
scaffold1138	370916	371124	209	-0.176012	0.00308511
scaffold43552	206981	207372	392	0.467315	0.00309626
scaffold1035	8112	9558	1447	-0.344905	0.00309874
scaffold1203	13367	16340	2974	0.256153	0.00310369
scaffold885	384077	384264	188	-0.228116	0.00310617
scaffold801	740662	740773	112	-0.453591	0.00310741
scaffold393	665383	665454	72	-0.95415	0.00310741
scaffold885	143323	144112	790	-0.25693	0.00311361
scaffold771	215678	215926	249	-0.314431	0.00313343
C26206	296	2439	2144	-0.216801	0.00313591
scaffold35406	19011	19214	204	0.326337	0.00314334
scaffold1329	253711	254143	433	-0.136883	0.00316069
scaffold43818	191227	191521	295	-0.500196	0.00316193
scaffold1391	289798	291346	1549	-0.144196	0.0031706
scaffold41312	78989	79252	264	-0.240543	0.0031706
scaffold924	120958	121058	101	0.272217	0.00317308
scaffold1086	78100	79048	949	0.371181	0.00318175
scaffold53	626982	627046	65	0.414421	0.00319662
scaffold85	187539	187759	221	-0.266613	0.00320777
scaffold269	515353	515508	156	-0.404988	0.00321768
scaffold53	755546	755622	77	-0.81576	0.00324246
scaffold146	697579	697695	117	-0.467669	0.00328583
scaffold296	231506	231620	115	-0.560099	0.00330937
scaffold601	1079169	1079396	228	-0.319354	0.003323
scaffold404	179772	180252	481	-0.200711	0.00332547
scaffold1241	97869	98174	306	-0.240205	0.00333291
C28144	1863	2683	821	-0.164519	0.00333415
scaffold481	424897	425772	876	-0.338736	0.00334901
scaffold43446	6434	6501	68	-0.314671	0.00335025
scaffold831	101698	106622	4925	-0.266549	0.00335149
scaffold1301	1551965	1552370	406	-0.40461	0.00335521
scaffold280	212103	212310	208	-0.171629	0.00336388
scaffold1836	464839	465175	337	-0.221234	0.00337132
scaffold143	214227	214720	494	-0.423414	0.00338618
scaffold376	339925	339988	64	-0.440933	0.00339486
scaffold1749	191090	191568	479	-0.364271	0.00341096
scaffold814	77850	78461	612	-0.322869	0.00341716
scaffold1521	148239	148483	245	-0.319357	0.00342088
scaffold38672	1095	1571	477	-0.198907	0.00343946
scaffold31	47558	48454	897	-0.318672	0.00344813
scaffold415	83095	83413	319	0.156479	0.00345309
scaffold165	276614	277130	517	-0.290147	0.00345681
scaffold41550	9810	15598	5789	-0.113679	0.00348902
scaffold1360	520201	523224	3024	-0.299911	0.00350141
scaffold509	311954	313290	1337	-0.109075	0.00350389
scaffold1227	188944	190233	1290	-0.294251	0.00351504
C26614	571	1006	436	-0.175736	0.00351628
scaffold681	388008	388695	688	-0.409639	0.00352124
scaffold867	490941	491304	364	-0.11519	0.00352124
scaffold313	644710	644955	246	-0.292855	0.00355097
scaffold485	886279	886474	196	0.468025	0.00355717
scaffold192	715154	715876	723	0.374036	0.00357823
scaffold985	40777	41259	483	0.367225	0.00358195
C28632	3623	4340	718	-0.35286	0.0035931
scaffold38374	30124	30349	226	-0.382907	0.0035931
scaffold1000	96446	96631	186	-0.326237	0.00359929
scaffold1899	154433	154535	103	-0.406349	0.00360797
scaffold502	607483	608314	832	0.230831	0.00361044
scaffold37850	31180	31357	178	0.212206	0.00361788
scaffold121	332351	332976	626	-0.310927	0.00362283
scaffold885	550010	551776	1767	-0.154912	0.00362407
scaffold1343	107233	107482	250	0.315864	0.00363151
C31292	209	5536	5328	-0.228477	0.00365133
scaffold1682	70789	70876	88	0.349308	0.00367115
scaffold552	91738	92340	603	-0.353677	0.00367363
scaffold525	49319	50129	811	-0.224303	0.00367611
scaffold42960	25861	25913	53	-0.411914	0.00368478
scaffold194	168885	169200	316	-0.329491	0.0036885
scaffold1149	491874	492015	142	0.303408	0.00369717
scaffold1179	1011935	1012465	531	-0.60575	0.00370089
scaffold1258	189735	190334	600	0.55593	0.00370461
scaffold1321	179730	180542	813	-0.393339	0.00372815
scaffold237	661840	661911	72	-0.505255	0.00372939
scaffold481	575113	575989	877	-0.652858	0.00373682
scaffold334	610610	612350	1741	-0.138223	0.00373806
scaffold1449	173169	173730	562	-0.328392	0.0037393
scaffold348	658207	659248	1042	0.428745	0.00374549
scaffold1497	128569	128873	305	-0.438661	0.00374797
scaffold1056	242470	243417	948	-0.35667	0.00374921
scaffold983	69785	69941	157	0.497624	0.00377399
scaffold1200	162032	162077	46	-0.432404	0.00377399
scaffold364	514418	514487	70	-0.501186	0.00377523
scaffold723	37973	38084	112	0.395697	0.00377647
C21144	295	541	247	0.442824	0.00378638
scaffold1100	107144	107421	278	-0.332722	0.00378638
scaffold43026	61970	62675	706	0.393958	0.0037901
scaffold266	66295	66704	410	-0.31518	0.00381612
scaffold43	88953	89514	562	-0.256633	0.00381612
scaffold721	430765	430899	135	-0.37844	0.00382107
scaffold1077	196281	197809	1529	-0.143405	0.00382355
scaffold507	508828	509212	385	0.222762	0.00383346
scaffold43818	291362	291942	581	-0.33807	0.00383966
scaffold39730	40460	40625	166	-0.475135	0.00384214
scaffold1362	650533	651032	500	0.303699	0.00385453
C16108	62	111	50	-0.456249	0.00386692
scaffold858	16653	17169	517	0.566104	0.00387559
scaffold1883	128898	129085	188	-0.519072	0.00387807
scaffold204	379503	384841	5339	-0.202523	0.00387931
C30354	5050	5908	859	-0.388441	0.0039078
scaffold1097	356839	357201	363	-0.265501	0.00391028
scaffold721	189618	190598	981	-0.220874	0.00391028
scaffold998	38613	38800	188	-0.161971	0.00391152
scaffold1260	129523	129853	331	0.208493	0.003914
scaffold448	304767	305149	383	-0.104624	0.00394497
scaffold416	63387	67900	4514	-0.324526	0.00396604
scaffold38784	24023	24225	203	0.488236	0.00396851
C32402	4517	5806	1290	-0.169758	0.00397099
C24116	730	1964	1235	-0.378053	0.00397843
C32056	8831	9810	980	-0.371577	0.0039809
scaffold630	147678	147792	115	-0.373847	0.00398214
scaffold1759	163181	164045	865	-0.268749	0.0039871
scaffold1222	440860	441304	445	0.38869	0.00398834
scaffold393	1186289	1186508	220	-0.256213	0.00399206
scaffold198	1479312	1479516	205	-0.442943	0.00399453
scaffold733	884424	884827	404	-0.283518	0.00400816
scaffold1054	104887	104948	62	-0.359998	0.0040094
scaffold43146	123002	123098	97	-0.254347	0.00401188
scaffold22	375111	376625	1515	0.587822	0.00402055
scaffold76	100360	100650	291	-0.167369	0.00402303
scaffold37712	5631	7497	1867	-0.16609	0.00402675
scaffold525	8066	8271	206	-0.34419	0.00402799
scaffold40172	32537	32645	109	0.368443	0.00404533
scaffold145	534133	534223	91	-0.545747	0.00405648
scaffold599	535764	535953	190	-0.437473	0.00406268
scaffold156	1106174	1107663	1490	-0.19003	0.00408746
scaffold267	218576	219490	915	-0.274229	0.00410728
scaffold1017	688864	688954	91	0.498541	0.004111
scaffold447	323685	324150	466	0.255413	0.00411224
scaffold41722	6667	6868	202	-0.421975	0.00411348
scaffold144	474082	474457	376	-0.173306	0.00411596
scaffold1794	498002	499571	1570	-0.207865	0.00412587
scaffold36536	1326	2816	1491	-0.156174	0.00412835
scaffold541	1618	2617	1000	0.42788	0.00413702
scaffold473	206778	207833	1056	-0.229671	0.00414074
scaffold678	669918	670654	737	0.389403	0.00414693
scaffold175	474577	475069	493	-0.528043	0.00414693
scaffold610	659158	660596	1439	-0.330176	0.00414817
scaffold1301	862660	862850	191	-0.346472	0.00416056
scaffold267	344572	345530	959	0.412062	0.00416552
scaffold1532	421499	422438	940	-0.234248	0.00416552
scaffold1100	225389	225779	391	-0.257674	0.00417171
scaffold1570	12185	12559	375	-0.174744	0.00417419
scaffold1698	188486	188701	216	-0.284902	0.00417914
scaffold425	1039575	1040188	614	-0.128615	0.0041841
scaffold1131	247415	247531	117	0.299059	0.0041903
scaffold541	304983	305144	162	-0.42097	0.00419153
scaffold37724	21446	21595	150	0.39639	0.00420145
scaffold1077	216984	217646	663	-0.30296	0.00420516
scaffold659	15254	15414	161	-0.511006	0.00421136
scaffold1347	265526	265719	194	-0.518046	0.00421879
C32332	1576	2004	429	-0.139756	0.00422623
scaffold42740	184504	184955	452	-0.382097	0.00422994
scaffold40438	31278	31832	555	-0.228736	0.00425968
scaffold880	591764	592301	538	-0.317809	0.00427207
scaffold1283	220019	222194	2176	-0.394765	0.00430304
scaffold42128	11536	11703	168	-0.717639	0.00431172
scaffold1066	178878	179454	577	-0.296585	0.00431296
scaffold41968	102720	103261	542	0.534783	0.00431296
scaffold192	350436	351452	1017	-0.420943	0.00433402
scaffold44006	150147	151008	862	0.370315	0.00434517
scaffold203	225414	227046	1633	-0.210893	0.0043526
scaffold394	435766	435888	123	-0.451984	0.00436995
scaffold1009	533891	534266	376	-0.358264	0.00436995
C35716	1388	2340	953	-0.490954	0.00436995
scaffold1512	311001	311870	870	-0.172758	0.00437862
scaffold43146	35857	36647	791	-0.132788	0.0043811
scaffold1584	241305	241778	474	-0.142591	0.0043873
scaffold63	327288	327672	385	-0.213765	0.00438977
scaffold247	508274	509107	834	-0.189818	0.00438977
scaffold1559	67700	68285	586	-0.133776	0.00439349
scaffold522	54270	54951	682	-0.153196	0.00443438
scaffold1228	121349	121594	246	-0.250604	0.00446288
scaffold1600	139677	140887	1211	-0.477789	0.00448394
scaffold126	157901	159347	1447	-0.190568	0.00448394
scaffold753	346980	347561	582	-0.315223	0.00451491
scaffold1174	739630	740033	404	0.356775	0.00454465
scaffold361	57460	57806	347	-0.143054	0.00455332
scaffold1301	1512034	1512960	927	0.279779	0.00455704
scaffold1897	549813	550327	515	-0.784356	0.00456571
scaffold1470	66751	67756	1006	-0.23134	0.00456943
scaffold156	37935	38104	170	-0.416687	0.00457067
scaffold43500	173630	176577	2948	-0.268541	0.00457686
scaffold20	529418	530153	736	-0.635725	0.00458801
scaffold1894	182298	183171	874	-0.136371	0.00459049
scaffold831	97276	97825	550	-0.279332	0.00459917
scaffold917	185287	185826	540	-0.388457	0.00460164
scaffold609	236628	237473	846	-0.106609	0.00461032
scaffold733	316682	317562	881	-0.267254	0.00461156
C24456	1216	1471	256	0.38301	0.00463634
scaffold1524	19474	20366	893	0.380589	0.00463757
scaffold917	181909	182120	212	-0.437389	0.00465492
scaffold41660	94764	94839	76	-0.383293	0.00465616
scaffold100	187075	187603	529	-0.459818	0.00468342
scaffold433	534618	535089	472	-0.232862	0.00469209
scaffold1535	81946	82681	736	0.570558	0.00470696
C26614	2870	3647	778	-0.141539	0.00472802
scaffold563	334733	335082	350	-0.310054	0.00472802
scaffold1350	152861	153332	472	0.451263	0.00472802
scaffold1574	363524	365712	2189	-0.130188	0.00475032
scaffold1794	265192	265250	59	-0.458258	0.00475404
scaffold619	1054340	1054495	156	-0.311272	0.00476147
scaffold39326	52128	52962	835	-0.349149	0.00476767
scaffold43878	119754	120527	774	-0.128998	0.00478378
scaffold1307	254215	254583	369	-0.203953	0.0048098
scaffold1301	1053837	1053875	39	-0.366559	0.00481351
scaffold113	68628	68793	166	0.246665	0.00481599
scaffold237	509937	509993	57	-0.641788	0.00482962
scaffold1546	193051	196377	3327	-0.118612	0.0048544
scaffold38306	24494	25323	830	-0.181476	0.0048544
scaffold1262	394630	395639	1010	-0.528828	0.00485564
scaffold1810	34568	36821	2254	-0.219457	0.00486927
scaffold334	466493	468337	1845	-0.377962	0.00487051
scaffold658	258946	259000	55	0.311416	0.00487298
scaffold337	1580925	1581436	512	-0.10482	0.00487794
scaffold1447	307820	309987	2168	-0.307997	0.00488909
scaffold42348	127382	128095	714	-0.419502	0.00489529
scaffold1189	279761	281686	1926	-0.282022	0.00494856
scaffold1785	364209	365294	1086	-0.373126	0.00497334
scaffold24066	2266	2417	152	-0.211468	0.00499564
scaffold37732	17973	18294	322	-0.163304	0.00501299
scaffold42158	42098	43235	1138	-0.431983	0.00501547
scaffold924	159074	159434	361	-0.122935	0.00501919
scaffold42598	173525	176041	2517	-0.32697	0.0050229
scaffold43686	82850	84781	1932	-0.146795	0.00503901
scaffold1682	426527	426633	107	-0.437745	0.00503901
scaffold109	580795	582311	1517	0.280826	0.00503901
scaffold1736	105921	107263	1343	-0.463326	0.00505388
scaffold286	88400	90278	1879	-0.312548	0.00505883
scaffold1362	596593	597108	516	-0.1697	0.00506007
scaffold1288	150391	150652	262	0.337876	0.00506007
scaffold338	173714	175574	1861	-0.317875	0.00506007
scaffold1031	534375	535328	954	-0.268728	0.00506007
scaffold32922	11603	12502	900	-0.478561	0.00506379
scaffold41174	17086	19007	1922	-0.196216	0.00506998
scaffold1583	210874	210976	103	0.403845	0.00506998
scaffold42570	134679	134891	213	-0.589863	0.00509972
scaffold33944	8652	8870	219	0.454093	0.00510592
scaffold1258	307784	308629	846	-0.347379	0.00511087
C24634	1361	1780	420	-0.224003	0.00511583
scaffold79	475402	475465	64	-0.336788	0.00511954
scaffold1391	444916	445315	400	0.260539	0.00511954
scaffold1662	114138	114684	547	0.345444	0.00513689
scaffold521	47697	47820	124	-0.317865	0.00514432
scaffold290	267112	267762	651	-0.232783	0.00514432
scaffold1651	61112	61149	38	0.376701	0.00515919
scaffold471	1765	2118	354	0.227751	0.00516043
scaffold37720	37585	38403	819	-0.176606	0.00516415
scaffold588	179154	179820	667	0.425287	0.00516663
scaffold816	54877	56094	1218	-0.133254	0.00516663
scaffold43358	134468	135595	1128	-0.169128	0.00519265
scaffold41530	112841	114721	1881	-0.228372	0.00520008
scaffold42380	40309	40939	631	-0.192674	0.0052038
scaffold1532	340479	340982	504	-0.375242	0.00521123
scaffold1132	699629	704563	4935	-0.132199	0.00521866
scaffold647	100979	101441	463	-0.323542	0.0052199
scaffold564	191686	193001	1316	-0.155855	0.00523477
scaffold619	633232	633469	238	-0.201575	0.00523725
scaffold246	18872	19089	218	-0.142969	0.0052484
scaffold43742	254109	254326	218	-0.22287	0.00525088
scaffold1039	13224	13286	63	-0.839779	0.0052546
scaffold1532	552853	553834	982	-0.29139	0.00525707
scaffold818	83039	83205	167	-0.256579	0.00526203
scaffold1610	367833	367959	127	-0.602731	0.00526575
scaffold1736	606335	607564	1230	-0.129701	0.00526822
scaffold1259	114686	114943	258	-0.144662	0.00527194
scaffold681	192112	193627	1516	-0.175431	0.0052992
C31242	5410	5583	174	-0.578436	0.00532026
scaffold1097	49944	50436	493	0.20047	0.00533637
scaffold35870	7240	7408	169	-0.588792	0.00537478
scaffold36158	30622	30792	171	-0.206049	0.00538965
scaffold37758	1909	2486	578	0.438966	0.00539956
scaffold100	111211	111850	640	0.300073	0.00540328
scaffold541	32011	32468	458	-0.227394	0.00540947
scaffold1788	469133	470175	1043	0.381685	0.00540947
scaffold43084	69450	69538	89	0.423557	0.00546275
scaffold808	432432	433044	613	-0.419359	0.0054677
scaffold1210	142836	144433	1598	0.325968	0.0054739
scaffold41416	62902	63551	650	-0.405222	0.00548257
scaffold1641	283384	283473	90	-0.639195	0.00549001
scaffold521	119721	119888	168	-0.659904	0.00551602
scaffold38354	12518	15605	3088	-0.203456	0.00551974
scaffold41816	92908	92966	59	-0.439425	0.0055247
scaffold1788	368858	370081	1224	-0.52662	0.00552718
scaffold1345	259775	259847	73	0.372809	0.00553213
scaffold142	196348	196587	240	-0.300807	0.00553461
scaffold524	17115	17211	97	-0.265281	0.00554824
scaffold37436	19655	19954	300	0.216548	0.00554824
scaffold221	96166	96836	671	-0.250314	0.00554824
scaffold1199	58552	59169	618	-0.363991	0.00555567
scaffold1397	249355	249658	304	-0.527757	0.00555939
scaffold968	55181	58524	3344	-0.384754	0.00556435
scaffold816	256903	257217	315	-0.391135	0.00557426
scaffold38186	3698	4402	705	-0.344961	0.00557797
scaffold1891	209588	210269	682	0.283041	0.0055916
scaffold1673	174391	174457	67	-0.34854	0.00559408
scaffold492	611915	612783	869	-0.347574	0.00559408
scaffold983	71418	71696	279	-0.314092	0.0055978
scaffold786	288288	288611	324	-0.302055	0.00560895
scaffold366	105283	105761	479	0.767086	0.00564364
scaffold162	301687	301717	31	-0.450648	0.0056647
scaffold1650	210156	210196	41	-0.628387	0.0056647
scaffold413	448273	448480	208	-0.271162	0.00567214
scaffold374	525893	526470	578	-0.326626	0.00567586
scaffold1160	318629	323117	4489	-0.20494	0.00568205
scaffold1104	165158	166996	1839	-0.208697	0.00568948
scaffold933	476494	476546	53	0.462121	0.00569692
scaffold730	438718	438842	125	-0.313726	0.00570064
scaffold1480	131712	132483	772	-0.185173	0.00570807
scaffold1020	215117	215353	237	-0.230724	0.00572789
scaffold82	50793	51891	1099	-0.45528	0.00573657
scaffold42894	98424	98853	430	-0.20043	0.00574152
scaffold34026	12752	12927	176	-0.228714	0.00574152
scaffold77	411679	412610	932	-0.188417	0.00577126
scaffold267	89915	91371	1457	-0.175096	0.00577869
scaffold767	109440	110037	598	-0.134374	0.0057948
scaffold1290	114344	117064	2721	-0.113021	0.00580843
scaffold1592	141161	141369	209	-0.447759	0.00583197
scaffold370	956565	956856	292	-0.252813	0.00583321
scaffold948	510253	510340	88	-0.607463	0.00583445
scaffold1652	41330	41545	216	0.426337	0.00583445
scaffold858	1208	2095	888	-0.612901	0.00583816
scaffold522	199622	200300	679	-0.450912	0.00586542
scaffold41388	89507	90335	829	-0.153855	0.00586542
scaffold950	36542	36694	153	-0.282611	0.00588401
scaffold365	55330	55422	93	0.600799	0.00588772
scaffold1179	1199859	1200624	766	-0.395063	0.0058964
scaffold41832	120141	121067	927	-0.453488	0.00590631
scaffold39642	56839	59141	2303	-0.209978	0.00593109
scaffold787	282664	283126	463	-0.331016	0.00593605
scaffold40610	33296	33464	169	0.26383	0.00593728
C33666	578	867	290	-0.257766	0.00595835
scaffold1054	89660	90553	894	-0.256809	0.00596578
scaffold38024	12880	13372	493	-0.442731	0.00599056
scaffold1772	229379	229730	352	-0.201892	0.00599056
scaffold35860	4306	4551	246	0.337286	0.00599676
scaffold204	631998	632714	717	-0.291427	0.00599676
scaffold1834	127784	129040	1257	-0.121225	0.00599676
scaffold1154	688402	689009	608	-0.126222	0.00600047
scaffold1219	67638	67688	51	0.444166	0.00600047
scaffold1093	480675	481365	691	-0.238524	0.00600047
scaffold1581	27742	28578	837	-0.385314	0.00600047
scaffold576	403553	403794	242	-0.279114	0.00600791
scaffold715	587	648	62	-0.571103	0.00600915
scaffold38468	14400	14636	237	-0.346897	0.0060141
scaffold975	323755	325215	1461	-0.112476	0.00603517
scaffold1532	377205	377325	121	0.489407	0.00603517
scaffold41248	18715	19963	1249	-0.168537	0.00604012
scaffold780	956858	957895	1038	0.163576	0.00604384
scaffold42924	24244	24907	664	-0.297177	0.00605251
scaffold485	324462	324616	155	-0.455537	0.00605623
scaffold1053	225126	225239	114	-0.510002	0.00610827
scaffold41064	105626	105993	368	-0.314449	0.00611074
scaffold168	700976	701593	618	-0.23419	0.00611198
scaffold189	443203	443598	396	-0.406342	0.0061157
scaffold267	520863	521033	171	-0.565747	0.00612933
scaffold44008	303757	304292	536	-0.122611	0.00613305
scaffold564	125581	125670	90	-0.479358	0.00613924
scaffold1186	262947	263728	782	-0.361275	0.00613924
scaffold1673	57615	58198	584	-0.223709	0.00615039
scaffold383	326298	326553	256	-0.29237	0.00615287
scaffold1445	85116	86301	1186	-0.127621	0.0061603
scaffold1841	96721	98101	1381	0.395107	0.00618632
scaffold150	608723	608855	133	-0.333355	0.00618632
C24380	2344	2474	131	-0.169891	0.0061888
scaffold422	252647	253027	381	-0.335461	0.00621854
scaffold499	140713	140855	143	-0.385155	0.00623836
scaffold461	459572	461101	1530	-0.288679	0.00624703
scaffold753	280765	281002	238	-0.199094	0.00624703
scaffold41014	495	820	326	-0.284424	0.00625571
scaffold1889	179742	181289	1548	-0.232832	0.00626438
scaffold546	600028	600160	133	-0.55376	0.00627801
scaffold501	1271051	1271211	161	-0.54229	0.00628544
scaffold13	210992	211866	875	-0.244395	0.00628668
scaffold248	264889	265124	236	0.188311	0.00630898
scaffold42890	165543	165858	316	-0.192378	0.00631518
scaffold544	219266	219457	192	0.668738	0.00633624
scaffold1750	311250	311529	280	-0.714392	0.00634987
scaffold1452	83249	83466	218	0.238387	0.00635607
scaffold43170	157284	158059	776	-0.241492	0.00635607
scaffold1466	2363	4082	1720	0.385084	0.0063635
scaffold621	39762	42054	2293	-0.29647	0.00637465
scaffold1474	12331	12970	640	-0.325313	0.00638332
scaffold1480	84519	84959	441	-0.365238	0.00638456
scaffold586	29834	30104	271	-0.376504	0.00639076
scaffold37720	42025	42749	725	-0.333856	0.006392
scaffold556	257689	258321	633	0.347248	0.00640563
scaffold126	500737	500827	91	-0.387857	0.00641058
scaffold126	27044	27495	452	-0.250756	0.00642173
scaffold1572	173039	177371	4333	-0.168122	0.00642669
scaffold86	948192	950430	2239	-0.246649	0.00643536
scaffold1009	356397	356571	175	-0.191089	0.0064428
scaffold1179	662343	662593	251	-0.157071	0.00648121
scaffold43396	227133	227765	633	-0.188533	0.00648244
scaffold917	155690	156701	1012	-0.206335	0.00649359
C20626	716	966	251	-0.203587	0.00649483
scaffold198	1331087	1331731	645	-0.453262	0.00649483
scaffold544	381043	381131	89	0.425321	0.00649483
scaffold35814	13866	14067	202	0.249483	0.00649483
scaffold42516	56449	57040	592	-0.380925	0.00650846
scaffold43836	317223	317319	97	-0.544833	0.00651218
scaffold43036	167688	168367	680	-0.262051	0.00651961
scaffold70	295695	296019	325	-0.137208	0.00652333
scaffold221	49602	49818	217	-0.277399	0.00653324
scaffold721	176290	176655	366	-0.321061	0.00654687
scaffold1788	255311	256685	1375	0.283125	0.00654811
scaffold939	37694	38640	947	-0.196986	0.00654935
scaffold41540	93266	93354	89	-0.408781	0.00655183
scaffold447	179726	180300	575	-0.297219	0.00657785
scaffold1045	44980	45116	137	-0.183373	0.00658032
scaffold42090	113248	113402	155	-0.355972	0.00658652
scaffold1726	74034	75438	1405	-0.398428	0.00659395
scaffold36664	22937	23608	672	-0.251514	0.00659643
scaffold37278	16301	16855	555	-0.190192	0.00661749
scaffold544	355209	356163	955	-0.188806	0.00662121
C35760	23197	25392	2196	-0.219559	0.00662988
scaffold43526	135397	135775	379	-0.184237	0.00663236
scaffold502	621628	621938	311	0.474614	0.00664599
scaffold1198	13446	13965	520	-0.189134	0.00665466
scaffold1763	275446	276076	631	0.272531	0.00665714
scaffold448	705372	705431	60	-0.550255	0.00666953
scaffold1591	22334	22500	167	0.409748	0.00667325
scaffold5	71158	71340	183	-0.50691	0.00668192
scaffold481	135216	135335	120	-0.414055	0.00668316
scaffold37128	12677	13762	1086	-0.267158	0.00669679
scaffold425	471856	471913	58	-0.239911	0.0067129
scaffold410	301834	302646	813	-0.30663	0.0067129
scaffold1209	10155	10544	390	-0.258638	0.00671661
scaffold583	204821	205365	545	-0.142912	0.00672033
scaffold1329	162161	163221	1061	-0.584677	0.00672653
scaffold644	53880	54096	217	-0.42091	0.00674016
scaffold433	590262	591340	1079	-0.502816	0.00675502
scaffold752	152463	152776	314	-0.553436	0.00678476
scaffold1182	13480	14043	564	-0.290524	0.00680211
scaffold540	113802	114013	212	-0.449806	0.00680458
scaffold1174	228997	229520	524	-0.138775	0.00681078
scaffold4	136582	136791	210	0.406079	0.00681202
scaffold1226	33160	33704	545	-0.272699	0.00684051
scaffold712	32152	32893	742	0.469032	0.00684299
scaffold20	597093	598353	1261	-0.292721	0.0068591
scaffold36490	1020	1312	293	-0.139314	0.00686282
scaffold34314	683	5811	5129	-0.235855	0.00686406
C31968	1663	2218	556	-0.370874	0.00686529
scaffold962	535300	535525	226	-0.458995	0.00687397
scaffold41572	94758	95448	691	-0.391028	0.00687645
C26032	1223	1921	699	-0.26512	0.00688512
scaffold658	2152	3000	849	-0.181979	0.00689875
scaffold156	30807	31172	366	-0.192256	0.00690494
scaffold304	463237	463769	533	-0.156075	0.00692724
scaffold1562	21819	22251	433	-0.261082	0.00694459
scaffold950	330593	333021	2429	0.233397	0.00694831
scaffold986	234622	235252	631	0.323122	0.00695326
scaffold1468	32758	34039	1282	-0.150785	0.00696937
scaffold337	118191	118732	542	-0.341311	0.00698052
scaffold5	250977	251125	149	-0.483742	0.00698796
scaffold501	531702	531829	128	-0.402914	0.00699167
scaffold285	102909	103748	840	-0.501376	0.00699539
scaffold419	1514390	1514912	523	0.69232	0.00700035
C32026	9366	9634	269	-0.28964	0.00700654
scaffold43660	159122	159440	319	-0.396156	0.00701645
scaffold44	344260	345254	995	0.336277	0.00701769
scaffold43076	177292	177967	676	0.293851	0.00702141
scaffold1222	60856	61557	702	-0.142787	0.00702513
scaffold381	128152	128386	235	-0.450837	0.00703008
scaffold885	1008916	1010080	1165	-0.262571	0.00703875
scaffold43028	31921	32898	978	0.461463	0.0070561
scaffold433	1188158	1188331	174	-0.328478	0.00706353
scaffold354	366086	366299	214	-0.369017	0.00706601
scaffold145	1073664	1073711	48	-0.972728	0.00707469
scaffold586	482568	483007	440	-0.362156	0.0070784
scaffold893	58768	58908	141	-0.54519	0.0070784
scaffold257	1404345	1404571	227	0.435031	0.00711433
scaffold41296	33533	33953	421	0.313183	0.00711681
scaffold145	619449	621194	1746	-0.088129	0.00713416
scaffold1763	18784	18995	212	-0.536727	0.00714035
scaffold1372	110000	110615	616	0.344544	0.00714159
scaffold1480	155163	155259	97	-0.484318	0.00714531
scaffold42596	54527	55965	1439	-0.37031	0.00716018
scaffold765	267572	267755	184	-0.448058	0.00716389
scaffold1867	9719	10765	1047	-0.410694	0.00716885
scaffold801	117880	117959	80	-0.554367	0.00718124
scaffold471	1023233	1024245	1013	-0.394317	0.0071862
scaffold251	71970	73100	1131	-0.282092	0.0071862
scaffold226	266130	266463	334	-0.203736	0.00718991
scaffold1583	1001704	1002473	770	-0.240768	0.00719115
scaffold37	227994	229410	1417	0.296828	0.00720106
scaffold695	177530	178368	839	-0.350835	0.0072085
scaffold41572	34397	34555	159	-0.383739	0.00721469
scaffold42508	138396	138489	94	0.548245	0.00723576
scaffold754	91216	93051	1836	-0.135332	0.00724938
scaffold619	372542	372872	331	-0.208792	0.00725434
scaffold42422	27584	27622	39	-0.506623	0.00726301
scaffold461	464026	464733	708	-0.340099	0.00729027
scaffold1772	30035	30714	680	-0.244797	0.00729399
scaffold61	267569	268145	577	-0.135764	0.00729399
C20552	677	841	165	-0.478447	0.00729399
scaffold1125	226388	226542	155	0.516567	0.00730018
scaffold1788	383634	384181	548	-0.429242	0.00730266
scaffold43708	69991	72901	2911	-0.245652	0.00730886
scaffold142	188486	190045	1560	-0.223198	0.00732001
scaffold41316	16601	18459	1859	-0.337663	0.00734107
C26374	1752	1954	203	-0.33795	0.00734603
scaffold1788	23910	24335	426	-0.181733	0.00735594
scaffold987	171591	171993	403	-0.375831	0.00735594
C22520	160	595	436	-0.128903	0.00735594
scaffold808	472341	472793	453	-0.163752	0.00735842
scaffold1554	126807	127436	630	-0.325888	0.00737081
scaffold31	126521	126703	183	-0.279791	0.0073832
scaffold149	139062	139198	137	0.295563	0.00739559
scaffold40598	90189	92798	2610	-0.202398	0.00739683
scaffold34580	7040	7369	330	-0.195287	0.00740178
scaffold870	30917	32337	1421	-0.297145	0.00742161
scaffold1327	56178	56534	357	-0.200757	0.00742161
scaffold594	163045	163803	759	-0.179399	0.00742284
scaffold61	211418	211632	215	-0.250523	0.0074278
scaffold1249	126860	127034	175	0.332201	0.00743895
scaffold1849	394694	396088	1395	0.43858	0.00744762
scaffold1077	512716	512902	187	-0.272877	0.0074501
scaffold670	5659	7222	1564	-0.238217	0.00747117
scaffold962	950756	951330	575	-0.338039	0.00747117
scaffold709	244540	244606	67	-0.563574	0.00749471
scaffold13	315539	316163	625	-0.22336	0.00753064
scaffold337	535996	537204	1209	-0.274519	0.00753683
scaffold33414	13218	13535	318	-0.214321	0.00754179
scaffold37672	44935	45212	278	-0.258929	0.00754674
scaffold292	13553	14745	1193	-0.163441	0.00754922
scaffold42062	140973	142665	1693	-0.200606	0.00755294
scaffold1409	339853	341259	1407	-0.277288	0.00755913
scaffold39778	25344	25910	567	-0.350453	0.00756285
scaffold672	119617	119808	192	-0.292846	0.00757152
scaffold1525	246241	246432	192	-0.178582	0.00758268
scaffold75	99375	100100	726	-0.338929	0.00759878
scaffold157	62766	64307	1542	-0.376965	0.00760746
scaffold660	10591	10644	54	-0.496646	0.00760993
scaffold396	50474	50611	138	-0.318211	0.00761241
scaffold1403	563370	563637	268	-0.142584	0.00761489
scaffold79	349309	353697	4389	0.204769	0.00762232
scaffold1737	225778	226052	275	-0.468786	0.007631
scaffold782	45043	45559	517	-0.248798	0.00763843
scaffold1518	187801	187859	59	0.183203	0.00763967
scaffold448	962767	963248	482	-0.17718	0.00764463
scaffold1154	524612	525433	822	-0.265395	0.0076471
scaffold102	117756	118167	412	-0.330085	0.00765206
scaffold659	329636	329809	174	-0.535759	0.00765825
scaffold254	53654	53983	330	-0.546385	0.00768303
scaffold43170	150604	150955	352	0.333016	0.00769419
scaffold42	405322	405923	602	0.397913	0.00769914
scaffold40894	45577	46381	805	-0.290792	0.00770905
scaffold541	462608	463375	768	-0.246479	0.00773507
scaffold43742	1184	1305	122	-0.256937	0.00774003
scaffold1791	96998	97138	141	0.499315	0.00774251
scaffold481	88520	88844	325	-0.221057	0.00774498
scaffold1554	313315	313812	498	-0.322385	0.00774498
scaffold1581	16415	16534	120	-0.408568	0.0077487
scaffold163	222805	222865	61	-0.312265	0.00776233
C30500	5640	7181	1542	-0.162446	0.00776233
scaffold713	261117	261166	50	-0.460583	0.00776481
C32402	2539	3023	485	-0.241817	0.00777224
scaffold719	189718	189750	33	0.426706	0.00777472
scaffold1610	25389	25482	94	-0.268075	0.00778092
scaffold269	487727	487822	96	0.187787	0.00779083
scaffold579	16263	16435	173	-0.199322	0.00779826
scaffold963	40116	40545	430	-0.21336	0.0077995
scaffold1815	259361	259476	116	-0.272903	0.00780198
scaffold331	26954	27903	950	-0.119257	0.00780322
scaffold408	787370	787642	273	-0.486168	0.00780322
scaffold1774	45814	47736	1923	-0.1459	0.0078057
C24440	618	1015	398	0.303586	0.00781685
scaffold525	195544	195727	184	-0.173711	0.00785154
scaffold150	1281599	1282002	404	-0.348368	0.00785402
scaffold1886	223391	224609	1219	-0.19688	0.00786269
scaffold716	143726	145114	1389	0.347768	0.00791721
scaffold44098	214969	215129	161	-0.225171	0.00792216
scaffold43818	252403	252666	264	-2.07311	0.00793083
scaffold1054	41425	42276	852	0.196001	0.00793331
scaffold818	277438	278260	823	-0.250922	0.00794075
scaffold334	651801	652292	492	-0.311179	0.00794694
scaffold149	747799	748378	580	-0.324655	0.00796057
scaffold1348	85001	85515	515	-0.301472	0.00799898
scaffold31008	2190	3550	1361	-0.28357	0.00801509
scaffold784	278658	279638	981	-0.224631	0.008025
scaffold33934	7340	8233	894	-0.233749	0.00803739
scaffold1609	184092	185120	1029	-0.230738	0.00804358
scaffold1086	170502	172464	1963	-0.241501	0.00805721
scaffold40526	85042	85481	440	-0.281099	0.00810182
scaffold1050	13487	13571	85	0.579772	0.00811173
scaffold343	469635	470790	1156	-0.121766	0.00815633
C33776	13657	14043	387	-0.169998	0.00815881
scaffold504	164160	164682	523	-0.191913	0.00817492
C26452	3099	3239	141	-0.353321	0.00818359
scaffold1588	294023	294659	637	-0.189049	0.00818731
scaffold1014	39836	42057	2222	0.45456	0.00821085
scaffold156	1099457	1100135	679	-0.218495	0.00821704
scaffold1031	433362	434061	700	-0.374872	0.00823067
scaffold459	404553	405015	463	0.266806	0.00823315
scaffold1452	65759	66007	249	-0.406685	0.00824554
scaffold22	886184	886603	420	0.494549	0.00825421
scaffold1304	61793	62737	945	-0.265738	0.00826165
scaffold676	239607	239955	349	-0.134752	0.00826165
scaffold386	274774	277400	2627	-0.266382	0.00828395
scaffold569	161990	162139	150	-0.217544	0.0082889
scaffold954	165293	165505	213	-0.511856	0.00830006
scaffold1859	107120	107746	627	-0.162525	0.00830253
scaffold4	77641	77718	78	0.431291	0.00831616
scaffold1000	338758	339516	759	-0.407532	0.00832484
scaffold831	88560	88820	261	-0.300677	0.00833846
scaffold524	189956	190225	270	-0.246918	0.0083397
scaffold42164	494	571	78	-0.180876	0.00834218
scaffold509	464956	465552	597	-0.244271	0.00834218
scaffold36526	19601	20745	1145	-0.113786	0.00837316
scaffold43296	106453	106881	429	-0.165986	0.00837563
scaffold513	237282	237405	124	0.441326	0.00840537
scaffold227	9408	9483	76	0.416912	0.00841776
scaffold177	2882	3027	146	0.325398	0.00842643
scaffold332	563643	563765	123	-0.237572	0.00842891
scaffold208	67353	68347	995	0.404963	0.00843015
scaffold198	1545312	1548818	3507	-0.117411	0.00843015
scaffold527	355538	361264	5727	-0.156597	0.00843387
scaffold38608	8232	10396	2165	-0.252012	0.0084475
scaffold544	693038	693777	740	-0.268837	0.00846236
scaffold102	1196965	1197588	624	-0.195698	0.0084698
scaffold502	838585	839700	1116	-0.257868	0.00848095
scaffold1024	1381291	1381394	104	-0.393853	0.00848962
scaffold399	184768	185485	718	-0.317689	0.00849458
scaffold43076	202249	203029	781	-0.1721	0.00849582
scaffold1589	371757	371907	151	-0.384153	0.0084983
scaffold1803	358804	359338	535	-0.417184	0.00850697
scaffold37876	44129	44571	443	-0.167783	0.00850821
scaffold43170	139182	139404	223	-0.344441	0.0085144
scaffold1880	32403	33677	1275	0.346472	0.00852308
scaffold1283	44089	44718	630	-0.220795	0.00852308
scaffold847	357070	357293	224	-0.377651	0.00852308
scaffold839	46127	46934	808	-0.345539	0.00854042
scaffold1597	202362	202987	626	-0.202359	0.00854909
scaffold1131	313130	314886	1757	-0.11497	0.00856396
scaffold1750	424096	424742	647	-0.265802	0.00856644
scaffold1061	181910	182074	165	-0.472622	0.00856768
scaffold1859	156752	157391	640	0.43877	0.00856768
scaffold85	573213	573383	171	-0.299451	0.00859122
scaffold1892	77189	77915	727	0.219669	0.00863459
scaffold874	16889	17943	1055	-0.311282	0.00864202
scaffold422	284038	284227	190	-0.206771	0.00864326
scaffold41972	45951	46033	83	-0.539533	0.0086606
scaffold925	58447	58755	309	-0.103227	0.00867919
scaffold43786	258487	259431	945	-0.242534	0.00868786
scaffold396	485801	486338	538	0.289077	0.0086891
scaffold1086	635053	635239	187	-0.239913	0.00869282
scaffold37794	5874	6649	776	-0.196691	0.00869406
scaffold41604	58032	58392	361	-0.299121	0.00869777
scaffold145	169015	169219	205	0.359564	0.00870521
scaffold275	59896	60731	836	-0.526908	0.00872008
scaffold146	654308	654663	356	-0.151664	0.00872875
scaffold100	825963	826205	243	-0.330611	0.00874857
scaffold1788	249762	252826	3065	0.242953	0.00874857
scaffold619	134979	135097	119	0.236244	0.0087622
scaffold399	192820	193452	633	-0.178988	0.0087622
scaffold22	470374	471102	729	-0.514703	0.0087684
scaffold315	426974	427420	447	-0.192682	0.00877707
scaffold36476	21881	22126	246	-0.490319	0.00880433
scaffold35866	6072	6146	75	-0.251828	0.008813
scaffold36526	34175	34691	517	-0.232838	0.00881672
scaffold44054	28809	28949	141	-0.599739	0.0088353
scaffold4	620922	621083	162	-0.232337	0.00887
scaffold432	574714	574743	30	-0.235499	0.00887371
scaffold1785	363485	363566	82	0.5347	0.00887991
scaffold142	848142	848287	146	-0.263804	0.00888115
C32176	6130	6868	739	-0.135071	0.00888239
scaffold298	44141	44584	444	-0.487024	0.00888239
scaffold393	1193336	1194260	925	-0.368389	0.00888486
scaffold94	102096	102306	211	-0.407168	0.00889354
scaffold138	16273	16704	432	-0.151426	0.00891708
scaffold854	146024	146368	345	-0.393643	0.00892575
scaffold343	471294	472286	993	0.294558	0.00892947
scaffold44064	466761	467658	898	0.15894	0.00894557
scaffold583	351567	351852	286	-0.166096	0.00894557
scaffold714	348197	349559	1363	-0.307263	0.00895301
scaffold242	124480	124592	113	-0.320956	0.00895549
scaffold1097	61523	63665	2143	-0.258936	0.00896044
scaffold1372	107889	108143	255	0.455333	0.00896168
scaffold113	376386	376968	583	-0.153918	0.00899761
C28760	3033	3856	824	0.314132	0.00899885
scaffold243	45809	47533	1725	-0.442639	0.00901868
scaffold42922	182142	182349	208	-0.163115	0.00904469
scaffold1820	28026	28155	130	-0.553717	0.00905708
scaffold156	1029280	1030910	1631	-0.312558	0.00906204
scaffold301	332074	333032	959	-0.245156	0.00909425
scaffold1028	203722	204215	494	-0.17492	0.0091116
scaffold209	316630	316818	189	-0.305271	0.00912027
scaffold1154	124689	126749	2061	-0.262297	0.00912275
scaffold1142	68780	69975	1196	-0.380394	0.00912647
scaffold102	1605064	1606232	1169	0.307533	0.00913762
scaffold524	401226	402854	1629	-0.1068	0.00914134
C30724	875	1122	248	-0.27699	0.00914134
scaffold118	55019	55083	65	-0.175486	0.00914381
scaffold1597	155385	156302	918	-0.241651	0.00915125
scaffold1715	472042	472532	491	-0.323057	0.00915744
scaffold556	278741	279766	1026	-0.338139	0.00916983
scaffold146	934182	935402	1221	-0.227936	0.00918222
scaffold635	146259	146567	309	-0.246649	0.00920081
scaffold1014	83094	84551	1458	-0.137573	0.009207
scaffold209	225725	226502	778	-0.274871	0.0092132
scaffold695	93037	93374	338	-0.334574	0.0092132
scaffold41666	110137	111223	1087	-0.122475	0.0092132
scaffold71	325573	325649	77	-0.556481	0.00921568
scaffold76	80447	80893	447	-0.431381	0.00921692
scaffold1459	108161	108586	426	-0.238184	0.00921939
scaffold1698	419985	420728	744	-0.280462	0.00925656
scaffold593	605185	605498	314	0.317093	0.0092578
scaffold521	8716	8886	171	-0.217457	0.0092578
scaffold300	2515	3069	555	0.373192	0.00926152
scaffold218	10534	11002	469	-0.503999	0.00928754
scaffold1785	59186	60688	1503	-0.356031	0.00928754
scaffold1097	446889	447403	515	-0.314509	0.00930241
scaffold35410	23056	23878	823	-0.239547	0.00930488
scaffold1299	131102	131408	307	-0.29397	0.00930736
scaffold664	370937	373021	2085	-0.221542	0.0093309
scaffold37098	22252	22270	19	-0.252786	0.00933586
scaffold168	435575	437283	1709	-0.352756	0.00934453
scaffold348	189257	189621	365	-0.376897	0.00935692
scaffold38524	45262	46307	1046	-0.262926	0.00936683
scaffold1104	429383	429827	445	-0.148094	0.00937303
scaffold933	376644	376953	310	-0.367657	0.00939781
scaffold35960	20839	21836	998	-0.210944	0.00941392
scaffold443	125128	126722	1595	-0.23643	0.00941516
scaffold568	109410	109878	469	-0.639221	0.00942755
scaffold41206	64445	66459	2015	-0.221186	0.00943374
scaffold496	290684	292419	1736	-0.311714	0.0094387
scaffold30854	3915	4398	484	-0.134413	0.00944117
scaffold1766	136277	136728	452	-0.228135	0.00944365
scaffold1399	156619	158505	1887	0.168717	0.00945109
scaffold154	51293	51493	201	0.260109	0.00945233
scaffold32202	1174	2366	1193	-0.108515	0.00945976
scaffold1484	140806	140944	139	-0.180111	0.00946843
scaffold109	311547	313321	1775	-0.28432	0.00948082
scaffold211	867736	868356	621	-0.15663	0.00949073
scaffold1052	856	1546	691	0.306919	0.00950312
C34218	752	1502	751	-0.185488	0.00950436
scaffold659	314220	315517	1298	-0.361603	0.00951056
scaffold484	55860	56754	895	0.351512	0.00952667
scaffold1754	104170	104297	128	-0.28725	0.00952914
scaffold416	265374	265846	473	-0.148755	0.00953286
scaffold1578	68322	68539	218	-0.243161	0.00956507
scaffold1578	121605	121751	147	0.294908	0.00957127
scaffold43028	14619	15072	454	0.392829	0.00957251
scaffold1086	324338	325311	974	0.317604	0.00957746
scaffold42226	122439	124176	1738	-0.238934	0.00957746
scaffold535	216947	217661	715	-0.297995	0.00958985
scaffold569	86363	86434	72	-0.412947	0.00959109
scaffold274	354887	355019	133	0.371313	0.00959109
scaffold30068	5327	5865	539	-0.184468	0.00959729
scaffold1426	23622	24293	672	0.417748	0.00960596
scaffold150	860264	860439	176	-0.335137	0.00963322
scaffold419	1402432	1402607	176	-0.396954	0.0096357
scaffold1862	341618	343765	2148	0.272058	0.00967411
scaffold22	927071	928798	1728	-0.325908	0.00967535
scaffold1722	212737	213560	824	-0.509528	0.00968774
scaffold432	745361	745467	107	-0.467101	0.00969021
scaffold142	144158	145399	1242	-0.165257	0.00969889
scaffold498	205677	205777	101	0.671231	0.00973729
scaffold42784	74149	75056	908	-0.377641	0.00973853
scaffold1897	328235	328258	24	-0.336531	0.00977075
scaffold42530	127732	128168	437	0.3734	0.00977694
scaffold1634	108592	108714	123	-0.506222	0.00977942
scaffold43426	50000	50218	219	-0.324264	0.00977942
scaffold164	596633	598023	1391	-0.214337	0.00977942
scaffold223	170616	171209	594	-0.26215	0.00979924
scaffold43206	210971	211775	805	-0.219507	0.00980668
scaffold885	1028731	1029721	991	-0.22644	0.00981163
scaffold1255	378381	380236	1856	-0.330714	0.00981659
scaffold121	752164	752345	182	-0.441432	0.00984013
scaffold891	198754	198944	191	-0.323748	0.00986367
scaffold241	853678	854409	732	-0.212676	0.00988102
scaffold324	55950	56465	516	-0.260735	0.0098835
scaffold42648	102140	103079	940	-0.304732	0.00988597
scaffold1249	440064	440237	174	-0.202699	0.00991199
scaffold354	486438	486789	352	-0.10868	0.00991199
scaffold211	1139985	1140547	563	-0.112331	0.00991571
scaffold975	165594	166840	1247	-0.464265	0.00991943
scaffold621	424348	424441	94	-0.325778	0.00993553
scaffold1870	224137	224774	638	0.399061	0.00996155
scaffold1143	122667	123324	658	0.374918	0.0099727
scaffold583	484063	484747	685	-0.176065	0.00998262
scaffold1217	117164	117417	254	0.347321	0.00998881
scaffold44006	147950	148134	185	0.324035	0.0100024
scaffold150	1850554	1851791	1238	0.240262	0.0100297
scaffold43520	21464	21758	295	0.420775	0.0100359
scaffold43182	69924	70122	199	-0.21373	0.0100483
scaffold1879	107583	108840	1258	-0.329638	0.0100619
scaffold664	334426	335434	1009	-0.245984	0.0100954
scaffold716	208502	208865	364	-0.262412	0.0101065
scaffold42674	173943	175055	1113	-0.221441	0.0101078
scaffold750	157593	157693	101	-0.42467	0.0101102
scaffold1195	127006	127272	267	0.269143	0.0101102
scaffold331	24962	25795	834	-0.213572	0.0101201
C23162	103	1983	1881	-0.183937	0.0101313
scaffold1532	474693	474931	239	-0.592904	0.0101412
scaffold43608	215522	216088	567	-0.218414	0.0101573
scaffold1452	28978	29338	361	-0.265789	0.010161
scaffold481	366786	367749	964	-0.65454	0.0101647
scaffold1562	109896	110199	304	-0.244364	0.0101709
scaffold50	121576	121957	382	-0.390859	0.0101709
scaffold1036	291939	292100	162	-0.342842	0.0101784
scaffold40610	6154	6358	205	-0.274448	0.0101846
scaffold41730	122418	124183	1766	-0.354587	0.0102019
scaffold34266	13746	14213	468	-0.295733	0.0102069
scaffold42674	153664	153744	81	0.21441	0.0102106
scaffold419	682651	682938	288	0.154098	0.0102131
scaffold1663	145956	146217	262	-0.278042	0.0102589
scaffold560	37060	37564	505	-0.413244	0.0102701
scaffold219	254900	255129	230	-0.1969	0.0102775
scaffold20	370579	370829	251	-0.384316	0.0102837
scaffold767	27346	27540	195	0.276313	0.0102862
scaffold753	141790	142524	735	0.486943	0.0102899
scaffold180	21728	23427	1700	0.300168	0.0102924
scaffold823	82079	82220	142	0.264441	0.0102961
C28594	2576	4189	1614	0.258498	0.0103122
scaffold43024	79079	79804	726	-0.129179	0.0103159
scaffold43894	244335	245372	1038	-0.259211	0.0103382
scaffold156	526176	526881	706	0.149592	0.0103444
scaffold198	1335060	1335998	939	-0.416289	0.0103494
scaffold874	2020	2598	579	-0.382401	0.0103531
scaffold146	907995	908623	629	-0.33995	0.0103531
scaffold439	63548	63633	86	-0.430151	0.010363
scaffold1785	78278	79840	1563	0.365347	0.0103717
scaffold38978	36260	36863	604	-0.464845	0.0103791
scaffold43170	224782	225224	443	-0.272267	0.0103803
scaffold41900	63567	64359	793	-0.384347	0.0103828
C24008	1784	2339	556	-0.209003	0.0103841
scaffold22	12505	12853	349	-0.245174	0.0103927
scaffold563	112071	112697	627	-0.352579	0.0103964
scaffold801	716342	716543	202	-0.268683	0.0104113
scaffold625	645491	647413	1923	-0.280014	0.0104138
scaffold1741	477637	477796	160	-0.465637	0.010415
scaffold99	434430	434504	75	-0.323197	0.0104187
scaffold82	820425	821288	864	-0.382459	0.0104249
scaffold364	27310	27484	175	0.418413	0.0104262
scaffold852	122760	122918	159	-0.393828	0.0104287
scaffold57	245251	246039	789	0.470495	0.0104287
scaffold43660	254647	255193	547	0.221422	0.0104373
scaffold1772	122195	122995	801	-0.332441	0.0104435
scaffold40030	16674	17180	507	-0.115328	0.0104522
scaffold53	686674	687180	507	-0.326223	0.0104572
scaffold724	24660	25713	1054	-0.129682	0.0104621
scaffold71	333883	334327	445	-0.550335	0.0104671
scaffold31534	6713	7199	487	-0.136891	0.010472
scaffold38686	47339	47403	65	-0.435902	0.0104745
scaffold1231	33326	33816	491	-0.301743	0.010477
scaffold1369	30008	30422	415	-0.193217	0.010477
scaffold107	478086	478233	148	-0.322069	0.0104894
scaffold771	173251	173793	543	-0.176812	0.0104894
scaffold603	12198	12547	350	-0.432047	0.0104906
scaffold481	635501	636482	982	0.245304	0.010498
scaffold1391	362317	362911	595	-0.499954	0.0105117
C24224	688	1438	751	-0.311277	0.0105377
scaffold1741	152721	154241	1521	-0.21133	0.0105389
scaffold150	177965	178546	582	-0.399519	0.0105439
scaffold1108	386273	386411	139	0.23597	0.0105476
scaffold77	687365	688992	1628	-0.146011	0.0105625
scaffold43364	228840	228930	91	-0.338477	0.0105699
scaffold1391	420717	421178	462	-0.322665	0.0105922
scaffold41798	131084	132074	991	-0.222448	0.0105984
scaffold31230	8151	8877	727	-0.167982	0.0106034
scaffold487	373128	373749	622	-0.294802	0.0106319
scaffold138	53184	53454	271	-0.217721	0.0106492
scaffold647	41438	43005	1568	-0.237187	0.0106641
scaffold655	388559	389271	713	-0.35764	0.0107124
scaffold793	144007	145076	1070	-0.143485	0.0107161
scaffold482	19747	21081	1335	0.329567	0.0107471
scaffold42030	95836	96548	713	0.480489	0.0107496
scaffold782	94454	94901	448	-0.352206	0.0107595
scaffold86	1025746	1031050	5305	-0.121324	0.0107644
scaffold43526	89161	89257	97	-0.615666	0.0107681
scaffold37422	983	1539	557	-0.185128	0.0107719
scaffold1360	614007	614631	625	-0.298199	0.0107768
scaffold53	267403	267612	210	-0.429641	0.0107793
scaffold1235	68378	69218	841	-0.341856	0.0107818
scaffold1205	60177	61132	956	-0.317003	0.0107867
scaffold41896	73296	74565	1270	-0.377216	0.0107942
scaffold40120	31019	34285	3267	-0.140587	0.0108103
scaffold94	56407	56564	158	-0.273047	0.0108412
scaffold43290	163013	163448	436	-0.446996	0.0108685
scaffold696	19875	20017	143	-0.292291	0.010871
scaffold586	8126	9168	1043	-0.222335	0.0108834
scaffold106	354209	355350	1142	-0.547366	0.0109007
scaffold1846	42136	42604	469	-0.163555	0.0109057
scaffold38700	31413	31519	107	-0.471857	0.0109081
scaffold1020	44023	44161	139	-0.173532	0.0109143
scaffold121	81668	84152	2485	0.346952	0.0109168
scaffold40154	40351	40867	517	-0.401241	0.0109168
scaffold535	344037	344688	652	-0.189719	0.0109193
scaffold210	347799	348351	553	0.287899	0.0109676
scaffold501	1220337	1221297	961	0.0982595	0.0109713
scaffold658	206040	208447	2408	-0.11629	0.0109862
scaffold1066	173011	173876	866	-0.266565	0.0109874
scaffold36002	27087	27758	672	-0.180421	0.0109961
scaffold1896	354042	354181	140	-0.184455	0.0109998
scaffold1584	278785	279310	526	-0.368174	0.0110197
scaffold448	928568	929565	998	-0.401897	0.0110259
scaffold43616	233734	235278	1545	-0.103087	0.0110283
scaffold294	245702	247209	1508	-0.529408	0.011037
scaffold42570	173622	173958	337	-0.550898	0.011037
scaffold42946	69774	70361	588	-0.129639	0.011063
scaffold664	88473	88882	410	-0.297957	0.0110643
scaffold301	510454	515627	5174	-0.154936	0.0110903
scaffold449	242911	243766	856	0.375778	0.0110952
scaffold142	599714	600225	512	-0.187701	0.0110977
scaffold301	884518	884832	315	0.529253	0.0111163
scaffold22	21337	22175	839	-0.18698	0.0111411
scaffold1630	254416	256529	2114	-0.108526	0.0111535
scaffold748	183977	184111	135	-0.525887	0.0111671
scaffold987	385056	386110	1055	0.702098	0.0111944
scaffold309	175988	177235	1248	0.362585	0.0111981
scaffold465	19353	19723	371	0.624842	0.0112006
scaffold42890	121362	122401	1040	-0.534199	0.0112006
scaffold950	290876	291090	215	-0.340077	0.0112105
scaffold733	735152	736014	863	-0.257623	0.0112241
scaffold1024	1665628	1666782	1155	0.370438	0.0112365
scaffold1490	223280	224485	1206	0.282087	0.0112526
scaffold775	93380	94773	1394	-0.320925	0.0112551
scaffold950	456123	456399	277	-0.181367	0.0112575
scaffold32726	6737	6859	123	0.213416	0.011265
scaffold339	141592	141842	251	-0.161418	0.0112699
C25470	1348	1459	112	-0.434691	0.0112774
scaffold34682	13642	14424	783	0.400061	0.0112823
scaffold19	197845	198485	641	-0.181997	0.011286
scaffold601	229983	230249	267	-0.170395	0.0112885
scaffold1847	24093	24832	740	-0.114905	0.0112885
scaffold614	438176	438436	261	-0.149751	0.0112997
scaffold1726	270749	271579	831	-0.120252	0.0112997
scaffold1301	1355040	1355345	306	0.363394	0.0113022
scaffold522	591237	591700	464	-0.411329	0.0113022
scaffold215	80469	80999	531	-0.434824	0.0113046
scaffold43836	301826	303513	1688	-0.261199	0.0113108
scaffold121	662958	663351	394	-0.263608	0.011317
scaffold578	269254	269434	181	-0.417612	0.0113591
scaffold625	718097	718989	893	0.277638	0.0113629
scaffold1213	466989	467334	346	-0.235683	0.0113629
scaffold787	221621	222329	709	-0.312913	0.0113728
scaffold10	28647	29136	490	0.404147	0.0113765
scaffold1805	78709	79090	382	-0.307664	0.0113889
scaffold1870	225298	225536	239	-0.38643	0.0114062
C31380	3685	3783	99	-0.580224	0.0114199
scaffold40832	90828	91549	722	-0.128184	0.0114199
scaffold29906	6440	7029	590	-0.175817	0.0114298
scaffold716	338806	339274	469	-0.417021	0.0114322
scaffold1750	620582	621412	831	-0.180188	0.0114384
scaffold377	62243	62703	461	-0.292715	0.0114595
scaffold591	96031	96237	207	0.362301	0.0114694
scaffold1723	80843	81172	330	-0.479809	0.0114868
scaffold487	454183	454754	572	-0.149769	0.0114905
scaffold563	181605	182171	567	0.479402	0.0114917
scaffold726	16415	18212	1798	-0.149494	0.011493
scaffold471	432093	433151	1059	-0.153621	0.0115128
scaffold1730	122217	122900	684	-0.359866	0.0115239
scaffold591	185962	186069	108	-0.359914	0.0115376
scaffold1228	436146	436279	134	-0.204908	0.0115376
scaffold426	135718	135839	122	-0.419692	0.0115413
scaffold274	408073	411207	3135	-0.0794077	0.0115425
scaffold82	186448	186720	273	-0.374944	0.011545
scaffold278	54764	54991	228	-0.234329	0.01155
scaffold247	351838	352123	286	0.246415	0.0115561
scaffold1032	342993	343689	697	-0.240803	0.0115586
scaffold962	137940	139073	1134	-0.196079	0.011602
scaffold563	175167	175522	356	0.362244	0.0116107
scaffold1389	9972	10314	343	-0.323029	0.0116218
scaffold64	124915	126219	1305	-0.14121	0.0116255
scaffold719	199509	199555	47	-0.420938	0.0116354
scaffold43986	77732	78229	498	-0.196686	0.0116354
scaffold271	839054	839390	337	-0.31636	0.0116367
scaffold1037	191182	191293	112	-0.472712	0.0116515
scaffold1445	200338	201843	1506	-0.156827	0.011659
scaffold1741	97276	97350	75	-0.431941	0.0116627
scaffold501	1026311	1026374	64	0.233296	0.0116701
scaffold1898	51207	51334	128	-0.51878	0.0116813
C24274	1803	2401	599	-0.220242	0.0117073
scaffold257	748042	748542	501	-0.303019	0.0117172
scaffold747	285277	285822	546	-0.326674	0.0117172
scaffold1016	418565	418603	39	0.489875	0.0117246
scaffold1579	85956	86035	80	0.241963	0.0117284
scaffold1633	77022	77118	97	-0.318702	0.0117408
scaffold1660	16808	17867	1060	-0.172504	0.0117432
scaffold1098	72066	72600	535	-0.175191	0.0117445
scaffold37876	35086	35359	274	-0.175172	0.0117494
scaffold40084	77817	78426	610	-0.45878	0.0117581
scaffold280	638698	639001	304	-0.202955	0.0117593
scaffold42166	6358	7992	1635	-0.140627	0.0117717
scaffold41598	22023	22482	460	-0.200889	0.0117717
scaffold230	96971	101525	4555	-0.225303	0.0117742
scaffold880	422314	423205	892	-0.210953	0.0117742
scaffold630	42094	43699	1606	-0.345738	0.0117891
scaffold459	446517	446631	115	-0.156298	0.0118052
scaffold406	305762	306981	1220	-0.338957	0.0118213
scaffold1467	87137	87508	372	-0.119678	0.0118324
scaffold447	194477	195141	665	-0.321969	0.0118374
scaffold1497	112999	113876	878	0.331695	0.0118461
scaffold1198	20678	20906	229	-0.327061	0.0118498
scaffold164	69230	69424	195	-0.405409	0.0118547
scaffold574	46917	47058	142	0.255159	0.0118547
scaffold237	236791	237424	634	-0.396589	0.0118684
scaffold61	139491	139711	221	-0.286829	0.0118795
scaffold152	410853	411555	703	-0.126564	0.0118808
scaffold664	552702	552857	156	-0.410767	0.0118857
scaffold1423	828610	828801	192	-0.185722	0.0118932
scaffold364	675204	676316	1113	-0.387695	0.0118956
scaffold385	149068	150297	1230	-0.227434	0.0118993
scaffold41834	127258	127756	499	-0.199675	0.011913
scaffold86	1500500	1501467	968	-0.29559	0.0119278
scaffold1610	316716	316823	108	0.431254	0.011934
scaffold1597	151590	153600	2011	-0.262266	0.011939
scaffold351	310296	310545	250	0.208395	0.0119464
scaffold1893	213503	213574	72	-0.389459	0.0119477
scaffold334	579991	580009	19	-0.82265	0.0119501
scaffold142	1068451	1069209	759	-0.282162	0.0119526
scaffold1703	571572	571965	394	-0.425648	0.0119551
scaffold443	492522	493050	529	-0.299936	0.0119749
scaffold198	1540637	1540794	158	0.192183	0.0119799
scaffold917	134978	137488	2511	-0.199013	0.0119799
scaffold41828	45067	46161	1095	-0.266196	0.0119824
scaffold1560	180344	180760	417	-0.423406	0.0119848
scaffold1219	487507	487772	266	-0.151361	0.0119886
scaffold42530	23473	24359	887	-0.249711	0.0120319
scaffold425	708944	711375	2432	-0.224257	0.0120319
scaffold479	347092	347396	305	-0.172	0.0120369
scaffold290	212771	213341	571	-0.208048	0.0120493
scaffold443	346536	346743	208	-0.411302	0.0120604
scaffold1825	158597	159120	524	-0.236714	0.0120753
scaffold1293	210016	211087	1072	-0.10393	0.0120765
scaffold36022	11804	11886	83	-0.403915	0.0120802
scaffold1785	22159	23069	911	-0.441501	0.012084
scaffold1299	88706	90659	1954	-0.110953	0.0120877
scaffold1678	213197	213736	540	-0.13363	0.01211
scaffold1803	54310	55405	1096	-0.213688	0.0121112
C26384	650	971	322	-0.19601	0.0121211
scaffold1862	535575	535724	150	-0.244839	0.0121397
scaffold1088	54664	55665	1002	0.453145	0.0121484
scaffold43940	375889	376122	234	0.257966	0.0121521
scaffold885	279464	280301	838	-0.097814	0.0121521
scaffold160	6731	7297	567	0.161711	0.012167
C22458	35	917	883	-0.177168	0.0121794
scaffold1476	146264	147519	1256	0.312051	0.0121806
scaffold1741	22647	23084	438	0.167626	0.0122017
scaffold41316	86406	86682	277	-0.21188	0.0122029
scaffold241	873800	874083	284	-0.148353	0.0122178
scaffold459	37688	37772	85	-0.477068	0.0122178
scaffold41806	31334	31474	141	-0.124346	0.012219
scaffold1832	394209	396523	2315	-0.126061	0.012245
C33368	486	1010	525	-0.19195	0.0122587
scaffold1603	109618	110420	803	0.389838	0.0122624
scaffold1016	278370	278728	359	-0.180362	0.0122661
scaffold100	253945	254072	128	-0.430385	0.0122698
scaffold192	436945	437734	790	-0.167364	0.0122921
scaffold1839	42946	43121	176	-0.0909493	0.0123169
scaffold1174	337721	338238	518	-0.161916	0.0123305
scaffold1836	923824	923851	28	-0.412769	0.012338
scaffold42804	76986	77086	101	-0.339375	0.0123503
scaffold1360	43766	44049	284	-0.462947	0.012364
scaffold1646	138252	138718	467	-0.211454	0.012364
scaffold53	518571	519112	542	-0.151578	0.012364
scaffold1315	266557	270781	4225	-0.211171	0.0123788
scaffold954	32867	33435	569	-0.141914	0.0123888
scaffold122	248973	249033	61	-0.271124	0.0124123
scaffold502	89395	89719	325	-0.16433	0.012421
scaffold1800	118718	119809	1092	-0.374943	0.0124272
scaffold37068	9332	9546	215	0.379039	0.0124321
scaffold1024	34654	34789	136	0.550738	0.0124557
scaffold1775	21704	22134	431	-0.527078	0.0124606
scaffold42904	59454	59774	321	0.316382	0.0124705
scaffold138	30345	31186	842	-0.196505	0.0124742
scaffold34	171569	172260	692	-0.323803	0.0124742
scaffold40702	8974	10163	1190	-0.163116	0.0124941
scaffold138	99528	99679	152	-0.400875	0.0124941
scaffold1901	124576	124752	177	-0.192432	0.0124965
scaffold816	297468	298080	613	-0.264063	0.0125263
scaffold896	595458	595866	409	-0.196378	0.012535
scaffold82	361343	361647	305	0.383145	0.0125659
scaffold595	96590	96736	147	-0.181161	0.0125709
scaffold1609	26810	26863	54	-0.466635	0.0126105
scaffold1117	18698	19057	360	-0.480217	0.0126105
scaffold252	93849	93880	32	-0.978559	0.0126242
scaffold883	32491	32969	479	0.184056	0.0126403
scaffold1788	5071	5999	929	-0.332049	0.012644
scaffold1743	5461	6051	591	0.313536	0.0126675
scaffold1391	425267	426875	1609	-0.156812	0.0126774
scaffold1222	130978	131135	158	-0.330346	0.0126836
C29766	1100	1614	515	-0.275367	0.0127035
scaffold36016	26458	26705	248	-0.446943	0.0127047
scaffold40140	78942	79970	1029	-0.163691	0.0127258
scaffold576	473429	474345	917	-0.260651	0.0127258
scaffold594	115530	116075	546	-0.200709	0.012727
scaffold1094	128065	129184	1120	0.298769	0.0127282
scaffold42648	112284	114644	2361	-0.236125	0.0127419
scaffold1532	328104	328353	250	0.177788	0.0127803
scaffold1337	47436	49045	1610	0.321233	0.012784
scaffold1448	189539	189878	340	-0.227762	0.0127852
scaffold39196	25574	26086	513	-0.187985	0.0127852
scaffold433	892351	892475	125	-0.582662	0.0127939
scaffold79	408855	409859	1005	0.293531	0.0127939
C33244	13332	13398	67	-0.541088	0.0128013
scaffold148	172780	174528	1749	-0.364546	0.0128038
scaffold363	504835	505407	573	-0.146462	0.0128038
scaffold1037	349997	350371	375	0.446876	0.0128113
scaffold1874	67648	71093	3446	-0.176217	0.0128286
scaffold1032	195704	195865	162	0.369065	0.0128298
scaffold1035	46203	47231	1029	-0.31474	0.0128459
scaffold1154	208309	212839	4531	-0.138983	0.0128658
scaffold288	198146	198498	353	-0.305627	0.0128682
scaffold469	851788	851895	108	-0.406116	0.012872
scaffold1403	298170	299116	947	-0.245455	0.012872
scaffold1084	159933	161085	1153	-0.135066	0.0128769
scaffold472	83346	83548	203	-0.265851	0.0128806
C33442	12730	14232	1503	-0.177854	0.0129029
scaffold1785	161616	162140	525	0.383644	0.0129129
scaffold1449	245995	246440	446	-0.262848	0.0129203
scaffold1017	326232	326566	335	0.434767	0.0129252
scaffold852	50284	51613	1330	-0.19121	0.0129488
scaffold678	744219	745464	1246	-0.542579	0.01295
scaffold37430	31810	32522	713	-0.135657	0.0129525
scaffold1301	1066520	1066978	459	-0.494549	0.0129537
scaffold1724	3178	3550	373	-0.395674	0.0129736
scaffold43940	225062	225626	565	-0.318737	0.0129736
scaffold40038	31018	31916	899	0.379914	0.0129971
scaffold42022	79975	80100	126	-0.525977	0.013007
scaffold42	359991	360594	604	-0.28555	0.0130169
scaffold557	508206	509008	803	-0.413678	0.0130206
scaffold1703	538546	539340	795	0.329567	0.0130293
scaffold321	471290	471413	124	-0.287155	0.0130566
scaffold1759	125832	126010	179	-0.239542	0.0130677
scaffold38898	13966	14032	67	-0.446549	0.0130776
scaffold1729	208213	208608	396	-0.161796	0.0131061
scaffold309	140992	141552	561	0.272931	0.0131148
scaffold386	2301	2453	153	-0.274725	0.0131198
scaffold408	250154	250497	344	-0.230112	0.0131507
scaffold364	226070	226277	208	-0.295642	0.0131545
scaffold1559	66231	66888	658	-0.150976	0.0131557
scaffold100	657016	657158	143	-0.402161	0.0131644
scaffold828	137005	137114	110	-0.214381	0.0131805
C32246	1542	2831	1290	-0.423752	0.0131842
scaffold264	25893	26943	1051	0.397271	0.0131842
scaffold1673	51403	51620	218	-0.330559	0.0131966
scaffold39724	74880	75630	751	-0.135191	0.0132077
scaffold1599	170685	170880	196	-0.174893	0.0132238
scaffold542	165352	166405	1054	-0.242828	0.0132251
scaffold1826	91013	91153	141	-0.274824	0.0132263
scaffold154	64299	65040	742	-0.443727	0.01323
scaffold243	10585	10677	93	-0.476137	0.0132499
scaffold1792	225634	226165	532	-0.231079	0.0132499
scaffold1652	249597	249655	59	0.601903	0.0132523
C24564	347	2706	2360	-0.157016	0.0132561
scaffold1560	185040	186783	1744	-0.309644	0.0132808
scaffold39600	25231	25847	617	-0.535076	0.0132932
scaffold502	44561	44852	292	-0.330972	0.0132969
scaffold933	169664	169792	129	0.318632	0.0133007
scaffold54	556750	556977	228	-0.394538	0.0133106
scaffold43868	171336	172408	1073	0.238329	0.013318
scaffold90	388834	389477	644	-0.229832	0.0133192
scaffold775	70086	71799	1714	-0.263967	0.0133477
scaffold38678	11142	11243	102	-0.531838	0.0133539
scaffold986	91413	91927	515	-0.146471	0.0133688
scaffold816	271265	271371	107	-0.424628	0.01337
C29958	83	1075	993	-0.184856	0.0133738
C32110	8862	9237	376	-0.393689	0.0133874
scaffold57	127484	128028	545	-0.13988	0.0133899
scaffold63	297386	297435	50	-0.226483	0.0133923
scaffold146	26443	26928	486	-0.215178	0.0134023
scaffold271	476579	478219	1641	-0.169673	0.0134084
scaffold40120	76689	77540	852	0.248343	0.0134184
scaffold1767	202533	202615	83	-0.276141	0.0134246
scaffold1575	91691	91906	216	0.348707	0.0135001
scaffold354	862444	863082	639	-0.420059	0.0135125
scaffold34	361816	363818	2003	-0.191468	0.013515
scaffold53	1055139	1055201	63	0.988486	0.013515
scaffold675	33493	33903	411	-0.255333	0.0135187
scaffold1896	313782	313909	128	0.351507	0.0135373
scaffold402	410780	411423	644	-0.261786	0.0135522
scaffold61	166879	167569	691	-0.157472	0.0135547
scaffold413	51493	51622	130	-0.501612	0.0135608
scaffold99	645066	645708	643	-0.184439	0.0135608
scaffold1282	74068	75207	1140	-0.341638	0.0135646
scaffold44	247605	248169	565	-0.201619	0.0135708
scaffold1805	227827	228860	1034	0.538274	0.0135745
scaffold1786	10967	11747	781	-0.12922	0.0135807
scaffold121	821598	821664	67	-0.22389	0.0135881
scaffold41928	54635	55543	909	-0.140926	0.0135881
scaffold32726	9538	9911	374	-0.0812037	0.0136079
scaffold43836	140832	141174	343	-0.137049	0.0136191
scaffold1896	578583	579376	794	-0.5362	0.0136216
scaffold35732	199	275	77	-0.410359	0.0136501
scaffold40828	8204	9211	1008	-0.44924	0.0136662
scaffold43012	197908	199235	1328	0.473089	0.0136686
scaffold85	365349	366885	1537	-0.14622	0.013686
scaffold37992	50654	50772	119	0.3452	0.0136872
scaffold962	228924	229066	143	-0.509706	0.0136872
scaffold329	166475	166680	206	-0.140384	0.0137145
scaffold1807	37350	37465	116	-0.361012	0.0137194
scaffold1299	126531	126992	462	-0.308522	0.0137355
scaffold42128	78159	79098	940	-0.406228	0.0137355
scaffold42198	112467	112764	298	-0.333362	0.0137479
scaffold1366	235361	235917	557	-0.0867772	0.0137566
scaffold1108	468506	468550	45	-0.220889	0.0137628
scaffold1571	200911	201048	138	-0.331148	0.0137727
scaffold603	115240	115967	728	-0.305988	0.0137963
scaffold1760	27878	28412	535	-0.262756	0.0138012
C33236	3717	4698	982	-0.358174	0.0138086
C27478	3534	3719	186	-0.308984	0.0138124
scaffold487	315124	315613	490	-0.179325	0.0138148
scaffold42030	110161	112203	2043	-0.116653	0.0138198
scaffold831	176875	178031	1157	-0.20438	0.0138421
scaffold38804	6005	7720	1716	-0.273974	0.0138495
scaffold42946	31663	31897	235	0.187044	0.0138557
scaffold1159	79033	79581	549	0.277023	0.0138607
scaffold35014	13653	14294	642	-0.236612	0.0138619
scaffold10	23868	24121	254	-0.294277	0.0138656
scaffold1419	47966	48604	639	-0.644563	0.0138756
scaffold177	85609	86362	754	-0.550178	0.0138756
scaffold1252	151531	151607	77	-0.391998	0.0138892
scaffold1771	33262	34068	807	-0.369349	0.0138892
scaffold22	679651	680053	403	-0.261781	0.0138904
scaffold37278	38166	39199	1034	-0.10418	0.0138929
scaffold43146	94540	95372	833	-0.276528	0.0139016
scaffold337	305058	305142	85	-0.203841	0.0139078
scaffold827	6530	6793	264	-0.206519	0.0139387
scaffold905	92662	93417	756	-0.166989	0.01394
scaffold818	245597	245747	151	0.16939	0.0139437
scaffold1740	218196	218383	188	-0.299856	0.0139437
scaffold917	253222	253613	392	-0.145771	0.0139449
scaffold625	768646	768824	179	-0.739704	0.013961
scaffold64	47027	47542	516	-0.222045	0.013966
scaffold1802	153056	153193	138	-0.286074	0.0139697
scaffold1822	157200	157398	199	-0.398641	0.0139846
scaffold38804	28765	29409	645	-0.212718	0.0139895
C24750	392	483	92	-0.153246	0.013997
scaffold1877	272275	274248	1974	-0.286284	0.0140019
scaffold1203	68019	68722	704	-0.402633	0.0140019
scaffold531	90122	90335	214	-0.241778	0.0140032
scaffold557	501640	502140	501	-0.224826	0.0140094
scaffold142	772364	772442	79	0.223781	0.0140193
scaffold1166	11652	12468	817	-0.427808	0.0140267
scaffold948	179602	180391	790	-0.375695	0.0140292
scaffold43130	168552	169659	1108	-0.115144	0.0140354
scaffold42402	478	707	230	-0.421939	0.0140428
scaffold41998	68524	69516	993	-0.230622	0.0140552
scaffold1024	1348631	1350831	2201	-0.290513	0.0140713
scaffold1840	129813	130088	276	-0.135972	0.0140738
scaffold513	662813	662956	144	0.293456	0.0140899
scaffold610	429924	430542	619	0.426888	0.0141023
scaffold1096	139984	140215	232	-0.452394	0.0141159
scaffold42366	128956	129620	665	-0.362683	0.0141209
scaffold144	671437	671541	105	-0.214067	0.0141209
scaffold577	185762	186172	411	0.293483	0.0141419
scaffold142	183521	184140	620	-0.239543	0.0141518
scaffold40988	20281	20715	435	-0.160291	0.014158
scaffold686	4698	5246	549	-0.204674	0.0141791
scaffold1149	648565	648738	174	-0.144586	0.0141841
scaffold279	123882	124423	542	-0.417004	0.0142026
scaffold1106	23056	23749	694	-0.263321	0.0142064
scaffold1865	280954	281332	379	-0.22872	0.014215
scaffold43536	82460	83684	1225	-0.179487	0.014215
scaffold150	1159845	1160587	743	0.38932	0.0142349
scaffold204	777062	777856	795	-0.144874	0.0142349
C33038	5295	5377	83	0.789268	0.0142448
scaffold1228	36901	37164	264	-0.183992	0.0142448
scaffold980	248110	250034	1925	-0.132186	0.0142534
scaffold38900	56367	56582	216	-0.162524	0.0142559
scaffold1484	237383	240148	2766	0.263671	0.0142646
scaffold38902	18288	18654	367	-0.111173	0.014272
scaffold42198	32232	32881	650	-0.406331	0.014272
scaffold39334	62561	63205	645	-0.466248	0.014277
scaffold48	380531	380603	73	-0.333739	0.0142795
scaffold908	147391	147484	94	-0.23968	0.0142795
scaffold145	220036	220274	239	-0.429068	0.0142844
scaffold226	148887	149502	616	-0.149868	0.0142857
scaffold632	294932	294995	64	0.404263	0.0142881
scaffold1710	595354	595605	252	-0.638245	0.0142906
scaffold1328	331022	331304	283	0.19051	0.0142906
scaffold381	430279	433663	3385	-0.185871	0.0143129
scaffold443	605540	605831	292	-0.259093	0.0143216
scaffold413	194833	194982	150	-0.324134	0.0143377
scaffold43494	58040	58593	554	-0.246211	0.0143464
scaffold1708	58610	59200	591	-0.210413	0.0143526
scaffold43278	190	852	663	-0.187006	0.014355
scaffold443	58632	59349	718	-0.232958	0.014355
scaffold304	388414	388917	504	-0.359549	0.0143674
scaffold3	105305	106093	789	0.28698	0.0143687
scaffold1056	133228	134286	1059	-0.244108	0.0143835
scaffold36858	19642	20149	508	0.186843	0.0143835
scaffold337	912398	912628	231	-0.24529	0.0143972
scaffold655	358909	360388	1480	-0.260054	0.0143972
scaffold402	268264	270825	2562	-0.18518	0.014412
scaffold40894	29465	31767	2303	-0.188426	0.014412
scaffold280	225487	225663	177	-0.404453	0.014443
scaffold40564	34107	35394	1288	-0.164745	0.0144492
scaffold41572	87394	87882	489	-0.28332	0.0144839
scaffold714	444634	445098	465	-0.511554	0.0144839
scaffold1546	32672	34241	1570	-0.333618	0.0144901
scaffold695	507592	508509	918	0.285953	0.0144913
scaffold42214	16389	16622	234	-0.435516	0.0144913
scaffold1650	163572	166637	3066	-0.192358	0.0144926
scaffold563	219318	219993	676	-0.117876	0.0144988
scaffold37358	39505	39604	100	-0.240444	0.0145322
scaffold1791	99560	99986	427	-0.242153	0.0145322
scaffold1217	219055	219150	96	-0.444287	0.0145397
scaffold1036	581356	581801	446	-0.314418	0.0145694
scaffold218	128094	128329	236	-0.326343	0.0145756
scaffold1024	886211	886365	155	0.143783	0.0145991
scaffold1267	554581	555281	701	-0.272391	0.0146115
scaffold43076	121592	122468	877	-0.267794	0.01464
scaffold38912	40930	41790	861	-0.289059	0.0146437
scaffold1164	142508	142944	437	0.284055	0.0146462
scaffold1780	229115	229679	565	0.338535	0.0146474
scaffold1850	193010	193516	507	-0.278906	0.0146499
scaffold305	211815	212374	560	-0.210546	0.0146636
scaffold248	119690	119985	296	-0.515548	0.0146921
scaffold1794	123544	124669	1126	0.172379	0.0147032
scaffold1889	305919	308184	2266	-0.291898	0.0147082
scaffold977	107990	108394	405	-0.186446	0.0147131
scaffold42784	141904	142282	379	0.573407	0.0147205
scaffold1460	54989	56486	1498	-0.140752	0.0147218
scaffold150	58409	58758	350	-0.173633	0.0147317
scaffold1119	219742	220092	351	-0.136485	0.0147329
scaffold1456	20228	20669	442	-0.18686	0.0147354
scaffold1598	29588	30560	973	-0.464398	0.0147354
scaffold40172	18525	19556	1032	-0.141681	0.0147367
scaffold43146	43860	44322	463	0.198824	0.0147503
scaffold520	13846	15989	2144	-0.291593	0.0147552
scaffold43680	284779	287980	3202	-0.352596	0.0147614
scaffold753	345434	345895	462	-0.279043	0.0147738
scaffold101	105332	105935	604	-0.128751	0.0147813
scaffold617	54763	55127	365	-0.250762	0.014785
scaffold1180	95986	96229	244	-0.493212	0.0147887
scaffold43742	12090	12314	225	-0.357125	0.0147887
scaffold1773	251256	253337	2082	-0.148122	0.0147899
scaffold1348	138367	139115	749	0.357633	0.0148085
scaffold1440	11344	11585	242	-0.464479	0.0148085
scaffold41776	68937	69370	434	-0.364855	0.0148135
scaffold120	386873	388296	1424	-0.155852	0.014863
scaffold32708	3154	3411	258	-0.491457	0.0148853
scaffold784	780317	780967	651	0.485983	0.0149027
scaffold72	432392	432672	281	0.322381	0.0149039
scaffold678	487633	488896	1264	-0.138132	0.0149163
scaffold709	102980	103130	151	0.223899	0.0149299
scaffold162	366148	366386	239	-0.381135	0.0149622
scaffold42788	1386	2166	781	-0.274584	0.0150167
scaffold41480	74971	75268	298	-0.581909	0.0150216
scaffold987	72386	73566	1181	-0.281535	0.0150216
scaffold1409	328901	332973	4073	-0.16442	0.0150377
scaffold39800	46279	46429	151	-0.364737	0.0150576
scaffold987	116568	117168	601	-0.270201	0.0150613
scaffold655	384248	384279	32	0.353437	0.0150625
scaffold1182	5056	7890	2835	-0.227902	0.0150823
scaffold33724	10977	11270	294	-0.118648	0.0151282
scaffold42922	127437	128776	1340	0.271196	0.0151443
scaffold695	134426	135189	764	0.356943	0.0151505
scaffold1324	185259	186243	985	-0.408225	0.0151654
scaffold43072	47926	51819	3894	0.296241	0.0151765
scaffold1804	23659	24637	979	-0.258955	0.0151914
scaffold35808	17784	18873	1090	-0.183788	0.0152087
scaffold30678	401	522	122	-0.390437	0.0152112
scaffold236	388990	389245	256	0.235995	0.0152199
scaffold41834	112208	114845	2638	-0.18511	0.015231
scaffold1315	654250	656388	2139	-0.101834	0.0152397
scaffold1009	1394244	1397896	3653	-0.225868	0.0152409
scaffold142	408884	410251	1368	0.189152	0.0152422
scaffold115	621081	621531	451	-0.563413	0.0152831
scaffold165	189414	190707	1294	-0.18165	0.0152905
scaffold1050	146420	146574	155	0.497181	0.0152992
scaffold993	226965	227796	832	-0.31462	0.0153004
scaffold1569	155361	158438	3078	-0.251962	0.0153202
scaffold501	1261150	1261748	599	-0.130757	0.0153215
scaffold547	351147	353190	2044	-0.237126	0.0153413
scaffold1700	6959	7429	471	-0.139342	0.0153438
scaffold733	179543	179716	174	-0.222588	0.0153574
scaffold1599	844344	845301	958	-0.089891	0.0153747
scaffold1879	176003	176208	206	-0.303574	0.015376
scaffold1737	429602	429749	148	-0.198494	0.0153859
C22164	1398	1604	207	-0.228928	0.0153859
scaffold267	251998	253393	1396	0.258699	0.0153859
scaffold1836	335356	335461	106	-0.41118	0.0153896
scaffold77	1260348	1261173	826	0.330934	0.0153933
scaffold1213	90128	90194	67	-0.246791	0.0153946
scaffold1009	932306	932755	450	-0.267056	0.0154032
scaffold1014	436818	436918	101	-0.465304	0.0154144
scaffold368	179681	179763	83	-0.454657	0.0154144
scaffold1093	388614	388708	95	0.287264	0.0154144
scaffold1900	394317	396220	1904	-0.23928	0.0154305
scaffold378	484294	484943	650	-0.191937	0.0154317
scaffold1895	25206	27272	2067	-0.327792	0.0154478
scaffold575	18832	19009	178	-0.463185	0.0154491
scaffold392	658186	659527	1342	0.232978	0.0154491
scaffold38382	11364	11432	69	-0.195747	0.0154491
scaffold43782	259118	261023	1906	-0.187095	0.015454
scaffold42	393627	396516	2890	-0.152851	0.0154578
scaffold419	574535	574579	45	0.223823	0.0154677
scaffold1532	548315	548809	495	-0.259464	0.0154714
scaffold198	615818	616354	537	-0.267641	0.0154714
scaffold121	837860	837962	103	0.477402	0.0154751
scaffold1456	101471	101583	113	0.31801	0.0155024
scaffold173	51653	52090	438	-0.12001	0.0155036
scaffold41988	75500	75675	176	-0.231405	0.0155061
scaffold1726	275991	277087	1097	-0.136181	0.0155123
scaffold77	1318971	1319059	89	0.446549	0.0155247
scaffold1307	821488	821921	434	-0.125589	0.0155259
C34464	1219	2463	1245	-0.209847	0.0155346
C28502	4194	5352	1159	-0.178037	0.0155643
scaffold408	407482	409927	2446	-0.489645	0.0155792
scaffold1850	181466	181952	487	-0.443256	0.0155804
scaffold1317	14068	14131	64	-0.458923	0.0156287
scaffold41472	22575	22751	177	0.428312	0.0156349
scaffold347	433635	433754	120	-0.425714	0.0156362
scaffold801	565331	565570	240	0.301628	0.0156486
scaffold294	75211	75529	319	-0.237787	0.0156486
scaffold40598	77687	78149	463	-0.123743	0.0156486
scaffold118	94214	97463	3250	-0.279851	0.015661
scaffold444	479765	480709	945	0.579113	0.0156647
scaffold271	450054	453279	3226	-0.165672	0.0156647
scaffold625	385691	386381	691	-0.31762	0.0156696
scaffold203	298875	299084	210	-0.426956	0.0156721
scaffold873	320420	321494	1075	0.343624	0.0156783
scaffold76	50319	50435	117	-0.31286	0.0156795
scaffold11	111035	111192	158	-0.220098	0.0156932
scaffold1599	112418	112769	352	0.253844	0.0157043
scaffold212	2500	2906	407	-0.13627	0.015713
scaffold677	2289	2930	642	-0.258474	0.0157142
scaffold454	242704	243227	524	0.382767	0.0157192
scaffold39974	75361	75883	523	-0.165807	0.0157241
scaffold619	600354	600460	107	-0.302637	0.0157452
scaffold683	214125	214242	118	-0.440111	0.0157502
scaffold21920	319	595	277	0.226764	0.0157576
scaffold40598	74543	74875	333	-0.209002	0.0157601
scaffold1720	207677	208066	390	-0.285522	0.01577
scaffold42364	56123	56631	509	-0.358019	0.0157774
scaffold1788	373151	373852	702	-0.290341	0.0157824
scaffold714	270151	273356	3206	-0.30709	0.0157948
scaffold866	87404	87821	418	-0.337044	0.0157997
scaffold237	44564	46045	1482	-0.281629	0.0158059
scaffold1859	75031	75280	250	-0.215611	0.0158109
scaffold1349	104857	105861	1005	-0.113351	0.0158344
scaffold1174	1114362	1114451	90	-0.33715	0.0158381
scaffold43530	5959	6468	510	-0.179848	0.0158468
scaffold410	553897	554028	132	0.283826	0.015848
scaffold107	163166	163284	119	0.512489	0.015853
scaffold1021	193193	194490	1298	-0.191892	0.0158555
scaffold783	198495	199509	1015	0.270625	0.0158654
scaffold625	462594	463291	698	-0.572748	0.0158691
scaffold1788	339451	340104	654	0.425911	0.0158815
scaffold19	74640	75279	640	-0.458507	0.0158852
C26890	1433	2511	1079	-0.225853	0.0158988
scaffold808	75184	76195	1012	-0.395605	0.0159063
scaffold43868	119126	119974	849	-0.160124	0.0159162
scaffold40644	32664	33663	1000	-0.127065	0.0159348
scaffold1352	362553	362694	142	-0.273869	0.0159459
scaffold1154	1056887	1058785	1899	-0.0923783	0.0159472
scaffold42840	98850	99297	448	-0.161404	0.0159509
scaffold1021	252058	252403	346	-0.470978	0.0159595
scaffold53	1153706	1153862	157	-0.439118	0.015962
scaffold678	849587	851316	1730	0.305045	0.0159719
scaffold870	54295	55048	754	0.294598	0.0159757
scaffold149	396657	396963	307	-0.134316	0.0159856
scaffold43772	188184	189430	1247	-0.0917693	0.0159893
scaffold43786	306826	306965	140	0.285156	0.0159905
scaffold672	193136	193404	269	-0.263504	0.0160079
scaffold43242	198346	200239	1894	-0.19061	0.0160079
scaffold42850	74990	75117	128	0.504216	0.0160103
scaffold22	34972	35828	857	0.304946	0.0160178
scaffold43956	23732	24150	419	-0.225454	0.0160203
scaffold557	351352	352606	1255	-0.370203	0.0160227
scaffold39884	14955	19404	4450	-0.279471	0.0160265
scaffold43206	104099	106531	2433	0.244182	0.0160351
scaffold258	19912	20705	794	-0.365474	0.0160413
scaffold1107	64797	65417	621	-0.156422	0.0160488
scaffold406	316246	316766	521	-0.137331	0.0160562
scaffold43726	75737	76483	747	-0.192649	0.0160587
scaffold751	373956	374168	213	-0.437988	0.0160636
scaffold58	595361	595981	621	-0.218968	0.0160636
scaffold756	426467	427047	581	0.253894	0.0160661
scaffold1845	5305	5463	159	0.413849	0.0160773
scaffold581	265937	266760	824	-0.203332	0.0160822
scaffold101	364104	364226	123	0.494838	0.0161132
scaffold788	45458	46421	964	0.216474	0.0161169
scaffold168	678210	678349	140	-0.342163	0.0161181
scaffold916	117359	117423	65	-0.297814	0.0161231
scaffold925	44202	46228	2027	-0.111523	0.0161231
scaffold43608	153155	153768	614	0.344857	0.0161367
scaffold896	527666	528333	668	-0.377142	0.0161516
scaffold12	387288	387630	343	-0.16619	0.0161566
scaffold1836	651176	652642	1467	-0.271425	0.0161776
scaffold1230	6881	10060	3180	0.274926	0.0161863
scaffold601	342321	342370	50	-0.526275	0.0162148
scaffold1070	84630	85727	1098	0.294413	0.0162185
scaffold128	327069	327195	127	-0.186562	0.0162259
scaffold448	944276	944572	297	-0.215465	0.0162495
scaffold123	143133	144153	1021	-0.194381	0.0162557
scaffold39120	480	1167	688	-0.459137	0.0162619
scaffold541	616046	617108	1063	0.356542	0.0162681
scaffold42210	131516	132301	786	-0.118116	0.0162681
scaffold326	67612	67850	239	-0.216765	0.0162681
scaffold34958	16624	16669	46	-0.49388	0.0162866
scaffold241	28885	29915	1031	-0.160599	0.016299
scaffold77	1315121	1315457	337	0.451931	0.0163077
scaffold499	235298	235651	354	-0.284873	0.0163127
scaffold72	471511	474411	2901	-0.136502	0.0163213
scaffold42302	120948	121163	216	-0.219353	0.0163251
scaffold1262	10511	10675	165	-0.369444	0.0163251
scaffold728	365693	365811	119	-0.343475	0.016335
scaffold1816	47945	48120	176	-0.386988	0.0163449
scaffold43662	134703	135650	948	-0.0930754	0.0163461
scaffold43708	796	2697	1902	-0.162507	0.0163536
scaffold1546	16644	17475	832	-0.317758	0.0163585
scaffold43920	177767	177828	62	-0.470329	0.0163647
scaffold67	355607	356010	404	-0.304515	0.0163783
scaffold72	120084	120176	93	0.160784	0.0163882
scaffold42128	82527	83007	481	0.325391	0.0164056
scaffold1267	889834	890557	724	-0.267834	0.0164192
scaffold1375	40439	41258	820	-0.357982	0.0164192
scaffold82	93266	95853	2588	-0.213654	0.0164254
scaffold675	216522	216724	203	-0.169409	0.0164378
scaffold1605	56763	56999	237	-0.214079	0.0164576
scaffold169	283395	284209	815	0.350893	0.0164576
scaffold338	271679	272611	933	-0.187991	0.0164626
scaffold206	234588	234819	232	-0.191424	0.0164688
scaffold42990	14640	14708	69	0.342305	0.0164725
scaffold43026	174496	175549	1054	-0.272881	0.0164787
scaffold1054	157607	158294	688	-0.152162	0.0164787
scaffold43184	99537	100344	808	-0.113753	0.0164911
scaffold42974	137139	137736	598	0.337847	0.0165035
scaffold1599	350875	350933	59	-0.316362	0.0165047
scaffold1726	63111	63174	64	-0.4302	0.0165072
scaffold574	141507	143585	2079	0.315211	0.0165233
scaffold1714	47347	47862	516	-0.318134	0.016532
scaffold586	34660	34926	267	-0.265157	0.0165406
scaffold109	609538	610745	1208	0.298655	0.016584
scaffold1021	466829	467279	451	0.309478	0.0165927
scaffold471	1143677	1144082	406	0.138023	0.0165976
scaffold168	550770	550961	192	-0.438212	0.0166051
scaffold274	120846	122418	1573	-0.24038	0.0166075
scaffold145	514739	515731	993	-0.151864	0.0166125
[truncated: 3,532 more rows]

## Sheet: F2_Day120_DMRs
scaffold number	End	Start	Size	beta value	Pval
scaffold1154	207970	214328	6358	-0.281992	9.59196e-06
scaffold43552	206981	210883	3902	-0.659963	9.59196e-06
scaffold43932	363360	370016	6656	-0.3831	1.50731e-05
scaffold1393	57758	58210	452	-0.460258	1.50731e-05
scaffold1260	103629	104365	736	0.535002	2.32948e-05
scaffold472	26092	26500	408	0.389768	2.32948e-05
scaffold527	275148	275214	66	0.679003	2.32948e-05
scaffold222	167189	167826	637	-0.345789	4.52192e-05
scaffold1035	57157	65621	8464	-0.341891	4.79598e-05
scaffold1601	8835	9011	176	0.682255	4.79598e-05
C32270	877	912	35	-0.429534	5.07003e-05
scaffold896	393879	395027	1148	0.365745	5.20706e-05
scaffold1423	1064977	1071524	6547	0.213164	6.71437e-05
scaffold1611	107610	108262	652	0.327446	6.8514e-05
scaffold601	884635	884785	150	0.398856	8.35871e-05
scaffold204	337551	337585	34	-0.57237	8.35871e-05
scaffold53	1106505	1107654	1149	0.419557	8.90682e-05
scaffold912	53290	53609	319	-0.585586	0.000104141
scaffold1108	57506	59180	1674	-0.498355	0.000110993
C29110	5810	5998	188	0.501983	0.000115103
scaffold40586	49841	50130	289	-0.861625	0.000116474
scaffold86	801192	801349	157	0.440435	0.000119214
scaffold39508	34117	34191	74	0.437618	0.000121955
scaffold705	256803	258022	1219	0.468791	0.000121955
scaffold38884	55918	57264	1346	-0.301961	0.000127436
scaffold34266	1013	11858	10845	0.397176	0.000128806
scaffold1579	58863	58977	114	-0.35477	0.000139769
scaffold33902	1120	1800	680	0.440083	0.00014525
scaffold43956	271226	271381	155	0.578606	0.00014799
scaffold675	33522	33903	381	-0.341107	0.000153471
scaffold619	796256	798359	2103	0.393908	0.000153471
scaffold450	22130	22245	115	-0.67149	0.000154842
scaffold753	315889	316630	741	-0.230752	0.000154842
scaffold41136	84045	84086	41	0.614857	0.000163063
scaffold560	7758	7968	210	0.460484	0.000163063
scaffold541	614322	614376	54	0.521354	0.000163063
scaffold42922	197224	197715	491	-0.282255	0.000163063
scaffold42684	131499	131746	247	-0.425197	0.000164434
scaffold605	42894	45864	2970	0.379562	0.000164434
scaffold241	20011	20918	907	0.457172	0.000165804
scaffold531	89818	90236	418	-0.250089	0.000167174
scaffold1835	175987	178328	2341	0.257185	0.000174026
scaffold37430	1977	8427	6450	0.443339	0.000175396
scaffold184	55833	56134	301	0.291869	0.000176766
scaffold1688	216315	216434	119	-0.622954	0.000176766
scaffold39158	66265	66357	92	-0.360136	0.000182247
scaffold1264	339	1528	1189	0.520164	0.000182247
scaffold361	537295	537379	84	0.496838	0.000187728
scaffold337	535930	537467	1537	-0.31529	0.00019732
scaffold1362	188041	190695	2654	-0.432997	0.000202801
scaffold43552	212792	219391	6599	-0.540884	0.000206912
scaffold40208	33248	43419	10171	-0.229659	0.000212393
scaffold6	128924	130155	1231	-0.629594	0.000215134
scaffold102	524095	524416	321	-0.566209	0.000220615
scaffold542	43354	43687	333	0.277273	0.000226096
scaffold1258	466765	467037	272	0.326476	0.000228837
scaffold1402	446154	446411	257	-0.465051	0.00024254
scaffold605	48972	53792	4820	0.302519	0.00024528
scaffold1836	422576	422954	378	-0.871153	0.000248021
scaffold37358	38821	39604	783	0.365169	0.000248021
scaffold962	1145954	1150328	4374	-0.456713	0.000256242
scaffold1727	20069	21770	1701	-0.681598	0.000256242
scaffold524	406898	407167	269	-0.306083	0.000256242
scaffold925	126186	131754	5568	-0.342879	0.000261723
scaffold20	159388	160017	629	0.396412	0.000275426
scaffold86	520137	529921	9784	0.302512	0.000276797
scaffold39050	29348	29523	175	0.782547	0.000276797
scaffold34018	8999	9254	255	0.270277	0.000278167
scaffold1035	121494	128119	6625	0.173205	0.000302832
scaffold487	304493	304674	181	-0.300642	0.000306943
scaffold144	514746	514934	188	0.404185	0.000306943
C32810	8431	8658	227	0.350824	0.000320645
scaffold657	337	2688	2351	-0.351443	0.000320645
scaffold694	19168	19351	183	-0.587565	0.000324756
scaffold38366	50740	51012	272	0.33294	0.000350792
scaffold1889	516804	517563	759	0.290439	0.000353532
scaffold1382	49595	49740	145	0.228186	0.000367235
scaffold589	26941	27115	174	0.376445	0.000371346
scaffold1345	358512	358902	390	-0.316427	0.000378197
scaffold34	244814	257360	12546	0.363988	0.000378197
scaffold36678	33847	34116	269	-0.252422	0.000380938
scaffold1318	118199	123113	4914	0.441372	0.00039053
scaffold39320	40177	40722	545	0.268637	0.00039327
scaffold499	234902	235680	778	-0.354786	0.000394641
scaffold1599	1278528	1279551	1023	0.271384	0.000394641
scaffold839	44688	44747	59	0.525292	0.000404233
scaffold759	108065	108291	226	0.532969	0.000417935
scaffold20	45459	45817	358	0.438761	0.000420676
scaffold602	658912	659070	158	-0.632106	0.000424787
scaffold831	116774	117227	453	0.269726	0.000430268
scaffold948	269497	271225	1728	-0.431781	0.000445341
scaffold34244	45	1034	989	0.183213	0.000453563
scaffold40690	65419	65960	541	-0.653439	0.000478228
scaffold1402	278072	278822	750	-0.416219	0.00048782
scaffold32252	1515	2063	548	0.340228	0.000494671
scaffold43956	168944	169032	88	-0.419107	0.000500152
scaffold612	109886	111346	1460	0.929262	0.000500152
scaffold1866	161869	162537	668	-0.160421	0.000524817
scaffold39410	60333	61164	831	-0.199668	0.000524817
scaffold337	515860	520783	4923	-0.249301	0.000531669
scaffold1497	46004	46251	247	0.79961	0.000533039
scaffold406	58453	58850	397	0.318562	0.000546742
scaffold1856	21879	21929	50	-0.677889	0.000550852
scaffold1518	305587	306851	1264	-0.304227	0.000550852
scaffold645	71925	72194	269	0.325032	0.000550852
scaffold32	154282	154356	74	-0.304521	0.000552223
scaffold53	456246	456890	644	0.390003	0.000553593
scaffold754	313173	313931	758	-0.337283	0.000570036
scaffold1154	184777	184860	83	0.570235	0.000571407
scaffold204	379941	387723	7782	0.2942	0.000571407
scaffold41828	86840	86864	24	0.639024	0.000574147
scaffold3	950769	950838	69	-0.264114	0.000579628
scaffold37344	39981	40840	859	-0.251767	0.000583739
scaffold1880	83004	83125	121	-0.369815	0.000590591
scaffold210	108241	110626	2385	-0.169102	0.000591961
scaffold602	241641	241764	123	-0.604341	0.000591961
scaffold831	101345	106449	5104	-0.28465	0.000597442
scaffold1348	81804	82158	354	-0.0951742	0.000622107
scaffold749	49581	50319	738	0.531583	0.000639921
scaffold1772	13693	13838	145	-0.375058	0.000639921
scaffold230	94657	101331	6674	-0.244531	0.000646772
scaffold591	233234	233568	334	0.370523	0.000646772
scaffold1001	117102	120981	3879	0.41794	0.000654994
scaffold1454	83432	84812	1380	-0.333291	0.000657734
scaffold1714	226335	227661	1326	0.388238	0.000671437
scaffold62	50533	50848	315	0.271811	0.00068788
C31986	9412	10306	894	0.232626	0.000696102
scaffold313	1024700	1025811	1111	0.249007	0.000722137
scaffold1476	28347	29651	1304	0.205338	0.00073447
scaffold448	143669	143789	120	0.513702	0.000750913
scaffold1900	430536	431521	985	0.301432	0.000752284
scaffold433	894257	894731	474	-0.353864	0.000761876
scaffold1409	348575	349281	706	-0.332931	0.000768727
scaffold1388	155072	155326	254	0.391275	0.000775578
scaffold1345	7513	8316	803	-0.359016	0.0007838
scaffold38010	46341	46929	588	-0.373896	0.00078517
scaffold347	263323	263489	166	-0.90845	0.00078517
scaffold432	333282	333934	652	0.17019	0.00078517
scaffold1403	13174	14093	919	-0.202552	0.000786541
scaffold412	475666	476916	1250	-0.525467	0.000789281
scaffold591	188147	188317	170	-0.381465	0.000792022
scaffold146	363549	366890	3341	0.490552	0.000807095
scaffold695	133811	138145	4334	0.461574	0.000819427
scaffold39482	26693	27682	989	-0.363807	0.000822168
scaffold169	795266	795533	267	-0.23881	0.000838611
scaffold42674	11321	11403	82	-0.427734	0.000846833
scaffold63	128658	128826	168	-0.390708	0.000848203
scaffold850	115750	115829	79	-0.760901	0.000850944
scaffold1143	108319	108771	452	-0.226552	0.000860536
scaffold806	22946	23065	119	-0.605827	0.000860536
scaffold164	233222	233659	437	0.331907	0.000861906
scaffold189	75785	75934	149	0.779495	0.000861906
scaffold41898	136195	137172	977	-0.235059	0.000903014
C25336	487	1193	706	-0.342376	0.000911236
scaffold681	265205	266271	1066	0.176325	0.000915347
scaffold665	7240	7590	350	-0.190877	0.000922198
scaffold922	45505	45827	322	-0.492709	0.000924939
scaffold203	225516	228745	3229	-0.217153	0.000941382
scaffold1101	1423	1563	140	-0.587726	0.000941382
scaffold1035	22520	37089	14569	-0.275486	0.000942752
C35282	142	3849	3707	-0.193984	0.000950974
scaffold514	295687	296934	1247	-0.594674	0.00097838
scaffold541	106625	106967	342	-0.285142	0.00098112
scaffold765	16932	17077	145	-0.369448	0.000986601
scaffold683	173054	173485	431	0.512247	0.000989342
scaffold250	17066	17554	488	0.252509	0.000989342
scaffold337	1053333	1053797	464	-0.398606	0.000990712
scaffold1518	56935	57674	739	0.350149	0.00100304
scaffold1836	1017213	1017385	172	0.138615	0.0010099
scaffold133	13509	13784	275	-0.426306	0.0010236
scaffold41568	720	1873	1153	-0.292336	0.00103593
scaffold43	387143	387490	347	0.398053	0.00105375
scaffold1639	81920	86137	4217	-0.273685	0.00106608
C26070	1203	3372	2169	-0.348983	0.00107293
scaffold107	873048	873681	633	0.393485	0.00109896
scaffold41568	33935	34212	277	-0.239286	0.00109896
scaffold39366	6024	6324	300	-0.301949	0.00111952
scaffold43844	327205	327732	527	0.291008	0.00112911
scaffold22	1341014	1342072	1058	-0.211987	0.00114007
scaffold625	253430	253584	154	-0.464981	0.00114418
scaffold34314	335	4759	4424	-0.447664	0.00115926
scaffold914	251879	252203	324	-0.473664	0.001162
scaffold831	157494	158220	726	-0.167861	0.00119899
scaffold370	953254	954035	781	-0.290305	0.00120722
scaffold298	211125	211269	144	-0.379866	0.00120996
scaffold1247	4432	5303	871	0.559128	0.00121544
scaffold43616	102737	102935	198	-0.424853	0.00121818
scaffold1730	121991	123049	1058	0.317348	0.00121955
scaffold1870	193254	193939	685	-0.27764	0.00122914
scaffold1785	661061	661987	926	-0.430904	0.00122914
C34458	10511	12228	1717	0.339959	0.00122914
scaffold619	464157	464871	714	0.500536	0.0012401
scaffold257	1383008	1383119	111	-0.395618	0.00124558
scaffold77	1381483	1383484	2001	-0.317382	0.00124695
scaffold1603	92396	93697	1301	0.436371	0.0012634
scaffold1851	58480	58608	128	0.540976	0.00126614
scaffold1601	220038	220555	517	-0.337853	0.00126614
scaffold198	632381	635231	2850	0.261472	0.00126888
C33442	13814	14208	394	-0.25564	0.00128258
scaffold334	611413	612350	937	-0.402698	0.00128258
scaffold41312	38972	39494	522	0.345689	0.00128669
scaffold508	187352	188153	801	-0.346871	0.00128669
scaffold1828	103621	103701	80	-0.264467	0.00128669
scaffold404	303098	303186	88	0.428548	0.00128943
scaffold833	3637	3848	211	0.382088	0.00129491
scaffold38190	18377	19288	911	0.295077	0.00129628
scaffold364	262597	264806	2209	-0.489768	0.00129903
scaffold40598	90189	94135	3946	-0.233046	0.00130588
scaffold173	86772	87328	556	-0.336983	0.00131136
scaffold1077	216176	217646	1470	-0.260588	0.00132232
scaffold967	301565	302796	1231	0.296914	0.00132369
scaffold1493	39159	42354	3195	-0.293769	0.00133465
scaffold36286	9213	9988	775	-0.291873	0.00133876
scaffold44098	187688	188345	657	-0.271607	0.00133876
scaffold42634	123746	127705	3959	0.166309	0.00133876
scaffold1698	496774	498935	2161	0.276562	0.00134013
scaffold1599	733743	733839	96	-0.300611	0.00134561
scaffold30348	6276	7308	1032	-0.569977	0.00135521
scaffold576	44201	44259	58	0.658181	0.00135521
scaffold332	221881	224797	2916	0.392217	0.00135658
scaffold43786	312424	312564	140	-0.27985	0.00135795
scaffold40874	83503	84267	764	-0.217276	0.00136343
scaffold780	654020	655741	1721	-0.512904	0.0013648
scaffold698	381843	382501	658	-0.479096	0.00137713
scaffold760	282659	284948	2289	-0.379457	0.0013785
scaffold42372	109729	109879	150	0.39429	0.00139083
scaffold736	78788	80044	1256	-0.355658	0.00140591
scaffold471	1133132	1133411	279	0.473448	0.00141139
scaffold86	514432	514580	148	0.709879	0.0014292
scaffold456	127223	127504	281	0.730194	0.0014292
scaffold32922	12248	12502	254	-0.563413	0.00143057
C28512	4571	5187	616	0.335396	0.00143057
scaffold1024	628003	629692	1689	-0.144691	0.00143194
scaffold37424	34000	34575	575	0.348728	0.00144153
scaffold236	143332	143851	519	-0.244336	0.00144702
scaffold1413	28011	28821	810	-0.288655	0.00145798
scaffold35960	16105	16955	850	-0.36444	0.00146483
scaffold983	71092	71912	820	0.312853	0.00147716
scaffold619	745866	747344	1478	-0.495402	0.00147853
scaffold39990	17031	25452	8421	0.341113	0.00148264
scaffold105	249005	249567	562	0.453635	0.00148675
C28594	1793	2122	329	0.502319	0.00148675
scaffold583	203031	203978	947	0.541641	0.00151005
scaffold1160	395592	395862	270	0.936762	0.00152786
scaffold599	464080	464751	671	0.317739	0.0015306
scaffold43	204715	205395	680	0.339579	0.00154156
scaffold280	721046	721321	275	0.370515	0.00155116
scaffold42754	103196	104962	1766	-0.216171	0.00155253
scaffold1267	176210	176298	88	0.817785	0.0015539
C28766	5443	5848	405	-0.251204	0.0015676
scaffold1546	190754	195875	5121	-0.111675	0.00159364
scaffold100	609027	609361	334	0.455873	0.00159364
scaffold33074	12891	13073	182	0.4992	0.00160049
scaffold177	74466	74590	124	-0.293358	0.00160186
scaffold1597	70802	71451	649	-0.430327	0.00160323
scaffold632	38536	38817	281	0.491536	0.0016046
scaffold527	357377	362000	4623	-0.217298	0.00160734
scaffold392	591800	594360	2560	-0.253033	0.00161967
scaffold314	33222	33381	159	0.328813	0.00161967
scaffold489	388829	388897	68	-0.349633	0.00161967
scaffold502	89395	89719	324	-0.239582	0.00161967
scaffold1532	421585	422290	705	-0.294429	0.00165119
scaffold481	978024	978157	133	0.382809	0.00165119
scaffold1154	327697	329960	2263	0.215063	0.00168681
scaffold1688	77170	77439	269	0.259996	0.00169778
scaffold825	62251	62503	252	0.198444	0.00169778
scaffold399	100352	101565	1213	0.46164	0.001706
scaffold22	1712764	1713181	417	0.336885	0.00171422
scaffold1782	50464	50538	74	-0.607392	0.00171422
scaffold678	390376	390679	303	-0.336535	0.00171559
scaffold1385	282278	285277	2999	-0.457682	0.00171696
scaffold1016	72124	72461	337	-0.477072	0.00172244
C29958	4479	6628	2149	-0.216609	0.00172381
scaffold1871	174010	175176	1166	-0.535818	0.00172381
scaffold215	122710	123293	583	-0.433998	0.00172792
scaffold144	78568	80057	1489	0.396705	0.00173066
scaffold661	30921	31241	320	0.261799	0.00173203
scaffold219	168097	168410	313	-0.55194	0.0017567
scaffold1191	76286	77409	1123	0.432274	0.0017567
scaffold481	1048613	1049543	930	-0.313512	0.00176081
scaffold94	82591	82824	233	0.493549	0.00176081
scaffold664	349593	349809	216	-0.319754	0.0017704
scaffold541	388	1871	1483	0.439914	0.00178547
scaffold619	637822	638171	349	0.450115	0.00178822
scaffold867	1036656	1038205	1549	0.276424	0.00178822
scaffold86	947810	950835	3025	-0.151553	0.00178959
scaffold1159	140927	141371	444	-0.43253	0.00178959
scaffold37128	562	1114	552	0.237224	0.00180329
scaffold332	164666	164836	170	-0.316182	0.00181014
scaffold1901	152434	153058	624	0.518755	0.00181425
C22458	540	1010	470	-0.187293	0.0018211
scaffold1590	98733	100310	1577	-0.337033	0.00182521
scaffold39244	63599	67598	3999	-0.263847	0.00183069
scaffold1469	25528	26233	705	-0.446566	0.00183755
scaffold1009	635327	635802	475	0.279984	0.00183755
scaffold1652	152892	153967	1075	-0.249021	0.00186906
scaffold142	754150	754469	319	-0.232552	0.00188139
scaffold1738	6664	8909	2245	-0.296261	0.00188139
scaffold1575	91581	92162	581	-0.64229	0.00189099
scaffold678	661528	661588	60	0.299334	0.00190332
scaffold908	35836	36557	721	-0.274559	0.00190332
scaffold1600	206923	207505	582	0.564181	0.00190606
scaffold33584	13478	14455	977	0.307207	0.0019088
scaffold1470	8296	8466	170	0.341384	0.00194306
scaffold315	246815	248587	1772	-0.243104	0.00194306
scaffold1880	190463	190745	282	-0.258053	0.0019458
scaffold450	43308	43973	665	0.14702	0.00197457
scaffold61	139511	139969	458	-0.328986	0.00197457
scaffold1665	323189	323297	108	0.388991	0.00197868
scaffold1737	298810	299369	559	-0.571606	0.00198554
scaffold6	692050	692776	726	0.300486	0.00200061
scaffold1347	244531	244844	313	-0.254444	0.00200472
scaffold323	176259	181734	5475	-0.345749	0.00200746
scaffold42558	91250	91775	525	-0.201604	0.00201294
scaffold471	1013994	1014561	567	-0.48367	0.00201705
C30508	4111	5361	1250	-0.341991	0.0020239
scaffold41304	3187	3545	358	0.414076	0.0020239
scaffold448	634863	635126	263	-0.115155	0.00203212
scaffold365	275294	276059	765	0.294914	0.00204035
scaffold786	288383	288649	266	0.348716	0.00204446
scaffold42568	49870	52036	2166	0.215288	0.00205816
scaffold142	193552	194003	451	-0.418861	0.00208968
scaffold625	595307	595804	497	0.264304	0.00209242
scaffold707	82223	83291	1068	-0.346824	0.00211434
scaffold1179	703226	703469	243	-0.453051	0.00212393
scaffold241	341891	342810	919	0.265418	0.00212667
scaffold32356	10530	10790	260	0.363527	0.00212804
scaffold1186	242398	242505	107	0.847804	0.0021349
scaffold678	678867	680171	1304	-0.815071	0.00213764
C33734	7087	7557	470	-0.362153	0.00214038
scaffold760	167264	167521	257	0.514192	0.00215134
scaffold1014	487483	491952	4469	-0.278408	0.00215408
scaffold1767	154244	154847	603	-0.322201	0.00215545
scaffold365	291453	293453	2000	0.353925	0.00216915
scaffold22	697600	698616	1016	0.164217	0.00218423
scaffold41390	40389	43326	2937	-0.46648	0.0021856
scaffold161	207825	210846	3021	0.126042	0.00219245
scaffold1098	72066	72561	495	-0.150542	0.00220615
scaffold41560	21659	22037	378	0.206669	0.00220752
scaffold933	27751	28119	368	0.334399	0.00220752
scaffold40438	17839	19634	1795	-0.523447	0.00220752
scaffold556	272897	274808	1911	-0.385084	0.00222945
scaffold1205	69815	71285	1470	0.259941	0.00223082
scaffold43364	227359	228919	1560	0.344309	0.00223082
scaffold42076	132161	132570	409	-0.531479	0.00223493
scaffold42090	113248	114451	1203	0.304095	0.00223904
scaffold446	135690	136407	717	-0.322326	0.00224315
scaffold192	174858	175395	537	-0.298942	0.00224315
scaffold219	442370	443200	830	-0.414142	0.00224452
scaffold1480	7902	8505	603	-0.594615	0.00225685
scaffold70	923019	924318	1299	-0.281322	0.00225822
scaffold354	680298	680546	248	-0.262592	0.0022637
scaffold1397	248459	249474	1015	-1.06178	0.0022637
scaffold1794	498085	498731	646	-0.21465	0.00226918
scaffold34942	13927	14663	736	0.267153	0.00228289
scaffold1833	4625	4929	304	0.370314	0.00228563
scaffold1036	509140	512604	3464	0.25703	0.00228563
scaffold1077	467156	467226	70	-0.656164	0.00229796
scaffold885	891405	891908	503	0.251778	0.00230344
scaffold1371	86350	86513	163	-0.416449	0.00230755
scaffold43	487332	487603	271	0.258475	0.00230892
scaffold37248	33072	34056	984	-0.355196	0.00232948
scaffold1196	2503	2663	160	-0.742698	0.00233222
scaffold591	894727	895556	829	0.293593	0.00233496
scaffold443	166327	168230	1903	-0.375556	0.00233496
scaffold42246	56553	56826	273	0.573324	0.00234044
scaffold1066	253437	254639	1202	-0.522138	0.00235414
scaffold38372	7853	8398	545	0.443735	0.00235688
scaffold1754	211118	212320	1202	0.296174	0.00236099
scaffold150	739731	740105	374	-0.589725	0.00236373
scaffold33806	12107	12669	562	0.153784	0.00236373
scaffold117	61051	61103	52	0.353178	0.00237332
scaffold1315	383429	386672	3243	-0.266912	0.00237469
scaffold1475	95379	95607	228	-0.171259	0.00239662
scaffold726	16051	17544	1493	-0.198334	0.00240484
scaffold1873	1229	1468	239	0.426858	0.00241991
scaffold43344	153562	154673	1111	-0.287026	0.00244595
scaffold1267	125223	125306	83	0.286885	0.00244595
C31278	744	1164	420	0.214039	0.0024665
C32848	1954	2858	904	0.172558	0.00248021
scaffold1589	593951	595163	1212	-0.495164	0.00248158
scaffold42790	64972	65211	239	-0.453628	0.00248432
scaffold1880	189981	190154	173	0.287532	0.00249528
scaffold43676	31744	32149	405	-0.427292	0.0025035
scaffold499	233134	233239	105	-0.451556	0.00251035
scaffold34596	7179	7264	85	0.378092	0.00251172
scaffold288	446101	446621	520	-0.391367	0.00251994
scaffold40598	5155	9214	4059	-0.29798	0.00253776
scaffold1036	289427	291235	1808	-0.283453	0.00253913
scaffold334	680503	681007	504	-0.34904	0.00254461
scaffold43136	17199	17330	131	-0.457458	0.00254461
scaffold113	409503	409830	327	0.34632	0.00258983
scaffold44098	263565	263730	165	-0.616089	0.00259257
scaffold1585	208842	209009	167	0.398851	0.00260079
scaffold39142	52118	53378	1260	0.279824	0.00260901
scaffold1279	3614	4386	772	0.519612	0.00260901
scaffold1619	199249	199496	247	0.696799	0.00262546
scaffold807	224566	225609	1043	0.354723	0.00262546
scaffold1093	68776	69594	818	0.225606	0.00262546
scaffold1	265742	265807	65	-0.552467	0.00262957
scaffold301	834828	835472	644	-0.838253	0.00264464
scaffold492	260847	261208	361	0.243663	0.00264875
scaffold227	441962	442276	314	-0.547146	0.00268438
scaffold709	46879	52391	5512	-0.310501	0.00268438
scaffold1521	327755	328385	630	-0.30151	0.0026926
scaffold831	69544	78341	8797	-0.136787	0.00272001
scaffold42528	168753	170483	1730	-0.164283	0.00273097
scaffold1670	327278	328644	1366	-0.209367	0.00273234
scaffold317	490816	492004	1188	-0.396049	0.00274604
scaffold1729	105801	106424	623	0.268435	0.00274741
C18122	309	542	233	0.411155	0.00274741
scaffold709	180031	181082	1051	0.245177	0.00275289
scaffold243	146544	147205	661	0.169898	0.00276385
scaffold33904	7746	7952	206	0.239336	0.00276385
scaffold962	1173691	1174733	1042	-0.377592	0.00277345
scaffold1157	160575	161064	489	-0.350243	0.00277893
scaffold1828	158590	158974	384	0.194781	0.00279263
scaffold808	34278	36583	2305	-0.238225	0.00279537
scaffold556	278580	279033	453	0.328846	0.00279537
scaffold204	471869	472000	131	-0.25821	0.00279674
scaffold451	89928	90367	439	0.305402	0.00280222
scaffold34	221749	230254	8505	0.313209	0.00280222
scaffold1267	648677	649486	809	0.695763	0.00280359
scaffold41358	114878	115434	556	0.127018	0.00282004
scaffold963	302847	302932	85	-0.297689	0.00282004
scaffold247	173105	174043	938	-0.285633	0.00282141
scaffold509	478154	478328	174	-0.52864	0.00282415
scaffold20	496728	498020	1292	0.287731	0.00284607
scaffold38514	34178	34705	527	-0.399816	0.00286388
scaffold831	91868	98114	6246	-0.213814	0.00287348
scaffold38898	18612	20120	1508	0.143168	0.00288033
scaffold358	282142	282285	143	-0.245391	0.00288307
scaffold520	215298	215979	681	0.179034	0.00288444
scaffold1258	625946	626054	108	-0.283959	0.00288855
scaffold1783	24985	25300	315	0.512807	0.00289814
scaffold818	111822	112743	921	0.198523	0.00289951
scaffold1154	307227	310908	3681	0.295726	0.00292555
scaffold427	79045	79953	908	-0.490143	0.00292966
scaffold41834	119882	122371	2489	-0.179968	0.00292966
scaffold992	43576	45612	2036	-0.251676	0.00293788
scaffold41502	31729	32012	283	-0.449435	0.00293788
scaffold1144	64897	66675	1778	0.355001	0.00293925
scaffold41316	100734	101226	492	0.217203	0.00294884
scaffold676	158756	159819	1063	-0.405791	0.00295021
scaffold37884	44980	45058	78	0.575416	0.00296117
scaffold1785	63357	64770	1413	0.374121	0.00296117
scaffold340	97102	97293	191	-0.685771	0.0029694
scaffold37252	11066	12754	1688	0.199624	0.00297214
scaffold707	131912	133024	1112	0.387275	0.00297488
scaffold1857	254103	254479	376	0.284508	0.0029831
scaffold1366	31131	31815	684	-0.261242	0.00299269
scaffold1866	179517	179694	177	0.328009	0.00299269
scaffold1608	150825	151634	809	-0.447734	0.00300091
scaffold510	235799	236120	321	-0.261763	0.00301325
scaffold807	64778	66782	2004	0.232704	0.00301462
scaffold271	842592	843526	934	0.24491	0.00302147
scaffold501	1117584	1117733	149	0.419402	0.00304065
scaffold1584	341659	343225	1566	-0.31781	0.0030475
scaffold42558	74807	75068	261	-0.155693	0.00305024
scaffold36928	35179	35343	164	-0.34467	0.00306806
scaffold43986	394253	394591	338	0.416842	0.00307491
C32814	217	609	392	0.166213	0.00307765
scaffold1232	302077	302325	248	0.194964	0.00307902
scaffold1322	243914	244639	725	-0.366191	0.00307902
scaffold41834	127258	130509	3251	-0.169569	0.00308176
scaffold948	169633	169981	348	0.413548	0.00310231
scaffold916	71663	71974	311	0.134831	0.00314753
scaffold719	439047	439754	707	0.421942	0.0031489
scaffold190	201775	203853	2078	-0.378966	0.00315438
scaffold714	348045	348491	446	-0.487059	0.00315438
scaffold43366	186310	187969	1659	0.539159	0.00315438
scaffold22	1714208	1717134	2926	-0.16996	0.00315438
scaffold1205	74624	75135	511	0.285654	0.00317357
scaffold1835	71215	71965	750	0.338177	0.00318453
scaffold220	15377	15813	436	-0.135841	0.00318727
scaffold43272	1778	2755	977	0.398157	0.0031996
scaffold1643	62753	62881	128	-0.279649	0.0031996
scaffold976	199925	200572	647	0.26488	0.00321331
scaffold1571	277014	277437	423	-0.309543	0.00321468
scaffold43598	161869	165452	3583	-0.13909	0.00321742
scaffold930	35048	35126	78	-0.494802	0.00321742
scaffold1307	399086	399941	855	-0.385544	0.00323934
scaffold1499	6335	7945	1610	0.28916	0.00325167
scaffold630	378387	378698	311	0.299409	0.00325578
scaffold3	102244	102581	337	-0.299659	0.00326812
scaffold1578	181686	184930	3244	0.278548	0.00327908
scaffold86	515787	516737	950	0.427632	0.00329689
scaffold44098	293797	298022	4225	0.651219	0.0033106
scaffold1009	145106	148706	3600	0.305998	0.00331471
scaffold1710	465058	467994	2936	-0.174081	0.00333389
scaffold867	194080	194306	226	0.370636	0.00333526
scaffold1897	40317	43106	2789	0.132722	0.00335582
scaffold42924	30700	30860	160	0.267934	0.00340515
scaffold1000	256713	257123	410	0.362583	0.00341337
scaffold615	10750	11185	435	-0.134257	0.00341748
scaffold361	182222	183988	1766	-0.55578	0.00343118
scaffold43878	95120	95907	787	0.62257	0.0034394
scaffold1770	32199	33025	826	0.478169	0.00344351
scaffold35470	12470	13517	1047	0.461588	0.0034531
scaffold1423	664122	664461	339	-0.367183	0.00347229
scaffold43954	105095	105366	271	0.305748	0.00347229
scaffold896	256518	257146	628	-0.229654	0.00347503
scaffold193	258664	258836	172	-0.538758	0.00347503
scaffold31382	8138	8825	687	0.31728	0.0034764
scaffold1773	251424	253337	1913	-0.124872	0.00348873
scaffold934	288675	289613	938	-0.241524	0.00349421
scaffold36806	32267	34681	2414	0.591217	0.00349558
scaffold544	213327	214852	1525	-0.401391	0.00349695
scaffold39212	45540	48540	3000	-0.362222	0.00349695
scaffold203	197871	199696	1825	0.240626	0.00350243
scaffold388	645181	645252	71	0.397157	0.00350518
C30500	4243	6904	2661	-0.128956	0.00350655
scaffold1773	168226	168847	621	-0.306792	0.00350792
scaffold41082	28024	28655	631	-0.170666	0.00353121
scaffold39990	14356	14979	623	0.718407	0.00353258
scaffold502	891212	891384	172	-0.171769	0.00353669
scaffold1172	11742	14709	2967	0.143997	0.00353669
scaffold40456	46307	46618	311	-0.435038	0.00354765
scaffold169	279806	280616	810	-0.37534	0.00354902
scaffold977	145536	146146	610	0.582117	0.00356136
scaffold126	232910	233176	266	0.404534	0.00357232
scaffold580	69434	72671	3237	-0.192793	0.00359561
scaffold237	297982	301557	3575	-0.357824	0.00361343
scaffold1781	79152	79440	288	0.229567	0.00362165
scaffold35108	13500	22293	8793	0.346002	0.0036285
scaffold37148	39632	40050	418	-0.109811	0.00363124
scaffold1213	1369002	1371429	2427	-0.562166	0.00364631
scaffold501	884671	884801	130	0.51429	0.00365591
scaffold471	1240267	1241161	894	-0.303793	0.00366413
scaffold41834	118521	119130	609	0.383289	0.00367646
scaffold39066	23044	23936	892	0.450755	0.00368468
scaffold775	57841	58064	223	-0.467111	0.00368742
scaffold950	360421	360495	74	0.509564	0.00368742
C28420	5144	5301	157	-0.434113	0.00370935
scaffold1083	122205	122399	194	-0.627642	0.00370935
scaffold41480	90373	93099	2726	0.281634	0.00371072
scaffold94	56457	56665	208	-0.229084	0.00371483
scaffold41972	35252	36066	814	0.15652	0.00371894
scaffold44006	423660	425697	2037	0.415124	0.00372716
scaffold42060	90493	91375	882	-0.485628	0.00372853
scaffold625	825400	825911	511	0.604285	0.00373127
scaffold146	458723	458839	116	0.607912	0.00373812
scaffold149	632238	632772	534	-0.240865	0.00373812
scaffold406	808453	808509	56	0.513726	0.00373949
scaffold1260	50040	52650	2610	-0.492688	0.00373949
scaffold664	549115	549682	567	0.299344	0.00374086
scaffold416	125331	126692	1361	-0.233308	0.0037436
scaffold329	254999	255285	286	0.385427	0.00375183
scaffold914	231874	232129	255	-0.638709	0.00376553
scaffold1667	5392	6071	679	-0.367372	0.0037669
scaffold1856	56935	65746	8811	-0.210562	0.00377238
scaffold376	109415	110683	1268	-0.223486	0.00379293
scaffold162	161295	161536	241	0.684475	0.00380116
C37024	3545	4145	600	-0.452376	0.00380527
scaffold337	524548	525576	1028	-0.200195	0.00382993
C22778	339	1133	794	0.310209	0.0038313
scaffold122	238457	238896	439	0.194397	0.0038546
scaffold43648	66382	69518	3136	-0.259337	0.00387515
scaffold432	436574	437177	603	0.15102	0.00387926
scaffold448	911192	911303	111	-0.574147	0.00388885
scaffold43836	147329	147885	556	-0.11667	0.00389159
scaffold760	759462	759555	93	0.529414	0.00389845
scaffold733	582441	584264	1823	0.361146	0.00390119
scaffold38576	43796	44686	890	0.180287	0.00390941
scaffold39144	2117	4027	1910	-0.485419	0.00391215
scaffold963	76806	77927	1121	0.341819	0.0039327
scaffold1662	106657	110408	3751	-0.325228	0.0039327
scaffold715	109426	112029	2603	-0.302922	0.00395189
scaffold42268	86194	88909	2715	0.198164	0.00395463
scaffold36886	18941	19093	152	-0.372938	0.00395463
scaffold26	30786	38194	7408	0.177255	0.00395737
scaffold143	219394	220031	637	-0.5325	0.00395737
scaffold705	396992	397038	46	0.349606	0.00396422
scaffold1885	196314	197655	1341	-0.141747	0.00396833
scaffold35902	87	1037	950	-0.283084	0.00397381
scaffold319	4571	4910	339	0.6071	0.00397518
scaffold1189	404778	404933	155	0.195104	0.00397518
scaffold1652	162936	163398	462	-0.173098	0.00397929
scaffold1901	283957	287508	3551	-0.242516	0.00400807
scaffold1663	229586	231319	1733	-0.469395	0.00401218
scaffold739	19427	19632	205	0.958923	0.00401218
scaffold385	219142	219427	285	0.276162	0.00401355
scaffold39580	58057	59444	1387	0.211839	0.00402314
scaffold49	314633	315624	991	0.355596	0.00402999
scaffold77	820604	821041	437	-0.574681	0.00406425
C27168	1765	1999	234	-0.2174	0.00406562
scaffold77	670308	670760	452	0.333951	0.00406699
C29958	37	1638	1601	-0.179594	0.00407384
scaffold37672	44086	45212	1126	-0.338886	0.00410125
scaffold1469	381288	381671	383	-0.350842	0.00410947
scaffold1024	924556	925112	556	-0.240059	0.00410947
scaffold198	800786	802590	1804	0.168237	0.00411084
scaffold387	52285	53718	1433	0.474061	0.00411358
scaffold1780	217488	219419	1931	0.391355	0.00412043
scaffold1362	502194	504257	2063	0.136047	0.0041218
scaffold121	211528	212334	806	-0.25231	0.00412865
scaffold36774	24693	25483	790	0.206904	0.00414236
scaffold35724	1497	2170	673	0.406678	0.00416565
scaffold38374	51512	51867	355	0.508456	0.00417524
scaffold823	82079	82220	141	-0.279819	0.00418209
scaffold337	1092546	1092781	235	0.205873	0.00418757
scaffold393	827367	828339	972	0.454241	0.00419169
scaffold1456	21403	22843	1440	0.16272	0.00420402
scaffold1350	83996	85512	1516	0.370892	0.00420676
scaffold1839	44421	44589	168	-0.293722	0.00421087
scaffold1160	242049	242102	53	0.245762	0.00424102
scaffold145	843009	844703	1694	-0.379866	0.00425335
scaffold835	366834	367350	516	0.246001	0.0042602
scaffold1141	6759	6932	173	0.352235	0.00426157
scaffold1452	168184	169261	1077	0.214249	0.00427116
scaffold33832	12147	13712	1565	-0.268206	0.00427253
scaffold42246	143430	143815	385	0.298265	0.00428212
scaffold150	1203891	1204281	390	-0.642057	0.0042972
scaffold43920	294700	294771	71	-0.383271	0.00431638
scaffold1823	70568	70710	142	0.790028	0.00432734
scaffold33924	14744	15279	535	0.455998	0.00432871
scaffold1574	71845	72071	226	0.412674	0.00433008
scaffold1741	399044	399352	308	-0.423319	0.00433831
scaffold583	224088	224237	149	-0.397711	0.00433831
scaffold1009	503515	504405	890	-0.418116	0.00434653
scaffold194	138796	139056	260	-0.159867	0.00434653
scaffold42268	152801	153281	480	-0.203691	0.00435338
scaffold42246	52839	53118	279	0.467648	0.00435886
scaffold1650	19548	20886	1338	0.128692	0.00436571
scaffold1262	172280	172618	338	-0.419071	0.00437256
scaffold1599	440445	440775	330	0.22143	0.0043753
scaffold34088	15462	15781	319	0.419316	0.00440134
scaffold1182	12446	13957	1511	0.273897	0.00442463
scaffold257	1203041	1203364	323	-0.210206	0.004426
scaffold192	735630	736479	849	0.196416	0.00443011
scaffold1527	101602	107373	5771	0.404152	0.0044356
scaffold448	304305	304704	399	-0.163588	0.00444793
scaffold77	661480	662684	1204	0.361491	0.00445478
scaffold522	595460	598523	3063	-0.308721	0.00445615
scaffold1870	287739	288817	1078	0.440684	0.00446437
scaffold1014	631721	631836	115	0.444908	0.00446711
scaffold1897	502356	504671	2315	0.403729	0.00447533
scaffold1449	32678	32755	77	0.628571	0.00448218
scaffold819	76738	76808	70	0.398299	0.00449178
scaffold678	709108	709161	53	0.3271	0.00449452
scaffold42674	174131	174878	747	0.23875	0.00451233
scaffold393	566411	566577	166	-0.250174	0.00452055
scaffold1267	774517	774935	418	0.141101	0.00452466
scaffold1574	262465	263184	719	0.199596	0.00452877
scaffold44098	215818	216066	248	0.471765	0.00453837
scaffold392	902386	902645	259	0.175916	0.00455207
C24398	804	1181	377	0.160169	0.00455755
scaffold1397	430964	431242	278	0.536762	0.00456029
scaffold1589	37987	38592	605	-0.283255	0.00456714
scaffold1763	69814	72623	2809	-0.267758	0.00456988
C30680	2038	2794	756	-0.293506	0.00459181
scaffold1611	234812	237072	2260	0.371454	0.00460825
scaffold675	29011	29275	264	0.180885	0.00461373
scaffold1362	354058	354269	211	0.803704	0.00461373
scaffold43446	87862	88661	799	0.215711	0.00462195
scaffold127	76265	76599	334	-0.295133	0.00464114
scaffold1489	22580	25070	2490	-0.161257	0.00464662
scaffold443	49933	50650	717	0.322041	0.00464799
scaffold42302	31436	31492	56	-0.485365	0.00466032
scaffold38638	45303	46471	1168	-0.47705	0.00466169
scaffold1722	212810	213126	316	-0.273464	0.00467539
scaffold40254	34323	38869	4546	-0.200336	0.00468088
scaffold315	33558	34706	1148	-0.14343	0.00468362
C26236	2884	3404	520	0.323145	0.00469732
scaffold78	40498	40734	236	-0.363567	0.00470828
scaffold1322	60444	60592	148	0.22621	0.00470828
scaffold243	43140	43726	586	-0.252784	0.00470965
scaffold107	979230	979812	582	0.151394	0.00472198
scaffold142	631690	632087	397	-0.249738	0.00472609
scaffold41834	112208	118153	5945	-0.140107	0.00474254
scaffold1834	198179	199275	1096	-0.524226	0.00477268
scaffold432	159023	159540	517	0.272963	0.00481105
scaffold383	191025	191595	570	-0.275375	0.00481242
scaffold370	70330	72666	2336	-0.557814	0.00481927
scaffold625	219150	219494	344	-0.215476	0.00482887
scaffold440	65593	66906	1313	0.413273	0.00483161
scaffold833	146227	146324	97	-0.590799	0.00483161
scaffold1862	717267	717477	210	0.72023	0.00483161
scaffold413	144842	145379	537	0.210232	0.00483572
scaffold1817	80777	94227	13450	0.224338	0.00483846
scaffold42466	109812	111110	1298	0.575294	0.00484257
scaffold39976	39908	40062	154	0.288079	0.00484942
scaffold4	602399	602594	195	-0.520731	0.00485216
scaffold406	610631	610878	247	-0.200269	0.00486723
scaffold1862	483379	483661	282	-0.312572	0.00486997
scaffold1719	75994	76205	211	-0.295271	0.00492479
scaffold1174	229027	229464	437	-0.147628	0.00495219
scaffold1032	32560	32936	376	-0.213769	0.00498645
scaffold144	117241	120317	3076	0.261576	0.00499604
scaffold142	339239	339467	228	0.169458	0.00499604
scaffold1862	658322	659382	1060	-0.29014	0.0050207
scaffold43136	212945	215338	2393	-0.445197	0.00505359
scaffold1815	195510	196170	660	-0.313425	0.00506318
scaffold1173	43177	43823	646	0.468356	0.00506318
scaffold1497	19866	20150	284	0.357096	0.00506318
scaffold457	24203	25334	1131	-0.270346	0.00507141
scaffold1247	1425	1648	223	0.241766	0.00508237
scaffold198	1484448	1484627	179	-0.279563	0.00508237
scaffold496	463607	464350	743	0.552862	0.00510018
scaffold960	233759	234267	508	0.238399	0.00510018
scaffold1586	81089	81249	160	-0.251786	0.00512759
scaffold42990	45050	45163	113	-0.706331	0.00512759
scaffold1403	467191	470457	3266	0.311079	0.00513033
scaffold382	36982	37854	872	-0.355361	0.0051317
scaffold40440	33078	34200	1122	0.120394	0.0051454
scaffold40598	81400	85872	4472	-0.172814	0.00517418
scaffold226	465535	465822	287	0.24034	0.0051824
scaffold1149	213342	213534	192	0.315872	0.00518377
scaffold1459	100983	101571	588	-0.231352	0.0052098
scaffold440	61885	62461	576	0.63862	0.00522077
scaffold244	19678	20349	671	-0.155344	0.0052331
scaffold507	4595	5528	933	0.3462	0.00524406
scaffold37062	34341	34428	87	0.26862	0.00524817
scaffold445	256297	256818	521	-0.28159	0.00525913
scaffold1801	37825	38072	247	0.154429	0.00526461
scaffold453	265960	266425	465	0.18429	0.00529065
scaffold115	625350	627758	2408	0.343368	0.0052975
scaffold698	208102	208333	231	0.210318	0.00530161
scaffold161	86127	86742	615	0.341463	0.00530161
scaffold121	775537	776186	649	-0.275325	0.00530572
scaffold86	1517352	1518788	1436	-0.139107	0.00530572
scaffold348	476322	477611	1289	-0.229527	0.00530846
scaffold1054	327903	328098	195	-0.442386	0.00531532
scaffold215	80638	80999	361	0.495285	0.00531669
scaffold43660	225958	226084	126	0.213174	0.0053208
scaffold71	170045	171948	1903	0.296296	0.0053345
scaffold499	237579	239817	2238	-0.560574	0.0053482
scaffold1518	275446	275962	516	-0.382125	0.00535779
scaffold206	211260	212093	833	0.323946	0.00535779
scaffold1179	830001	830334	333	-0.29528	0.00536053
scaffold44	314523	314607	84	-0.678736	0.00537287
scaffold1366	33017	33140	123	-0.500801	0.0053852
scaffold41082	36477	44701	8224	0.315419	0.00539342
scaffold709	612331	612901	570	0.66117	0.00540164
scaffold59	269442	271058	1616	0.504697	0.00540301
scaffold404	162669	162900	231	0.156223	0.00543316
scaffold156	148408	149496	1088	0.367001	0.00544549
scaffold522	333060	333353	293	-0.299109	0.00545508
scaffold82	738222	738423	201	0.27759	0.00547427
scaffold1481	83097	83517	420	-0.15124	0.00547427
scaffold780	205374	206727	1353	0.253342	0.00548249
scaffold1449	198298	198432	134	0.324163	0.00548797
scaffold1149	671650	672300	650	0.218105	0.00551264
scaffold41898	1259	2786	1527	0.182909	0.00551538
scaffold1818	29566	29812	246	0.244351	0.00551949
scaffold1501	4593	7174	2581	0.211865	0.00554278
scaffold589	39782	42743	2961	-0.173871	0.00554415
scaffold585	60460	60792	332	-0.318828	0.00557019
scaffold230	68188	69823	1635	-0.437364	0.00558526
scaffold474	108795	110315	1520	-0.180467	0.00559211
scaffold288	598538	598779	241	0.314255	0.00559896
scaffold1035	119156	120066	910	0.239231	0.00560581
scaffold34542	10613	11346	733	0.14732	0.00561952
scaffold1288	206703	207243	540	-0.332232	0.00562089
scaffold714	109392	109600	208	-0.245602	0.00562226
scaffold184	287327	287466	139	-0.248482	0.00562226
scaffold42790	100220	100296	76	0.6019	0.00562911
scaffold43280	160174	160891	717	0.367971	0.00565514
scaffold596	146032	147113	1081	-0.241759	0.00565514
scaffold709	420245	420636	391	-0.333961	0.00565926
scaffold190	309232	309367	135	-0.364147	0.00566474
scaffold721	212625	212870	245	-0.401337	0.00566474
scaffold419	1258832	1260474	1642	0.307219	0.0056894
scaffold101	173397	174778	1381	0.376182	0.00569077
scaffold1825	158906	159182	276	0.297954	0.00569351
scaffold1329	431348	432257	909	0.356546	0.00570173
scaffold1735	71707	72782	1075	-0.374623	0.00572092
scaffold527	326544	327235	691	-0.525135	0.00572366
scaffold41390	37252	37929	677	-0.38632	0.00572366
scaffold41416	116614	116773	159	0.35463	0.00572366
scaffold586	255897	256772	875	-0.391682	0.00572777
scaffold43084	72277	73715	1438	-0.261339	0.00572914
scaffold1583	832196	833990	1794	-0.254132	0.00573736
C28316	209	2064	1855	-0.371064	0.00575106
scaffold88	254614	255838	1224	-0.29529	0.00576066
scaffold544	137879	139185	1306	0.439486	0.00576477
scaffold501	341176	344868	3692	-0.233633	0.00576614
scaffold42466	83921	84769	848	-0.314654	0.00578532
scaffold413	52012	52264	252	-0.504985	0.00579628
scaffold41656	34871	35053	182	0.605661	0.0058045
scaffold1822	284730	284810	80	0.33859	0.00580725
scaffold807	223357	223757	400	-0.629229	0.00581821
scaffold617	204030	204416	386	-0.458475	0.00585384
scaffold1637	119320	121247	1927	-0.357018	0.00585658
scaffold1673	231430	231567	137	0.714894	0.00588124
scaffold86	857214	857406	192	-0.319737	0.00588261
scaffold1179	214973	215697	724	0.409457	0.00589357
scaffold37662	9567	10088	521	-0.171116	0.00589631
scaffold630	221444	223658	2214	0.279459	0.00589631
scaffold847	198807	200175	1368	-0.338543	0.00590179
scaffold34794	5351	9941	4590	-0.218252	0.00590591
scaffold1866	377621	381772	4151	-0.200371	0.00590591
scaffold38966	59332	60554	1222	-0.247975	0.00590591
scaffold619	945390	946515	1125	-0.244176	0.00590591
scaffold715	75695	77798	2103	0.372062	0.00590728
scaffold1024	30297	30583	286	-0.342657	0.00591413
scaffold321	635821	636646	825	-0.154024	0.00591413
C32184	9744	10112	368	0.225624	0.00591824
scaffold471	273104	276340	3236	-0.302128	0.00591824
scaffold1723	25322	26435	1113	-0.287011	0.00594975
scaffold43842	150602	151120	518	-0.350166	0.00595798
scaffold1024	1290940	1292908	1968	0.361796	0.00597716
scaffold39582	18193	21823	3630	0.255857	0.00598949
scaffold1750	423625	423713	88	0.395847	0.00599086
scaffold626	274943	276867	1924	0.41041	0.00599086
scaffold676	353549	353726	177	0.480888	0.00599086
scaffold448	934892	935223	331	0.179471	0.00599086
scaffold165	340651	340699	48	0.351367	0.00599634
scaffold514	68177	68218	41	0.598676	0.00600594
scaffold1704	19500	19615	115	0.411742	0.00601279
scaffold99	76008	76259	251	-0.571511	0.00601553
scaffold983	332000	332054	54	0.357137	0.00601964
C24676	829	1070	241	0.133025	0.00602375
scaffold1017	688746	689533	787	-0.306767	0.00603197
scaffold488	52252	52720	468	0.258859	0.00605253
scaffold1179	914544	914764	220	0.353043	0.00606075
scaffold22	921050	921199	149	0.430036	0.00606349
scaffold36196	30944	31910	966	-0.341668	0.00606486
scaffold324	303910	304006	96	-0.558305	0.00607582
scaffold587	163662	163775	113	-0.365113	0.00608541
scaffold950	794018	795011	993	-0.3667	0.00609089
scaffold780	936948	938248	1300	0.184941	0.00609089
scaffold394	256805	257572	767	0.38731	0.006132
scaffold583	659647	661105	1458	0.405831	0.00614296
C27612	374	830	456	0.319366	0.00615667
scaffold222	50806	51019	213	0.245527	0.00616078
scaffold374	499016	499426	410	0.195451	0.00616763
scaffold370	610691	611817	1126	-0.369163	0.00617722
scaffold1087	14296	14552	256	-0.162017	0.00619366
scaffold1893	128217	130875	2658	0.515263	0.00620052
scaffold833	77477	78822	1345	0.236605	0.00620463
scaffold175	334217	334382	165	-0.419161	0.006206
scaffold39240	63358	65009	1651	0.22416	0.006206
scaffold204	883984	884114	130	0.390513	0.00621148
scaffold492	944475	947548	3073	0.148709	0.00621559
scaffold799	23574	24819	1245	0.275916	0.00622381
scaffold36022	2299	2481	182	-0.44244	0.00622518
C25116	781	2748	1967	0.22661	0.00624025
scaffold784	110240	115508	5268	0.362318	0.00624025
scaffold602	303740	304650	910	-0.557124	0.00624025
scaffold1279	16319	18328	2009	-0.21254	0.00626218
scaffold40	46141	48046	1905	0.268368	0.00626629
scaffold749	2157	2549	392	0.326328	0.00627451
scaffold1524	66902	67014	112	0.417749	0.00627999
scaffold42	456089	457863	1774	0.302593	0.00628273
scaffold33732	593	959	366	-0.339711	0.00628273
scaffold1726	35299	36512	1213	-0.152673	0.00628547
scaffold601	331738	331960	222	0.638628	0.00628958
scaffold267	87653	89933	2280	0.10745	0.00629918
scaffold507	513099	513825	726	0.124061	0.00632521
scaffold370	338480	339666	1186	-0.27765	0.00635262
scaffold40184	46839	47851	1012	-0.42442	0.00635536
scaffold1316	190779	191670	891	-0.525563	0.00635673
scaffold1788	598762	600148	1386	0.19027	0.00635673
scaffold41852	108272	109633	1361	-0.18978	0.00635673
scaffold34282	15434	15956	522	-0.30836	0.00637591
C27816	2656	3854	1198	0.213004	0.00641976
scaffold39470	8182	9771	1589	-0.173771	0.00641976
scaffold425	145556	145748	192	0.398447	0.0064225
scaffold41136	52014	52527	513	-0.451944	0.00643483
scaffold41656	102381	102634	253	0.39247	0.00644031
scaffold948	430752	431284	532	0.335749	0.00644306
scaffold42634	154264	154733	469	0.335044	0.00645265
scaffold1097	401871	402187	316	0.322801	0.00646087
scaffold43452	249773	251114	1341	-0.438828	0.00647457
scaffold41064	19381	19535	154	0.310419	0.00647731
scaffold831	85228	91018	5790	-0.201233	0.00648827
C28526	2707	2880	173	-0.464372	0.00649787
scaffold1439	39198	40173	975	0.158312	0.00652253
scaffold40264	5530	5729	199	-0.628503	0.0065239
scaffold1893	106378	110601	4223	0.274103	0.00653075
scaffold20	203738	204114	376	-0.231936	0.00653486
scaffold42904	101306	103018	1712	-0.233363	0.00653897
scaffold267	415076	415493	417	0.396396	0.00654446
C26890	602	2511	1909	0.158852	0.00654446
scaffold286	229893	230947	1054	0.276842	0.00654994
scaffold1890	135693	135841	148	0.509075	0.00655953
scaffold933	460207	462104	1897	-0.292732	0.00659653
scaffold358	190579	193125	2546	-0.382883	0.00659653
scaffold138	74634	75087	453	-0.276186	0.0065979
scaffold193	67140	67243	103	-0.507841	0.0066253
scaffold37746	25158	25478	320	0.18928	0.00663352
scaffold1235	2319	2597	278	-0.339229	0.00664175
scaffold42508	58916	59306	390	-0.288903	0.00665408
scaffold1409	165569	165956	387	-0.179534	0.00665682
C31354	8826	9024	198	0.23087	0.00665682
scaffold39320	15331	15646	315	-0.230188	0.006676
scaffold368	358011	359446	1435	-0.34649	0.00673081
scaffold1551	141747	142003	256	-0.358925	0.00673355
scaffold38978	1435	1639	204	0.139328	0.00675411
scaffold42408	120901	121949	1048	-0.12237	0.00676096
scaffold1277	193387	194585	1198	0.228034	0.00676096
scaffold1009	149638	151478	1840	0.491521	0.00676096
scaffold37880	18226	20377	2151	0.234852	0.00676507
scaffold43184	216574	216709	135	0.110143	0.00676918
scaffold563	455143	455519	376	0.619321	0.00678974
scaffold1080	268677	269116	439	-0.34488	0.00679659
C29956	2818	3442	624	-0.332048	0.00679933
scaffold1222	261141	261466	325	-0.343758	0.0068144
scaffold43726	241134	243251	2117	-0.341445	0.00682673
scaffold42236	84936	85102	166	0.398606	0.00682947
scaffold247	25331	25789	458	-0.20806	0.00683359
scaffold1745	118365	118678	313	0.176422	0.00684729
scaffold77	1033344	1033848	504	-0.163225	0.00687332
scaffold44098	245283	246765	1482	-0.384845	0.00687743
scaffold180	84560	84805	245	0.293303	0.00688977
scaffold150	355188	356079	891	0.291513	0.00690621
scaffold1024	498083	498694	611	-0.36326	0.00691032
scaffold1851	62274	62815	541	-0.251821	0.00694047
scaffold43964	286301	286668	367	0.185083	0.00694595
scaffold40164	34042	34340	298	-0.234073	0.0069528
scaffold1000	224522	226497	1975	0.309673	0.00695554
scaffold1449	207093	207929	836	-0.156365	0.00695691
scaffold1154	331800	332062	262	0.145438	0.00696239
scaffold1132	624178	624606	428	-0.34053	0.00697335
scaffold1186	163578	164406	828	0.200941	0.00697609
scaffold1409	189899	190680	781	0.232588	0.00698843
scaffold983	223208	223557	349	-0.377312	0.00700761
scaffold1086	716628	718265	1637	-0.126867	0.00700898
scaffold1227	187816	188335	519	-0.189098	0.00701994
scaffold204	567122	567247	125	0.34705	0.00702131
scaffold1785	664550	665541	991	-0.509443	0.00702268
scaffold381	503779	504658	879	-0.25725	0.00702268
scaffold462	3085	3225	140	0.415045	0.00702542
scaffold44	309097	310836	1739	-0.465732	0.00702542
scaffold42740	295	733	438	0.271544	0.00703091
scaffold715	87536	88185	649	-0.265142	0.00704461
scaffold169	563529	565034	1505	0.132264	0.00705009
scaffold962	556089	558030	1941	0.299821	0.00705968
scaffold33146	8319	8403	84	0.452903	0.00705968
scaffold1290	8502	10400	1898	-0.304414	0.00707338
scaffold102	1625695	1626294	599	-0.304162	0.00708709
scaffold43804	325027	325071	44	0.142326	0.00708983
scaffold34476	16618	16697	79	-0.121982	0.00709257
scaffold1127	87855	88030	175	0.266868	0.00709257
scaffold100	326708	328084	1376	-0.29275	0.00709394
scaffold1645	7735	8655	920	0.426966	0.00710079
scaffold182	13163	13992	829	-0.427725	0.00710901
scaffold733	98374	100264	1890	-0.337924	0.00711038
scaffold1447	258179	260637	2458	-0.294346	0.00711449
scaffold43388	67495	68111	616	-0.163233	0.00711723
scaffold267	367573	368420	847	-0.306886	0.00712545
scaffold544	565098	565289	191	-0.161811	0.00712682
scaffold775	71799	72327	528	-0.358147	0.00713642
scaffold1772	296380	296532	152	0.313861	0.0071419
scaffold70	36568	37732	1164	-0.345919	0.00714601
scaffold36812	23011	23514	503	0.213988	0.00720082
scaffold412	374341	374547	206	-0.279779	0.0072063
scaffold580	568139	568646	507	0.3129	0.0072063
scaffold35726	5526	6173	647	0.235328	0.00722686
scaffold586	7968	8535	567	-0.424796	0.00722823
scaffold43536	137021	138633	1612	-0.235319	0.00723234
scaffold36794	1679	1992	313	0.216616	0.00723508
C22310	610	1751	1141	-0.20063	0.00723782
scaffold41522	62236	62418	182	-0.375634	0.0072433
scaffold1836	145530	146644	1114	0.1446	0.00725015
scaffold192	452272	452933	661	0.344558	0.00729674
scaffold36794	16473	16716	243	0.268717	0.00732552
scaffold1720	111622	112561	939	-0.39282	0.00734059
scaffold1700	238976	239708	732	-0.380112	0.00734196
scaffold1154	663550	663939	389	0.313713	0.00736662
scaffold243	119134	119565	431	-0.374579	0.0073817
scaffold547	274055	274387	332	-0.290932	0.00738444
scaffold444	102427	103683	1256	0.2823	0.00738444
scaffold1866	253326	253925	599	-0.219743	0.00738855
C29664	3313	3498	185	-0.533005	0.00739951
scaffold1449	172992	174073	1081	-0.269997	0.00742281
scaffold784	278707	280165	1458	0.266806	0.00742281
scaffold1423	287424	288328	904	0.227422	0.00746117
scaffold65	31380	32746	1366	-0.366513	0.00746117
scaffold141	83980	84921	941	-0.439634	0.00746802
scaffold82	575629	576325	696	0.111791	0.00748173
scaffold39758	72283	73487	1204	0.158027	0.00748995
scaffold100	1060015	1060388	373	0.209096	0.00754202
scaffold40050	25359	26376	1017	0.163549	0.00755709
scaffold172	116447	120660	4213	-0.149398	0.00755983
scaffold43660	63730	64553	823	0.318239	0.00755983
scaffold128	116405	117045	640	0.17637	0.0075612
scaffold40960	18936	19380	444	-0.328452	0.00756805
scaffold874	16889	18390	1501	-0.145049	0.00756943
scaffold588	412695	412950	255	0.274602	0.00757628
scaffold38148	23459	23785	326	0.263735	0.00760505
scaffold43134	65101	65595	494	-0.408948	0.00760779
scaffold1171	681	4024	3343	-0.224631	0.00761876
scaffold280	821465	822027	562	0.173563	0.00762013
scaffold534	13484	16106	2622	-0.146804	0.00762698
scaffold1035	51566	51674	108	-0.339851	0.00763109
scaffold257	1205405	1205851	446	-0.212781	0.00763109
scaffold1791	98364	103092	4728	0.212342	0.00764753
scaffold1249	110076	111106	1030	0.316272	0.00765301
scaffold40154	782	6005	5223	-0.2995	0.00765986
scaffold406	133776	134236	460	0.175581	0.00766672
scaffold145	112843	113607	764	-0.20862	0.00768453
scaffold713	60692	60840	148	0.513782	0.00770782
scaffold1816	106513	106863	350	0.159151	0.00773386
scaffold546	59086	59781	695	-0.302035	0.0077366
scaffold424	40070	40129	59	-0.597945	0.00775715
scaffold42776	77598	78591	993	-0.33609	0.00777223
scaffold1819	131475	131666	191	-0.562435	0.00777908
scaffold1845	263200	263278	78	0.484334	0.00779278
scaffold150	1806517	1806673	156	0.252086	0.00779415
scaffold1892	25668	25876	208	0.336798	0.00779552
scaffold34942	9687	12032	2345	0.139131	0.00779689
scaffold81	3311	4128	817	-0.409848	0.00779689
scaffold1409	331041	334438	3397	-0.244341	0.00779689
scaffold36936	21186	21339	153	-0.374347	0.00779963
scaffold782	134244	134888	644	0.473309	0.00781471
scaffold42268	117065	117369	304	0.333848	0.00782293
scaffold102	1573757	1574007	250	-0.434275	0.00783389
scaffold801	565474	565580	106	-0.37913	0.00784074
scaffold40156	41389	41652	263	-0.242518	0.00784348
scaffold39320	47845	48708	863	-0.499709	0.00784485
scaffold1086	399468	400861	1393	-0.3586	0.00785581
scaffold242	73968	75233	1265	-0.200605	0.00786815
scaffold40080	2233	2315	82	0.482277	0.00786952
scaffold474	62956	63748	792	0.271951	0.00787363
scaffold425	142886	143457	571	0.354697	0.00788733
scaffold36190	2653	2886	233	0.255491	0.00789144
scaffold1808	41970	42793	823	-0.313276	0.00789555
C34458	13922	14914	992	0.267884	0.00789829
scaffold43116	132810	133746	936	-0.188	0.00792159
scaffold448	128621	129424	803	0.275339	0.00792433
scaffold678	777691	781200	3509	0.318931	0.0079257
scaffold39594	13172	13475	303	-0.391416	0.00793255
scaffold313	670850	672266	1416	0.234862	0.00793666
scaffold4	527809	528273	464	-0.0974602	0.00794488
scaffold673	41291	41721	430	-0.446604	0.00794625
scaffold1572	118115	118343	228	-0.295643	0.00795036
scaffold1493	48888	50993	2105	-0.236263	0.00795173
scaffold77	43674	46084	2410	-0.271848	0.00795721
scaffold1650	398469	398727	258	-0.43135	0.00796818
C24494	1669	2360	691	-0.430173	0.00797092
scaffold34738	17778	18375	597	-0.147157	0.00798051
scaffold1753	192665	192797	132	-0.422452	0.00798462
scaffold41786	54406	55601	1195	-0.471625	0.00800654
scaffold980	574273	574336	63	-0.234701	0.00800929
scaffold40910	72627	73767	1140	0.294665	0.00801751
scaffold1753	260535	261258	723	0.209171	0.00801751
scaffold1794	285735	285968	233	0.276925	0.00802436
scaffold19	224891	225171	280	-0.395681	0.0080271
scaffold1262	396357	396844	487	0.267847	0.00803395
scaffold100	82866	83646	780	-0.377834	0.00804628
scaffold36092	234	587	353	0.301828	0.00804628
scaffold1818	7862	8370	508	-0.416223	0.0080545
scaffold43364	103223	103837	614	0.423889	0.0080545
scaffold35154	7677	7868	191	-0.153547	0.00805724
scaffold35640	6199	6927	728	-0.331262	0.0080641
scaffold601	378944	379256	312	-0.346575	0.00807369
scaffold756	271955	272484	529	-0.167744	0.00809561
scaffold43630	172436	172657	221	0.338022	0.00810383
scaffold189	505886	506311	425	-0.321495	0.00810383
scaffold43562	24537	26593	2056	0.307175	0.00810657
scaffold29580	2745	3294	549	0.500224	0.00811069
C33408	717	806	89	-0.398959	0.00812028
C34176	5827	8738	2911	0.411857	0.00812165
scaffold39126	52897	53063	166	-0.42759	0.00813398
scaffold154	21695	22456	761	-0.323871	0.00814494
scaffold1704	15387	17599	2212	0.315133	0.00814631
scaffold714	419210	419528	318	-0.341774	0.00816687
scaffold1154	116752	117021	269	-0.497168	0.00817098
scaffold575	42756	44397	1641	-0.305225	0.00818605
scaffold743	30141	32492	2351	-0.463351	0.00819564
scaffold838	33497	34439	942	-0.762773	0.00820249
scaffold1871	161987	162624	637	-0.339273	0.00821757
scaffold1554	488318	489453	1135	0.194414	0.00823949
scaffold448	446409	446744	335	-0.379433	0.00824908
scaffold1213	765832	766745	913	-0.203435	0.00825045
scaffold41890	34532	34725	193	0.304116	0.00825731
scaffold43	391001	393281	2280	-0.151292	0.00825731
scaffold1750	556336	556791	455	0.173511	0.00826827
scaffold1127	54821	57125	2304	-0.193226	0.00827512
scaffold1897	638924	640702	1778	0.267432	0.00828745
scaffold1641	21858	22584	726	0.211116	0.00830115
scaffold983	312660	312736	76	-0.280478	0.00830252
C33308	549	1043	494	-0.14291	0.0083176
scaffold1883	51940	52571	631	-0.412579	0.00832719
scaffold1579	167042	168388	1346	-0.208166	0.00833815
scaffold43772	265945	266100	155	0.218378	0.00834911
scaffold507	276893	277219	326	0.324005	0.0083546
scaffold99	319608	320412	804	0.51015	0.00836282
scaffold1001	144551	147808	3257	-0.293095	0.008382
scaffold1035	17570	19906	2336	-0.330743	0.008382
scaffold1554	58943	60635	1692	0.236332	0.008382
scaffold1533	132449	139663	7214	-0.104744	0.00838748
scaffold1222	15648	17330	1682	0.433631	0.00839022
scaffold447	195064	195141	77	-0.180668	0.00839433
scaffold1532	1583106	1584516	1410	0.152241	0.00839433
scaffold348	552715	553253	538	0.246067	0.00839844
scaffold1024	121050	121509	459	0.349071	0.0084327
scaffold173	122074	122688	614	0.327361	0.00843544
scaffold1650	18129	18508	379	0.145895	0.0084464
scaffold184	48574	51340	2766	0.142526	0.00845326
scaffold891	181641	183160	1519	-0.334334	0.00845326
scaffold677	57	1496	1439	0.126894	0.00845326
scaffold834	51764	52658	894	0.356032	0.00846833
C20626	716	966	250	-0.133587	0.00847929
scaffold678	1030016	1030124	108	0.541291	0.00848066
scaffold38464	23139	23447	308	-0.354902	0.0084834
scaffold43562	15686	18554	2868	-0.168656	0.00849299
scaffold471	1151140	1157911	6771	-0.294959	0.00849299
scaffold950	519420	521902	2482	-0.233891	0.00851629
scaffold41806	86532	86651	119	-0.426254	0.00852451
scaffold150	444162	445565	1403	0.180439	0.00852588
scaffold241	308	2669	2361	0.591402	0.0085341
scaffold351	224425	225111	686	0.332684	0.00854369
scaffold1836	826383	826744	361	-0.471895	0.00854506
scaffold544	751288	751599	311	0.441993	0.00855192
scaffold440	305995	307552	1557	0.411935	0.0085711
scaffold1024	1276617	1278325	1708	0.323978	0.00857247
scaffold672	87157	87287	130	0.187093	0.00857247
scaffold337	460880	461250	370	0.37743	0.00857932
scaffold1527	109071	110309	1238	0.544195	0.00859851
scaffold1578	64292	64733	441	0.254672	0.0086081
C31644	6683	9560	2877	0.160733	0.00861358
scaffold240	175625	176943	1318	0.172833	0.00863002
scaffold198	636174	638328	2154	0.194882	0.00864921
C24242	36	2470	2434	-0.15689	0.00869305
scaffold853	201694	201969	275	0.256946	0.00870128
scaffold664	316021	317249	1228	-0.160197	0.00870265
scaffold681	374480	375642	1162	0.342364	0.00870265
scaffold193	360727	361602	875	-0.434465	0.00872046
scaffold622	464163	469372	5209	-0.233785	0.00872183
scaffold737	114697	115143	446	0.169347	0.00873827
scaffold873	394514	398678	4164	-0.234586	0.00874924
scaffold1599	844344	844855	511	0.169477	0.00876157
scaffold31512	3023	3361	338	0.325564	0.00876294
scaffold1375	20877	21152	275	0.421577	0.00876294
scaffold40948	46720	46998	278	0.304726	0.00876568
scaffold418	52495	53120	625	0.355352	0.00876842
scaffold308	94111	94309	198	0.610828	0.00877253
scaffold37080	6485	9312	2827	0.204114	0.00877527
scaffold1541	371769	372217	448	0.52979	0.00877664
scaffold337	529691	534390	4699	-0.189767	0.00877664
scaffold406	305747	306981	1234	-0.269571	0.00878349
scaffold102	1097853	1098489	636	0.438544	0.00879171
scaffold1307	390491	395286	4795	-0.199781	0.00879857
scaffold138	28853	29309	456	0.405025	0.00880542
scaffold86	1417482	1418952	1470	-0.145758	0.00881501
scaffold43844	332395	335624	3229	-0.105433	0.00885475
scaffold43244	52140	52338	198	-0.206609	0.00886297
scaffold165	193733	194465	732	-0.155826	0.00888078
scaffold43278	6445	7569	1124	-0.43227	0.008889
scaffold406	344077	344473	396	0.280749	0.008889
scaffold34742	3186	4821	1635	0.169959	0.008889
scaffold184	52134	53472	1338	0.202742	0.00889037
scaffold150	903909	905002	1093	-0.445071	0.00892189
scaffold1314	117894	118088	194	-0.151245	0.00892189
scaffold35470	3963	4320	357	-0.263245	0.00893011
scaffold1842	39576	42579	3003	0.325388	0.00893422
scaffold1459	225856	227224	1368	0.584843	0.00894656
scaffold38354	24683	25602	919	0.528634	0.0089493
scaffold42198	135279	135362	83	0.453386	0.0089493
scaffold1174	385931	386119	188	-0.236588	0.00895752
scaffold43708	75597	76339	742	-0.405883	0.00895752
scaffold619	633224	634098	874	-0.198179	0.00897122
C24616	300	1115	815	0.464799	0.00898629
scaffold77	615734	616277	543	0.204969	0.00900822
scaffold402	505861	506537	676	-0.142652	0.00901918
scaffold31	89199	89483	284	-0.583955	0.00903014
scaffold42408	116373	117668	1295	-0.131031	0.00903151
scaffold962	961526	961949	423	-0.386348	0.00903151
scaffold315	309079	309642	563	-0.103118	0.00904659
scaffold269	465663	467037	1374	0.404108	0.00904796
scaffold42490	125027	126767	1740	-0.246706	0.00904933
scaffold1094	2850	3137	287	-0.199748	0.00905481
scaffold40420	7449	8197	748	-0.296296	0.00906166
scaffold1698	535634	535864	230	0.371878	0.00907947
scaffold203	514927	515674	747	0.227156	0.00910277
scaffold1631	109614	110549	935	0.422747	0.00910551
scaffold1785	28655	29082	427	0.526822	0.00912332
scaffold1093	205992	208802	2810	-0.183985	0.00915347
scaffold1766	1288	1876	588	0.28292	0.00915347
scaffold39126	30621	31943	1322	0.316334	0.00916443
scaffold376	497394	497449	55	-0.365438	0.00917402
scaffold513	282732	282839	107	-0.457714	0.00917676
scaffold393	1192500	1194654	2154	-0.271028	0.00921376
scaffold32330	8233	8668	435	0.231352	0.00921376
scaffold1532	1539576	1540149	573	-0.263807	0.00925487
scaffold38148	26331	27435	1104	-0.378981	0.00925487
scaffold1816	112316	112599	283	0.374649	0.00926583
scaffold546	504473	504663	190	-0.329953	0.00926857
scaffold348	459606	461276	1670	-0.415614	0.00927268
scaffold43634	238231	239213	982	-0.314692	0.00927816
scaffold760	881856	882104	248	-0.333729	0.00927953
scaffold1521	7101	7693	592	0.213636	0.00928913
scaffold622	486865	487687	822	0.244437	0.00929324
scaffold962	26333	26706	373	-0.473481	0.00930283
C29320	301	6399	6098	-0.198798	0.00931379
scaffold62	125010	125261	251	0.23881	0.00932338
scaffold53	990372	990466	94	-0.414146	0.00933709
scaffold1324	431023	431707	684	0.171307	0.00933709
scaffold424	24555	25725	1170	0.412265	0.00934942
scaffold896	800126	800660	534	0.182437	0.00935216
scaffold1299	126815	127122	307	-0.386503	0.00935627
scaffold614	422998	424102	1104	-0.396883	0.00937271
scaffold408	183297	183530	233	-0.344273	0.00937271
scaffold1097	831755	832890	1135	-0.271289	0.00937271
scaffold1827	306324	307835	1511	-0.350502	0.00937408
scaffold1890	134001	134165	164	-0.384172	0.00938094
scaffold1490	82878	83003	125	-0.436043	0.00938231
scaffold1732	39207	39666	459	-0.425662	0.00938642
scaffold48	556058	557714	1656	-0.258797	0.0093919
scaffold547	429555	430198	643	-0.536977	0.00940834
scaffold589	49705	49827	122	-0.493253	0.00941108
scaffold35726	1313	1936	623	0.191657	0.00941245
scaffold1782	46295	46410	115	0.297499	0.00941245
scaffold165	400719	401412	693	-0.194299	0.00942341
scaffold1832	228971	233471	4500	-0.232363	0.00943712
scaffold48	867020	867158	138	0.409175	0.0094563
scaffold1697	117281	120053	2772	-0.177432	0.00947548
scaffold39320	41842	42153	311	0.336379	0.00949878
scaffold1116	165458	166065	607	-0.151099	0.00951796
scaffold1592	4217	5179	962	0.22418	0.00952893
C26992	1812	2222	410	-0.218015	0.0095303
scaffold1314	123718	124513	795	-0.235052	0.00956318
scaffold1847	26965	27849	884	-0.203023	0.00958785
scaffold57	571835	572091	256	-0.292699	0.00959333
scaffold1159	65113	69783	4670	0.307857	0.00959333
scaffold31388	4503	8541	4038	-0.1045	0.00960429
scaffold1580	39925	40088	163	-0.632577	0.00960566
scaffold41448	35928	36877	949	0.297023	0.00960566
scaffold43170	192373	193153	780	-0.291951	0.00964403
scaffold1693	23068	23166	98	0.294989	0.00965088
scaffold586	2771	3164	393	-0.365751	0.00967966
scaffold35072	8786	9321	535	-0.291636	0.00969747
scaffold370	246498	246983	485	0.243365	0.00970021
scaffold1094	416156	420547	4391	-0.214454	0.00970432
scaffold22	1363885	1364172	287	0.443099	0.00970843
scaffold1812	73499	73596	97	0.486016	0.00971802
scaffold1249	60664	60867	203	0.435369	0.00973447
scaffold376	41285	41433	148	0.563568	0.00973858
scaffold40154	38848	39288	440	0.352114	0.00973995
scaffold36432	3575	4475	900	0.29908	0.00974406
C24022	1425	1679	254	-0.586738	0.00976324
scaffold152	373744	375314	1570	-0.350159	0.00977969
scaffold670	93590	93779	189	-0.329268	0.00981394
scaffold43536	82460	83123	663	0.216239	0.00982902
scaffold672	340461	341292	831	-0.256553	0.00984135
scaffold1867	104081	105836	1755	-0.297125	0.00984272
C34122	16925	17091	166	-0.474813	0.00985779
scaffold471	1043828	1043934	106	-0.397288	0.0098619
C26942	1978	2158	180	0.167266	0.00988109
scaffold38514	13943	14412	469	-0.311155	0.00991123
scaffold396	388404	389118	714	0.233719	0.00991808
scaffold513	496647	497154	507	0.207489	0.00994823
scaffold678	674312	675473	1161	-0.438818	0.00995508
scaffold43536	83988	86007	2019	0.1563	0.00997153
scaffold204	746277	747112	835	0.169874	0.00997427
scaffold188	217013	218987	1974	-0.525231	0.00999756
scaffold42850	20608	20659	51	0.456324	0.0100072
scaffold1892	92478	93001	523	0.161213	0.0100113
scaffold1014	366719	368129	1410	-0.271634	0.010014
scaffold1864	98475	98641	166	0.116768	0.0100181
scaffold42158	143885	144075	190	-0.117105	0.0100236
C20434	319	462	143	0.438876	0.0100414
scaffold363	347121	347684	563	0.192989	0.0100414
scaffold1402	223931	224029	98	-0.20517	0.0100483
scaffold35536	19700	20325	625	-0.15299	0.0100537
scaffold562	9765	11950	2185	0.320036	0.0100729
scaffold388	68366	68451	85	0.387283	0.010077
scaffold38510	25274	28255	2981	-0.198513	0.0100907
scaffold930	96338	96507	169	-0.16093	0.0100935
scaffold41220	11653	12146	493	-0.2082	0.0101003
scaffold48	738323	738854	531	-0.126628	0.0101017
scaffold42584	21773	23854	2081	-0.329036	0.0101195
scaffold724	142534	142973	439	-0.203541	0.0101223
scaffold1188	208104	208497	393	-0.240508	0.0101223
scaffold1583	565258	565820	562	0.264546	0.0101236
scaffold850	221318	221453	135	-0.352329	0.0101318
scaffold615	49392	49603	211	-0.285502	0.0101675
scaffold521	66843	67541	698	-0.364738	0.0101784
scaffold48	739700	741039	1339	-0.236359	0.0101853
scaffold20	703759	704326	567	-0.242817	0.0101908
scaffold109	367727	367973	246	0.253114	0.0101963
scaffold1785	78417	79320	903	-0.30755	0.0102072
C30294	6665	7073	408	-0.252716	0.0102237
scaffold39966	298	1237	939	-0.175141	0.0102332
scaffold37396	37575	37742	167	0.358349	0.0102415
scaffold1866	336069	337278	1209	-0.392401	0.0102442
scaffold410	273726	274512	786	-0.24085	0.0102456
scaffold747	83611	85897	2286	0.659377	0.0102579
scaffold43940	79564	80346	782	0.280007	0.010262
scaffold288	138870	138929	59	-0.552408	0.0102634
scaffold1179	765147	765276	129	-0.326327	0.0102648
scaffold210	82061	83824	1763	-0.334431	0.0102716
C24814	331	1036	705	-0.150812	0.0102757
scaffold1746	85566	86113	547	-0.423121	0.0102798
scaffold42490	121722	123297	1575	-0.360861	0.0102963
scaffold1385	9155	9814	659	-0.220084	0.0103004
scaffold40526	14651	15296	645	-0.358676	0.0103209
scaffold481	346684	347652	968	-0.135133	0.0103305
scaffold41550	79215	79640	425	0.417875	0.010336
scaffold53	498541	500783	2242	0.315931	0.0103552
scaffold1533	210910	211152	242	0.204717	0.0103566
scaffold211	840538	841567	1029	0.370308	0.0103579
scaffold1829	71492	72337	845	0.373025	0.0103607
scaffold36542	3835	6067	2232	-0.309455	0.0103607
scaffold37082	39991	40215	224	-0.489404	0.0103744
scaffold560	183330	184520	1190	-0.429211	0.0103758
scaffold363	491407	491814	407	-0.405137	0.0103758
scaffold541	178967	179144	177	0.145859	0.0103881
scaffold1160	7745	7836	91	-0.358682	0.0103895
scaffold591	881330	881822	492	-0.342338	0.0103895
scaffold912	56798	57214	416	-0.28943	0.0103922
scaffold348	659680	661493	1813	0.315766	0.0103963
scaffold37672	3393	3779	386	-0.199047	0.0104402
scaffold1481	77680	78330	650	-0.3277	0.0104498
scaffold106	509371	509802	431	-0.237837	0.010458
scaffold41560	66070	66368	298	0.245267	0.0104977
scaffold40994	85171	85416	245	0.335908	0.0105073
scaffold332	91942	92283	341	-0.193091	0.0105073
scaffold296	137396	137809	413	0.156587	0.0105196
scaffold709	233111	233595	484	0.143125	0.010521
scaffold1143	195882	197556	1674	0.323836	0.010521
C36028	10165	10412	247	0.21974	0.010521
scaffold564	246425	246590	165	0.513879	0.010521
scaffold586	330686	330870	184	0.495303	0.0105388
scaffold716	289827	289927	100	-0.352444	0.0105416
scaffold962	647050	650841	3791	-0.281264	0.0105429
scaffold496	361245	363955	2710	-0.250106	0.0106128
scaffold552	69602	70576	974	-0.23365	0.0106156
scaffold41534	34115	34917	802	-0.40857	0.0106251
scaffold236	448380	449683	1303	-0.299849	0.0106347
C35262	863	1116	253	-0.191265	0.0106347
scaffold678	524520	525563	1043	-0.350193	0.0106484
scaffold368	362952	363542	590	-0.258404	0.0106621
scaffold767	391857	392729	872	0.374444	0.0106676
scaffold1174	549107	550490	1383	-0.217903	0.0106704
scaffold1221	472962	473118	156	0.314806	0.0106731
scaffold323	183139	184810	1671	-0.371579	0.0107005
scaffold1127	167057	167574	517	0.319794	0.0107019
scaffold967	325688	326081	393	-0.271501	0.0107046
scaffold659	103187	103254	67	0.429941	0.0107074
scaffold98	176732	176828	96	0.349659	0.0107224
scaffold1348	56765	57149	384	0.120516	0.0107389
scaffold39214	16861	18033	1172	0.292224	0.010769
scaffold67	331116	331452	336	-0.322495	0.010769
scaffold76	42507	43187	680	0.178367	0.0107759
C29298	4291	4915	624	0.236998	0.0107827
scaffold471	1165900	1166668	768	-0.398515	0.0108197
scaffold1877	35613	35741	128	0.527224	0.0108211
scaffold481	717953	718290	337	0.31364	0.0108348
scaffold513	627132	627237	105	-0.530523	0.0108622
scaffold290	266813	267886	1073	-0.194657	0.0108622
scaffold1800	221608	222679	1071	0.289776	0.0108704
scaffold461	463952	464733	781	-0.329977	0.0108704
scaffold672	600770	601470	700	-0.35603	0.0109061
scaffold1447	27886	28229	343	0.424835	0.0109129
scaffold544	80144	80971	827	0.318265	0.0109294
scaffold413	237162	238548	1386	0.169213	0.0109389
scaffold1024	1068847	1072287	3440	-0.23481	0.0109403
scaffold743	26156	27823	1667	-0.474132	0.0109403
scaffold144	342831	343289	458	-0.334448	0.0109403
scaffold585	13008	13125	117	-0.556263	0.0109444
scaffold43364	67976	70705	2729	-0.201237	0.0109622
scaffold1097	234645	234797	152	-0.268869	0.0109759
scaffold37554	14759	16285	1526	0.348328	0.0109787
scaffold38980	8214	8439	225	-0.311453	0.011002
scaffold1741	104736	105830	1094	-0.136222	0.0110129
scaffold203	13269	13332	63	-0.358645	0.0110184
scaffold4	82988	84437	1449	-0.445187	0.0110294
scaffold33498	3210	9825	6615	-0.179184	0.0110349
scaffold449	50321	50973	652	-0.227731	0.0110349
scaffold1743	79609	82234	2625	0.110652	0.0110376
scaffold1611	77354	79216	1862	-0.172361	0.0110417
scaffold839	69973	70014	41	0.275919	0.0110458
scaffold43206	162501	162600	99	-0.352611	0.0110513
scaffold419	1250582	1250673	91	-0.298675	0.0110595
scaffold35162	7904	8000	96	-0.251711	0.0110719
scaffold973	207943	209354	1411	-0.166172	0.0110787
scaffold1753	87179	87757	578	0.19815	0.0110883
scaffold1231	33863	34833	970	0.292515	0.0110938
scaffold1899	307417	308765	1348	-0.0996878	0.0110938
scaffold248	355287	355368	81	-0.401928	0.0110993
scaffold1730	283047	283636	589	-0.518925	0.0111116
scaffold43920	251042	251965	923	0.206854	0.0111116
scaffold42032	50692	51996	1304	0.337277	0.0111143
scaffold43842	75178	78136	2958	0.284956	0.0111143
scaffold461	508036	509342	1306	0.240389	0.0111143
scaffold42422	58180	58423	243	0.534818	0.0111212
scaffold1740	179047	179129	82	0.235329	0.0111212
scaffold1592	92433	92816	383	0.112679	0.0111431
scaffold43028	146440	147517	1077	-0.338044	0.0111541
scaffold1715	187964	190576	2612	-0.291508	0.0111554
scaffold1180	68700	69053	353	-0.259143	0.011165
scaffold10	47935	48182	247	0.246375	0.0111664
scaffold113	400466	400930	464	-0.450151	0.011187
scaffold223	288814	290430	1616	-0.247199	0.0111897
scaffold100	954508	955179	671	-0.230242	0.0112089
scaffold43108	158354	158611	257	0.286657	0.0112089
scaffold1419	58708	58979	271	0.50852	0.0112212
C30874	6915	7343	428	-0.150225	0.0112253
scaffold1244	623769	625620	1851	0.399015	0.0112308
scaffold204	1089288	1089451	163	0.421223	0.0112418
scaffold1720	101672	102616	944	-0.250288	0.0112445
scaffold868	71553	71902	349	0.66737	0.0112459
scaffold658	34652	34958	306	-0.600026	0.0112473
scaffold149	64808	64850	42	-0.736119	0.0112473
scaffold1403	295827	296306	479	-0.329785	0.011261
scaffold1404	65804	66401	597	-0.357781	0.011261
C27668	2626	2954	328	-0.293649	0.0112623
scaffold695	644015	644327	312	0.134736	0.0112733
scaffold40476	31345	32328	983	0.224522	0.0112788
scaffold43280	93790	96710	2920	0.160672	0.0112788
C35028	16351	16536	185	0.34562	0.0112911
scaffold659	248398	249342	944	-0.237975	0.0112952
scaffold1859	8765	11221	2456	-0.214647	0.0112993
scaffold601	268573	269414	841	-0.173248	0.0112993
scaffold43786	314051	314729	678	0.128281	0.011313
scaffold206	32674	35094	2420	-0.218447	0.0113281
scaffold149	143571	143668	97	0.309238	0.0113308
scaffold831	127804	128129	325	-0.259794	0.01135
scaffold40270	87079	87220	141	0.240448	0.011398
scaffold40526	57974	58834	860	0.28355	0.0114021
scaffold36356	31900	32024	124	0.447579	0.0114021
scaffold1735	13818	15532	1714	0.180385	0.0114103
scaffold1643	164715	164999	284	0.309872	0.0114309
scaffold41628	584	1163	579	-0.219633	0.0114459
scaffold43894	256315	256985	670	-0.138846	0.0114459
scaffold36190	15345	16247	902	0.14662	0.0114473
scaffold43084	143350	143924	574	-0.336572	0.0114528
scaffold1083	97575	97843	268	0.44105	0.0114651
scaffold38596	45187	45348	161	-0.468751	0.0114692
scaffold1194	2439	3148	709	-0.200233	0.0114802
scaffold1149	95049	95153	104	-0.314664	0.0114802
scaffold188	103238	103848	610	0.295736	0.0114802
scaffold1128	32569	32843	274	0.159832	0.0114816
scaffold557	370918	371440	522	0.337917	0.0114843
scaffold1870	70422	70850	428	0.22077	0.0114843
scaffold41798	48171	48490	319	-0.264532	0.0115035
scaffold43986	216762	217220	458	0.337587	0.011509
scaffold237	225614	226936	1322	0.385616	0.011535
scaffold150	976909	977256	347	-0.429314	0.0115391
C31400	2335	2510	175	0.16442	0.0115446
scaffold726	146086	147300	1214	-0.214875	0.0115706
scaffold1863	57742	58213	471	0.357742	0.0115706
scaffold541	175551	175677	126	-0.188069	0.011572
scaffold288	439802	440489	687	-0.262839	0.0115734
scaffold348	8527	11297	2770	-0.149705	0.0115912
scaffold106	15501	15629	128	0.282574	0.0115926
scaffold35558	23554	23864	310	0.248826	0.0116049
scaffold1050	146420	146574	154	-0.41909	0.0116063
scaffold343	207355	207556	201	-0.274724	0.0116145
scaffold1014	516899	517795	896	-0.233005	0.0116268
scaffold1475	82567	83153	586	0.20624	0.0116337
scaffold496	133160	134348	1188	0.210365	0.0116337
C27712	35	1306	1271	-0.0788988	0.0116515
scaffold146	516785	517089	304	-0.133128	0.0116556
scaffold1599	784595	786682	2087	0.492429	0.0116556
scaffold1222	257920	258797	877	-0.301124	0.0116625
scaffold334	73256	74254	998	-0.190735	0.0116844
scaffold20	438539	439519	980	-0.293789	0.0116953
scaffold527	355889	356635	746	0.332855	0.0117022
scaffold1834	189450	190055	605	-0.360277	0.0117063
scaffold1589	638850	639414	564	0.112383	0.0117077
scaffold313	520155	520594	439	0.325747	0.0117077
scaffold1393	62323	63187	864	-0.407838	0.0117104
scaffold41828	74249	74764	515	-0.344049	0.0117241
scaffold40010	11735	12167	432	0.21308	0.0117282
scaffold365	380729	381289	560	-0.221588	0.011731
scaffold1036	259261	260924	1663	0.0793686	0.0117584
scaffold721	189847	190746	899	-0.249913	0.0117584
scaffold747	37831	40842	3011	0.292582	0.0117597
scaffold247	503934	505324	1390	0.253125	0.0117762
scaffold950	230897	231253	356	-0.265139	0.0117803
scaffold334	856863	857131	268	-0.292563	0.0117817
scaffold1358	88111	89966	1855	0.341461	0.0117871
scaffold1525	302522	303189	667	0.386778	0.0117954
scaffold38654	9602	10460	858	0.137427	0.0118159
scaffold101	188504	188656	152	-0.589938	0.0118228
scaffold241	312127	312324	197	0.448614	0.0118228
scaffold950	673835	674161	326	-0.198658	0.0118406
scaffold76	82185	82492	307	-0.391638	0.0118515
scaffold492	164295	164976	681	-0.151605	0.0118776
scaffold1503	176048	176187	139	0.477894	0.0118899
scaffold336	89170	89936	766	-0.382601	0.0118968
scaffold599	614800	615109	309	0.127687	0.0119077
scaffold43692	14260	15627	1367	-0.288372	0.0119132
scaffold525	62745	65552	2807	-0.144471	0.011916
scaffold1301	862660	862850	190	-0.236121	0.0119297
scaffold1528	239383	239951	568	0.183372	0.0119488
scaffold150	677804	680588	2784	-0.197549	0.0119557
scaffold1521	217975	220712	2737	0.317472	0.0119557
scaffold402	361594	366948	5354	0.251596	0.0119858
scaffold655	118373	118542	169	0.3032	0.0119954
scaffold42198	133752	134151	399	-0.0975575	0.0120064
scaffold41852	127207	128256	1049	0.236122	0.0120215
scaffold42096	48154	48793	639	-0.346534	0.0120352
scaffold160	130569	131771	1202	-0.428437	0.0120352
scaffold541	127796	128087	291	0.247295	0.0120406
scaffold1203	49053	49272	219	-0.268455	0.0120406
scaffold544	576	2220	1644	-0.281777	0.0120489
C22628	709	1592	883	-0.318623	0.0120694
scaffold619	274120	274573	453	0.464815	0.0120845
scaffold592	82850	86000	3150	-0.397876	0.0121037
scaffold1054	48799	49378	579	-0.288429	0.0121242
C25470	222	1855	1633	0.314326	0.0121434
scaffold424	28630	31135	2505	0.258329	0.0121558
scaffold1741	22130	26277	4147	0.123612	0.0121571
scaffold939	57436	57572	136	0.515331	0.0121653
scaffold547	391058	391710	652	-0.31925	0.0121845
scaffold1315	425872	426076	204	0.364516	0.0121927
scaffold599	168925	168992	67	-0.421222	0.0122174
scaffold445	380688	380812	124	0.408039	0.0122297
scaffold42890	161312	161418	106	-0.225811	0.0122448
scaffold728	281409	281733	324	0.15194	0.0122503
scaffold517	181547	184511	2964	0.0586415	0.0122599
scaffold419	374799	378793	3994	-0.185461	0.0122654
scaffold198	1168894	1169422	528	0.317115	0.0122654
scaffold752	219967	220042	75	-0.47693	0.0122654
scaffold1113	8015	9341	1326	-0.221772	0.0123065
scaffold1307	630714	631027	313	0.411576	0.0123133
scaffold789	227522	228000	478	-0.269678	0.0123174
scaffold1788	498655	499756	1101	-0.326802	0.0123325
scaffold1409	220561	220865	304	0.105165	0.0123599
scaffold658	237862	238433	571	-0.238204	0.0123613
scaffold38370	48683	48927	244	0.121972	0.0123627
scaffold1652	226303	226820	517	-0.193645	0.0123709
scaffold41174	52156	56043	3887	0.165864	0.012375
scaffold1672	59479	61163	1684	0.196323	0.012386
scaffold491	5517	5783	266	-0.437565	0.0123997
scaffold94	249891	256141	6250	-0.334367	0.0124106
scaffold301	839182	845575	6393	-0.26272	0.0124243
scaffold43836	301137	302194	1057	-0.212686	0.0124339
scaffold664	597318	598018	700	0.189488	0.0124394
scaffold366	5794	6088	294	-0.37676	0.0124408
scaffold603	208675	208850	175	-0.561777	0.012449
scaffold1288	13379	14119	740	0.309745	0.0124531
scaffold831	156186	156394	208	-0.213496	0.0124641
scaffold1094	572333	572839	506	0.375947	0.0124682
scaffold38828	57947	58477	530	0.154141	0.0124887
scaffold1740	195575	195778	203	-0.344255	0.0125011
scaffold34	268394	268796	402	0.206921	0.0125134
scaffold43258	129627	130667	1040	-0.232242	0.0125161
scaffold365	699164	699195	31	0.389584	0.0125339
scaffold30212	1007	1078	71	-0.756609	0.0125572
scaffold477	33515	33783	268	-0.287291	0.0125778
scaffold445	320759	321432	673	0.30931	0.0125805
scaffold42262	137255	142863	5608	0.121881	0.0125929
scaffold504	339424	341538	2114	0.253268	0.0125942
scaffold267	82759	83110	351	-0.346269	0.0126134
scaffold1020	266842	267028	186	0.326843	0.0126696
scaffold394	198727	198832	105	0.477186	0.012671
scaffold39198	56074	58582	2508	-0.319052	0.0126765
scaffold502	197308	199298	1990	0.486682	0.0126819
scaffold843	7044	7372	328	-0.203687	0.0126956
scaffold1157	70647	71609	962	0.445681	0.0126984
scaffold1615	3082	3190	108	-0.356941	0.0126998
scaffold150	497491	497896	405	0.152943	0.0126998
scaffold118	94810	95052	242	0.380962	0.0126998
scaffold449	193963	194064	101	-0.492894	0.0127093
scaffold209	211966	213265	1299	0.171179	0.0127217
scaffold825	68966	69409	443	-0.30273	0.0127285
scaffold184	172237	173197	960	0.163787	0.0127313
scaffold1599	537105	537849	744	-0.371582	0.0127395
scaffold1372	291144	291897	753	0.167463	0.0127477
scaffold847	313229	314484	1255	-0.396125	0.0127477
scaffold854	272832	273324	492	0.297554	0.0127477
scaffold38354	13251	15224	1973	-0.178997	0.0127765
scaffold43206	172899	173806	907	0.178146	0.0128025
scaffold747	23674	24413	739	0.472411	0.0128313
scaffold172	171068	171384	316	0.203762	0.0128902
scaffold77	411502	413515	2013	-0.133604	0.0128916
scaffold1386	9569	10743	1174	-0.592006	0.0128943
scaffold445	391599	392855	1256	-0.183773	0.0128984
scaffold1699	199217	200253	1036	0.295243	0.0128998
scaffold230	45526	47219	1693	-0.180716	0.0129272
scaffold432	514841	515732	891	0.281059	0.0129409
scaffold716	386598	387411	813	-0.194457	0.0129478
scaffold1528	262673	263017	344	-0.325278	0.0129491
scaffold1672	92799	94330	1531	-0.357996	0.0129546
scaffold1493	44128	44345	217	-0.473306	0.0129587
scaffold806	19986	20126	140	-0.400958	0.0129587
scaffold36324	14024	15434	1410	0.257855	0.0129711
scaffold41136	59259	60046	787	-0.325779	0.0129765
scaffold445	340636	340945	309	0.300831	0.0129957
C28760	1419	5679	4260	0.349074	0.0129971
scaffold1791	152124	154003	1879	0.303084	0.0130163
scaffold1816	320884	323858	2974	0.32269	0.0130341
scaffold361	201533	201719	186	0.280305	0.0130601
scaffold1556	212776	213076	300	0.237242	0.0130656
scaffold41974	66172	67089	917	-0.301356	0.0130656
scaffold987	202316	203334	1018	-0.192386	0.0130875
scaffold1723	57005	57374	369	0.273148	0.0131232
scaffold324	409220	411719	2499	0.204307	0.0131259
scaffold1879	192215	192572	357	-0.49504	0.0131506
scaffold41776	121516	121718	202	0.517045	0.0131629
scaffold1067	80162	80376	214	0.254368	0.0131725
scaffold754	27372	27590	218	-0.385873	0.0131876
scaffold1173	67049	67167	118	0.478765	0.013204
scaffold942	223926	224840	914	0.348664	0.0132355
scaffold53	706833	707715	882	0.289546	0.0132355
scaffold1591	20497	21058	561	0.415713	0.0132588
scaffold1836	861141	861981	840	0.300361	0.0132849
scaffold422	60133	63587	3454	-0.402775	0.0132986
scaffold1670	367918	368514	596	0.453595	0.0133068
scaffold86	1010405	1011043	638	-0.290473	0.0133068
scaffold40404	45462	47306	1844	-0.178891	0.0133068
scaffold1800	72276	73503	1227	-0.3926	0.013363
scaffold36490	2217	2651	434	0.125705	0.0133643
C30526	3386	4328	942	-0.268192	0.0133753
scaffold39390	30640	32701	2061	0.297733	0.0133753
scaffold432	329793	330244	451	-0.176948	0.013378
scaffold43210	224394	224787	393	0.530897	0.0134054
scaffold383	668072	668672	600	0.317307	0.0134082
scaffold1061	147143	148228	1085	0.376285	0.0134082
scaffold41034	58831	60895	2064	-0.419615	0.0134191
C26466	2141	2471	330	-0.214648	0.0134329
scaffold400	265145	266155	1010	-0.25595	0.0134383
scaffold37148	33684	33818	134	-0.378821	0.0134424
scaffold1722	82141	83220	1079	0.409346	0.013463
scaffold39390	37443	38445	1002	0.313179	0.013463
scaffold32520	4047	4216	169	0.263756	0.0134685
scaffold1149	103086	103301	215	-0.12718	0.0134781
scaffold278	19152	21149	1997	-0.179208	0.0134781
scaffold43054	205180	205637	457	-0.387924	0.0134808
scaffold37278	41766	42003	237	-0.267562	0.0134918
scaffold926	275496	277020	1524	0.185563	0.0135027
scaffold962	508560	508839	279	-0.377888	0.0135027
scaffold1100	107711	107739	28	0.305605	0.0135055
scaffold1053	214826	214959	133	0.232446	0.0135068
scaffold503	160764	161155	391	0.148674	0.0135082
scaffold659	154854	155037	183	-0.41778	0.0135096
scaffold603	12415	12775	360	-0.24669	0.0135123
scaffold77	1548448	1548773	325	-0.397631	0.0135123
scaffold34	231629	232354	725	0.465262	0.013526
scaffold35928	19870	20105	235	-0.343655	0.0135356
scaffold1301	1362327	1362490	163	0.553053	0.0135466
scaffold43842	269738	270177	439	0.267004	0.0135521
scaffold36806	28802	31053	2251	0.696919	0.0135671
scaffold43072	78904	79882	978	-0.415424	0.0135767
scaffold41206	63430	66423	2993	0.220361	0.0135795
scaffold42	142256	142339	83	-0.318238	0.0135863
scaffold410	35893	37119	1226	-0.248751	0.013611
scaffold1791	64590	65733	1143	-0.283892	0.0136137
C23102	68	641	573	0.224039	0.0136247
scaffold489	239262	239970	708	0.173222	0.0136302
scaffold1836	883378	883756	378	0.35474	0.0136535
scaffold87	105747	106245	498	-0.410359	0.0136644
scaffold1037	283779	286090	2311	-0.274789	0.0136658
scaffold622	494396	495457	1061	0.304031	0.0136795
C30898	624	762	138	-0.198805	0.0136809
scaffold459	446351	446631	280	-0.198069	0.0136905
scaffold1722	182514	182931	417	0.435411	0.0137001
scaffold1449	9120	10620	1500	-0.274689	0.0137192
scaffold309	118179	118951	772	-0.287024	0.0137275
scaffold309	131541	132274	733	0.194957	0.0137275
scaffold885	1005348	1007025	1677	0.196227	0.0137412
scaffold343	208674	208720	46	0.380897	0.0137425
scaffold43574	212245	213868	1623	-0.257514	0.0137631
scaffold1742	178818	178977	159	0.258461	0.0137631
scaffold1884	210901	211540	639	-0.273001	0.0137631
C23232	236	1007	771	-0.135455	0.0137713
scaffold341	12202	12581	379	-0.397582	0.0137782
scaffold471	980038	980799	761	-0.250589	0.0137823
scaffold1583	641523	642995	1472	-0.273387	0.0137823
scaffold1293	424096	424881	785	-0.326142	0.0137919
scaffold695	643366	643602	236	-0.291488	0.0137946
scaffold1792	239126	241386	2260	-0.327847	0.0138056
scaffold1315	267818	273678	5860	0.180947	0.0138152
scaffold150	1516964	1518329	1365	-0.278291	0.0138302
scaffold986	235034	236221	1187	0.294457	0.0138316
scaffold1610	116103	116296	193	-0.337026	0.013833
scaffold794	196303	197323	1020	0.342417	0.013833
scaffold408	258649	259280	631	0.235229	0.0138453
scaffold444	143290	143715	425	0.141704	0.0138494
scaffold1736	440687	441159	472	-0.187786	0.0138508
scaffold4	436610	436945	335	0.388398	0.0138549
scaffold1726	229049	229194	145	0.170836	0.0138604
scaffold144	112206	113683	1477	0.318622	0.0138755
scaffold35568	5110	7662	2552	0.282569	0.0138796
scaffold62	370956	371741	785	-0.336591	0.0138796
scaffold41982	73216	73469	253	0.207587	0.0138919
scaffold593	289676	290700	1024	-0.406508	0.0138933
scaffold42674	47280	48714	1434	-0.338413	0.0139138
scaffold1835	95225	95566	341	-0.344035	0.0139207
scaffold453	196486	196752	266	0.291582	0.0139248
scaffold309	43982	46743	2761	-0.307053	0.0139412
scaffold42866	143864	144397	533	0.134725	0.013944
scaffold433	240381	240558	177	0.170732	0.0139632
scaffold43452	176116	176381	265	-0.270434	0.0139645
scaffold1703	591819	592234	415	-0.378023	0.0139727
scaffold354	36532	36945	413	0.36078	0.0140056
scaffold42740	182161	183269	1108	-0.198415	0.0140056
scaffold39268	39123	40021	898	0.268306	0.0140139
scaffold38978	36221	36533	312	0.289492	0.0140166
scaffold835	372865	374327	1462	-0.117844	0.0140276
scaffold1800	80948	83803	2855	-0.388746	0.0140413
scaffold1036	584557	587308	2751	-0.232306	0.0140618
scaffold1181	84800	85131	331	0.331885	0.0140632
scaffold39240	66783	66996	213	0.323481	0.0140659
scaffold471	1018195	1020328	2133	-0.213376	0.0140961
scaffold1490	201849	207979	6130	0.133743	0.0140974
scaffold578	399970	400216	246	0.327252	0.0140974
scaffold867	879669	880205	536	-0.400993	0.0141084
scaffold784	694457	694626	169	-0.413786	0.0141166
scaffold132	28887	29320	433	-0.289459	0.0141166
scaffold1503	177824	181002	3178	0.180843	0.0141235
scaffold42236	5090	5695	605	-0.304522	0.0141536
scaffold678	841934	844244	2310	-0.299208	0.0141618
scaffold786	348594	349933	1339	0.356479	0.0141824
scaffold1159	78223	80554	2331	0.183016	0.0142125
scaffold1094	408723	410985	2262	-0.277309	0.0142208
scaffold39712	76360	76649	289	-0.224753	0.0142276
scaffold536	70705	70895	190	0.581794	0.0142304
scaffold3	794500	795041	541	-0.167645	0.0142345
scaffold40424	28115	28199	84	-0.491394	0.0142495
scaffold583	528538	529217	679	-0.221075	0.0142564
scaffold109	279415	280498	1083	-0.237944	0.0142578
scaffold43986	266943	268062	1119	0.379961	0.0142578
scaffold1583	452869	453630	761	-0.426826	0.0142632
scaffold1179	938517	940249	1732	0.145691	0.0142687
scaffold119	16918	17815	897	-0.310721	0.0142715
scaffold43	120941	124158	3217	0.209041	0.0142715
scaffold41568	25590	26363	773	-0.227815	0.0142934
scaffold1815	221105	221966	861	0.161262	0.0142961
scaffold219	142271	143106	835	0.212429	0.0142961
scaffold43702	259319	259706	387	0.162981	0.0143002
scaffold1532	666352	666602	250	-0.236341	0.0143112
scaffold41730	124040	124124	84	0.527462	0.0143222
scaffold42	252595	254039	1444	-0.264065	0.0143222
scaffold388	590195	590582	387	0.13365	0.0143359
scaffold1209	10155	13424	3269	-0.211538	0.0143482
scaffold1599	48110	48283	173	-0.279017	0.0143523
scaffold377	567294	567420	126	-0.309912	0.0143646
scaffold850	47252	47515	263	-0.181096	0.014366
scaffold948	132033	132247	214	0.25343	0.0143674
scaffold226	820542	820729	187	0.212963	0.0143756
C24916	1434	2152	718	-0.135788	0.0143811
scaffold41786	123758	123942	184	-0.512657	0.0143838
scaffold87	35559	35824	265	-0.37129	0.0143866
scaffold1562	104856	106147	1291	-0.248954	0.0143866
scaffold370	1044651	1045184	533	0.21858	0.0144003
scaffold1222	460919	461148	229	-0.294303	0.0144085
scaffold41776	94807	95131	324	-0.147671	0.0144208
scaffold100	691848	692209	361	-0.311017	0.0144236
scaffold1359	130175	131279	1104	-0.308117	0.0144263
scaffold43686	64206	65559	1353	-0.446213	0.0144373
scaffold716	208176	208770	594	0.207151	0.0144455
scaffold1077	226843	227884	1041	-0.495086	0.014451
scaffold206	286028	286202	174	0.432576	0.0144523
scaffold1650	411035	412536	1501	0.170096	0.0144537
scaffold606	194601	194700	99	-0.356295	0.0144565
scaffold1014	628243	628505	262	-0.143315	0.0144565
scaffold1037	167273	167557	284	0.432744	0.0144688
scaffold218	78725	79504	779	-0.201849	0.0144948
scaffold41928	46929	47529	600	-0.206716	0.0145044
scaffold873	391332	393029	1697	-0.273072	0.0145085
scaffold44006	161164	161600	436	-0.179955	0.0145113
scaffold76	49995	50435	440	-0.238726	0.014525
scaffold606	281284	282118	834	0.236214	0.0145277
scaffold1761	79500	82282	2782	-0.131953	0.0145441
scaffold94	23934	24776	842	0.098053	0.0145469
scaffold925	38222	38491	269	-0.370204	0.0145606
C32660	9809	12121	2312	-0.185758	0.0145976
scaffold1031	489992	490728	736	-0.284986	0.0146455
scaffold525	61494	62015	521	0.309499	0.0146702
scaffold1750	493584	493754	170	0.15699	0.0146716
scaffold419	575236	576625	1389	0.206271	0.0146771
scaffold42570	173622	173928	306	0.486042	0.0146812
scaffold664	391166	393306	2140	-0.241489	0.0146921
scaffold461	467911	468818	907	-0.222334	0.014699
C29624	2299	2597	298	-0.321306	0.0147058
scaffold313	141268	143563	2295	0.241571	0.01471
C29048	4720	4806	86	0.489813	0.0147182
scaffold664	364226	371598	7372	-0.129131	0.0147182
scaffold1559	84102	84550	448	-0.338616	0.0147209
scaffold721	200211	200336	125	0.146464	0.014725
scaffold1583	787828	790984	3156	-0.130663	0.0147428
scaffold252	40043	41762	1719	0.334009	0.0147442
scaffold1671	32405	32576	171	-0.392573	0.0147524
C34436	1774	3219	1445	0.350989	0.0147607
scaffold39464	5985	6275	290	-0.351199	0.014762
scaffold1609	167280	167584	304	0.236484	0.014773
scaffold971	107601	107815	214	-0.345779	0.0147894
scaffold102	810807	811656	849	0.572119	0.014799
scaffold782	213999	214134	135	0.334315	0.0148059
scaffold593	267365	268256	891	0.240711	0.0148127
scaffold41572	28283	28372	89	0.398144	0.0148223
scaffold499	245868	246264	396	0.239915	0.0148292
scaffold852	122889	129801	6912	-0.118927	0.0148305
C34488	8411	8499	88	-0.299527	0.0148429
scaffold790	51579	52545	966	-0.392835	0.014847
scaffold392	39359	39627	268	-0.257862	0.0148552
scaffold950	501940	503723	1783	-0.291017	0.0148662
scaffold818	209350	209451	101	-0.449531	0.0148703
scaffold1018	20725	21226	501	-0.166814	0.0148963
scaffold211	454301	454383	82	-0.35137	0.0149018
scaffold1512	8322	9170	848	0.25988	0.0149073
scaffold583	249286	249723	437	0.0893968	0.01491
scaffold190	144520	145503	983	0.285244	0.0149128
scaffold1551	4393	4464	71	0.356651	0.0149141
scaffold191	551412	551582	170	-0.680006	0.0149292
scaffold22	1134070	1134175	105	0.478412	0.0149319
scaffold1730	128294	130561	2267	-0.20558	0.0149333
scaffold461	147829	147964	135	0.246059	0.014936
scaffold77	50405	51714	1309	-0.335944	0.0149443
scaffold1508	9287	9501	214	-0.340868	0.0149443
scaffold1597	151590	153311	1721	0.283515	0.0149456
scaffold106	471275	473567	2292	-0.296952	0.0149484
scaffold1053	224479	224916	437	0.288486	0.0149552
scaffold357	61143	61678	535	0.130197	0.0149744
scaffold39620	69587	70286	699	-0.357869	0.014984
scaffold576	207926	210071	2145	0.352186	0.0149977
C24634	1568	2053	485	-0.119949	0.0150155
scaffold39966	3806	4643	837	-0.185935	0.015021
scaffold471	109828	110947	1119	0.296687	0.0150457
scaffold393	1202352	1202484	132	-0.373151	0.0150635
scaffold43708	2643	4453	1810	0.169117	0.015069
scaffold44	37894	39269	1375	-0.29048	0.0150758
scaffold496	571034	571491	457	0.463028	0.0150854
scaffold35808	16459	17784	1325	0.17249	0.0150854
scaffold364	220094	220178	84	0.29025	0.0150909
scaffold43278	136091	140710	4619	-0.173047	0.0151032
scaffold578	244981	247373	2392	-0.327221	0.0151032
C25424	1160	1618	458	0.195511	0.0151087
scaffold1889	210415	210523	108	0.315066	0.015121
scaffold630	68222	68722	500	0.284419	0.0151251
scaffold1174	702023	705739	3716	-0.236575	0.0151375
scaffold1703	623969	624954	985	-0.513163	0.0151471
scaffold1476	181660	182059	399	0.125456	0.0151471
scaffold1309	11447	12478	1031	-0.396497	0.0151512
scaffold31080	759	916	157	0.418902	0.0151553
scaffold929	96722	98812	2090	-0.24754	0.0151621
scaffold340	158582	159750	1168	0.199367	0.0151704
C30336	2394	2694	300	0.359619	0.0151745
scaffold395	107418	107913	495	-0.254677	0.01518
scaffold347	464026	464183	157	-0.691516	0.0151854
scaffold11	248918	249114	196	0.267612	0.0151854
scaffold42570	13103	13735	632	0.165236	0.0151923
scaffold402	279495	280020	525	0.212919	0.0152101
scaffold445	538673	539508	835	-0.185853	0.0152115
scaffold394	497338	497873	535	0.394775	0.0152142
scaffold1469	49598	50872	1274	0.33306	0.0152293
scaffold301	450248	450384	136	-0.284867	0.0152334
scaffold42892	6673	8681	2008	-0.174328	0.0152334
scaffold383	334842	335337	495	0.406006	0.0152457
scaffold1592	107057	110026	2969	0.32318	0.0152731
scaffold1704	193552	193656	104	-0.211453	0.015291
scaffold335	250956	251341	385	-0.257868	0.0153033
scaffold506	222578	222658	80	-0.481469	0.0153252
scaffold42946	177883	179236	1353	-0.367667	0.0153266
scaffold1619	110203	110738	535	-0.468189	0.0153279
scaffold1623	40745	41193	448	0.243874	0.0153375
scaffold145	101518	101702	184	-0.203608	0.0153417
scaffold42556	133673	134088	415	-0.323301	0.0153458
scaffold271	126795	126934	139	0.383985	0.0153704
scaffold1834	439398	441412	2014	0.263248	0.0153718
scaffold582	26619	27529	910	-0.165116	0.0153732
scaffold41648	18339	18838	499	-0.269159	0.0153786
scaffold38190	46420	47996	1576	0.254586	0.01538
scaffold93	52859	53055	196	0.429943	0.0154033
C29294	3390	4084	694	-0.298666	0.015417
scaffold43	188136	188298	162	-0.154534	0.0154293
scaffold41380	55762	57768	2006	0.253639	0.0154293
scaffold31	211752	212134	382	0.178509	0.0154321
scaffold43184	144047	144996	949	-0.262765	0.0154431
scaffold192	278702	278951	249	0.248656	0.0154842
scaffold564	49435	50101	666	0.221569	0.0154842
scaffold714	218313	218423	110	-0.141773	0.0154965
scaffold41772	84405	84699	294	0.376943	0.015502
scaffold29906	6283	6796	513	0.12289	0.0155033
scaffold43538	157533	157863	330	-0.433107	0.0155143
scaffold42490	53910	54631	721	0.259464	0.0155445
scaffold1009	1259807	1260234	427	-0.277498	0.0155486
scaffold3	8422	8814	392	0.568877	0.0155815
scaffold546	491149	491895	746	-0.329169	0.0155856
scaffold41798	30530	31311	781	-0.274039	0.015591
scaffold39464	12267	13365	1098	-0.35306	0.0155965
scaffold404	230319	230750	431	-0.145432	0.0155979
scaffold41572	14485	14630	145	-0.214616	0.0156089
scaffold41652	64557	67737	3180	-0.180356	0.0156171
scaffold1009	164264	164534	270	0.618015	0.015628
scaffold1154	462756	462988	232	-0.344552	0.0156431
scaffold102	532334	536130	3796	-0.205977	0.0156554
scaffold942	386330	386762	432	0.495389	0.0156596
scaffold601	328103	328507	404	-0.27368	0.0156746
scaffold406	357095	357190	95	-0.373869	0.0156993
scaffold251	8615	11382	2767	0.269872	0.0157116
scaffold77	664676	665115	439	-0.245701	0.0157267
C25550	2913	3081	168	0.297201	0.0157486
scaffold70	248452	250358	1906	0.230745	0.0157527
scaffold241	711273	713924	2651	-0.183417	0.015787
scaffold709	327921	328552	631	-0.145748	0.015787
scaffold169	204728	205880	1152	0.258339	0.0158021
scaffold942	491580	492497	917	0.371134	0.0158103
scaffold421	286137	286454	317	-0.191225	0.0158158
scaffold70	57655	58529	874	0.468705	0.0158281
scaffold86	994176	994234	58	0.287471	0.0158363
scaffold43772	176657	177113	456	0.18311	0.0158377
scaffold1577	51745	53061	1316	-0.381682	0.0158391
scaffold857	1497	1716	219	-0.134815	0.0158637
scaffold501	575333	576594	1261	0.20454	0.0158637
scaffold1203	91337	91722	385	0.277118	0.0158651
scaffold77	1412463	1412993	530	0.134501	0.0158706
scaffold1521	216384	217153	769	0.118179	0.0158761
scaffold39758	18633	20181	1548	-0.209644	0.0158774
scaffold40836	22037	22351	314	0.19874	0.0158802
scaffold4	364604	367203	2599	0.212241	0.0158843
scaffold1077	186573	187234	661	0.19959	0.0158925
scaffold335	19849	20337	488	0.232998	0.0158952
scaffold1094	702891	703953	1062	-0.289411	0.0158994
scaffold1009	1379744	1380753	1009	0.308655	0.0159131
scaffold365	749582	750568	986	0.572609	0.015935
scaffold1066	168330	168436	106	0.182609	0.0159487
scaffold43708	24129	25203	1074	-0.338278	0.0159569
scaffold237	198857	198943	86	-0.223574	0.015961
scaffold144	120924	121449	525	-0.487662	0.0159624
scaffold1081	90084	90394	310	0.437971	0.0159925
scaffold388	93867	95022	1155	-0.343216	0.0159925
scaffold484	35173	35504	331	-0.385439	0.0159966
scaffold660	286481	287299	818	-0.409433	0.0160035
scaffold748	257502	257771	269	-0.186833	0.0160103
scaffold1633	3924	4110	186	0.190496	0.0160172
scaffold90	395086	395437	351	0.362052	0.0160213
scaffold698	579615	580407	792	-0.30937	0.0160282
scaffold184	60249	62106	1857	0.169254	0.0160295
scaffold79	546490	546588	98	0.412884	0.0160378
scaffold1241	87387	87601	214	-0.134493	0.0160446
scaffold42892	26292	26845	553	-0.284968	0.0160487
scaffold1329	179353	181104	1751	0.168328	0.0160487
scaffold150	1346573	1346998	425	0.519362	0.0160583
scaffold847	197464	197981	517	0.256499	0.0160693
scaffold563	431133	431221	88	0.308682	0.0160693
scaffold315	360528	361323	795	0.239914	0.0160816
scaffold1896	18396	18793	397	-0.327155	0.0160843
scaffold664	99330	99614	284	-0.425027	0.0161104
scaffold980	122860	124762	1902	-0.282796	0.016146
scaffold100	594043	594790	747	0.230941	0.0161529
scaffold204	439040	439866	826	-0.173637	0.0161542
scaffold934	255364	256940	1576	0.102773	0.0161652
scaffold43708	40272	40596	324	0.343501	0.0161652
scaffold1532	644863	645881	1018	0.178409	0.0161679
scaffold432	784938	788006	3068	-0.219991	0.016172
scaffold1189	24926	25189	263	-0.164146	0.0161734
scaffold1252	24648	24712	64	-0.27111	0.016183
scaffold1205	15841	16249	408	-0.186554	0.0161844
scaffold507	510310	511347	1037	-0.140476	0.0161899
scaffold432	401448	401658	210	0.351006	0.0161981
scaffold1717	263602	264348	746	-0.271592	0.0162118
scaffold271	808817	809251	434	0.136682	0.0162145
scaffold41022	49939	50076	137	0.406029	0.0162186
scaffold298	208532	209175	643	0.148563	0.01622
scaffold179	1048	1352	304	-0.16686	0.0162296
scaffold1883	88779	89514	735	0.244185	0.016231
scaffold599	255764	256296	532	-0.257023	0.016246
scaffold890	241504	241785	281	0.30178	0.0162501
scaffold1794	549797	550606	809	-0.246905	0.0162515
scaffold591	850202	850645	443	-0.484204	0.0162844
scaffold1372	361705	362480	775	0.305598	0.0162871
scaffold892	26915	27857	942	-0.355072	0.0163022
scaffold1740	148767	148943	176	0.236321	0.0163173
scaffold1262	373557	374459	902	-0.307333	0.0163461
scaffold33424	691	1446	755	-0.435264	0.0163611
scaffold274	404077	404185	108	0.603714	0.0163611
scaffold304	462606	463255	649	0.259143	0.0163762
scaffold586	1234	2055	821	0.27894	0.0163776
scaffold659	91079	91768	689	0.112403	0.0163817
scaffold33466	517	917	400	0.131057	0.016394
scaffold334	450836	452173	1337	0.42584	0.0164105
scaffold1094	114781	117959	3178	-0.169167	0.0164228
scaffold1348	83127	83899	772	0.1126	0.0164406
scaffold1750	306933	311131	4198	0.290547	0.0164516
scaffold43344	24903	25780	877	0.239512	0.0164543
scaffold40194	22083	22164	81	-0.368255	0.0164639
scaffold534	17817	18064	247	0.24023	0.0164653
scaffold1345	387724	387957	233	-0.242909	0.0164776
scaffold4	327857	329226	1369	0.218338	0.016479
scaffold1816	301969	303028	1059	0.337319	0.0164831
scaffold514	294368	294622	254	-0.516465	0.0164858
scaffold43708	885	1169	284	-0.16275	0.0164872
scaffold520	15285	16021	736	-0.230952	0.0164872
scaffold827	148866	150215	1349	-0.181274	0.0164899
scaffold86	1262191	1263014	823	0.375758	0.0165009
[truncated: 3,233 more rows]

## Sheet: F1_Day10_DMGs
Gene	Scaffold	Start	End	Beta value	pval	Size of overlapped region
[truncated: 2,196 more rows]

[truncated: 7 more sheets: F1_Day120_DMGs, F2_Day10_DMGs, F2_Day120_DMGs, F1_Day10_DMPs, F1_Day120_DMPs, F2_Day10_DMPs, F2_Day120_DMPs]
