# Supplementary material for: Early life microbial exposures shape the Crassostrea gigas immune system for lifelong and intergenerational disease protection
Source: Microbiome. 2022 Jun 4;10:85. doi: 10.1186/s40168-022-01280-5 (PMC9167547; doi:10.1186/s40168-022-01280-5)
Supplement: Supplementary file 11 — Additional file 10. Compilation the RBGOA biological functions which are significantly enriched in the epigenomic dataset for each time point (sheet 1 to 4) and comparison with RBGOA function from the transcriptomic data. [file 40168_2022_1280_MOESM10_ESM.xlsx]

## Sheet: F1 Day 10
Go term	Function	pval	Number of DMGs (pval<0.05) within the category	Total number of genes within the category
General cellular process
GO:0007155	biological adhesion	0.0170981718142872	24	154
GO:0050794	biological regulation	0.0109242883216076	288	3389
GO:0044763	single-organism cellular process	0.000489963221062189	235	2531
GO:0006928	cellular component movement	0.00204021207274546	32	204
GO:0016043	cellular component organization or biogenesis	0.0238914263498106	86	845
GO:0016310	phosphorylation	5.9780848342588E-07	79	558
GO:0007017	microtubule-based process	0.026885163693531	28	199
GO:0007018	microtubule-based movement	0.00530539280340333	22	123
Metabolism
GO:0044238	organic substance metabolic process	1.27798989913004E-07	345	3660
GO:0044260	macromolecule metabolic process	0.000587709332482192	249	2724
GO:0019538	protein metabolic process	0.00204021207274546	156	1614
GO:0006796	phosphorus metabolic process	1.27798989913004E-07	111	861
Response to environmental stimulus
GO:0051716	cellular response to stimulus	0.0149911527242453	186	2071
Signal transduction
GO:0035556	intracellular signal transduction	0.00837692783721821	62	538
Translation and protein processing
GO:0018108	peptidyl-tyrosine modification	0.000587709332482192	18	74
GO:0006468	protein phosphorylation	0.00064028392499958	41	274
GO:0018193	peptidyl-amino acid modification	0.0353691150529376	27	193

## Sheet: F1 Day120 H0
Go term	Function	pval	Number of DMGs (pval<0.05) within the category	Total number of genes within the category
General cellular process
GO:0065008	regulation of biological quality	0.0227151787661241	50	393
GO:0007010	cytoskeleton organization	0.0424140225650835	18	102
GO:0030030	cell projection organization	0.0215890102651699	20	109
GO:0050794	biological regulation	0.0109478677791245	313	3389
GO:0016043	cellular component organization or biogenesis	0.0270380838629918	92	845
GO:0016310	phosphorylation	0.00018498425721487	76	558
GO:0045332	regulation of membrane lipid distribution	0.0026799019093109	5	6
Metabolism
GO:0006464	cellular protein metabolic process	0.0167207380523921	128	1223
GO:0044260	macromolecule metabolic process	0.0136415363316638	257	2724
GO:0044238	organic substance metabolic process	0.000296326285427127	349	3660
GO:0019538	protein metabolic process	0.000840590382371393	171	1614
Response to environmental stimulus
GO:0009719	response to endogenous stimulus	0.0411078814861114	20	118
Transport
GO:0055085	transmembrane transport	0.0215890102651699	61	504
GO:0006811	ion transport	0.0215890102651699	53	421
GO:0034220	ion transmembrane transport	0.0368255987372477	38	284
GO:0015748	organophosphate ester transport	0.0283118810813892	6	14
GO:0015914	phospholipid transport	0.0365241751580331	5	10
Translation and protein processing
GO:0018108	peptidyl-tyrosine modification	0.000472938743559037	19	74
GO:0006468	protein phosphorylation	0.000154734107191933	46	274
GO:0018193	peptidyl-amino acid modification	0.0180433908885118	30	193
DNA replication and recombination
GO:0006310	DNA recombination	0.041888008078175	16	85

## Sheet: F2 Day 10
Go term	Function	pval	Number of DMGs (pval<0.05) within the category	Total number of genes within the category
General cellular process
GO:0050794	biological regulation	0.00256661118377233	396	3389
GO:0044763	single-organism cellular process	0.00128709510947093	293	2531
GO:0016043	cellular component organization or biogenesis	0.041481589617653	105	845
GO:0016310	phosphorylation	0.0222907039056391	76	558
Metabolism
GO:0006796	phosphorus metabolic process	0.0484902831111153	106	861
Response to environmental stimulus
GO:0051716	cellular response to stimulus	0.00414617859002466	239	2071
GO:0050896	response to stimulus	0.0035357733858233	375	3435
GO:0042221	response to chemical	0.0338894725704444	47	310
GO:0010033	response to organic substance	0.00414617859002466	41	227
GO:0009719	response to endogenous stimulus	0.0203864016138946	24	118
Signal transduction
GO:0035556	intracellular signal transduction	0.0221539788791723	74	538
Development
GO:0016055	Wnt signaling pathway	0.041481589617653	12	44
GO:0044767	developmental process	0.0145553976200683	102	782
Translation and Protein processing
GO:0006468	protein phosphorylation	0.00597460373728007	46	274

## Sheet: F2 Day120 H0
Go term	Function	pval	Number of DMGs (pval<0.05) within the category	Total number of genes within the category
General cellular process
GO:0006928	cellular component movement	0.0163867780372014	22	204
GO:0016043	cellular component organization or biogenesis	0.0260529144337119	95	845
GO:0048518	positive regulation of biological process	0.00936983313808518	97	827
GO:0048523	negative regulation of biological process	0.0187424770468159	64	514
GO:0051239	regulation of multicellular organismal process	0.0408854725178468	53	425
GO:0007017	microtubule-based process	0.0116735344739177	32	199
GO:0007018	microtubule-based movement	0.00876020039338293	24	123
GO:0006936	muscle system process	0.0476395959623706	5	11
GO:0045332	regulation of membrane lipid distribution	0.0320055348752345	4	6
GO:0044707	multicellular organismal process	0.00936983313808518	50	358
Metabolism
GO:0043170	macromolecule metabolic process	0.00936983313808518	269	2724
GO:0019538	protein metabolic process	0.00936983313808518	171	1614
GO:0031323	regulation of metabolic process	0.0116735344739177	126	1141
GO:0031325	positive regulation of metabolic process	0.0187424770468159	45	328
GO:0019220	regulation of phosphate metabolic process	0.033048728769702	30	200
GO:0031329	regulation of catabolic process	0.0408854725178468	21	124
GO:0006644	phospholipid metabolic process	0.020074037510729	10	35
GO:0009063	cellular amino acid catabolic process	0.0452357613608242	8	27
Development
GO:0044767	developmental process	0.00140889369628407	98	782
GO:0050793	regulation of developmental process	0.00936983313808518	32	192
GO:0019827	stem cell maintenance	0.020074037510729	7	18
Transport
GO:0015914	phospholipid transport	0.033048728769702	5	10
Translation and Protein processing
GO:0006468	protein phosphorylation	0.00936983313808518	41	274
GO:0018193	peptidyl-amino acid modification	0.0141467787158362	31	193
Transcription and gene expression
GO:0010468	regulation of gene expression	0.0320055348752345	93	831
GO:0009301	snRNA transcription	0.0166392791741009	4	5

## Sheet: conservation BS-seq  RNA-Seq
F1 D10
BS seq	RNAseq
General cellular process	General cellular process
Metabolism
Response to environemental stimulus	Response to environemental stimulus
Signal transduction	Signal transduction
Translation and protein processing	Translation and Protein processing
	Transport
	Infection and immune response
	Development
F1 D120H0
BS seq	RNAseq
General cellular process
Metabolism	Metabolism
Response to environemental stimulus
Transport
Translation and protein processing
DNA replication and recombination
	Infection and immune response
	Transcription and gene expression
F2 D10
BS seq	RNAseq
General cellular process	General cellular process
Metabolism	Metabolism
Response to environemental stimulus	Response to environemental stimulus
Signal transduction	Signal transduction
Translation and Protein processing	Transcription and gene expression
Development	Development
	Cell fate
	RNA process
	Translation and Protein processing
	Transport
	DNA repair
	Chromatin structure
	DNA replication and recombination
	Infection and immune response
F2 D120H0
BS seq	RNAseq
General cellular process	General cellular process
Metabolism	Metabolism
Translation and Protein processing	Translation and Protein processing
Development	Development
Transcription and gene expression	Transcription and gene expression
Transport
	Signal transduction
	Response to environemental stimulus
	Infection and immune response
	RNA process
