# Supplementary material for: Early life microbial exposures shape the Crassostrea gigas immune system for lifelong and intergenerational disease protection
Source: Microbiome. 2022 Jun 4;10:85. doi: 10.1186/s40168-022-01280-5 (PMC9167547; doi:10.1186/s40168-022-01280-5)
Supplement: Supplementary file 12 — Additional file 11. Details for the statistical analysis performed to adress the significance of the inheritence in DMRs patterns. [file 40168_2022_1280_MOESM11_ESM.xlsx]

## Sheet: F1 vs F2 day10 hyperDMRs 
	Number of intersections between F1 random DMRs and F2 real DMRs	Mean of shuffled	Standard deviation of shuffled	Number of intersections between F1 real DMRs and F2 real DMRs	Standard deviation of shuffled			Shuffled	Unshuffled
Intersection 1	8	7.2492	2.70521	48	17.9123		n	5000	1
Intersection 2	8		37,5% of 7		assumed to be 37,5% of 48		Mean	7.2492	48
Intersection 3	7						Standard deviation	2.70521	17.9123
Intersection 4	8						ttest	-59.4659
Intersection 5	4						critical value for n>100	3.090
Intersection 6	6						Significance	Significant
Intersection 7	10
Intersection 8	11
Intersection 9	8
Intersection 10	7
Intersection 11	10
Intersection 12	7
Intersection 13	9
Intersection 14	7
Intersection 15	6
Intersection 16	6
Intersection 17	6
Intersection 18	13
Intersection 19	7
Intersection 20	10
Intersection 21	5
Intersection 22	9
Intersection 23	3
Intersection 24	11
Intersection 25	5
Intersection 26	13
Intersection 27	8
Intersection 28	11
Intersection 29	7
Intersection 30	6
Intersection 31	8
Intersection 32	9
Intersection 33	13
Intersection 34	12
Intersection 35	6
Intersection 36	3
Intersection 37	11
Intersection 38	6
Intersection 39	8
Intersection 40	9
Intersection 41	9
Intersection 42	9
Intersection 43	6
Intersection 44	5
Intersection 45	5
Intersection 46	10
Intersection 47	9
Intersection 48	7
Intersection 49	4
Intersection 50	5
Intersection 51	10
Intersection 52	5
Intersection 53	7
Intersection 54	7
Intersection 55	4
Intersection 56	5
Intersection 57	7
Intersection 58	7
Intersection 59	8
Intersection 60	7
Intersection 61	8
Intersection 62	11
Intersection 63	5
Intersection 64	5
Intersection 65	10
Intersection 66	6
Intersection 67	8
Intersection 68	4
Intersection 69	7
Intersection 70	3
Intersection 71	7
Intersection 72	9
Intersection 73	6
Intersection 74	6
Intersection 75	7
Intersection 76	9
Intersection 77	4
Intersection 78	4
Intersection 79	6
Intersection 80	8
Intersection 81	3
Intersection 82	5
Intersection 83	7
Intersection 84	7
Intersection 85	9
Intersection 86	9
Intersection 87	4
Intersection 88	15
Intersection 89	5
Intersection 90	7
Intersection 91	6
Intersection 92	9
Intersection 93	6
Intersection 94	6
Intersection 95	8
Intersection 96	3
Intersection 97	8
Intersection 98	6
Intersection 99	7
Intersection 100	11
Intersection 101	6
Intersection 102	8
Intersection 103	3
Intersection 104	5
Intersection 105	12
Intersection 106	4
Intersection 107	9
Intersection 108	3
Intersection 109	11
Intersection 110	4
Intersection 111	11
Intersection 112	5
Intersection 113	6
Intersection 114	7
Intersection 115	7
Intersection 116	16
Intersection 117	5
Intersection 118	10
Intersection 119	8
Intersection 120	10
Intersection 121	7
Intersection 122	11
Intersection 123	8
Intersection 124	3
Intersection 125	9
Intersection 126	3
Intersection 127	9
Intersection 128	13
Intersection 129	4
Intersection 130	3
Intersection 131	6
Intersection 132	7
Intersection 133	9
Intersection 134	8
Intersection 135	11
Intersection 136	9
Intersection 137	8
Intersection 138	9
Intersection 139	7
Intersection 140	5
Intersection 141	13
Intersection 142	12
Intersection 143	1
Intersection 144	7
Intersection 145	9
Intersection 146	3
Intersection 147	12
Intersection 148	8
Intersection 149	5
Intersection 150	7
Intersection 151	5
Intersection 152	5
Intersection 153	8
Intersection 154	6
Intersection 155	7
Intersection 156	6
Intersection 157	2
Intersection 158	8
Intersection 159	7
Intersection 160	8
Intersection 161	4
Intersection 162	9
Intersection 163	11
Intersection 164	4
Intersection 165	7
Intersection 166	4
Intersection 167	9
Intersection 168	8
Intersection 169	3
Intersection 170	6
Intersection 171	3
Intersection 172	6
Intersection 173	4
Intersection 174	10
Intersection 175	7
Intersection 176	5
Intersection 177	10
Intersection 178	9
Intersection 179	4
Intersection 180	10
Intersection 181	11
Intersection 182	12
Intersection 183	13
Intersection 184	5
Intersection 185	7
Intersection 186	10
Intersection 187	5
Intersection 188	6
Intersection 189	4
Intersection 190	9
Intersection 191	7
Intersection 192	10
Intersection 193	4
Intersection 194	6
Intersection 195	8
Intersection 196	10
Intersection 197	12
Intersection 198	4
Intersection 199	2
Intersection 200	9
Intersection 201	7
Intersection 202	7
Intersection 203	9
Intersection 204	8
Intersection 205	4
Intersection 206	9
Intersection 207	10
Intersection 208	4
Intersection 209	9
Intersection 210	11
Intersection 211	8
Intersection 212	8
Intersection 213	8
Intersection 214	6
Intersection 215	7
Intersection 216	10
Intersection 217	7
Intersection 218	16
Intersection 219	10
Intersection 220	6
Intersection 221	4
Intersection 222	7
Intersection 223	7
Intersection 224	5
Intersection 225	14
Intersection 226	5
Intersection 227	5
Intersection 228	0
Intersection 229	8
Intersection 230	7
Intersection 231	8
Intersection 232	9
Intersection 233	7
Intersection 234	7
Intersection 235	7
Intersection 236	7
Intersection 237	7
Intersection 238	4
Intersection 239	4
Intersection 240	7
Intersection 241	7
Intersection 242	10
Intersection 243	7
Intersection 244	9
Intersection 245	6
Intersection 246	5
Intersection 247	7
Intersection 248	5
Intersection 249	7
Intersection 250	14
Intersection 251	6
Intersection 252	7
Intersection 253	9
Intersection 254	8
Intersection 255	8
Intersection 256	9
Intersection 257	4
Intersection 258	14
Intersection 259	10
Intersection 260	9
Intersection 261	6
Intersection 262	6
Intersection 263	8
Intersection 264	5
Intersection 265	3
Intersection 266	6
Intersection 267	8
Intersection 268	13
Intersection 269	11
Intersection 270	9
Intersection 271	5
Intersection 272	10
Intersection 273	11
Intersection 274	4
Intersection 275	7
Intersection 276	7
Intersection 277	13
Intersection 278	13
Intersection 279	9
Intersection 280	7
Intersection 281	9
Intersection 282	14
Intersection 283	5
Intersection 284	4
Intersection 285	10
Intersection 286	8
Intersection 287	7
Intersection 288	7
Intersection 289	10
Intersection 290	7
Intersection 291	9
Intersection 292	5
Intersection 293	5
Intersection 294	4
Intersection 295	5
Intersection 296	7
Intersection 297	6
Intersection 298	8
Intersection 299	9
Intersection 300	5
Intersection 301	5
Intersection 302	2
Intersection 303	4
Intersection 304	11
Intersection 305	8
Intersection 306	6
Intersection 307	4
Intersection 308	6
Intersection 309	9
Intersection 310	5
Intersection 311	7
Intersection 312	5
Intersection 313	5
Intersection 314	8
Intersection 315	6
Intersection 316	7
Intersection 317	11
Intersection 318	6
Intersection 319	9
Intersection 320	9
Intersection 321	7
Intersection 322	2
Intersection 323	9
Intersection 324	13
Intersection 325	9
Intersection 326	11
Intersection 327	13
Intersection 328	3
Intersection 329	2
Intersection 330	8
Intersection 331	7
Intersection 332	4
Intersection 333	13
Intersection 334	8
Intersection 335	6
Intersection 336	9
Intersection 337	3
Intersection 338	9
Intersection 339	6
Intersection 340	8
Intersection 341	6
Intersection 342	8
Intersection 343	9
Intersection 344	6
Intersection 345	12
Intersection 346	10
Intersection 347	7
Intersection 348	8
Intersection 349	12
Intersection 350	7
Intersection 351	5
Intersection 352	7
Intersection 353	5
Intersection 354	13
Intersection 355	6
Intersection 356	9
Intersection 357	9
Intersection 358	8
Intersection 359	4
Intersection 360	12
Intersection 361	13
Intersection 362	8
Intersection 363	8
Intersection 364	7
Intersection 365	5
Intersection 366	6
Intersection 367	5
Intersection 368	8
Intersection 369	10
Intersection 370	6
Intersection 371	8
Intersection 372	8
Intersection 373	7
Intersection 374	5
Intersection 375	8
Intersection 376	6
Intersection 377	11
Intersection 378	7
Intersection 379	11
Intersection 380	9
Intersection 381	8
Intersection 382	8
Intersection 383	6
Intersection 384	4
Intersection 385	6
Intersection 386	4
Intersection 387	8
Intersection 388	9
Intersection 389	7
Intersection 390	10
Intersection 391	6
Intersection 392	7
Intersection 393	4
Intersection 394	9
Intersection 395	10
Intersection 396	7
Intersection 397	6
Intersection 398	4
Intersection 399	5
Intersection 400	9
Intersection 401	5
Intersection 402	5
Intersection 403	7
Intersection 404	8
Intersection 405	7
Intersection 406	6
Intersection 407	4
Intersection 408	10
Intersection 409	7
Intersection 410	8
Intersection 411	10
Intersection 412	5
Intersection 413	9
Intersection 414	10
Intersection 415	9
Intersection 416	5
Intersection 417	3
Intersection 418	8
Intersection 419	4
Intersection 420	5
Intersection 421	4
Intersection 422	5
Intersection 423	6
Intersection 424	9
Intersection 425	6
Intersection 426	5
Intersection 427	8
Intersection 428	10
Intersection 429	6
Intersection 430	8
Intersection 431	8
Intersection 432	4
Intersection 433	11
Intersection 434	4
Intersection 435	8
Intersection 436	6
Intersection 437	8
Intersection 438	8
Intersection 439	7
Intersection 440	3
Intersection 441	11
Intersection 442	4
Intersection 443	3
Intersection 444	7
Intersection 445	11
Intersection 446	3
Intersection 447	10
Intersection 448	6
Intersection 449	9
Intersection 450	5
Intersection 451	4
Intersection 452	6
Intersection 453	3
Intersection 454	3
Intersection 455	8
Intersection 456	6
Intersection 457	2
Intersection 458	6
Intersection 459	4
Intersection 460	8
Intersection 461	7
Intersection 462	8
Intersection 463	8
Intersection 464	5
Intersection 465	4
Intersection 466	2
Intersection 467	4
Intersection 468	5
Intersection 469	8
Intersection 470	11
Intersection 471	5
Intersection 472	5
Intersection 473	12
Intersection 474	6
Intersection 475	7
Intersection 476	5
Intersection 477	4
Intersection 478	9
Intersection 479	11
Intersection 480	11
Intersection 481	9
Intersection 482	4
Intersection 483	8
Intersection 484	12
Intersection 485	10
Intersection 486	10
Intersection 487	4
Intersection 488	3
Intersection 489	9
Intersection 490	10
Intersection 491	8
Intersection 492	8
Intersection 493	5
Intersection 494	5
Intersection 495	8
Intersection 496	5
Intersection 497	7
Intersection 498	5
Intersection 499	9
Intersection 500	8
Intersection 501	10
Intersection 502	6
Intersection 503	9
Intersection 504	10
Intersection 505	5
Intersection 506	5
Intersection 507	7
Intersection 508	12
Intersection 509	6
Intersection 510	6
Intersection 511	4
Intersection 512	8
Intersection 513	10
Intersection 514	5
Intersection 515	8
Intersection 516	11
Intersection 517	8
Intersection 518	10
Intersection 519	7
Intersection 520	9
Intersection 521	11
Intersection 522	6
Intersection 523	12
Intersection 524	15
Intersection 525	5
Intersection 526	10
Intersection 527	7
Intersection 528	14
Intersection 529	5
Intersection 530	8
Intersection 531	11
Intersection 532	8
Intersection 533	7
Intersection 534	7
Intersection 535	7
Intersection 536	5
Intersection 537	5
Intersection 538	4
Intersection 539	9
Intersection 540	4
Intersection 541	6
Intersection 542	8
Intersection 543	9
Intersection 544	8
Intersection 545	10
Intersection 546	10
Intersection 547	7
Intersection 548	11
Intersection 549	11
Intersection 550	10
Intersection 551	7
Intersection 552	4
Intersection 553	4
Intersection 554	10
Intersection 555	14
Intersection 556	6
Intersection 557	6
Intersection 558	8
Intersection 559	5
Intersection 560	5
Intersection 561	7
Intersection 562	9
Intersection 563	14
Intersection 564	11
Intersection 565	6
Intersection 566	9
Intersection 567	5
Intersection 568	6
Intersection 569	10
Intersection 570	5
Intersection 571	7
Intersection 572	6
Intersection 573	10
Intersection 574	14
Intersection 575	8
Intersection 576	3
Intersection 577	10
Intersection 578	14
Intersection 579	4
Intersection 580	7
Intersection 581	10
Intersection 582	7
Intersection 583	9
Intersection 584	8
Intersection 585	5
Intersection 586	9
Intersection 587	3
Intersection 588	8
Intersection 589	8
Intersection 590	8
Intersection 591	11
Intersection 592	6
Intersection 593	5
Intersection 594	10
Intersection 595	7
Intersection 596	5
Intersection 597	4
Intersection 598	6
Intersection 599	4
Intersection 600	8
Intersection 601	4
Intersection 602	3
Intersection 603	6
Intersection 604	7
Intersection 605	7
Intersection 606	6
Intersection 607	7
Intersection 608	5
Intersection 609	4
Intersection 610	9
Intersection 611	3
Intersection 612	7
Intersection 613	2
Intersection 614	4
Intersection 615	11
Intersection 616	8
Intersection 617	12
Intersection 618	9
Intersection 619	7
Intersection 620	6
Intersection 621	6
Intersection 622	5
Intersection 623	8
Intersection 624	10
Intersection 625	9
Intersection 626	9
Intersection 627	8
Intersection 628	6
Intersection 629	4
Intersection 630	10
Intersection 631	10
Intersection 632	8
Intersection 633	7
Intersection 634	8
Intersection 635	8
Intersection 636	8
Intersection 637	9
Intersection 638	6
Intersection 639	9
Intersection 640	6
Intersection 641	6
Intersection 642	5
Intersection 643	9
Intersection 644	7
Intersection 645	10
Intersection 646	2
Intersection 647	6
Intersection 648	8
Intersection 649	8
Intersection 650	7
Intersection 651	7
Intersection 652	5
Intersection 653	7
Intersection 654	8
Intersection 655	5
Intersection 656	6
Intersection 657	6
Intersection 658	9
Intersection 659	5
Intersection 660	8
Intersection 661	7
Intersection 662	5
Intersection 663	7
Intersection 664	10
Intersection 665	6
Intersection 666	5
Intersection 667	6
Intersection 668	10
Intersection 669	6
Intersection 670	8
Intersection 671	4
Intersection 672	9
Intersection 673	8
Intersection 674	7
Intersection 675	7
Intersection 676	6
Intersection 677	10
Intersection 678	13
Intersection 679	11
Intersection 680	6
Intersection 681	10
Intersection 682	12
Intersection 683	6
Intersection 684	8
Intersection 685	5
Intersection 686	9
Intersection 687	4
Intersection 688	10
Intersection 689	11
Intersection 690	6
Intersection 691	8
Intersection 692	4
Intersection 693	7
Intersection 694	3
Intersection 695	7
Intersection 696	5
Intersection 697	7
Intersection 698	12
Intersection 699	4
Intersection 700	5
Intersection 701	11
Intersection 702	8
Intersection 703	7
Intersection 704	10
Intersection 705	9
Intersection 706	6
Intersection 707	5
Intersection 708	6
Intersection 709	7
Intersection 710	7
Intersection 711	6
Intersection 712	14
Intersection 713	5
Intersection 714	7
Intersection 715	3
Intersection 716	8
Intersection 717	8
Intersection 718	6
Intersection 719	11
Intersection 720	6
Intersection 721	10
Intersection 722	5
Intersection 723	4
Intersection 724	7
Intersection 725	6
Intersection 726	10
Intersection 727	9
Intersection 728	12
Intersection 729	7
Intersection 730	4
Intersection 731	11
Intersection 732	5
Intersection 733	3
Intersection 734	9
Intersection 735	11
Intersection 736	7
Intersection 737	4
Intersection 738	6
Intersection 739	13
Intersection 740	3
Intersection 741	5
Intersection 742	5
Intersection 743	6
Intersection 744	7
Intersection 745	11
Intersection 746	10
Intersection 747	11
Intersection 748	8
Intersection 749	9
Intersection 750	9
Intersection 751	8
Intersection 752	11
Intersection 753	7
Intersection 754	21
Intersection 755	10
Intersection 756	6
Intersection 757	9
Intersection 758	5
Intersection 759	7
Intersection 760	8
Intersection 761	10
Intersection 762	5
Intersection 763	8
Intersection 764	9
Intersection 765	7
Intersection 766	6
Intersection 767	7
Intersection 768	7
Intersection 769	3
Intersection 770	4
Intersection 771	11
Intersection 772	7
Intersection 773	6
Intersection 774	9
Intersection 775	7
Intersection 776	7
Intersection 777	10
Intersection 778	5
Intersection 779	6
Intersection 780	7
Intersection 781	10
Intersection 782	7
Intersection 783	2
Intersection 784	11
Intersection 785	6
Intersection 786	7
Intersection 787	6
Intersection 788	8
Intersection 789	7
Intersection 790	7
Intersection 791	5
Intersection 792	6
Intersection 793	5
Intersection 794	7
Intersection 795	6
Intersection 796	5
Intersection 797	7
Intersection 798	11
Intersection 799	11
Intersection 800	11
Intersection 801	8
Intersection 802	4
Intersection 803	7
Intersection 804	11
Intersection 805	4
Intersection 806	5
Intersection 807	4
Intersection 808	11
Intersection 809	9
Intersection 810	7
Intersection 811	7
Intersection 812	13
Intersection 813	2
Intersection 814	3
Intersection 815	6
Intersection 816	4
Intersection 817	6
Intersection 818	6
Intersection 819	7
Intersection 820	8
Intersection 821	8
Intersection 822	8
Intersection 823	6
Intersection 824	12
Intersection 825	7
Intersection 826	8
Intersection 827	11
Intersection 828	9
Intersection 829	8
Intersection 830	9
Intersection 831	4
Intersection 832	8
Intersection 833	6
Intersection 834	9
Intersection 835	9
Intersection 836	7
Intersection 837	6
Intersection 838	6
Intersection 839	5
Intersection 840	7
Intersection 841	5
Intersection 842	6
Intersection 843	8
Intersection 844	12
Intersection 845	6
Intersection 846	6
Intersection 847	4
Intersection 848	6
Intersection 849	6
Intersection 850	6
Intersection 851	9
Intersection 852	16
Intersection 853	7
Intersection 854	6
Intersection 855	7
Intersection 856	4
Intersection 857	7
Intersection 858	10
Intersection 859	7
Intersection 860	10
Intersection 861	5
Intersection 862	9
Intersection 863	9
Intersection 864	10
Intersection 865	10
Intersection 866	6
Intersection 867	7
Intersection 868	2
Intersection 869	7
Intersection 870	2
Intersection 871	11
Intersection 872	8
Intersection 873	4
Intersection 874	8
Intersection 875	9
Intersection 876	8
Intersection 877	5
Intersection 878	14
Intersection 879	16
Intersection 880	7
Intersection 881	8
Intersection 882	5
Intersection 883	7
Intersection 884	7
Intersection 885	8
Intersection 886	5
Intersection 887	7
Intersection 888	9
Intersection 889	11
Intersection 890	5
Intersection 891	9
Intersection 892	10
Intersection 893	2
Intersection 894	10
Intersection 895	10
Intersection 896	6
Intersection 897	9
Intersection 898	10
Intersection 899	9
Intersection 900	2
Intersection 901	6
Intersection 902	7
Intersection 903	9
Intersection 904	6
Intersection 905	3
Intersection 906	5
Intersection 907	8
Intersection 908	10
Intersection 909	4
Intersection 910	5
Intersection 911	5
Intersection 912	3
Intersection 913	9
Intersection 914	7
Intersection 915	3
Intersection 916	8
Intersection 917	9
Intersection 918	10
Intersection 919	7
Intersection 920	9
Intersection 921	6
Intersection 922	8
Intersection 923	5
Intersection 924	8
Intersection 925	6
Intersection 926	7
Intersection 927	10
Intersection 928	5
Intersection 929	2
Intersection 930	14
Intersection 931	8
Intersection 932	5
Intersection 933	5
Intersection 934	8
Intersection 935	8
Intersection 936	10
Intersection 937	5
Intersection 938	5
Intersection 939	12
Intersection 940	7
Intersection 941	7
Intersection 942	9
Intersection 943	4
Intersection 944	4
Intersection 945	9
Intersection 946	4
Intersection 947	5
Intersection 948	14
Intersection 949	7
Intersection 950	8
Intersection 951	7
Intersection 952	7
Intersection 953	7
Intersection 954	9
Intersection 955	12
Intersection 956	13
Intersection 957	5
Intersection 958	4
Intersection 959	2
Intersection 960	8
Intersection 961	11
Intersection 962	7
Intersection 963	6
Intersection 964	2
Intersection 965	5
Intersection 966	5
Intersection 967	4
Intersection 968	8
Intersection 969	9
Intersection 970	4
Intersection 971	9
Intersection 972	5
Intersection 973	8
Intersection 974	9
Intersection 975	9
Intersection 976	8
Intersection 977	3
Intersection 978	6
Intersection 979	4
Intersection 980	6
Intersection 981	6
Intersection 982	2
Intersection 983	7
Intersection 984	5
Intersection 985	6
Intersection 986	9
Intersection 987	3
Intersection 988	9
Intersection 989	7
Intersection 990	8
Intersection 991	8
Intersection 992	9
Intersection 993	6
Intersection 994	13
Intersection 995	8
Intersection 996	4
Intersection 997	7
Intersection 998	7
Intersection 999	5
Intersection 1000	4
Intersection 1001	6
Intersection 1002	6
Intersection 1003	7
Intersection 1004	9
Intersection 1005	10
Intersection 1006	12
Intersection 1007	6
Intersection 1008	4
Intersection 1009	7
Intersection 1010	3
Intersection 1011	9
Intersection 1012	9
Intersection 1013	5
Intersection 1014	6
Intersection 1015	9
Intersection 1016	11
Intersection 1017	6
Intersection 1018	6
Intersection 1019	7
Intersection 1020	3
Intersection 1021	5
Intersection 1022	8
Intersection 1023	3
Intersection 1024	9
Intersection 1025	8
Intersection 1026	9
Intersection 1027	5
Intersection 1028	9
Intersection 1029	8
Intersection 1030	7
Intersection 1031	14
Intersection 1032	9
Intersection 1033	6
Intersection 1034	9
Intersection 1035	2
Intersection 1036	7
Intersection 1037	10
Intersection 1038	6
Intersection 1039	6
Intersection 1040	6
Intersection 1041	3
Intersection 1042	7
Intersection 1043	4
Intersection 1044	4
Intersection 1045	6
Intersection 1046	8
Intersection 1047	10
Intersection 1048	4
Intersection 1049	9
Intersection 1050	6
Intersection 1051	11
Intersection 1052	7
Intersection 1053	10
Intersection 1054	7
Intersection 1055	12
Intersection 1056	8
Intersection 1057	6
Intersection 1058	13
Intersection 1059	7
Intersection 1060	7
Intersection 1061	7
Intersection 1062	3
Intersection 1063	3
Intersection 1064	6
Intersection 1065	4
Intersection 1066	7
Intersection 1067	6
Intersection 1068	6
Intersection 1069	8
Intersection 1070	5
Intersection 1071	4
Intersection 1072	8
Intersection 1073	9
Intersection 1074	9
Intersection 1075	7
Intersection 1076	5
Intersection 1077	6
Intersection 1078	5
Intersection 1079	7
Intersection 1080	9
Intersection 1081	14
Intersection 1082	9
Intersection 1083	7
Intersection 1084	10
Intersection 1085	6
Intersection 1086	8
Intersection 1087	7
Intersection 1088	4
Intersection 1089	13
Intersection 1090	8
Intersection 1091	7
Intersection 1092	1
Intersection 1093	3
Intersection 1094	6
Intersection 1095	7
Intersection 1096	6
Intersection 1097	7
Intersection 1098	9
Intersection 1099	11
Intersection 1100	9
Intersection 1101	11
Intersection 1102	6
Intersection 1103	8
Intersection 1104	8
Intersection 1105	9
Intersection 1106	7
Intersection 1107	4
Intersection 1108	8
Intersection 1109	7
Intersection 1110	8
Intersection 1111	7
Intersection 1112	7
Intersection 1113	4
Intersection 1114	7
Intersection 1115	8
Intersection 1116	7
Intersection 1117	12
Intersection 1118	10
Intersection 1119	4
Intersection 1120	2
Intersection 1121	8
Intersection 1122	5
Intersection 1123	8
Intersection 1124	8
Intersection 1125	12
Intersection 1126	6
Intersection 1127	12
Intersection 1128	6
Intersection 1129	7
Intersection 1130	17
Intersection 1131	6
Intersection 1132	10
Intersection 1133	9
Intersection 1134	5
Intersection 1135	9
Intersection 1136	6
Intersection 1137	10
Intersection 1138	9
Intersection 1139	4
Intersection 1140	8
Intersection 1141	11
Intersection 1142	8
Intersection 1143	9
Intersection 1144	2
Intersection 1145	7
Intersection 1146	6
Intersection 1147	3
Intersection 1148	5
Intersection 1149	6
Intersection 1150	12
Intersection 1151	7
Intersection 1152	5
Intersection 1153	9
Intersection 1154	6
Intersection 1155	11
Intersection 1156	10
Intersection 1157	8
Intersection 1158	5
Intersection 1159	6
Intersection 1160	6
Intersection 1161	4
Intersection 1162	10
Intersection 1163	7
Intersection 1164	4
Intersection 1165	7
Intersection 1166	4
Intersection 1167	9
Intersection 1168	8
Intersection 1169	9
Intersection 1170	6
Intersection 1171	12
Intersection 1172	7
Intersection 1173	10
Intersection 1174	14
Intersection 1175	7
Intersection 1176	8
Intersection 1177	9
Intersection 1178	13
Intersection 1179	7
Intersection 1180	7
Intersection 1181	3
Intersection 1182	6
Intersection 1183	6
Intersection 1184	10
Intersection 1185	7
Intersection 1186	9
Intersection 1187	10
Intersection 1188	8
Intersection 1189	10
Intersection 1190	6
Intersection 1191	6
Intersection 1192	3
Intersection 1193	6
Intersection 1194	9
Intersection 1195	7
Intersection 1196	6
Intersection 1197	4
Intersection 1198	6
Intersection 1199	3
Intersection 1200	6
Intersection 1201	4
Intersection 1202	9
Intersection 1203	6
Intersection 1204	8
Intersection 1205	10
Intersection 1206	7
Intersection 1207	5
Intersection 1208	9
Intersection 1209	11
Intersection 1210	9
Intersection 1211	11
Intersection 1212	2
Intersection 1213	6
Intersection 1214	8
Intersection 1215	4
Intersection 1216	5
Intersection 1217	11
Intersection 1218	8
Intersection 1219	8
Intersection 1220	9
Intersection 1221	11
Intersection 1222	10
Intersection 1223	9
Intersection 1224	14
Intersection 1225	10
Intersection 1226	2
Intersection 1227	4
Intersection 1228	3
Intersection 1229	9
Intersection 1230	8
Intersection 1231	9
Intersection 1232	4
Intersection 1233	6
Intersection 1234	9
Intersection 1235	3
Intersection 1236	7
Intersection 1237	10
Intersection 1238	2
Intersection 1239	4
Intersection 1240	6
Intersection 1241	7
Intersection 1242	6
Intersection 1243	9
Intersection 1244	4
Intersection 1245	6
Intersection 1246	15
Intersection 1247	7
Intersection 1248	8
Intersection 1249	13
Intersection 1250	10
Intersection 1251	9
Intersection 1252	7
Intersection 1253	5
Intersection 1254	7
Intersection 1255	8
Intersection 1256	4
Intersection 1257	11
Intersection 1258	7
Intersection 1259	9
Intersection 1260	10
Intersection 1261	4
Intersection 1262	8
Intersection 1263	11
Intersection 1264	8
Intersection 1265	6
Intersection 1266	2
Intersection 1267	2
Intersection 1268	6
Intersection 1269	5
Intersection 1270	9
Intersection 1271	5
Intersection 1272	8
Intersection 1273	5
Intersection 1274	10
Intersection 1275	6
Intersection 1276	14
Intersection 1277	8
Intersection 1278	8
Intersection 1279	10
Intersection 1280	6
Intersection 1281	16
Intersection 1282	7
Intersection 1283	6
Intersection 1284	4
Intersection 1285	7
Intersection 1286	10
Intersection 1287	2
Intersection 1288	5
Intersection 1289	5
Intersection 1290	4
Intersection 1291	5
Intersection 1292	2
Intersection 1293	4
Intersection 1294	9
Intersection 1295	6
Intersection 1296	10
Intersection 1297	5
Intersection 1298	5
Intersection 1299	10
Intersection 1300	7
Intersection 1301	6
Intersection 1302	4
Intersection 1303	10
Intersection 1304	6
Intersection 1305	7
Intersection 1306	10
Intersection 1307	5
Intersection 1308	9
Intersection 1309	10
Intersection 1310	10
Intersection 1311	9
Intersection 1312	5
Intersection 1313	2
Intersection 1314	4
Intersection 1315	4
Intersection 1316	8
Intersection 1317	11
Intersection 1318	10
Intersection 1319	11
Intersection 1320	8
Intersection 1321	4
Intersection 1322	8
Intersection 1323	5
Intersection 1324	4
Intersection 1325	5
Intersection 1326	10
Intersection 1327	3
Intersection 1328	8
Intersection 1329	9
Intersection 1330	9
Intersection 1331	8
Intersection 1332	3
Intersection 1333	6
Intersection 1334	9
Intersection 1335	10
Intersection 1336	8
Intersection 1337	10
Intersection 1338	9
Intersection 1339	11
Intersection 1340	6
Intersection 1341	4
Intersection 1342	7
Intersection 1343	6
Intersection 1344	12
Intersection 1345	11
Intersection 1346	6
Intersection 1347	8
Intersection 1348	5
Intersection 1349	10
Intersection 1350	6
Intersection 1351	7
Intersection 1352	3
Intersection 1353	7
Intersection 1354	9
Intersection 1355	5
Intersection 1356	6
Intersection 1357	5
Intersection 1358	5
Intersection 1359	12
Intersection 1360	2
Intersection 1361	8
Intersection 1362	5
Intersection 1363	3
Intersection 1364	4
Intersection 1365	11
Intersection 1366	8
Intersection 1367	8
Intersection 1368	7
Intersection 1369	6
Intersection 1370	3
Intersection 1371	5
Intersection 1372	4
Intersection 1373	8
Intersection 1374	10
Intersection 1375	11
Intersection 1376	12
Intersection 1377	5
Intersection 1378	8
Intersection 1379	8
Intersection 1380	5
Intersection 1381	9
Intersection 1382	7
Intersection 1383	4
Intersection 1384	5
Intersection 1385	10
Intersection 1386	6
Intersection 1387	6
Intersection 1388	6
Intersection 1389	14
Intersection 1390	6
Intersection 1391	8
Intersection 1392	4
Intersection 1393	6
Intersection 1394	6
Intersection 1395	6
Intersection 1396	9
Intersection 1397	8
Intersection 1398	3
Intersection 1399	5
Intersection 1400	11
Intersection 1401	4
Intersection 1402	5
Intersection 1403	5
Intersection 1404	7
Intersection 1405	6
Intersection 1406	8
Intersection 1407	6
Intersection 1408	7
Intersection 1409	14
Intersection 1410	5
Intersection 1411	10
Intersection 1412	7
Intersection 1413	8
Intersection 1414	5
Intersection 1415	5
Intersection 1416	13
Intersection 1417	5
Intersection 1418	3
Intersection 1419	7
Intersection 1420	13
Intersection 1421	8
Intersection 1422	6
Intersection 1423	7
Intersection 1424	9
Intersection 1425	6
Intersection 1426	9
Intersection 1427	7
Intersection 1428	4
Intersection 1429	9
Intersection 1430	5
Intersection 1431	4
Intersection 1432	7
Intersection 1433	5
Intersection 1434	6
Intersection 1435	7
Intersection 1436	10
Intersection 1437	7
Intersection 1438	5
Intersection 1439	8
Intersection 1440	9
Intersection 1441	9
Intersection 1442	5
Intersection 1443	4
Intersection 1444	6
Intersection 1445	10
Intersection 1446	10
Intersection 1447	10
Intersection 1448	6
Intersection 1449	9
Intersection 1450	5
Intersection 1451	14
Intersection 1452	8
Intersection 1453	6
Intersection 1454	6
Intersection 1455	7
Intersection 1456	6
Intersection 1457	5
Intersection 1458	8
Intersection 1459	5
Intersection 1460	4
Intersection 1461	6
Intersection 1462	8
Intersection 1463	5
Intersection 1464	13
Intersection 1465	13
Intersection 1466	9
Intersection 1467	2
Intersection 1468	6
Intersection 1469	5
Intersection 1470	13
Intersection 1471	7
Intersection 1472	9
Intersection 1473	3
Intersection 1474	8
Intersection 1475	3
Intersection 1476	10
Intersection 1477	9
Intersection 1478	7
Intersection 1479	3
Intersection 1480	1
Intersection 1481	10
Intersection 1482	8
Intersection 1483	11
Intersection 1484	15
Intersection 1485	6
Intersection 1486	6
Intersection 1487	9
Intersection 1488	9
Intersection 1489	7
Intersection 1490	4
Intersection 1491	7
Intersection 1492	9
Intersection 1493	7
Intersection 1494	7
Intersection 1495	2
Intersection 1496	6
Intersection 1497	7
Intersection 1498	9
Intersection 1499	9
Intersection 1500	10
Intersection 1501	7
Intersection 1502	11
Intersection 1503	9
Intersection 1504	8
Intersection 1505	8
Intersection 1506	5
Intersection 1507	10
Intersection 1508	9
Intersection 1509	8
Intersection 1510	8
Intersection 1511	8
Intersection 1512	9
Intersection 1513	9
Intersection 1514	12
Intersection 1515	9
Intersection 1516	13
Intersection 1517	7
Intersection 1518	8
Intersection 1519	4
Intersection 1520	7
Intersection 1521	13
Intersection 1522	9
Intersection 1523	5
Intersection 1524	5
Intersection 1525	11
Intersection 1526	14
Intersection 1527	9
Intersection 1528	8
Intersection 1529	7
Intersection 1530	8
Intersection 1531	10
Intersection 1532	10
Intersection 1533	5
Intersection 1534	9
Intersection 1535	9
Intersection 1536	7
Intersection 1537	10
Intersection 1538	6
Intersection 1539	3
Intersection 1540	6
Intersection 1541	8
Intersection 1542	6
Intersection 1543	1
Intersection 1544	9
Intersection 1545	6
Intersection 1546	7
Intersection 1547	7
Intersection 1548	6
Intersection 1549	8
Intersection 1550	5
Intersection 1551	8
Intersection 1552	5
Intersection 1553	6
Intersection 1554	7
Intersection 1555	14
Intersection 1556	9
Intersection 1557	10
Intersection 1558	3
Intersection 1559	5
Intersection 1560	13
Intersection 1561	6
Intersection 1562	14
Intersection 1563	7
Intersection 1564	11
Intersection 1565	6
Intersection 1566	7
Intersection 1567	11
Intersection 1568	10
Intersection 1569	13
Intersection 1570	14
Intersection 1571	5
Intersection 1572	9
Intersection 1573	12
Intersection 1574	12
Intersection 1575	5
Intersection 1576	7
Intersection 1577	6
Intersection 1578	4
Intersection 1579	4
Intersection 1580	9
Intersection 1581	6
Intersection 1582	4
Intersection 1583	8
Intersection 1584	8
Intersection 1585	7
Intersection 1586	9
Intersection 1587	10
Intersection 1588	7
Intersection 1589	5
Intersection 1590	5
Intersection 1591	16
Intersection 1592	8
Intersection 1593	7
Intersection 1594	6
Intersection 1595	4
Intersection 1596	3
Intersection 1597	6
Intersection 1598	4
Intersection 1599	7
Intersection 1600	9
Intersection 1601	9
Intersection 1602	6
Intersection 1603	3
Intersection 1604	8
Intersection 1605	8
Intersection 1606	6
Intersection 1607	8
Intersection 1608	6
Intersection 1609	10
Intersection 1610	7
Intersection 1611	6
Intersection 1612	7
Intersection 1613	6
Intersection 1614	15
Intersection 1615	4
Intersection 1616	5
Intersection 1617	4
Intersection 1618	7
Intersection 1619	3
Intersection 1620	10
Intersection 1621	7
Intersection 1622	10
Intersection 1623	4
Intersection 1624	11
Intersection 1625	9
Intersection 1626	6
Intersection 1627	6
Intersection 1628	12
Intersection 1629	5
Intersection 1630	13
Intersection 1631	6
Intersection 1632	12
Intersection 1633	6
Intersection 1634	5
Intersection 1635	3
Intersection 1636	10
Intersection 1637	5
Intersection 1638	10
Intersection 1639	5
Intersection 1640	8
Intersection 1641	4
Intersection 1642	5
Intersection 1643	3
Intersection 1644	7
Intersection 1645	7
Intersection 1646	4
Intersection 1647	8
Intersection 1648	7
Intersection 1649	8
Intersection 1650	12
Intersection 1651	3
Intersection 1652	10
Intersection 1653	10
Intersection 1654	9
Intersection 1655	7
Intersection 1656	3
Intersection 1657	6
Intersection 1658	8
Intersection 1659	10
Intersection 1660	11
Intersection 1661	6
Intersection 1662	4
Intersection 1663	11
Intersection 1664	8
Intersection 1665	5
Intersection 1666	7
Intersection 1667	10
Intersection 1668	4
Intersection 1669	4
Intersection 1670	3
Intersection 1671	4
Intersection 1672	11
Intersection 1673	10
Intersection 1674	7
Intersection 1675	8
Intersection 1676	2
Intersection 1677	6
Intersection 1678	6
Intersection 1679	6
Intersection 1680	4
Intersection 1681	6
Intersection 1682	6
Intersection 1683	4
Intersection 1684	10
Intersection 1685	3
Intersection 1686	7
Intersection 1687	7
Intersection 1688	12
Intersection 1689	8
Intersection 1690	10
Intersection 1691	4
Intersection 1692	13
Intersection 1693	5
Intersection 1694	10
Intersection 1695	11
Intersection 1696	7
Intersection 1697	6
Intersection 1698	9
Intersection 1699	11
Intersection 1700	10
Intersection 1701	5
Intersection 1702	7
Intersection 1703	14
Intersection 1704	6
Intersection 1705	7
Intersection 1706	4
Intersection 1707	11
Intersection 1708	7
Intersection 1709	8
Intersection 1710	6
Intersection 1711	7
Intersection 1712	7
Intersection 1713	8
Intersection 1714	8
Intersection 1715	5
Intersection 1716	8
Intersection 1717	9
Intersection 1718	6
Intersection 1719	7
Intersection 1720	4
Intersection 1721	7
Intersection 1722	6
Intersection 1723	6
Intersection 1724	6
Intersection 1725	11
Intersection 1726	4
Intersection 1727	6
Intersection 1728	10
Intersection 1729	7
Intersection 1730	5
Intersection 1731	8
Intersection 1732	11
Intersection 1733	9
Intersection 1734	4
Intersection 1735	5
Intersection 1736	4
Intersection 1737	2
Intersection 1738	9
Intersection 1739	7
Intersection 1740	6
Intersection 1741	5
Intersection 1742	7
Intersection 1743	6
Intersection 1744	9
Intersection 1745	7
Intersection 1746	7
Intersection 1747	8
Intersection 1748	8
Intersection 1749	7
Intersection 1750	6
Intersection 1751	8
Intersection 1752	7
Intersection 1753	5
Intersection 1754	11
Intersection 1755	8
Intersection 1756	6
Intersection 1757	9
Intersection 1758	4
Intersection 1759	8
Intersection 1760	8
Intersection 1761	8
Intersection 1762	8
Intersection 1763	13
Intersection 1764	8
Intersection 1765	7
Intersection 1766	9
Intersection 1767	7
Intersection 1768	8
Intersection 1769	8
Intersection 1770	12
Intersection 1771	8
Intersection 1772	6
Intersection 1773	6
Intersection 1774	7
Intersection 1775	10
Intersection 1776	5
Intersection 1777	11
Intersection 1778	10
Intersection 1779	11
Intersection 1780	4
Intersection 1781	8
Intersection 1782	2
Intersection 1783	10
Intersection 1784	10
Intersection 1785	4
Intersection 1786	7
Intersection 1787	7
Intersection 1788	5
Intersection 1789	5
Intersection 1790	8
Intersection 1791	8
Intersection 1792	10
Intersection 1793	8
Intersection 1794	4
Intersection 1795	8
Intersection 1796	17
Intersection 1797	7
Intersection 1798	8
Intersection 1799	4
Intersection 1800	10
Intersection 1801	4
Intersection 1802	10
Intersection 1803	3
Intersection 1804	7
Intersection 1805	8
Intersection 1806	6
Intersection 1807	8
Intersection 1808	9
Intersection 1809	8
Intersection 1810	11
Intersection 1811	6
Intersection 1812	10
Intersection 1813	3
Intersection 1814	3
Intersection 1815	6
Intersection 1816	8
Intersection 1817	6
Intersection 1818	9
Intersection 1819	4
Intersection 1820	8
Intersection 1821	10
Intersection 1822	11
Intersection 1823	4
Intersection 1824	13
Intersection 1825	5
Intersection 1826	11
Intersection 1827	2
Intersection 1828	4
Intersection 1829	11
Intersection 1830	7
Intersection 1831	8
Intersection 1832	4
Intersection 1833	6
Intersection 1834	5
Intersection 1835	7
Intersection 1836	9
Intersection 1837	8
Intersection 1838	13
Intersection 1839	6
Intersection 1840	5
Intersection 1841	5
Intersection 1842	6
Intersection 1843	6
Intersection 1844	6
Intersection 1845	2
Intersection 1846	9
Intersection 1847	6
Intersection 1848	8
Intersection 1849	4
Intersection 1850	7
Intersection 1851	5
Intersection 1852	11
Intersection 1853	8
Intersection 1854	10
Intersection 1855	7
Intersection 1856	8
Intersection 1857	12
Intersection 1858	6
Intersection 1859	9
Intersection 1860	4
Intersection 1861	7
Intersection 1862	6
Intersection 1863	15
Intersection 1864	12
Intersection 1865	9
Intersection 1866	12
Intersection 1867	9
Intersection 1868	10
Intersection 1869	14
Intersection 1870	6
Intersection 1871	9
Intersection 1872	9
Intersection 1873	6
Intersection 1874	6
Intersection 1875	11
Intersection 1876	7
Intersection 1877	5
Intersection 1878	8
Intersection 1879	3
Intersection 1880	6
Intersection 1881	4
Intersection 1882	12
Intersection 1883	7
Intersection 1884	5
Intersection 1885	5
Intersection 1886	10
Intersection 1887	9
Intersection 1888	4
Intersection 1889	5
Intersection 1890	4
Intersection 1891	10
Intersection 1892	8
Intersection 1893	7
Intersection 1894	4
Intersection 1895	13
Intersection 1896	6
Intersection 1897	6
Intersection 1898	9
Intersection 1899	11
Intersection 1900	7
Intersection 1901	4
Intersection 1902	8
Intersection 1903	3
Intersection 1904	7
Intersection 1905	10
Intersection 1906	5
Intersection 1907	3
Intersection 1908	9
Intersection 1909	4
Intersection 1910	10
Intersection 1911	9
Intersection 1912	5
Intersection 1913	6
Intersection 1914	7
Intersection 1915	4
Intersection 1916	5
Intersection 1917	9
Intersection 1918	7
Intersection 1919	12
Intersection 1920	7
Intersection 1921	12
Intersection 1922	11
Intersection 1923	8
Intersection 1924	8
Intersection 1925	9
Intersection 1926	10
Intersection 1927	8
Intersection 1928	6
Intersection 1929	5
Intersection 1930	6
Intersection 1931	7
Intersection 1932	8
Intersection 1933	4
Intersection 1934	8
Intersection 1935	9
Intersection 1936	10
Intersection 1937	7
Intersection 1938	7
Intersection 1939	4
Intersection 1940	6
Intersection 1941	4
Intersection 1942	7
Intersection 1943	7
Intersection 1944	8
Intersection 1945	7
Intersection 1946	13
Intersection 1947	3
Intersection 1948	12
Intersection 1949	4
Intersection 1950	8
Intersection 1951	7
Intersection 1952	10
Intersection 1953	6
Intersection 1954	11
Intersection 1955	8
Intersection 1956	3
Intersection 1957	7
Intersection 1958	4
Intersection 1959	7
Intersection 1960	8
Intersection 1961	10
Intersection 1962	6
Intersection 1963	8
Intersection 1964	8
Intersection 1965	6
Intersection 1966	12
Intersection 1967	10
Intersection 1968	6
Intersection 1969	4
Intersection 1970	6
Intersection 1971	8
Intersection 1972	7
Intersection 1973	6
Intersection 1974	5
Intersection 1975	9
Intersection 1976	4
Intersection 1977	7
Intersection 1978	7
Intersection 1979	4
Intersection 1980	6
Intersection 1981	9
Intersection 1982	8
Intersection 1983	6
Intersection 1984	8
Intersection 1985	6
Intersection 1986	19
Intersection 1987	7
Intersection 1988	3
Intersection 1989	4
Intersection 1990	6
Intersection 1991	9
Intersection 1992	5
Intersection 1993	9
Intersection 1994	11
Intersection 1995	6
Intersection 1996	6
Intersection 1997	8
Intersection 1998	8
Intersection 1999	6
[truncated: 3,509 more rows]

## Sheet: F1 vs F2 Day10 hypoDMRs  
	Number of intersections between F1 random DMRs and F2 real DMRs	Mean of shuffled	Standard deviation of shuffled	Number of intersections between F1 real DMRs and F2 real DMRs	Standard deviation of shuffled			Shuffled	Unshuffled
Intersection 1	6	18.1718	4.21543	120	27.8372		n	5000	1
Intersection 2	14		23% of 18		assumed to be 23% of 120		Mean	18.1718	120
Intersection 3	16						Standard deviation	4.21543	27.8372
Intersection 4	19						ttest	-61.3601
Intersection 5	17						critical value for n>100	3.090
Intersection 6	13						Significance	Significant
Intersection 7	18
Intersection 8	24
Intersection 9	11
Intersection 10	19
Intersection 11	15
Intersection 12	21
Intersection 13	17
Intersection 14	10
Intersection 15	19
Intersection 16	19
Intersection 17	16
Intersection 18	15
Intersection 19	17
Intersection 20	18
Intersection 21	19
Intersection 22	12
Intersection 23	16
Intersection 24	15
Intersection 25	29
Intersection 26	15
Intersection 27	12
Intersection 28	16
Intersection 29	28
Intersection 30	24
Intersection 31	24
Intersection 32	21
Intersection 33	17
Intersection 34	16
Intersection 35	18
Intersection 36	12
Intersection 37	12
Intersection 38	14
Intersection 39	13
Intersection 40	14
Intersection 41	17
Intersection 42	27
Intersection 43	13
Intersection 44	17
Intersection 45	14
Intersection 46	19
Intersection 47	18
Intersection 48	21
Intersection 49	17
Intersection 50	19
Intersection 51	14
Intersection 52	17
Intersection 53	15
Intersection 54	19
Intersection 55	15
Intersection 56	11
Intersection 57	21
Intersection 58	21
Intersection 59	24
Intersection 60	11
Intersection 61	25
Intersection 62	22
Intersection 63	22
Intersection 64	21
Intersection 65	21
Intersection 66	15
Intersection 67	17
Intersection 68	17
Intersection 69	10
Intersection 70	14
Intersection 71	14
Intersection 72	20
Intersection 73	19
Intersection 74	16
Intersection 75	24
Intersection 76	19
Intersection 77	12
Intersection 78	15
Intersection 79	16
Intersection 80	14
Intersection 81	24
Intersection 82	25
Intersection 83	22
Intersection 84	21
Intersection 85	17
Intersection 86	22
Intersection 87	22
Intersection 88	16
Intersection 89	15
Intersection 90	20
Intersection 91	19
Intersection 92	19
Intersection 93	17
Intersection 94	15
Intersection 95	18
Intersection 96	10
Intersection 97	23
Intersection 98	19
Intersection 99	18
Intersection 100	24
Intersection 101	13
Intersection 102	18
Intersection 103	16
Intersection 104	13
Intersection 105	27
Intersection 106	12
Intersection 107	20
Intersection 108	14
Intersection 109	14
Intersection 110	13
Intersection 111	20
Intersection 112	18
Intersection 113	20
Intersection 114	22
Intersection 115	14
Intersection 116	16
Intersection 117	17
Intersection 118	25
Intersection 119	19
Intersection 120	15
Intersection 121	15
Intersection 122	21
Intersection 123	22
Intersection 124	15
Intersection 125	23
Intersection 126	22
Intersection 127	15
Intersection 128	17
Intersection 129	17
Intersection 130	22
Intersection 131	24
Intersection 132	19
Intersection 133	15
Intersection 134	21
Intersection 135	26
Intersection 136	21
Intersection 137	17
Intersection 138	30
Intersection 139	17
Intersection 140	16
Intersection 141	25
Intersection 142	21
Intersection 143	16
Intersection 144	14
Intersection 145	13
Intersection 146	20
Intersection 147	19
Intersection 148	14
Intersection 149	15
Intersection 150	23
Intersection 151	15
Intersection 152	20
Intersection 153	18
Intersection 154	17
Intersection 155	20
Intersection 156	18
Intersection 157	14
Intersection 158	17
Intersection 159	21
Intersection 160	13
Intersection 161	22
Intersection 162	20
Intersection 163	24
Intersection 164	25
Intersection 165	15
Intersection 166	12
Intersection 167	14
Intersection 168	17
Intersection 169	21
Intersection 170	23
Intersection 171	13
Intersection 172	20
Intersection 173	18
Intersection 174	23
Intersection 175	23
Intersection 176	11
Intersection 177	14
Intersection 178	20
Intersection 179	20
Intersection 180	17
Intersection 181	24
Intersection 182	12
Intersection 183	25
Intersection 184	18
Intersection 185	16
Intersection 186	12
Intersection 187	23
Intersection 188	14
Intersection 189	16
Intersection 190	20
Intersection 191	24
Intersection 192	11
Intersection 193	9
Intersection 194	13
Intersection 195	12
Intersection 196	14
Intersection 197	19
Intersection 198	13
Intersection 199	18
Intersection 200	14
Intersection 201	9
Intersection 202	13
Intersection 203	28
Intersection 204	18
Intersection 205	22
Intersection 206	21
Intersection 207	22
Intersection 208	15
Intersection 209	11
Intersection 210	16
Intersection 211	17
Intersection 212	14
Intersection 213	23
Intersection 214	22
Intersection 215	23
Intersection 216	17
Intersection 217	20
Intersection 218	12
Intersection 219	19
Intersection 220	19
Intersection 221	22
Intersection 222	19
Intersection 223	13
Intersection 224	16
Intersection 225	20
Intersection 226	20
Intersection 227	16
Intersection 228	23
Intersection 229	22
Intersection 230	20
Intersection 231	24
Intersection 232	23
Intersection 233	20
Intersection 234	13
Intersection 235	19
Intersection 236	26
Intersection 237	22
Intersection 238	23
Intersection 239	26
Intersection 240	19
Intersection 241	16
Intersection 242	17
Intersection 243	18
Intersection 244	15
Intersection 245	14
Intersection 246	18
Intersection 247	24
Intersection 248	15
Intersection 249	21
Intersection 250	16
Intersection 251	17
Intersection 252	13
Intersection 253	24
Intersection 254	14
Intersection 255	24
Intersection 256	17
Intersection 257	17
Intersection 258	16
Intersection 259	17
Intersection 260	11
Intersection 261	20
Intersection 262	17
Intersection 263	21
Intersection 264	25
Intersection 265	17
Intersection 266	12
Intersection 267	13
Intersection 268	17
Intersection 269	20
Intersection 270	11
Intersection 271	25
Intersection 272	21
Intersection 273	16
Intersection 274	20
Intersection 275	18
Intersection 276	18
Intersection 277	23
Intersection 278	19
Intersection 279	17
Intersection 280	13
Intersection 281	22
Intersection 282	15
Intersection 283	25
Intersection 284	19
Intersection 285	23
Intersection 286	16
Intersection 287	20
Intersection 288	19
Intersection 289	21
Intersection 290	16
Intersection 291	17
Intersection 292	20
Intersection 293	22
Intersection 294	14
Intersection 295	19
Intersection 296	23
Intersection 297	12
Intersection 298	17
Intersection 299	19
Intersection 300	17
Intersection 301	15
Intersection 302	17
Intersection 303	14
Intersection 304	18
Intersection 305	23
Intersection 306	27
Intersection 307	16
Intersection 308	17
Intersection 309	14
Intersection 310	25
Intersection 311	24
Intersection 312	25
Intersection 313	19
Intersection 314	17
Intersection 315	21
Intersection 316	12
Intersection 317	16
Intersection 318	17
Intersection 319	14
Intersection 320	17
Intersection 321	24
Intersection 322	22
Intersection 323	16
Intersection 324	20
Intersection 325	17
Intersection 326	20
Intersection 327	23
Intersection 328	17
Intersection 329	18
Intersection 330	18
Intersection 331	22
Intersection 332	16
Intersection 333	12
Intersection 334	18
Intersection 335	19
Intersection 336	16
Intersection 337	16
Intersection 338	12
Intersection 339	18
Intersection 340	15
Intersection 341	19
Intersection 342	18
Intersection 343	21
Intersection 344	28
Intersection 345	22
Intersection 346	21
Intersection 347	16
Intersection 348	32
Intersection 349	16
Intersection 350	16
Intersection 351	20
Intersection 352	25
Intersection 353	19
Intersection 354	17
Intersection 355	19
Intersection 356	21
Intersection 357	14
Intersection 358	14
Intersection 359	19
Intersection 360	18
Intersection 361	16
Intersection 362	21
Intersection 363	18
Intersection 364	15
Intersection 365	15
Intersection 366	19
Intersection 367	19
Intersection 368	19
Intersection 369	9
Intersection 370	17
Intersection 371	29
Intersection 372	18
Intersection 373	19
Intersection 374	11
Intersection 375	18
Intersection 376	24
Intersection 377	21
Intersection 378	21
Intersection 379	12
Intersection 380	21
Intersection 381	13
Intersection 382	25
Intersection 383	19
Intersection 384	22
Intersection 385	15
Intersection 386	22
Intersection 387	18
Intersection 388	9
Intersection 389	13
Intersection 390	12
Intersection 391	17
Intersection 392	16
Intersection 393	21
Intersection 394	20
Intersection 395	23
Intersection 396	23
Intersection 397	22
Intersection 398	20
Intersection 399	21
Intersection 400	28
Intersection 401	16
Intersection 402	12
Intersection 403	18
Intersection 404	17
Intersection 405	17
Intersection 406	22
Intersection 407	20
Intersection 408	10
Intersection 409	14
Intersection 410	11
Intersection 411	26
Intersection 412	15
Intersection 413	13
Intersection 414	14
Intersection 415	18
Intersection 416	24
Intersection 417	8
Intersection 418	25
Intersection 419	15
Intersection 420	23
Intersection 421	17
Intersection 422	16
Intersection 423	7
Intersection 424	16
Intersection 425	19
Intersection 426	16
Intersection 427	22
Intersection 428	19
Intersection 429	18
Intersection 430	11
Intersection 431	15
Intersection 432	21
Intersection 433	16
Intersection 434	15
Intersection 435	21
Intersection 436	15
Intersection 437	22
Intersection 438	15
Intersection 439	22
Intersection 440	20
Intersection 441	24
Intersection 442	18
Intersection 443	19
Intersection 444	13
Intersection 445	21
Intersection 446	14
Intersection 447	16
Intersection 448	20
Intersection 449	21
Intersection 450	20
Intersection 451	16
Intersection 452	13
Intersection 453	24
Intersection 454	17
Intersection 455	19
Intersection 456	20
Intersection 457	16
Intersection 458	16
Intersection 459	16
Intersection 460	22
Intersection 461	17
Intersection 462	15
Intersection 463	17
Intersection 464	21
Intersection 465	18
Intersection 466	18
Intersection 467	25
Intersection 468	19
Intersection 469	21
Intersection 470	21
Intersection 471	14
Intersection 472	18
Intersection 473	16
Intersection 474	24
Intersection 475	24
Intersection 476	19
Intersection 477	14
Intersection 478	12
Intersection 479	23
Intersection 480	20
Intersection 481	18
Intersection 482	18
Intersection 483	13
Intersection 484	14
Intersection 485	22
Intersection 486	22
Intersection 487	14
Intersection 488	14
Intersection 489	18
Intersection 490	21
Intersection 491	9
Intersection 492	13
Intersection 493	11
Intersection 494	18
Intersection 495	18
Intersection 496	15
Intersection 497	13
Intersection 498	24
Intersection 499	14
Intersection 500	22
Intersection 501	15
Intersection 502	17
Intersection 503	16
Intersection 504	12
Intersection 505	9
Intersection 506	17
Intersection 507	24
Intersection 508	17
Intersection 509	18
Intersection 510	14
Intersection 511	16
Intersection 512	16
Intersection 513	13
Intersection 514	16
Intersection 515	20
Intersection 516	10
Intersection 517	19
Intersection 518	18
Intersection 519	25
Intersection 520	17
Intersection 521	14
Intersection 522	23
Intersection 523	20
Intersection 524	24
Intersection 525	25
Intersection 526	15
Intersection 527	28
Intersection 528	27
Intersection 529	18
Intersection 530	17
Intersection 531	20
Intersection 532	18
Intersection 533	12
Intersection 534	23
Intersection 535	17
Intersection 536	19
Intersection 537	20
Intersection 538	19
Intersection 539	13
Intersection 540	16
Intersection 541	16
Intersection 542	16
Intersection 543	21
Intersection 544	17
Intersection 545	21
Intersection 546	18
Intersection 547	24
Intersection 548	27
Intersection 549	21
Intersection 550	15
Intersection 551	21
Intersection 552	23
Intersection 553	17
Intersection 554	15
Intersection 555	22
Intersection 556	16
Intersection 557	20
Intersection 558	24
Intersection 559	21
Intersection 560	12
Intersection 561	22
Intersection 562	18
Intersection 563	17
Intersection 564	23
Intersection 565	17
Intersection 566	16
Intersection 567	14
Intersection 568	20
Intersection 569	30
Intersection 570	17
Intersection 571	11
Intersection 572	14
Intersection 573	24
Intersection 574	13
Intersection 575	16
Intersection 576	25
Intersection 577	20
Intersection 578	13
Intersection 579	22
Intersection 580	20
Intersection 581	17
Intersection 582	14
Intersection 583	24
Intersection 584	22
Intersection 585	17
Intersection 586	12
Intersection 587	17
Intersection 588	23
Intersection 589	18
Intersection 590	25
Intersection 591	17
Intersection 592	16
Intersection 593	21
Intersection 594	18
Intersection 595	18
Intersection 596	16
Intersection 597	16
Intersection 598	23
Intersection 599	26
Intersection 600	21
Intersection 601	17
Intersection 602	24
Intersection 603	16
Intersection 604	24
Intersection 605	15
Intersection 606	10
Intersection 607	16
Intersection 608	17
Intersection 609	20
Intersection 610	11
Intersection 611	29
Intersection 612	17
Intersection 613	11
Intersection 614	17
Intersection 615	31
Intersection 616	11
Intersection 617	16
Intersection 618	16
Intersection 619	18
Intersection 620	16
Intersection 621	17
Intersection 622	17
Intersection 623	18
Intersection 624	18
Intersection 625	20
Intersection 626	15
Intersection 627	15
Intersection 628	22
Intersection 629	17
Intersection 630	18
Intersection 631	22
Intersection 632	18
Intersection 633	23
Intersection 634	15
Intersection 635	24
Intersection 636	16
Intersection 637	24
Intersection 638	17
Intersection 639	26
Intersection 640	22
Intersection 641	21
Intersection 642	14
Intersection 643	17
Intersection 644	17
Intersection 645	15
Intersection 646	18
Intersection 647	17
Intersection 648	18
Intersection 649	16
Intersection 650	26
Intersection 651	18
Intersection 652	18
Intersection 653	23
Intersection 654	14
Intersection 655	15
Intersection 656	12
Intersection 657	18
Intersection 658	22
Intersection 659	14
Intersection 660	21
Intersection 661	23
Intersection 662	20
Intersection 663	22
Intersection 664	15
Intersection 665	19
Intersection 666	13
Intersection 667	16
Intersection 668	18
Intersection 669	14
Intersection 670	15
Intersection 671	15
Intersection 672	15
Intersection 673	18
Intersection 674	14
Intersection 675	24
Intersection 676	14
Intersection 677	13
Intersection 678	12
Intersection 679	16
Intersection 680	14
Intersection 681	17
Intersection 682	13
Intersection 683	14
Intersection 684	24
Intersection 685	29
Intersection 686	18
Intersection 687	23
Intersection 688	26
Intersection 689	22
Intersection 690	26
Intersection 691	18
Intersection 692	11
Intersection 693	19
Intersection 694	17
Intersection 695	15
Intersection 696	21
Intersection 697	24
Intersection 698	17
Intersection 699	18
Intersection 700	9
Intersection 701	20
Intersection 702	15
Intersection 703	17
Intersection 704	20
Intersection 705	14
Intersection 706	25
Intersection 707	20
Intersection 708	21
Intersection 709	16
Intersection 710	12
Intersection 711	13
Intersection 712	19
Intersection 713	16
Intersection 714	19
Intersection 715	16
Intersection 716	14
Intersection 717	7
Intersection 718	20
Intersection 719	15
Intersection 720	20
Intersection 721	21
Intersection 722	14
Intersection 723	16
Intersection 724	13
Intersection 725	24
Intersection 726	18
Intersection 727	17
Intersection 728	26
Intersection 729	16
Intersection 730	11
Intersection 731	21
Intersection 732	17
Intersection 733	17
Intersection 734	24
Intersection 735	24
Intersection 736	24
Intersection 737	16
Intersection 738	20
Intersection 739	20
Intersection 740	15
Intersection 741	15
Intersection 742	20
Intersection 743	18
Intersection 744	27
Intersection 745	26
Intersection 746	19
Intersection 747	15
Intersection 748	17
Intersection 749	12
Intersection 750	16
Intersection 751	20
Intersection 752	21
Intersection 753	13
Intersection 754	26
Intersection 755	21
Intersection 756	16
Intersection 757	14
Intersection 758	15
Intersection 759	16
Intersection 760	21
Intersection 761	20
Intersection 762	19
Intersection 763	22
Intersection 764	13
Intersection 765	14
Intersection 766	22
Intersection 767	16
Intersection 768	14
Intersection 769	20
Intersection 770	25
Intersection 771	15
Intersection 772	21
Intersection 773	13
Intersection 774	24
Intersection 775	23
Intersection 776	16
Intersection 777	19
Intersection 778	27
Intersection 779	21
Intersection 780	11
Intersection 781	19
Intersection 782	14
Intersection 783	21
Intersection 784	18
Intersection 785	28
Intersection 786	16
Intersection 787	19
Intersection 788	21
Intersection 789	21
Intersection 790	12
Intersection 791	14
Intersection 792	17
Intersection 793	17
Intersection 794	16
Intersection 795	17
Intersection 796	30
Intersection 797	21
Intersection 798	17
Intersection 799	14
Intersection 800	23
Intersection 801	18
Intersection 802	23
Intersection 803	25
Intersection 804	20
Intersection 805	21
Intersection 806	22
Intersection 807	23
Intersection 808	24
Intersection 809	19
Intersection 810	14
Intersection 811	26
Intersection 812	18
Intersection 813	12
Intersection 814	16
Intersection 815	18
Intersection 816	20
Intersection 817	19
Intersection 818	14
Intersection 819	14
Intersection 820	19
Intersection 821	15
Intersection 822	11
Intersection 823	19
Intersection 824	12
Intersection 825	25
Intersection 826	18
Intersection 827	16
Intersection 828	19
Intersection 829	9
Intersection 830	23
Intersection 831	14
Intersection 832	23
Intersection 833	14
Intersection 834	17
Intersection 835	15
Intersection 836	17
Intersection 837	16
Intersection 838	13
Intersection 839	17
Intersection 840	14
Intersection 841	12
Intersection 842	10
Intersection 843	10
Intersection 844	11
Intersection 845	19
Intersection 846	18
Intersection 847	20
Intersection 848	24
Intersection 849	24
Intersection 850	15
Intersection 851	19
Intersection 852	10
Intersection 853	17
Intersection 854	15
Intersection 855	21
Intersection 856	17
Intersection 857	17
Intersection 858	24
Intersection 859	18
Intersection 860	18
Intersection 861	23
Intersection 862	14
Intersection 863	17
Intersection 864	18
Intersection 865	18
Intersection 866	19
Intersection 867	13
Intersection 868	13
Intersection 869	25
Intersection 870	16
Intersection 871	9
Intersection 872	22
Intersection 873	26
Intersection 874	20
Intersection 875	22
Intersection 876	18
Intersection 877	19
Intersection 878	20
Intersection 879	17
Intersection 880	16
Intersection 881	18
Intersection 882	14
Intersection 883	16
Intersection 884	19
Intersection 885	9
Intersection 886	26
Intersection 887	20
Intersection 888	23
Intersection 889	14
Intersection 890	23
Intersection 891	23
Intersection 892	15
Intersection 893	22
Intersection 894	14
Intersection 895	23
Intersection 896	12
Intersection 897	14
Intersection 898	17
Intersection 899	30
Intersection 900	22
Intersection 901	21
Intersection 902	14
Intersection 903	14
Intersection 904	23
Intersection 905	11
Intersection 906	14
Intersection 907	12
Intersection 908	26
Intersection 909	14
Intersection 910	13
Intersection 911	25
Intersection 912	17
Intersection 913	18
Intersection 914	19
Intersection 915	18
Intersection 916	19
Intersection 917	17
Intersection 918	15
Intersection 919	22
Intersection 920	18
Intersection 921	13
Intersection 922	21
Intersection 923	13
Intersection 924	11
Intersection 925	20
Intersection 926	14
Intersection 927	13
Intersection 928	20
Intersection 929	14
Intersection 930	23
Intersection 931	13
Intersection 932	17
Intersection 933	16
Intersection 934	18
Intersection 935	18
Intersection 936	18
Intersection 937	14
Intersection 938	17
Intersection 939	22
Intersection 940	19
Intersection 941	26
Intersection 942	21
Intersection 943	16
Intersection 944	14
Intersection 945	15
Intersection 946	19
Intersection 947	26
Intersection 948	22
Intersection 949	24
Intersection 950	19
Intersection 951	16
Intersection 952	22
Intersection 953	18
Intersection 954	24
Intersection 955	18
Intersection 956	23
Intersection 957	18
Intersection 958	19
Intersection 959	25
Intersection 960	17
Intersection 961	17
Intersection 962	20
Intersection 963	28
Intersection 964	22
Intersection 965	19
Intersection 966	18
Intersection 967	17
Intersection 968	18
Intersection 969	23
Intersection 970	16
Intersection 971	15
Intersection 972	22
Intersection 973	15
Intersection 974	20
Intersection 975	21
Intersection 976	15
Intersection 977	14
Intersection 978	11
Intersection 979	18
Intersection 980	18
Intersection 981	13
Intersection 982	22
Intersection 983	22
Intersection 984	18
Intersection 985	16
Intersection 986	12
Intersection 987	18
Intersection 988	22
Intersection 989	20
Intersection 990	22
Intersection 991	11
Intersection 992	13
Intersection 993	23
Intersection 994	13
Intersection 995	9
Intersection 996	22
Intersection 997	18
Intersection 998	21
Intersection 999	12
Intersection 1000	25
Intersection 1001	15
Intersection 1002	15
Intersection 1003	16
Intersection 1004	14
Intersection 1005	15
Intersection 1006	18
Intersection 1007	15
Intersection 1008	23
Intersection 1009	24
Intersection 1010	15
Intersection 1011	19
Intersection 1012	16
Intersection 1013	18
Intersection 1014	9
Intersection 1015	28
Intersection 1016	18
Intersection 1017	19
Intersection 1018	13
Intersection 1019	22
Intersection 1020	20
Intersection 1021	19
Intersection 1022	16
Intersection 1023	18
Intersection 1024	11
Intersection 1025	19
Intersection 1026	18
Intersection 1027	14
Intersection 1028	17
Intersection 1029	16
Intersection 1030	12
Intersection 1031	13
Intersection 1032	17
Intersection 1033	20
Intersection 1034	12
Intersection 1035	15
Intersection 1036	23
Intersection 1037	8
Intersection 1038	17
Intersection 1039	17
Intersection 1040	27
Intersection 1041	21
Intersection 1042	11
Intersection 1043	21
Intersection 1044	20
Intersection 1045	25
Intersection 1046	11
Intersection 1047	23
Intersection 1048	17
Intersection 1049	9
Intersection 1050	21
Intersection 1051	19
Intersection 1052	13
Intersection 1053	15
Intersection 1054	15
Intersection 1055	18
Intersection 1056	19
Intersection 1057	17
Intersection 1058	18
Intersection 1059	13
Intersection 1060	13
Intersection 1061	24
Intersection 1062	20
Intersection 1063	20
Intersection 1064	19
Intersection 1065	23
Intersection 1066	22
Intersection 1067	15
Intersection 1068	18
Intersection 1069	27
Intersection 1070	17
Intersection 1071	16
Intersection 1072	20
Intersection 1073	9
Intersection 1074	18
Intersection 1075	24
Intersection 1076	13
Intersection 1077	16
Intersection 1078	30
Intersection 1079	24
Intersection 1080	13
Intersection 1081	20
Intersection 1082	21
Intersection 1083	17
Intersection 1084	15
Intersection 1085	20
Intersection 1086	17
Intersection 1087	24
Intersection 1088	21
Intersection 1089	21
Intersection 1090	22
Intersection 1091	21
Intersection 1092	12
Intersection 1093	20
Intersection 1094	19
Intersection 1095	19
Intersection 1096	21
Intersection 1097	18
Intersection 1098	14
Intersection 1099	16
Intersection 1100	20
Intersection 1101	21
Intersection 1102	19
Intersection 1103	17
Intersection 1104	28
Intersection 1105	18
Intersection 1106	21
Intersection 1107	8
Intersection 1108	25
Intersection 1109	19
Intersection 1110	17
Intersection 1111	20
Intersection 1112	18
Intersection 1113	19
Intersection 1114	16
Intersection 1115	17
Intersection 1116	14
Intersection 1117	18
Intersection 1118	19
Intersection 1119	19
Intersection 1120	13
Intersection 1121	21
Intersection 1122	19
Intersection 1123	20
Intersection 1124	16
Intersection 1125	26
Intersection 1126	19
Intersection 1127	29
Intersection 1128	15
Intersection 1129	16
Intersection 1130	14
Intersection 1131	19
Intersection 1132	21
Intersection 1133	18
Intersection 1134	14
Intersection 1135	17
Intersection 1136	22
Intersection 1137	19
Intersection 1138	34
Intersection 1139	10
Intersection 1140	12
Intersection 1141	18
Intersection 1142	15
Intersection 1143	18
Intersection 1144	19
Intersection 1145	24
Intersection 1146	25
Intersection 1147	14
Intersection 1148	21
Intersection 1149	21
Intersection 1150	13
Intersection 1151	18
Intersection 1152	17
Intersection 1153	13
Intersection 1154	21
Intersection 1155	10
Intersection 1156	18
Intersection 1157	15
Intersection 1158	17
Intersection 1159	16
Intersection 1160	24
Intersection 1161	23
Intersection 1162	18
Intersection 1163	10
Intersection 1164	6
Intersection 1165	21
Intersection 1166	15
Intersection 1167	15
Intersection 1168	17
Intersection 1169	20
Intersection 1170	23
Intersection 1171	19
Intersection 1172	19
Intersection 1173	19
Intersection 1174	14
Intersection 1175	12
Intersection 1176	17
Intersection 1177	21
Intersection 1178	18
Intersection 1179	15
Intersection 1180	22
Intersection 1181	20
Intersection 1182	17
Intersection 1183	16
Intersection 1184	13
Intersection 1185	27
Intersection 1186	16
Intersection 1187	12
Intersection 1188	20
Intersection 1189	16
Intersection 1190	17
Intersection 1191	19
Intersection 1192	19
Intersection 1193	7
Intersection 1194	15
Intersection 1195	19
Intersection 1196	21
Intersection 1197	16
Intersection 1198	15
Intersection 1199	16
Intersection 1200	15
Intersection 1201	25
Intersection 1202	19
Intersection 1203	10
Intersection 1204	15
Intersection 1205	24
Intersection 1206	23
Intersection 1207	13
Intersection 1208	23
Intersection 1209	14
Intersection 1210	13
Intersection 1211	21
Intersection 1212	21
Intersection 1213	16
Intersection 1214	17
Intersection 1215	14
Intersection 1216	24
Intersection 1217	15
Intersection 1218	19
Intersection 1219	17
Intersection 1220	14
Intersection 1221	19
Intersection 1222	19
Intersection 1223	16
Intersection 1224	16
Intersection 1225	14
Intersection 1226	14
Intersection 1227	18
Intersection 1228	13
Intersection 1229	18
Intersection 1230	20
Intersection 1231	25
Intersection 1232	17
Intersection 1233	15
Intersection 1234	16
Intersection 1235	18
Intersection 1236	17
Intersection 1237	18
Intersection 1238	17
Intersection 1239	18
Intersection 1240	19
Intersection 1241	17
Intersection 1242	18
Intersection 1243	17
Intersection 1244	18
Intersection 1245	15
Intersection 1246	14
Intersection 1247	18
Intersection 1248	19
Intersection 1249	17
Intersection 1250	20
Intersection 1251	21
Intersection 1252	18
Intersection 1253	17
Intersection 1254	14
Intersection 1255	11
Intersection 1256	18
Intersection 1257	19
Intersection 1258	13
Intersection 1259	11
Intersection 1260	15
Intersection 1261	15
Intersection 1262	15
Intersection 1263	22
Intersection 1264	15
Intersection 1265	19
Intersection 1266	15
Intersection 1267	16
Intersection 1268	17
Intersection 1269	29
Intersection 1270	17
Intersection 1271	21
Intersection 1272	19
Intersection 1273	21
Intersection 1274	22
Intersection 1275	12
Intersection 1276	26
Intersection 1277	12
Intersection 1278	24
Intersection 1279	26
Intersection 1280	15
Intersection 1281	19
Intersection 1282	16
Intersection 1283	17
Intersection 1284	22
Intersection 1285	26
Intersection 1286	13
Intersection 1287	16
Intersection 1288	16
Intersection 1289	22
Intersection 1290	14
Intersection 1291	23
Intersection 1292	18
Intersection 1293	21
Intersection 1294	19
Intersection 1295	23
Intersection 1296	21
Intersection 1297	20
Intersection 1298	16
Intersection 1299	18
Intersection 1300	20
Intersection 1301	17
Intersection 1302	13
Intersection 1303	13
Intersection 1304	16
Intersection 1305	27
Intersection 1306	19
Intersection 1307	16
Intersection 1308	16
Intersection 1309	15
Intersection 1310	14
Intersection 1311	24
Intersection 1312	16
Intersection 1313	22
Intersection 1314	26
Intersection 1315	18
Intersection 1316	20
Intersection 1317	14
Intersection 1318	16
Intersection 1319	20
Intersection 1320	14
Intersection 1321	21
Intersection 1322	22
Intersection 1323	17
Intersection 1324	7
Intersection 1325	22
Intersection 1326	19
Intersection 1327	21
Intersection 1328	22
Intersection 1329	12
Intersection 1330	18
Intersection 1331	19
Intersection 1332	25
Intersection 1333	19
Intersection 1334	12
Intersection 1335	14
Intersection 1336	25
Intersection 1337	24
Intersection 1338	22
Intersection 1339	18
Intersection 1340	13
Intersection 1341	19
Intersection 1342	22
Intersection 1343	15
Intersection 1344	19
Intersection 1345	15
Intersection 1346	24
Intersection 1347	15
Intersection 1348	13
Intersection 1349	16
Intersection 1350	21
Intersection 1351	11
Intersection 1352	10
Intersection 1353	21
Intersection 1354	20
Intersection 1355	15
Intersection 1356	19
Intersection 1357	18
Intersection 1358	17
Intersection 1359	16
Intersection 1360	21
Intersection 1361	18
Intersection 1362	15
Intersection 1363	22
Intersection 1364	13
Intersection 1365	10
Intersection 1366	23
Intersection 1367	23
Intersection 1368	23
Intersection 1369	19
Intersection 1370	19
Intersection 1371	16
Intersection 1372	25
Intersection 1373	24
Intersection 1374	11
Intersection 1375	19
Intersection 1376	16
Intersection 1377	15
Intersection 1378	17
Intersection 1379	17
Intersection 1380	21
Intersection 1381	16
Intersection 1382	26
Intersection 1383	16
Intersection 1384	16
Intersection 1385	16
Intersection 1386	25
Intersection 1387	21
Intersection 1388	17
Intersection 1389	22
Intersection 1390	19
Intersection 1391	23
Intersection 1392	25
Intersection 1393	20
Intersection 1394	14
Intersection 1395	20
Intersection 1396	16
Intersection 1397	23
Intersection 1398	12
Intersection 1399	11
Intersection 1400	19
Intersection 1401	15
Intersection 1402	17
Intersection 1403	18
Intersection 1404	22
Intersection 1405	16
Intersection 1406	17
Intersection 1407	25
Intersection 1408	21
Intersection 1409	20
Intersection 1410	18
Intersection 1411	20
Intersection 1412	17
Intersection 1413	18
Intersection 1414	16
Intersection 1415	19
Intersection 1416	16
Intersection 1417	22
Intersection 1418	18
Intersection 1419	16
Intersection 1420	18
Intersection 1421	15
Intersection 1422	24
Intersection 1423	22
Intersection 1424	11
Intersection 1425	15
Intersection 1426	17
Intersection 1427	24
Intersection 1428	27
Intersection 1429	19
Intersection 1430	18
Intersection 1431	18
Intersection 1432	20
Intersection 1433	12
Intersection 1434	17
Intersection 1435	21
Intersection 1436	26
Intersection 1437	18
Intersection 1438	21
Intersection 1439	7
Intersection 1440	17
Intersection 1441	20
Intersection 1442	18
Intersection 1443	22
Intersection 1444	24
Intersection 1445	19
Intersection 1446	18
Intersection 1447	13
Intersection 1448	11
Intersection 1449	18
Intersection 1450	14
Intersection 1451	19
Intersection 1452	23
Intersection 1453	19
Intersection 1454	20
Intersection 1455	18
Intersection 1456	17
Intersection 1457	25
Intersection 1458	21
Intersection 1459	13
Intersection 1460	14
Intersection 1461	17
Intersection 1462	22
Intersection 1463	24
Intersection 1464	18
Intersection 1465	26
Intersection 1466	22
Intersection 1467	7
Intersection 1468	24
Intersection 1469	19
Intersection 1470	18
Intersection 1471	12
Intersection 1472	19
Intersection 1473	13
Intersection 1474	25
Intersection 1475	15
Intersection 1476	17
Intersection 1477	18
Intersection 1478	12
Intersection 1479	14
Intersection 1480	19
Intersection 1481	16
Intersection 1482	21
Intersection 1483	20
Intersection 1484	16
Intersection 1485	30
Intersection 1486	15
Intersection 1487	23
Intersection 1488	17
Intersection 1489	18
Intersection 1490	15
Intersection 1491	14
Intersection 1492	25
Intersection 1493	12
Intersection 1494	20
Intersection 1495	26
Intersection 1496	7
Intersection 1497	22
Intersection 1498	16
Intersection 1499	20
Intersection 1500	11
Intersection 1501	20
Intersection 1502	14
Intersection 1503	21
Intersection 1504	19
Intersection 1505	26
Intersection 1506	8
Intersection 1507	19
Intersection 1508	14
Intersection 1509	23
Intersection 1510	17
Intersection 1511	17
Intersection 1512	18
Intersection 1513	19
Intersection 1514	10
Intersection 1515	10
Intersection 1516	17
Intersection 1517	15
Intersection 1518	19
Intersection 1519	16
Intersection 1520	12
Intersection 1521	18
Intersection 1522	19
Intersection 1523	18
Intersection 1524	20
Intersection 1525	23
Intersection 1526	12
Intersection 1527	13
Intersection 1528	18
Intersection 1529	14
Intersection 1530	19
Intersection 1531	16
Intersection 1532	16
Intersection 1533	25
Intersection 1534	20
Intersection 1535	18
Intersection 1536	24
Intersection 1537	23
Intersection 1538	20
Intersection 1539	19
Intersection 1540	19
Intersection 1541	17
Intersection 1542	19
Intersection 1543	17
Intersection 1544	17
Intersection 1545	14
Intersection 1546	21
Intersection 1547	21
Intersection 1548	23
Intersection 1549	16
Intersection 1550	25
Intersection 1551	22
Intersection 1552	28
Intersection 1553	22
Intersection 1554	18
Intersection 1555	21
Intersection 1556	20
Intersection 1557	21
Intersection 1558	22
Intersection 1559	15
Intersection 1560	24
Intersection 1561	22
Intersection 1562	12
Intersection 1563	17
Intersection 1564	15
Intersection 1565	15
Intersection 1566	15
Intersection 1567	25
Intersection 1568	18
Intersection 1569	20
Intersection 1570	13
Intersection 1571	15
Intersection 1572	15
Intersection 1573	17
Intersection 1574	23
Intersection 1575	16
Intersection 1576	26
Intersection 1577	15
Intersection 1578	19
Intersection 1579	18
Intersection 1580	11
Intersection 1581	20
Intersection 1582	22
Intersection 1583	20
Intersection 1584	19
Intersection 1585	20
Intersection 1586	18
Intersection 1587	15
Intersection 1588	22
Intersection 1589	12
Intersection 1590	22
Intersection 1591	18
Intersection 1592	12
Intersection 1593	13
Intersection 1594	17
Intersection 1595	21
Intersection 1596	12
Intersection 1597	14
Intersection 1598	14
Intersection 1599	16
Intersection 1600	20
Intersection 1601	22
Intersection 1602	13
Intersection 1603	23
Intersection 1604	23
Intersection 1605	21
Intersection 1606	14
Intersection 1607	16
Intersection 1608	13
Intersection 1609	21
Intersection 1610	14
Intersection 1611	21
Intersection 1612	17
Intersection 1613	22
Intersection 1614	21
Intersection 1615	16
Intersection 1616	17
Intersection 1617	23
Intersection 1618	13
Intersection 1619	22
Intersection 1620	14
Intersection 1621	15
Intersection 1622	16
Intersection 1623	24
Intersection 1624	21
Intersection 1625	16
Intersection 1626	15
Intersection 1627	20
Intersection 1628	14
Intersection 1629	23
Intersection 1630	15
Intersection 1631	18
Intersection 1632	20
Intersection 1633	19
Intersection 1634	23
Intersection 1635	24
Intersection 1636	15
Intersection 1637	20
Intersection 1638	18
Intersection 1639	16
Intersection 1640	17
Intersection 1641	13
Intersection 1642	16
Intersection 1643	20
Intersection 1644	16
Intersection 1645	14
Intersection 1646	20
Intersection 1647	24
Intersection 1648	19
Intersection 1649	14
Intersection 1650	24
Intersection 1651	12
Intersection 1652	27
Intersection 1653	15
Intersection 1654	21
Intersection 1655	19
Intersection 1656	12
Intersection 1657	17
Intersection 1658	16
Intersection 1659	18
Intersection 1660	18
Intersection 1661	17
Intersection 1662	22
Intersection 1663	14
Intersection 1664	18
Intersection 1665	18
Intersection 1666	15
Intersection 1667	16
Intersection 1668	15
Intersection 1669	26
Intersection 1670	15
Intersection 1671	19
Intersection 1672	15
Intersection 1673	22
Intersection 1674	18
Intersection 1675	25
Intersection 1676	14
Intersection 1677	16
Intersection 1678	23
Intersection 1679	12
Intersection 1680	16
Intersection 1681	25
Intersection 1682	17
Intersection 1683	15
Intersection 1684	19
Intersection 1685	13
Intersection 1686	19
Intersection 1687	11
Intersection 1688	12
Intersection 1689	27
Intersection 1690	22
Intersection 1691	24
Intersection 1692	11
Intersection 1693	23
Intersection 1694	16
Intersection 1695	15
Intersection 1696	17
Intersection 1697	20
Intersection 1698	27
Intersection 1699	23
Intersection 1700	9
Intersection 1701	18
Intersection 1702	25
Intersection 1703	17
Intersection 1704	29
Intersection 1705	14
Intersection 1706	23
Intersection 1707	22
Intersection 1708	15
Intersection 1709	29
Intersection 1710	9
Intersection 1711	21
Intersection 1712	19
Intersection 1713	19
Intersection 1714	25
Intersection 1715	27
Intersection 1716	20
Intersection 1717	17
Intersection 1718	22
Intersection 1719	11
Intersection 1720	16
Intersection 1721	16
Intersection 1722	20
Intersection 1723	27
Intersection 1724	19
Intersection 1725	20
Intersection 1726	25
Intersection 1727	21
Intersection 1728	19
Intersection 1729	19
Intersection 1730	11
Intersection 1731	20
Intersection 1732	19
Intersection 1733	21
Intersection 1734	15
Intersection 1735	24
Intersection 1736	21
Intersection 1737	17
Intersection 1738	18
Intersection 1739	15
Intersection 1740	21
Intersection 1741	16
Intersection 1742	19
Intersection 1743	16
Intersection 1744	17
Intersection 1745	24
Intersection 1746	20
Intersection 1747	14
Intersection 1748	18
Intersection 1749	14
Intersection 1750	18
Intersection 1751	18
Intersection 1752	15
Intersection 1753	22
Intersection 1754	12
Intersection 1755	18
Intersection 1756	14
Intersection 1757	20
Intersection 1758	13
Intersection 1759	18
Intersection 1760	24
Intersection 1761	18
Intersection 1762	16
Intersection 1763	21
Intersection 1764	17
Intersection 1765	17
Intersection 1766	20
Intersection 1767	24
Intersection 1768	15
Intersection 1769	22
Intersection 1770	16
Intersection 1771	28
Intersection 1772	17
Intersection 1773	18
Intersection 1774	25
Intersection 1775	13
Intersection 1776	21
Intersection 1777	16
Intersection 1778	14
Intersection 1779	19
Intersection 1780	13
Intersection 1781	16
Intersection 1782	12
Intersection 1783	17
Intersection 1784	9
Intersection 1785	18
Intersection 1786	13
Intersection 1787	19
Intersection 1788	19
Intersection 1789	16
Intersection 1790	24
Intersection 1791	22
Intersection 1792	22
Intersection 1793	15
Intersection 1794	23
Intersection 1795	23
Intersection 1796	16
Intersection 1797	18
Intersection 1798	29
Intersection 1799	19
Intersection 1800	21
Intersection 1801	21
Intersection 1802	16
Intersection 1803	11
Intersection 1804	13
Intersection 1805	21
Intersection 1806	17
Intersection 1807	19
Intersection 1808	12
Intersection 1809	22
Intersection 1810	22
Intersection 1811	19
Intersection 1812	14
Intersection 1813	15
Intersection 1814	16
Intersection 1815	21
Intersection 1816	15
Intersection 1817	17
Intersection 1818	22
Intersection 1819	14
Intersection 1820	23
Intersection 1821	18
Intersection 1822	24
Intersection 1823	20
Intersection 1824	16
Intersection 1825	13
Intersection 1826	20
Intersection 1827	19
Intersection 1828	21
Intersection 1829	19
Intersection 1830	17
Intersection 1831	20
Intersection 1832	16
Intersection 1833	11
Intersection 1834	16
Intersection 1835	10
Intersection 1836	21
Intersection 1837	15
Intersection 1838	18
Intersection 1839	19
Intersection 1840	26
Intersection 1841	19
Intersection 1842	14
Intersection 1843	16
Intersection 1844	20
Intersection 1845	8
Intersection 1846	21
Intersection 1847	18
Intersection 1848	26
Intersection 1849	27
Intersection 1850	21
Intersection 1851	18
Intersection 1852	23
Intersection 1853	12
Intersection 1854	15
Intersection 1855	20
Intersection 1856	20
Intersection 1857	19
Intersection 1858	16
Intersection 1859	24
Intersection 1860	12
Intersection 1861	14
Intersection 1862	17
Intersection 1863	19
Intersection 1864	21
Intersection 1865	17
Intersection 1866	21
Intersection 1867	18
Intersection 1868	21
Intersection 1869	23
Intersection 1870	20
Intersection 1871	15
Intersection 1872	25
Intersection 1873	17
Intersection 1874	25
Intersection 1875	19
Intersection 1876	17
Intersection 1877	23
Intersection 1878	18
Intersection 1879	16
Intersection 1880	26
Intersection 1881	8
Intersection 1882	14
Intersection 1883	22
Intersection 1884	16
Intersection 1885	18
Intersection 1886	13
Intersection 1887	22
Intersection 1888	15
Intersection 1889	21
Intersection 1890	18
Intersection 1891	23
Intersection 1892	30
Intersection 1893	14
Intersection 1894	13
Intersection 1895	17
Intersection 1896	16
Intersection 1897	24
Intersection 1898	18
Intersection 1899	23
Intersection 1900	16
Intersection 1901	21
Intersection 1902	21
Intersection 1903	17
Intersection 1904	11
Intersection 1905	19
Intersection 1906	15
Intersection 1907	25
Intersection 1908	24
Intersection 1909	19
Intersection 1910	11
Intersection 1911	14
Intersection 1912	26
Intersection 1913	10
Intersection 1914	20
Intersection 1915	18
Intersection 1916	17
Intersection 1917	10
Intersection 1918	27
Intersection 1919	19
Intersection 1920	14
Intersection 1921	19
Intersection 1922	20
Intersection 1923	15
Intersection 1924	21
Intersection 1925	25
Intersection 1926	15
Intersection 1927	19
Intersection 1928	11
Intersection 1929	10
Intersection 1930	14
Intersection 1931	20
Intersection 1932	15
Intersection 1933	15
Intersection 1934	14
Intersection 1935	16
Intersection 1936	19
Intersection 1937	16
Intersection 1938	22
Intersection 1939	11
Intersection 1940	14
Intersection 1941	16
Intersection 1942	16
Intersection 1943	20
Intersection 1944	20
Intersection 1945	11
Intersection 1946	17
Intersection 1947	16
Intersection 1948	21
Intersection 1949	20
Intersection 1950	18
Intersection 1951	19
Intersection 1952	12
Intersection 1953	21
Intersection 1954	16
Intersection 1955	16
Intersection 1956	34
Intersection 1957	17
Intersection 1958	20
Intersection 1959	18
Intersection 1960	13
Intersection 1961	21
Intersection 1962	14
Intersection 1963	15
Intersection 1964	20
Intersection 1965	17
Intersection 1966	16
Intersection 1967	19
Intersection 1968	23
Intersection 1969	15
Intersection 1970	16
Intersection 1971	17
Intersection 1972	14
Intersection 1973	11
Intersection 1974	18
Intersection 1975	19
Intersection 1976	15
Intersection 1977	15
Intersection 1978	13
Intersection 1979	15
Intersection 1980	19
Intersection 1981	7
Intersection 1982	15
Intersection 1983	16
Intersection 1984	16
Intersection 1985	11
Intersection 1986	21
Intersection 1987	35
Intersection 1988	17
Intersection 1989	22
Intersection 1990	12
Intersection 1991	23
Intersection 1992	20
Intersection 1993	16
Intersection 1994	16
Intersection 1995	14
Intersection 1996	14
Intersection 1997	18
Intersection 1998	20
Intersection 1999	17
[truncated: 3,509 more rows]

## Sheet: F1 vs F2 Day120 hyperDMRs 
	Number of intersections between F1 random DMRs and F2 real DMRs	Mean of shuffled	Standard deviation of shuffled	Number of intersections between F1 real DMRs and F2 real DMRs	Standard deviation of shuffled			Shuffled	Unshuffled
Intersection 1	15	14.7862	3.86992	147	38.4736		n	5000	1
Intersection 2	15		0.26		assumed to be 26% of 147		Mean	14.7862	147
Intersection 3	19						Standard deviation	3.86992	38.4736
Intersection 4	21						ttest	-62.7909
Intersection 5	19						critical value for n>100	3.090
Intersection 6	15						Significance	Significant
Intersection 7	14
Intersection 8	11
Intersection 9	13
Intersection 10	14
Intersection 11	21
Intersection 12	14
Intersection 13	14
Intersection 14	11
Intersection 15	16
Intersection 16	17
Intersection 17	18
Intersection 18	18
Intersection 19	11
Intersection 20	19
Intersection 21	14
Intersection 22	18
Intersection 23	17
Intersection 24	10
Intersection 25	8
Intersection 26	17
Intersection 27	17
Intersection 28	13
Intersection 29	21
Intersection 30	14
Intersection 31	17
Intersection 32	13
Intersection 33	13
Intersection 34	15
Intersection 35	12
Intersection 36	15
Intersection 37	20
Intersection 38	18
Intersection 39	11
Intersection 40	20
Intersection 41	17
Intersection 42	17
Intersection 43	13
Intersection 44	16
Intersection 45	11
Intersection 46	14
Intersection 47	18
Intersection 48	14
Intersection 49	15
Intersection 50	22
Intersection 51	12
Intersection 52	11
Intersection 53	10
Intersection 54	15
Intersection 55	13
Intersection 56	11
Intersection 57	10
Intersection 58	13
Intersection 59	16
Intersection 60	12
Intersection 61	18
Intersection 62	13
Intersection 63	13
Intersection 64	15
Intersection 65	13
Intersection 66	10
Intersection 67	14
Intersection 68	8
Intersection 69	17
Intersection 70	13
Intersection 71	13
Intersection 72	12
Intersection 73	22
Intersection 74	12
Intersection 75	18
Intersection 76	9
Intersection 77	8
Intersection 78	22
Intersection 79	14
Intersection 80	20
Intersection 81	18
Intersection 82	10
Intersection 83	12
Intersection 84	12
Intersection 85	11
Intersection 86	13
Intersection 87	19
Intersection 88	13
Intersection 89	15
Intersection 90	9
Intersection 91	11
Intersection 92	14
Intersection 93	13
Intersection 94	20
Intersection 95	14
Intersection 96	28
Intersection 97	17
Intersection 98	13
Intersection 99	12
Intersection 100	12
Intersection 101	16
Intersection 102	15
Intersection 103	14
Intersection 104	18
Intersection 105	11
Intersection 106	13
Intersection 107	19
Intersection 108	20
Intersection 109	13
Intersection 110	16
Intersection 111	23
Intersection 112	19
Intersection 113	11
Intersection 114	12
Intersection 115	13
Intersection 116	18
Intersection 117	16
Intersection 118	13
Intersection 119	18
Intersection 120	13
Intersection 121	12
Intersection 122	14
Intersection 123	21
Intersection 124	17
Intersection 125	13
Intersection 126	15
Intersection 127	12
Intersection 128	15
Intersection 129	16
Intersection 130	14
Intersection 131	9
Intersection 132	13
Intersection 133	14
Intersection 134	16
Intersection 135	11
Intersection 136	16
Intersection 137	9
Intersection 138	11
Intersection 139	12
Intersection 140	10
Intersection 141	10
Intersection 142	14
Intersection 143	16
Intersection 144	17
Intersection 145	13
Intersection 146	11
Intersection 147	13
Intersection 148	12
Intersection 149	13
Intersection 150	14
Intersection 151	13
Intersection 152	15
Intersection 153	17
Intersection 154	18
Intersection 155	18
Intersection 156	11
Intersection 157	20
Intersection 158	18
Intersection 159	14
Intersection 160	14
Intersection 161	15
Intersection 162	11
Intersection 163	12
Intersection 164	17
Intersection 165	22
Intersection 166	7
Intersection 167	15
Intersection 168	11
Intersection 169	17
Intersection 170	17
Intersection 171	12
Intersection 172	14
Intersection 173	9
Intersection 174	19
Intersection 175	16
Intersection 176	19
Intersection 177	18
Intersection 178	10
Intersection 179	14
Intersection 180	19
Intersection 181	16
Intersection 182	20
Intersection 183	17
Intersection 184	17
Intersection 185	7
Intersection 186	12
Intersection 187	13
Intersection 188	15
Intersection 189	14
Intersection 190	19
Intersection 191	15
Intersection 192	15
Intersection 193	15
Intersection 194	13
Intersection 195	16
Intersection 196	12
Intersection 197	12
Intersection 198	11
Intersection 199	10
Intersection 200	16
Intersection 201	19
Intersection 202	20
Intersection 203	17
Intersection 204	15
Intersection 205	18
Intersection 206	14
Intersection 207	16
Intersection 208	13
Intersection 209	16
Intersection 210	17
Intersection 211	19
Intersection 212	16
Intersection 213	18
Intersection 214	15
Intersection 215	12
Intersection 216	17
Intersection 217	17
Intersection 218	15
Intersection 219	17
Intersection 220	11
Intersection 221	13
Intersection 222	6
Intersection 223	16
Intersection 224	11
Intersection 225	11
Intersection 226	17
Intersection 227	4
Intersection 228	17
Intersection 229	15
Intersection 230	17
Intersection 231	15
Intersection 232	20
Intersection 233	14
Intersection 234	20
Intersection 235	15
Intersection 236	20
Intersection 237	11
Intersection 238	12
Intersection 239	16
Intersection 240	15
Intersection 241	21
Intersection 242	14
Intersection 243	10
Intersection 244	11
Intersection 245	18
Intersection 246	13
Intersection 247	21
Intersection 248	11
Intersection 249	13
Intersection 250	15
Intersection 251	9
Intersection 252	23
Intersection 253	12
Intersection 254	10
Intersection 255	17
Intersection 256	14
Intersection 257	19
Intersection 258	13
Intersection 259	11
Intersection 260	21
Intersection 261	14
Intersection 262	11
Intersection 263	15
Intersection 264	15
Intersection 265	14
Intersection 266	11
Intersection 267	23
Intersection 268	9
Intersection 269	12
Intersection 270	12
Intersection 271	17
Intersection 272	12
Intersection 273	21
Intersection 274	20
Intersection 275	17
Intersection 276	17
Intersection 277	17
Intersection 278	12
Intersection 279	14
Intersection 280	19
Intersection 281	11
Intersection 282	12
Intersection 283	14
Intersection 284	16
Intersection 285	19
Intersection 286	10
Intersection 287	12
Intersection 288	15
Intersection 289	14
Intersection 290	10
Intersection 291	14
Intersection 292	14
Intersection 293	14
Intersection 294	6
Intersection 295	16
Intersection 296	9
Intersection 297	6
Intersection 298	10
Intersection 299	7
Intersection 300	8
Intersection 301	15
Intersection 302	17
Intersection 303	10
Intersection 304	16
Intersection 305	7
Intersection 306	17
Intersection 307	13
Intersection 308	16
Intersection 309	17
Intersection 310	19
Intersection 311	11
Intersection 312	12
Intersection 313	9
Intersection 314	19
Intersection 315	19
Intersection 316	17
Intersection 317	15
Intersection 318	17
Intersection 319	19
Intersection 320	11
Intersection 321	18
Intersection 322	14
Intersection 323	16
Intersection 324	15
Intersection 325	14
Intersection 326	19
Intersection 327	17
Intersection 328	18
Intersection 329	13
Intersection 330	17
Intersection 331	13
Intersection 332	13
Intersection 333	15
Intersection 334	11
Intersection 335	19
Intersection 336	12
Intersection 337	24
Intersection 338	18
Intersection 339	26
Intersection 340	20
Intersection 341	18
Intersection 342	19
Intersection 343	18
Intersection 344	14
Intersection 345	12
Intersection 346	21
Intersection 347	13
Intersection 348	18
Intersection 349	16
Intersection 350	16
Intersection 351	17
Intersection 352	14
Intersection 353	10
Intersection 354	11
Intersection 355	17
Intersection 356	10
Intersection 357	15
Intersection 358	17
Intersection 359	9
Intersection 360	19
Intersection 361	13
Intersection 362	20
Intersection 363	17
Intersection 364	15
Intersection 365	14
Intersection 366	19
Intersection 367	10
Intersection 368	11
Intersection 369	14
Intersection 370	18
Intersection 371	13
Intersection 372	18
Intersection 373	14
Intersection 374	15
Intersection 375	9
Intersection 376	14
Intersection 377	9
Intersection 378	18
Intersection 379	15
Intersection 380	11
Intersection 381	12
Intersection 382	8
Intersection 383	8
Intersection 384	18
Intersection 385	18
Intersection 386	19
Intersection 387	14
Intersection 388	10
Intersection 389	11
Intersection 390	17
Intersection 391	12
Intersection 392	12
Intersection 393	14
Intersection 394	15
Intersection 395	18
Intersection 396	9
Intersection 397	15
Intersection 398	15
Intersection 399	16
Intersection 400	9
Intersection 401	15
Intersection 402	8
Intersection 403	15
Intersection 404	13
Intersection 405	16
Intersection 406	15
Intersection 407	10
Intersection 408	26
Intersection 409	14
Intersection 410	17
Intersection 411	18
Intersection 412	21
Intersection 413	16
Intersection 414	13
Intersection 415	17
Intersection 416	14
Intersection 417	21
Intersection 418	9
Intersection 419	9
Intersection 420	17
Intersection 421	18
Intersection 422	15
Intersection 423	15
Intersection 424	20
Intersection 425	12
Intersection 426	13
Intersection 427	14
Intersection 428	10
Intersection 429	15
Intersection 430	10
Intersection 431	19
Intersection 432	13
Intersection 433	14
Intersection 434	15
Intersection 435	16
Intersection 436	14
Intersection 437	11
Intersection 438	14
Intersection 439	16
Intersection 440	13
Intersection 441	17
Intersection 442	23
Intersection 443	13
Intersection 444	11
Intersection 445	16
Intersection 446	15
Intersection 447	11
Intersection 448	11
Intersection 449	20
Intersection 450	11
Intersection 451	13
Intersection 452	17
Intersection 453	11
Intersection 454	10
Intersection 455	13
Intersection 456	18
Intersection 457	23
Intersection 458	17
Intersection 459	12
Intersection 460	13
Intersection 461	12
Intersection 462	18
Intersection 463	17
Intersection 464	18
Intersection 465	19
Intersection 466	15
Intersection 467	21
Intersection 468	9
Intersection 469	5
Intersection 470	17
Intersection 471	7
Intersection 472	13
Intersection 473	14
Intersection 474	18
Intersection 475	10
Intersection 476	21
Intersection 477	12
Intersection 478	14
Intersection 479	18
Intersection 480	12
Intersection 481	14
Intersection 482	14
Intersection 483	13
Intersection 484	18
Intersection 485	14
Intersection 486	19
Intersection 487	15
Intersection 488	14
Intersection 489	21
Intersection 490	17
Intersection 491	18
Intersection 492	19
Intersection 493	18
Intersection 494	19
Intersection 495	15
Intersection 496	16
Intersection 497	11
Intersection 498	14
Intersection 499	9
Intersection 500	22
Intersection 501	17
Intersection 502	14
Intersection 503	19
Intersection 504	18
Intersection 505	14
Intersection 506	19
Intersection 507	10
Intersection 508	20
Intersection 509	11
Intersection 510	18
Intersection 511	20
Intersection 512	9
Intersection 513	14
Intersection 514	14
Intersection 515	14
Intersection 516	22
Intersection 517	12
Intersection 518	11
Intersection 519	14
Intersection 520	21
Intersection 521	17
Intersection 522	13
Intersection 523	8
Intersection 524	15
Intersection 525	16
Intersection 526	17
Intersection 527	12
Intersection 528	12
Intersection 529	18
Intersection 530	15
Intersection 531	14
Intersection 532	14
Intersection 533	8
Intersection 534	17
Intersection 535	14
Intersection 536	22
Intersection 537	8
Intersection 538	19
Intersection 539	17
Intersection 540	16
Intersection 541	14
Intersection 542	16
Intersection 543	15
Intersection 544	22
Intersection 545	13
Intersection 546	16
Intersection 547	24
Intersection 548	18
Intersection 549	11
Intersection 550	24
Intersection 551	12
Intersection 552	14
Intersection 553	15
Intersection 554	13
Intersection 555	19
Intersection 556	10
Intersection 557	19
Intersection 558	13
Intersection 559	13
Intersection 560	16
Intersection 561	14
Intersection 562	17
Intersection 563	12
Intersection 564	18
Intersection 565	16
Intersection 566	10
Intersection 567	8
Intersection 568	16
Intersection 569	13
Intersection 570	13
Intersection 571	22
Intersection 572	18
Intersection 573	11
Intersection 574	21
Intersection 575	11
Intersection 576	12
Intersection 577	17
Intersection 578	14
Intersection 579	14
Intersection 580	18
Intersection 581	18
Intersection 582	16
Intersection 583	21
Intersection 584	19
Intersection 585	24
Intersection 586	11
Intersection 587	19
Intersection 588	17
Intersection 589	15
Intersection 590	13
Intersection 591	13
Intersection 592	13
Intersection 593	18
Intersection 594	15
Intersection 595	11
Intersection 596	10
Intersection 597	18
Intersection 598	12
Intersection 599	11
Intersection 600	18
Intersection 601	14
Intersection 602	25
Intersection 603	21
Intersection 604	14
Intersection 605	15
Intersection 606	14
Intersection 607	14
Intersection 608	23
Intersection 609	17
Intersection 610	19
Intersection 611	18
Intersection 612	15
Intersection 613	17
Intersection 614	8
Intersection 615	14
Intersection 616	14
Intersection 617	17
Intersection 618	20
Intersection 619	17
Intersection 620	16
Intersection 621	19
Intersection 622	13
Intersection 623	13
Intersection 624	20
Intersection 625	15
Intersection 626	13
Intersection 627	17
Intersection 628	14
Intersection 629	15
Intersection 630	21
Intersection 631	16
Intersection 632	10
Intersection 633	13
Intersection 634	13
Intersection 635	14
Intersection 636	16
Intersection 637	11
Intersection 638	10
Intersection 639	9
Intersection 640	12
Intersection 641	14
Intersection 642	20
Intersection 643	16
Intersection 644	18
Intersection 645	10
Intersection 646	16
Intersection 647	12
Intersection 648	10
Intersection 649	10
Intersection 650	11
Intersection 651	19
Intersection 652	17
Intersection 653	13
Intersection 654	15
Intersection 655	14
Intersection 656	10
Intersection 657	21
Intersection 658	20
Intersection 659	26
Intersection 660	18
Intersection 661	12
Intersection 662	14
Intersection 663	17
Intersection 664	21
Intersection 665	14
Intersection 666	20
Intersection 667	10
Intersection 668	11
Intersection 669	13
Intersection 670	19
Intersection 671	17
Intersection 672	7
Intersection 673	12
Intersection 674	12
Intersection 675	15
Intersection 676	13
Intersection 677	11
Intersection 678	15
Intersection 679	14
Intersection 680	20
Intersection 681	18
Intersection 682	7
Intersection 683	14
Intersection 684	12
Intersection 685	9
Intersection 686	12
Intersection 687	20
Intersection 688	19
Intersection 689	13
Intersection 690	17
Intersection 691	8
Intersection 692	10
Intersection 693	27
Intersection 694	16
Intersection 695	15
Intersection 696	17
Intersection 697	13
Intersection 698	13
Intersection 699	16
Intersection 700	17
Intersection 701	11
Intersection 702	13
Intersection 703	7
Intersection 704	17
Intersection 705	20
Intersection 706	10
Intersection 707	14
Intersection 708	16
Intersection 709	11
Intersection 710	11
Intersection 711	17
Intersection 712	18
Intersection 713	16
Intersection 714	19
Intersection 715	16
Intersection 716	7
Intersection 717	14
Intersection 718	15
Intersection 719	11
Intersection 720	14
Intersection 721	12
Intersection 722	11
Intersection 723	12
Intersection 724	17
Intersection 725	17
Intersection 726	13
Intersection 727	12
Intersection 728	18
Intersection 729	11
Intersection 730	15
Intersection 731	12
Intersection 732	15
Intersection 733	18
Intersection 734	24
Intersection 735	13
Intersection 736	17
Intersection 737	18
Intersection 738	16
Intersection 739	14
Intersection 740	17
Intersection 741	15
Intersection 742	15
Intersection 743	19
Intersection 744	16
Intersection 745	11
Intersection 746	18
Intersection 747	9
Intersection 748	15
Intersection 749	13
Intersection 750	18
Intersection 751	15
Intersection 752	11
Intersection 753	16
Intersection 754	12
Intersection 755	15
Intersection 756	19
Intersection 757	16
Intersection 758	16
Intersection 759	18
Intersection 760	15
Intersection 761	13
Intersection 762	14
Intersection 763	8
Intersection 764	13
Intersection 765	11
Intersection 766	18
Intersection 767	10
Intersection 768	11
Intersection 769	23
Intersection 770	21
Intersection 771	15
Intersection 772	11
Intersection 773	14
Intersection 774	9
Intersection 775	15
Intersection 776	9
Intersection 777	17
Intersection 778	15
Intersection 779	14
Intersection 780	18
Intersection 781	19
Intersection 782	13
Intersection 783	13
Intersection 784	23
Intersection 785	18
Intersection 786	10
Intersection 787	12
Intersection 788	13
Intersection 789	21
Intersection 790	17
Intersection 791	16
Intersection 792	11
Intersection 793	20
Intersection 794	12
Intersection 795	12
Intersection 796	11
Intersection 797	20
Intersection 798	14
Intersection 799	10
Intersection 800	13
Intersection 801	22
Intersection 802	12
Intersection 803	15
Intersection 804	11
Intersection 805	16
Intersection 806	11
Intersection 807	16
Intersection 808	13
Intersection 809	14
Intersection 810	21
Intersection 811	21
Intersection 812	8
Intersection 813	17
Intersection 814	15
Intersection 815	11
Intersection 816	12
Intersection 817	18
Intersection 818	12
Intersection 819	16
Intersection 820	20
Intersection 821	16
Intersection 822	14
Intersection 823	13
Intersection 824	18
Intersection 825	12
Intersection 826	22
Intersection 827	13
Intersection 828	12
Intersection 829	20
Intersection 830	17
Intersection 831	16
Intersection 832	15
Intersection 833	19
Intersection 834	20
Intersection 835	18
Intersection 836	11
Intersection 837	16
Intersection 838	17
Intersection 839	10
Intersection 840	15
Intersection 841	14
Intersection 842	17
Intersection 843	13
Intersection 844	13
Intersection 845	11
Intersection 846	11
Intersection 847	21
Intersection 848	19
Intersection 849	18
Intersection 850	12
Intersection 851	14
Intersection 852	19
Intersection 853	10
Intersection 854	19
Intersection 855	13
Intersection 856	10
Intersection 857	18
Intersection 858	13
Intersection 859	11
Intersection 860	16
Intersection 861	17
Intersection 862	18
Intersection 863	17
Intersection 864	14
Intersection 865	8
Intersection 866	20
Intersection 867	9
Intersection 868	18
Intersection 869	15
Intersection 870	12
Intersection 871	20
Intersection 872	15
Intersection 873	18
Intersection 874	19
Intersection 875	17
Intersection 876	9
Intersection 877	25
Intersection 878	15
Intersection 879	18
Intersection 880	17
Intersection 881	12
Intersection 882	13
Intersection 883	19
Intersection 884	18
Intersection 885	9
Intersection 886	19
Intersection 887	15
Intersection 888	23
Intersection 889	15
Intersection 890	15
Intersection 891	14
Intersection 892	16
Intersection 893	17
Intersection 894	19
Intersection 895	13
Intersection 896	24
Intersection 897	13
Intersection 898	17
Intersection 899	14
Intersection 900	12
Intersection 901	16
Intersection 902	15
Intersection 903	15
Intersection 904	15
Intersection 905	9
Intersection 906	16
Intersection 907	26
Intersection 908	15
Intersection 909	16
Intersection 910	5
Intersection 911	9
Intersection 912	15
Intersection 913	12
Intersection 914	11
Intersection 915	15
Intersection 916	16
Intersection 917	14
Intersection 918	16
Intersection 919	14
Intersection 920	13
Intersection 921	13
Intersection 922	14
Intersection 923	23
Intersection 924	12
Intersection 925	14
Intersection 926	14
Intersection 927	17
Intersection 928	24
Intersection 929	18
Intersection 930	21
Intersection 931	16
Intersection 932	12
Intersection 933	13
Intersection 934	15
Intersection 935	15
Intersection 936	18
Intersection 937	8
Intersection 938	20
Intersection 939	12
Intersection 940	11
Intersection 941	19
Intersection 942	23
Intersection 943	11
Intersection 944	16
Intersection 945	14
Intersection 946	7
Intersection 947	14
Intersection 948	16
Intersection 949	13
Intersection 950	17
Intersection 951	15
Intersection 952	22
Intersection 953	14
Intersection 954	12
Intersection 955	10
Intersection 956	25
Intersection 957	21
Intersection 958	12
Intersection 959	16
Intersection 960	14
Intersection 961	10
Intersection 962	11
Intersection 963	12
Intersection 964	18
Intersection 965	16
Intersection 966	17
Intersection 967	16
Intersection 968	10
Intersection 969	18
Intersection 970	18
Intersection 971	11
Intersection 972	15
Intersection 973	17
Intersection 974	17
Intersection 975	17
Intersection 976	12
Intersection 977	22
Intersection 978	22
Intersection 979	12
Intersection 980	16
Intersection 981	12
Intersection 982	20
Intersection 983	6
Intersection 984	22
Intersection 985	14
Intersection 986	14
Intersection 987	22
Intersection 988	15
Intersection 989	19
Intersection 990	14
Intersection 991	8
Intersection 992	15
Intersection 993	14
Intersection 994	16
Intersection 995	15
Intersection 996	18
Intersection 997	15
Intersection 998	22
Intersection 999	13
Intersection 1000	20
Intersection 1001	11
Intersection 1002	20
Intersection 1003	20
Intersection 1004	9
Intersection 1005	15
Intersection 1006	12
Intersection 1007	13
Intersection 1008	17
Intersection 1009	13
Intersection 1010	12
Intersection 1011	12
Intersection 1012	17
Intersection 1013	14
Intersection 1014	9
Intersection 1015	13
Intersection 1016	11
Intersection 1017	16
Intersection 1018	9
Intersection 1019	13
Intersection 1020	15
Intersection 1021	9
Intersection 1022	15
Intersection 1023	15
Intersection 1024	13
Intersection 1025	13
Intersection 1026	14
Intersection 1027	16
Intersection 1028	15
Intersection 1029	12
Intersection 1030	15
Intersection 1031	15
Intersection 1032	20
Intersection 1033	21
Intersection 1034	21
Intersection 1035	18
Intersection 1036	15
Intersection 1037	14
Intersection 1038	13
Intersection 1039	17
Intersection 1040	19
Intersection 1041	20
Intersection 1042	15
Intersection 1043	22
Intersection 1044	18
Intersection 1045	15
Intersection 1046	22
Intersection 1047	10
Intersection 1048	13
Intersection 1049	12
Intersection 1050	18
Intersection 1051	10
Intersection 1052	15
Intersection 1053	8
Intersection 1054	14
Intersection 1055	16
Intersection 1056	15
Intersection 1057	10
Intersection 1058	15
Intersection 1059	18
Intersection 1060	19
Intersection 1061	13
Intersection 1062	14
Intersection 1063	15
Intersection 1064	19
Intersection 1065	14
Intersection 1066	9
Intersection 1067	15
Intersection 1068	17
Intersection 1069	21
Intersection 1070	19
Intersection 1071	19
Intersection 1072	9
Intersection 1073	15
Intersection 1074	16
Intersection 1075	15
Intersection 1076	9
Intersection 1077	16
Intersection 1078	17
Intersection 1079	16
Intersection 1080	26
Intersection 1081	15
Intersection 1082	22
Intersection 1083	13
Intersection 1084	11
Intersection 1085	19
Intersection 1086	15
Intersection 1087	18
Intersection 1088	17
Intersection 1089	19
Intersection 1090	19
Intersection 1091	21
Intersection 1092	13
Intersection 1093	10
Intersection 1094	18
Intersection 1095	12
Intersection 1096	14
Intersection 1097	27
Intersection 1098	17
Intersection 1099	13
Intersection 1100	11
Intersection 1101	11
Intersection 1102	14
Intersection 1103	17
Intersection 1104	18
Intersection 1105	15
Intersection 1106	16
Intersection 1107	15
Intersection 1108	10
Intersection 1109	14
Intersection 1110	13
Intersection 1111	15
Intersection 1112	13
Intersection 1113	15
Intersection 1114	16
Intersection 1115	12
Intersection 1116	12
Intersection 1117	20
Intersection 1118	17
Intersection 1119	3
Intersection 1120	19
Intersection 1121	13
Intersection 1122	10
Intersection 1123	14
Intersection 1124	16
Intersection 1125	27
Intersection 1126	23
Intersection 1127	22
Intersection 1128	11
Intersection 1129	16
Intersection 1130	13
Intersection 1131	20
Intersection 1132	11
Intersection 1133	15
Intersection 1134	15
Intersection 1135	10
Intersection 1136	18
Intersection 1137	22
Intersection 1138	17
Intersection 1139	17
Intersection 1140	13
Intersection 1141	9
Intersection 1142	17
Intersection 1143	15
Intersection 1144	12
Intersection 1145	17
Intersection 1146	14
Intersection 1147	12
Intersection 1148	9
Intersection 1149	15
Intersection 1150	11
Intersection 1151	7
Intersection 1152	11
Intersection 1153	15
Intersection 1154	10
Intersection 1155	18
Intersection 1156	8
Intersection 1157	18
Intersection 1158	21
Intersection 1159	14
Intersection 1160	9
Intersection 1161	15
Intersection 1162	10
Intersection 1163	15
Intersection 1164	17
Intersection 1165	10
Intersection 1166	13
Intersection 1167	16
Intersection 1168	19
Intersection 1169	23
Intersection 1170	17
Intersection 1171	14
Intersection 1172	16
Intersection 1173	16
Intersection 1174	12
Intersection 1175	9
Intersection 1176	17
Intersection 1177	11
Intersection 1178	16
Intersection 1179	20
Intersection 1180	15
Intersection 1181	19
Intersection 1182	12
Intersection 1183	11
Intersection 1184	13
Intersection 1185	18
Intersection 1186	17
Intersection 1187	10
Intersection 1188	18
Intersection 1189	14
Intersection 1190	16
Intersection 1191	16
Intersection 1192	10
Intersection 1193	20
Intersection 1194	14
Intersection 1195	14
Intersection 1196	14
Intersection 1197	19
Intersection 1198	14
Intersection 1199	11
Intersection 1200	18
Intersection 1201	13
Intersection 1202	9
Intersection 1203	7
Intersection 1204	10
Intersection 1205	14
Intersection 1206	11
Intersection 1207	20
Intersection 1208	13
Intersection 1209	15
Intersection 1210	17
Intersection 1211	15
Intersection 1212	13
Intersection 1213	7
Intersection 1214	15
Intersection 1215	14
Intersection 1216	8
Intersection 1217	15
Intersection 1218	18
Intersection 1219	17
Intersection 1220	14
Intersection 1221	15
Intersection 1222	16
Intersection 1223	14
Intersection 1224	17
Intersection 1225	16
Intersection 1226	14
Intersection 1227	12
Intersection 1228	15
Intersection 1229	19
Intersection 1230	15
Intersection 1231	11
Intersection 1232	18
Intersection 1233	20
Intersection 1234	11
Intersection 1235	13
Intersection 1236	11
Intersection 1237	10
Intersection 1238	13
Intersection 1239	11
Intersection 1240	10
Intersection 1241	10
Intersection 1242	7
Intersection 1243	20
Intersection 1244	13
Intersection 1245	18
Intersection 1246	14
Intersection 1247	12
Intersection 1248	21
Intersection 1249	12
Intersection 1250	16
Intersection 1251	15
Intersection 1252	12
Intersection 1253	14
Intersection 1254	13
Intersection 1255	16
Intersection 1256	16
Intersection 1257	8
Intersection 1258	12
Intersection 1259	12
Intersection 1260	23
Intersection 1261	12
Intersection 1262	17
Intersection 1263	15
Intersection 1264	15
Intersection 1265	14
Intersection 1266	14
Intersection 1267	20
Intersection 1268	20
Intersection 1269	13
Intersection 1270	12
Intersection 1271	18
Intersection 1272	13
Intersection 1273	19
Intersection 1274	12
Intersection 1275	8
Intersection 1276	21
Intersection 1277	15
Intersection 1278	22
Intersection 1279	16
Intersection 1280	19
Intersection 1281	14
Intersection 1282	16
Intersection 1283	15
Intersection 1284	10
Intersection 1285	9
Intersection 1286	14
Intersection 1287	14
Intersection 1288	15
Intersection 1289	11
Intersection 1290	14
Intersection 1291	13
Intersection 1292	18
Intersection 1293	12
Intersection 1294	13
Intersection 1295	22
Intersection 1296	13
Intersection 1297	22
Intersection 1298	14
Intersection 1299	20
Intersection 1300	17
Intersection 1301	24
Intersection 1302	16
Intersection 1303	13
Intersection 1304	17
Intersection 1305	21
Intersection 1306	21
Intersection 1307	10
Intersection 1308	19
Intersection 1309	12
Intersection 1310	17
Intersection 1311	11
Intersection 1312	11
Intersection 1313	11
Intersection 1314	21
Intersection 1315	13
Intersection 1316	11
Intersection 1317	17
Intersection 1318	15
Intersection 1319	14
Intersection 1320	18
Intersection 1321	11
Intersection 1322	11
Intersection 1323	15
Intersection 1324	15
Intersection 1325	15
Intersection 1326	17
Intersection 1327	13
Intersection 1328	17
Intersection 1329	14
Intersection 1330	17
Intersection 1331	13
Intersection 1332	14
Intersection 1333	12
Intersection 1334	18
Intersection 1335	16
Intersection 1336	16
Intersection 1337	6
Intersection 1338	13
Intersection 1339	13
Intersection 1340	27
Intersection 1341	15
Intersection 1342	19
Intersection 1343	10
Intersection 1344	18
Intersection 1345	13
Intersection 1346	13
Intersection 1347	12
Intersection 1348	17
Intersection 1349	10
Intersection 1350	11
Intersection 1351	11
Intersection 1352	14
Intersection 1353	15
Intersection 1354	20
Intersection 1355	22
Intersection 1356	15
Intersection 1357	12
Intersection 1358	17
Intersection 1359	19
Intersection 1360	13
Intersection 1361	16
Intersection 1362	17
Intersection 1363	15
Intersection 1364	14
Intersection 1365	23
Intersection 1366	12
Intersection 1367	15
Intersection 1368	17
Intersection 1369	20
Intersection 1370	13
Intersection 1371	10
Intersection 1372	12
Intersection 1373	16
Intersection 1374	12
Intersection 1375	15
Intersection 1376	13
Intersection 1377	15
Intersection 1378	14
Intersection 1379	21
Intersection 1380	14
Intersection 1381	19
Intersection 1382	8
Intersection 1383	15
Intersection 1384	11
Intersection 1385	19
Intersection 1386	15
Intersection 1387	21
Intersection 1388	12
Intersection 1389	23
Intersection 1390	17
Intersection 1391	10
Intersection 1392	15
Intersection 1393	16
Intersection 1394	15
Intersection 1395	13
Intersection 1396	17
Intersection 1397	9
Intersection 1398	13
Intersection 1399	6
Intersection 1400	11
Intersection 1401	18
Intersection 1402	12
Intersection 1403	15
Intersection 1404	15
Intersection 1405	15
Intersection 1406	24
Intersection 1407	20
Intersection 1408	19
Intersection 1409	11
Intersection 1410	16
Intersection 1411	16
Intersection 1412	15
Intersection 1413	10
Intersection 1414	12
Intersection 1415	14
Intersection 1416	17
Intersection 1417	11
Intersection 1418	17
Intersection 1419	15
Intersection 1420	13
Intersection 1421	20
Intersection 1422	23
Intersection 1423	16
Intersection 1424	17
Intersection 1425	18
Intersection 1426	19
Intersection 1427	16
Intersection 1428	15
Intersection 1429	14
Intersection 1430	19
Intersection 1431	16
Intersection 1432	9
Intersection 1433	14
Intersection 1434	18
Intersection 1435	16
Intersection 1436	16
Intersection 1437	10
Intersection 1438	8
Intersection 1439	20
Intersection 1440	13
Intersection 1441	17
Intersection 1442	16
Intersection 1443	15
Intersection 1444	23
Intersection 1445	13
Intersection 1446	16
Intersection 1447	17
Intersection 1448	8
Intersection 1449	14
Intersection 1450	18
Intersection 1451	15
Intersection 1452	8
Intersection 1453	7
Intersection 1454	15
Intersection 1455	17
Intersection 1456	15
Intersection 1457	19
Intersection 1458	15
Intersection 1459	19
Intersection 1460	11
Intersection 1461	20
Intersection 1462	13
Intersection 1463	15
Intersection 1464	15
Intersection 1465	11
Intersection 1466	9
Intersection 1467	17
Intersection 1468	17
Intersection 1469	16
Intersection 1470	13
Intersection 1471	9
Intersection 1472	15
Intersection 1473	12
Intersection 1474	19
Intersection 1475	19
Intersection 1476	8
Intersection 1477	11
Intersection 1478	21
Intersection 1479	17
Intersection 1480	12
Intersection 1481	14
Intersection 1482	22
Intersection 1483	17
Intersection 1484	13
Intersection 1485	11
Intersection 1486	19
Intersection 1487	20
Intersection 1488	9
Intersection 1489	5
Intersection 1490	18
Intersection 1491	26
Intersection 1492	13
Intersection 1493	22
Intersection 1494	17
Intersection 1495	16
Intersection 1496	26
Intersection 1497	14
Intersection 1498	20
Intersection 1499	12
Intersection 1500	12
Intersection 1501	11
Intersection 1502	11
Intersection 1503	14
Intersection 1504	17
Intersection 1505	11
Intersection 1506	15
Intersection 1507	15
Intersection 1508	15
Intersection 1509	13
Intersection 1510	18
Intersection 1511	10
Intersection 1512	14
Intersection 1513	14
Intersection 1514	12
Intersection 1515	14
Intersection 1516	7
Intersection 1517	17
Intersection 1518	11
Intersection 1519	16
Intersection 1520	14
Intersection 1521	11
Intersection 1522	13
Intersection 1523	12
Intersection 1524	20
Intersection 1525	15
Intersection 1526	17
Intersection 1527	20
Intersection 1528	16
Intersection 1529	21
Intersection 1530	15
Intersection 1531	13
Intersection 1532	20
Intersection 1533	22
Intersection 1534	16
Intersection 1535	21
Intersection 1536	18
Intersection 1537	14
Intersection 1538	15
Intersection 1539	9
Intersection 1540	21
Intersection 1541	18
Intersection 1542	21
Intersection 1543	14
Intersection 1544	12
Intersection 1545	13
Intersection 1546	11
Intersection 1547	14
Intersection 1548	16
Intersection 1549	11
Intersection 1550	11
Intersection 1551	16
Intersection 1552	19
Intersection 1553	8
Intersection 1554	14
Intersection 1555	22
Intersection 1556	17
Intersection 1557	12
Intersection 1558	15
Intersection 1559	15
Intersection 1560	17
Intersection 1561	18
Intersection 1562	17
Intersection 1563	15
Intersection 1564	9
Intersection 1565	24
Intersection 1566	14
Intersection 1567	14
Intersection 1568	23
Intersection 1569	17
Intersection 1570	19
Intersection 1571	10
Intersection 1572	13
Intersection 1573	14
Intersection 1574	9
Intersection 1575	11
Intersection 1576	14
Intersection 1577	29
Intersection 1578	15
Intersection 1579	15
Intersection 1580	16
Intersection 1581	15
Intersection 1582	20
Intersection 1583	15
Intersection 1584	9
Intersection 1585	14
Intersection 1586	13
Intersection 1587	10
Intersection 1588	19
Intersection 1589	25
Intersection 1590	20
Intersection 1591	14
Intersection 1592	19
Intersection 1593	16
Intersection 1594	21
Intersection 1595	17
Intersection 1596	14
Intersection 1597	17
Intersection 1598	22
Intersection 1599	15
Intersection 1600	20
Intersection 1601	11
Intersection 1602	13
Intersection 1603	11
Intersection 1604	12
Intersection 1605	17
Intersection 1606	15
Intersection 1607	10
Intersection 1608	16
Intersection 1609	13
Intersection 1610	7
Intersection 1611	14
Intersection 1612	17
Intersection 1613	14
Intersection 1614	16
Intersection 1615	10
Intersection 1616	17
Intersection 1617	11
Intersection 1618	18
Intersection 1619	10
Intersection 1620	11
Intersection 1621	15
Intersection 1622	8
Intersection 1623	17
Intersection 1624	18
Intersection 1625	13
Intersection 1626	19
Intersection 1627	11
Intersection 1628	15
Intersection 1629	22
Intersection 1630	13
Intersection 1631	13
Intersection 1632	11
Intersection 1633	8
Intersection 1634	12
Intersection 1635	11
Intersection 1636	19
Intersection 1637	14
Intersection 1638	22
Intersection 1639	11
Intersection 1640	17
Intersection 1641	16
Intersection 1642	13
Intersection 1643	11
Intersection 1644	17
Intersection 1645	21
Intersection 1646	12
Intersection 1647	11
Intersection 1648	18
Intersection 1649	13
Intersection 1650	12
Intersection 1651	22
Intersection 1652	10
Intersection 1653	13
Intersection 1654	14
Intersection 1655	13
Intersection 1656	10
Intersection 1657	11
Intersection 1658	14
Intersection 1659	12
Intersection 1660	14
Intersection 1661	19
Intersection 1662	22
Intersection 1663	15
Intersection 1664	11
Intersection 1665	13
Intersection 1666	20
Intersection 1667	16
Intersection 1668	10
Intersection 1669	14
Intersection 1670	14
Intersection 1671	17
Intersection 1672	10
Intersection 1673	9
Intersection 1674	14
Intersection 1675	13
Intersection 1676	10
Intersection 1677	17
Intersection 1678	18
Intersection 1679	13
Intersection 1680	15
Intersection 1681	12
Intersection 1682	20
Intersection 1683	17
Intersection 1684	11
Intersection 1685	17
Intersection 1686	16
Intersection 1687	18
Intersection 1688	21
Intersection 1689	15
Intersection 1690	20
Intersection 1691	16
Intersection 1692	17
Intersection 1693	18
Intersection 1694	19
Intersection 1695	20
Intersection 1696	16
Intersection 1697	18
Intersection 1698	14
Intersection 1699	18
Intersection 1700	20
Intersection 1701	16
Intersection 1702	10
Intersection 1703	16
Intersection 1704	14
Intersection 1705	17
Intersection 1706	21
Intersection 1707	12
Intersection 1708	16
Intersection 1709	11
Intersection 1710	17
Intersection 1711	15
Intersection 1712	15
Intersection 1713	17
Intersection 1714	22
Intersection 1715	16
Intersection 1716	14
Intersection 1717	11
Intersection 1718	17
Intersection 1719	10
Intersection 1720	14
Intersection 1721	10
Intersection 1722	24
Intersection 1723	13
Intersection 1724	12
Intersection 1725	15
Intersection 1726	11
Intersection 1727	14
Intersection 1728	19
Intersection 1729	10
Intersection 1730	22
Intersection 1731	21
Intersection 1732	12
Intersection 1733	21
Intersection 1734	16
Intersection 1735	12
Intersection 1736	17
Intersection 1737	15
Intersection 1738	10
Intersection 1739	17
Intersection 1740	11
Intersection 1741	15
Intersection 1742	10
Intersection 1743	20
Intersection 1744	13
Intersection 1745	17
Intersection 1746	27
Intersection 1747	14
Intersection 1748	8
Intersection 1749	16
Intersection 1750	19
Intersection 1751	18
Intersection 1752	17
Intersection 1753	11
Intersection 1754	12
Intersection 1755	14
Intersection 1756	22
Intersection 1757	16
Intersection 1758	16
Intersection 1759	19
Intersection 1760	8
Intersection 1761	17
Intersection 1762	10
Intersection 1763	17
Intersection 1764	8
Intersection 1765	9
Intersection 1766	13
Intersection 1767	19
Intersection 1768	12
Intersection 1769	16
Intersection 1770	8
Intersection 1771	17
Intersection 1772	8
Intersection 1773	19
Intersection 1774	11
Intersection 1775	14
Intersection 1776	23
Intersection 1777	21
Intersection 1778	12
Intersection 1779	11
Intersection 1780	14
Intersection 1781	17
Intersection 1782	14
Intersection 1783	10
Intersection 1784	9
Intersection 1785	16
Intersection 1786	19
Intersection 1787	12
Intersection 1788	22
Intersection 1789	16
Intersection 1790	15
Intersection 1791	14
Intersection 1792	8
Intersection 1793	22
Intersection 1794	12
Intersection 1795	9
Intersection 1796	15
Intersection 1797	18
Intersection 1798	22
Intersection 1799	21
Intersection 1800	13
Intersection 1801	13
Intersection 1802	20
Intersection 1803	8
Intersection 1804	15
Intersection 1805	10
Intersection 1806	14
Intersection 1807	12
Intersection 1808	21
Intersection 1809	15
Intersection 1810	13
Intersection 1811	15
Intersection 1812	24
Intersection 1813	16
Intersection 1814	7
Intersection 1815	13
Intersection 1816	11
Intersection 1817	9
Intersection 1818	13
Intersection 1819	14
Intersection 1820	15
Intersection 1821	12
Intersection 1822	11
Intersection 1823	11
Intersection 1824	13
Intersection 1825	14
Intersection 1826	19
Intersection 1827	19
Intersection 1828	12
Intersection 1829	6
Intersection 1830	13
Intersection 1831	11
Intersection 1832	6
Intersection 1833	16
Intersection 1834	14
Intersection 1835	18
Intersection 1836	11
Intersection 1837	20
Intersection 1838	19
Intersection 1839	19
Intersection 1840	19
Intersection 1841	24
Intersection 1842	17
Intersection 1843	17
Intersection 1844	11
Intersection 1845	12
Intersection 1846	20
Intersection 1847	13
Intersection 1848	18
Intersection 1849	14
Intersection 1850	15
Intersection 1851	11
Intersection 1852	9
Intersection 1853	14
Intersection 1854	11
Intersection 1855	17
Intersection 1856	22
Intersection 1857	9
Intersection 1858	17
Intersection 1859	20
Intersection 1860	11
Intersection 1861	11
Intersection 1862	10
Intersection 1863	22
Intersection 1864	17
Intersection 1865	15
Intersection 1866	20
Intersection 1867	20
Intersection 1868	11
Intersection 1869	9
Intersection 1870	10
Intersection 1871	17
Intersection 1872	17
Intersection 1873	11
Intersection 1874	10
Intersection 1875	17
Intersection 1876	7
Intersection 1877	15
Intersection 1878	18
Intersection 1879	20
Intersection 1880	9
Intersection 1881	16
Intersection 1882	17
Intersection 1883	15
Intersection 1884	12
Intersection 1885	16
Intersection 1886	8
Intersection 1887	12
Intersection 1888	9
Intersection 1889	16
Intersection 1890	11
Intersection 1891	7
Intersection 1892	16
Intersection 1893	13
Intersection 1894	11
Intersection 1895	11
Intersection 1896	32
Intersection 1897	9
Intersection 1898	18
Intersection 1899	14
Intersection 1900	9
Intersection 1901	10
Intersection 1902	14
Intersection 1903	16
Intersection 1904	15
Intersection 1905	12
Intersection 1906	25
Intersection 1907	13
Intersection 1908	12
Intersection 1909	13
Intersection 1910	14
Intersection 1911	11
Intersection 1912	12
Intersection 1913	27
Intersection 1914	11
Intersection 1915	15
Intersection 1916	11
Intersection 1917	9
Intersection 1918	9
Intersection 1919	16
Intersection 1920	20
Intersection 1921	18
Intersection 1922	10
Intersection 1923	15
Intersection 1924	16
Intersection 1925	15
Intersection 1926	11
Intersection 1927	16
Intersection 1928	12
Intersection 1929	11
Intersection 1930	30
Intersection 1931	9
Intersection 1932	22
Intersection 1933	19
Intersection 1934	14
Intersection 1935	19
Intersection 1936	14
Intersection 1937	13
Intersection 1938	14
Intersection 1939	18
Intersection 1940	23
Intersection 1941	13
Intersection 1942	15
Intersection 1943	25
Intersection 1944	10
Intersection 1945	20
Intersection 1946	13
Intersection 1947	26
Intersection 1948	14
Intersection 1949	14
Intersection 1950	17
Intersection 1951	13
Intersection 1952	16
Intersection 1953	17
Intersection 1954	16
Intersection 1955	12
Intersection 1956	15
Intersection 1957	12
Intersection 1958	20
Intersection 1959	9
Intersection 1960	14
Intersection 1961	13
Intersection 1962	18
Intersection 1963	19
Intersection 1964	18
Intersection 1965	12
Intersection 1966	19
Intersection 1967	14
Intersection 1968	20
Intersection 1969	7
Intersection 1970	13
Intersection 1971	17
Intersection 1972	14
Intersection 1973	9
Intersection 1974	15
Intersection 1975	13
Intersection 1976	17
Intersection 1977	12
Intersection 1978	12
Intersection 1979	14
Intersection 1980	18
Intersection 1981	18
Intersection 1982	14
Intersection 1983	21
Intersection 1984	15
Intersection 1985	16
Intersection 1986	17
Intersection 1987	18
Intersection 1988	14
Intersection 1989	13
Intersection 1990	12
Intersection 1991	15
Intersection 1992	17
Intersection 1993	15
Intersection 1994	10
Intersection 1995	18
Intersection 1996	15
Intersection 1997	23
Intersection 1998	19
Intersection 1999	15
[truncated: 3,509 more rows]

## Sheet: F1 vs F2 Day120 hypoDMRs 
	Number of intersections between F1 random DMRs and F2 real DMRs	Mean of shuffled	Standard deviation of shuffled	Number of intersections between F1 real DMRs and F2 real DMRs	Standard deviation of shuffled			Shuffled	Unshuffled
Intersection 1	26	27.649	5.28183	252	48.14		n	5000	1
Intersection 2	38		0.2		assumed to be 20% of 252		Mean	27.649	252
Intersection 3	33						Standard deviation	5.28183	48.14
Intersection 4	36						ttest	-62.391
Intersection 5	29						critical value for n>100	3.090
Intersection 6	28						Significance	Significant
Intersection 7	17
Intersection 8	24
Intersection 9	33
Intersection 10	18
Intersection 11	28
Intersection 12	28
Intersection 13	32
Intersection 14	26
Intersection 15	27
Intersection 16	19
Intersection 17	25
Intersection 18	23
Intersection 19	34
Intersection 20	29
Intersection 21	41
Intersection 22	37
Intersection 23	25
Intersection 24	29
Intersection 25	28
Intersection 26	29
Intersection 27	34
Intersection 28	29
Intersection 29	34
Intersection 30	29
Intersection 31	24
Intersection 32	23
Intersection 33	24
Intersection 34	31
Intersection 35	43
Intersection 36	29
Intersection 37	33
Intersection 38	34
Intersection 39	19
Intersection 40	24
Intersection 41	30
Intersection 42	31
Intersection 43	25
Intersection 44	27
Intersection 45	26
Intersection 46	24
Intersection 47	19
Intersection 48	27
Intersection 49	29
Intersection 50	23
Intersection 51	27
Intersection 52	29
Intersection 53	33
Intersection 54	27
Intersection 55	22
Intersection 56	32
Intersection 57	29
Intersection 58	23
Intersection 59	32
Intersection 60	26
Intersection 61	17
Intersection 62	31
Intersection 63	24
Intersection 64	19
Intersection 65	23
Intersection 66	29
Intersection 67	46
Intersection 68	29
Intersection 69	33
Intersection 70	23
Intersection 71	27
Intersection 72	31
Intersection 73	38
Intersection 74	30
Intersection 75	26
Intersection 76	29
Intersection 77	20
Intersection 78	22
Intersection 79	35
Intersection 80	29
Intersection 81	31
Intersection 82	22
Intersection 83	26
Intersection 84	27
Intersection 85	25
Intersection 86	22
Intersection 87	26
Intersection 88	29
Intersection 89	27
Intersection 90	32
Intersection 91	22
Intersection 92	33
Intersection 93	29
Intersection 94	27
Intersection 95	24
Intersection 96	23
Intersection 97	35
Intersection 98	32
Intersection 99	28
Intersection 100	22
Intersection 101	28
Intersection 102	27
Intersection 103	31
Intersection 104	28
Intersection 105	32
Intersection 106	25
Intersection 107	27
Intersection 108	30
Intersection 109	35
Intersection 110	30
Intersection 111	33
Intersection 112	29
Intersection 113	23
Intersection 114	37
Intersection 115	24
Intersection 116	24
Intersection 117	25
Intersection 118	28
Intersection 119	26
Intersection 120	26
Intersection 121	21
Intersection 122	29
Intersection 123	25
Intersection 124	25
Intersection 125	27
Intersection 126	33
Intersection 127	33
Intersection 128	22
Intersection 129	28
Intersection 130	29
Intersection 131	24
Intersection 132	38
Intersection 133	40
Intersection 134	33
Intersection 135	23
Intersection 136	30
Intersection 137	23
Intersection 138	23
Intersection 139	22
Intersection 140	33
Intersection 141	29
Intersection 142	26
Intersection 143	36
Intersection 144	27
Intersection 145	34
Intersection 146	24
Intersection 147	26
Intersection 148	39
Intersection 149	27
Intersection 150	30
Intersection 151	33
Intersection 152	21
Intersection 153	24
Intersection 154	17
Intersection 155	30
Intersection 156	27
Intersection 157	35
Intersection 158	28
Intersection 159	22
Intersection 160	29
Intersection 161	32
Intersection 162	21
Intersection 163	37
Intersection 164	22
Intersection 165	29
Intersection 166	27
Intersection 167	27
Intersection 168	27
Intersection 169	38
Intersection 170	29
Intersection 171	24
Intersection 172	22
Intersection 173	31
Intersection 174	33
Intersection 175	32
Intersection 176	24
Intersection 177	26
Intersection 178	28
Intersection 179	30
Intersection 180	29
Intersection 181	28
Intersection 182	29
Intersection 183	33
Intersection 184	26
Intersection 185	31
Intersection 186	32
Intersection 187	21
Intersection 188	31
Intersection 189	32
Intersection 190	31
Intersection 191	37
Intersection 192	29
Intersection 193	25
Intersection 194	27
Intersection 195	21
Intersection 196	26
Intersection 197	28
Intersection 198	32
Intersection 199	28
Intersection 200	29
Intersection 201	34
Intersection 202	26
Intersection 203	29
Intersection 204	28
Intersection 205	42
Intersection 206	27
Intersection 207	40
Intersection 208	30
Intersection 209	29
Intersection 210	27
Intersection 211	24
Intersection 212	24
Intersection 213	27
Intersection 214	39
Intersection 215	35
Intersection 216	32
Intersection 217	27
Intersection 218	29
Intersection 219	28
Intersection 220	27
Intersection 221	24
Intersection 222	34
Intersection 223	26
Intersection 224	31
Intersection 225	30
Intersection 226	25
Intersection 227	35
Intersection 228	36
Intersection 229	34
Intersection 230	31
Intersection 231	38
Intersection 232	31
Intersection 233	23
Intersection 234	34
Intersection 235	24
Intersection 236	36
Intersection 237	28
Intersection 238	23
Intersection 239	25
Intersection 240	22
Intersection 241	24
Intersection 242	27
Intersection 243	25
Intersection 244	16
Intersection 245	28
Intersection 246	31
Intersection 247	26
Intersection 248	31
Intersection 249	19
Intersection 250	26
Intersection 251	24
Intersection 252	34
Intersection 253	23
Intersection 254	43
Intersection 255	37
Intersection 256	23
Intersection 257	33
Intersection 258	27
Intersection 259	29
Intersection 260	23
Intersection 261	29
Intersection 262	17
Intersection 263	22
Intersection 264	28
Intersection 265	31
Intersection 266	33
Intersection 267	36
Intersection 268	21
Intersection 269	26
Intersection 270	25
Intersection 271	21
Intersection 272	27
Intersection 273	22
Intersection 274	35
Intersection 275	25
Intersection 276	30
Intersection 277	25
Intersection 278	30
Intersection 279	23
Intersection 280	30
Intersection 281	30
Intersection 282	31
Intersection 283	41
Intersection 284	30
Intersection 285	26
Intersection 286	28
Intersection 287	24
Intersection 288	22
Intersection 289	29
Intersection 290	19
Intersection 291	27
Intersection 292	27
Intersection 293	27
Intersection 294	24
Intersection 295	32
Intersection 296	27
Intersection 297	30
Intersection 298	24
Intersection 299	25
Intersection 300	26
Intersection 301	25
Intersection 302	31
Intersection 303	36
Intersection 304	32
Intersection 305	31
Intersection 306	24
Intersection 307	30
Intersection 308	35
Intersection 309	25
Intersection 310	26
Intersection 311	24
Intersection 312	25
Intersection 313	23
Intersection 314	33
Intersection 315	35
Intersection 316	30
Intersection 317	25
Intersection 318	33
Intersection 319	35
Intersection 320	32
Intersection 321	32
Intersection 322	26
Intersection 323	36
Intersection 324	20
Intersection 325	36
Intersection 326	28
Intersection 327	33
Intersection 328	35
Intersection 329	35
Intersection 330	30
Intersection 331	25
Intersection 332	20
Intersection 333	38
Intersection 334	28
Intersection 335	18
Intersection 336	29
Intersection 337	27
Intersection 338	25
Intersection 339	29
Intersection 340	25
Intersection 341	31
Intersection 342	22
Intersection 343	36
Intersection 344	23
Intersection 345	29
Intersection 346	29
Intersection 347	24
Intersection 348	28
Intersection 349	23
Intersection 350	29
Intersection 351	35
Intersection 352	23
Intersection 353	32
Intersection 354	32
Intersection 355	36
Intersection 356	30
Intersection 357	33
Intersection 358	25
Intersection 359	24
Intersection 360	32
Intersection 361	26
Intersection 362	23
Intersection 363	25
Intersection 364	37
Intersection 365	18
Intersection 366	30
Intersection 367	26
Intersection 368	22
Intersection 369	25
Intersection 370	28
Intersection 371	33
Intersection 372	24
Intersection 373	29
Intersection 374	27
Intersection 375	21
Intersection 376	31
Intersection 377	30
Intersection 378	17
Intersection 379	34
Intersection 380	26
Intersection 381	31
Intersection 382	36
Intersection 383	28
Intersection 384	33
Intersection 385	30
Intersection 386	24
Intersection 387	26
Intersection 388	28
Intersection 389	29
Intersection 390	26
Intersection 391	39
Intersection 392	37
Intersection 393	25
Intersection 394	23
Intersection 395	19
Intersection 396	19
Intersection 397	35
Intersection 398	25
Intersection 399	28
Intersection 400	24
Intersection 401	32
Intersection 402	24
Intersection 403	26
Intersection 404	38
Intersection 405	25
Intersection 406	33
Intersection 407	25
Intersection 408	34
Intersection 409	31
Intersection 410	28
Intersection 411	22
Intersection 412	27
Intersection 413	27
Intersection 414	14
Intersection 415	26
Intersection 416	20
Intersection 417	19
Intersection 418	30
Intersection 419	24
Intersection 420	28
Intersection 421	22
Intersection 422	29
Intersection 423	22
Intersection 424	32
Intersection 425	28
Intersection 426	27
Intersection 427	22
Intersection 428	25
Intersection 429	28
Intersection 430	17
Intersection 431	33
Intersection 432	20
Intersection 433	24
Intersection 434	21
Intersection 435	23
Intersection 436	32
Intersection 437	26
Intersection 438	24
Intersection 439	40
Intersection 440	30
Intersection 441	36
Intersection 442	25
Intersection 443	27
Intersection 444	34
Intersection 445	31
Intersection 446	28
Intersection 447	17
Intersection 448	30
Intersection 449	37
Intersection 450	15
Intersection 451	28
Intersection 452	38
Intersection 453	20
Intersection 454	23
Intersection 455	23
Intersection 456	30
Intersection 457	29
Intersection 458	38
Intersection 459	27
Intersection 460	19
Intersection 461	30
Intersection 462	26
Intersection 463	20
Intersection 464	25
Intersection 465	21
Intersection 466	28
Intersection 467	34
Intersection 468	26
Intersection 469	27
Intersection 470	35
Intersection 471	27
Intersection 472	21
Intersection 473	22
Intersection 474	29
Intersection 475	34
Intersection 476	25
Intersection 477	35
Intersection 478	26
Intersection 479	25
Intersection 480	20
Intersection 481	25
Intersection 482	28
Intersection 483	30
Intersection 484	28
Intersection 485	29
Intersection 486	24
Intersection 487	20
Intersection 488	34
Intersection 489	22
Intersection 490	26
Intersection 491	33
Intersection 492	33
Intersection 493	30
Intersection 494	32
Intersection 495	33
Intersection 496	33
Intersection 497	27
Intersection 498	29
Intersection 499	19
Intersection 500	21
Intersection 501	30
Intersection 502	24
Intersection 503	17
Intersection 504	21
Intersection 505	21
Intersection 506	24
Intersection 507	32
Intersection 508	26
Intersection 509	29
Intersection 510	32
Intersection 511	27
Intersection 512	26
Intersection 513	24
Intersection 514	31
Intersection 515	30
Intersection 516	31
Intersection 517	35
Intersection 518	27
Intersection 519	30
Intersection 520	17
Intersection 521	15
Intersection 522	22
Intersection 523	27
Intersection 524	32
Intersection 525	29
Intersection 526	31
Intersection 527	21
Intersection 528	40
Intersection 529	21
Intersection 530	29
Intersection 531	36
Intersection 532	29
Intersection 533	31
Intersection 534	28
Intersection 535	23
Intersection 536	19
Intersection 537	31
Intersection 538	24
Intersection 539	28
Intersection 540	25
Intersection 541	33
Intersection 542	26
Intersection 543	38
Intersection 544	25
Intersection 545	20
Intersection 546	27
Intersection 547	23
Intersection 548	30
Intersection 549	25
Intersection 550	32
Intersection 551	35
Intersection 552	30
Intersection 553	15
Intersection 554	31
Intersection 555	27
Intersection 556	33
Intersection 557	26
Intersection 558	28
Intersection 559	39
Intersection 560	21
Intersection 561	25
Intersection 562	31
Intersection 563	24
Intersection 564	29
Intersection 565	19
Intersection 566	33
Intersection 567	23
Intersection 568	31
Intersection 569	29
Intersection 570	19
Intersection 571	24
Intersection 572	25
Intersection 573	24
Intersection 574	25
Intersection 575	27
Intersection 576	33
Intersection 577	24
Intersection 578	44
Intersection 579	20
Intersection 580	39
Intersection 581	27
Intersection 582	25
Intersection 583	38
Intersection 584	26
Intersection 585	36
Intersection 586	24
Intersection 587	28
Intersection 588	32
Intersection 589	24
Intersection 590	31
Intersection 591	29
Intersection 592	24
Intersection 593	24
Intersection 594	32
Intersection 595	25
Intersection 596	29
Intersection 597	30
Intersection 598	23
Intersection 599	32
Intersection 600	24
Intersection 601	30
Intersection 602	31
Intersection 603	26
Intersection 604	24
Intersection 605	32
Intersection 606	31
Intersection 607	34
Intersection 608	25
Intersection 609	21
Intersection 610	24
Intersection 611	28
Intersection 612	27
Intersection 613	22
Intersection 614	26
Intersection 615	28
Intersection 616	26
Intersection 617	31
Intersection 618	31
Intersection 619	26
Intersection 620	33
Intersection 621	22
Intersection 622	29
Intersection 623	26
Intersection 624	24
Intersection 625	26
Intersection 626	21
Intersection 627	20
Intersection 628	26
Intersection 629	22
Intersection 630	19
Intersection 631	29
Intersection 632	30
Intersection 633	23
Intersection 634	24
Intersection 635	25
Intersection 636	27
Intersection 637	32
Intersection 638	31
Intersection 639	24
Intersection 640	30
Intersection 641	27
Intersection 642	31
Intersection 643	32
Intersection 644	39
Intersection 645	25
Intersection 646	30
Intersection 647	35
Intersection 648	19
Intersection 649	20
Intersection 650	33
Intersection 651	22
Intersection 652	31
Intersection 653	31
Intersection 654	25
Intersection 655	26
Intersection 656	38
Intersection 657	30
Intersection 658	25
Intersection 659	26
Intersection 660	37
Intersection 661	28
Intersection 662	26
Intersection 663	24
Intersection 664	21
Intersection 665	23
Intersection 666	25
Intersection 667	23
Intersection 668	32
Intersection 669	24
Intersection 670	27
Intersection 671	23
Intersection 672	32
Intersection 673	26
Intersection 674	30
Intersection 675	23
Intersection 676	22
Intersection 677	31
Intersection 678	25
Intersection 679	35
Intersection 680	32
Intersection 681	37
Intersection 682	32
Intersection 683	26
Intersection 684	28
Intersection 685	37
Intersection 686	30
Intersection 687	29
Intersection 688	27
Intersection 689	27
Intersection 690	28
Intersection 691	21
Intersection 692	24
Intersection 693	34
Intersection 694	32
Intersection 695	19
Intersection 696	25
Intersection 697	33
Intersection 698	30
Intersection 699	26
Intersection 700	23
Intersection 701	28
Intersection 702	30
Intersection 703	22
Intersection 704	31
Intersection 705	26
Intersection 706	26
Intersection 707	27
Intersection 708	27
Intersection 709	28
Intersection 710	17
Intersection 711	25
Intersection 712	29
Intersection 713	18
Intersection 714	26
Intersection 715	35
Intersection 716	26
Intersection 717	29
Intersection 718	31
Intersection 719	37
Intersection 720	34
Intersection 721	29
Intersection 722	23
Intersection 723	21
Intersection 724	21
Intersection 725	24
Intersection 726	35
Intersection 727	33
Intersection 728	31
Intersection 729	18
Intersection 730	26
Intersection 731	29
Intersection 732	29
Intersection 733	32
Intersection 734	31
Intersection 735	22
Intersection 736	31
Intersection 737	24
Intersection 738	23
Intersection 739	31
Intersection 740	21
Intersection 741	23
Intersection 742	23
Intersection 743	22
Intersection 744	32
Intersection 745	23
Intersection 746	26
Intersection 747	25
Intersection 748	27
Intersection 749	25
Intersection 750	28
Intersection 751	20
Intersection 752	21
Intersection 753	22
Intersection 754	34
Intersection 755	30
Intersection 756	25
Intersection 757	23
Intersection 758	28
Intersection 759	36
Intersection 760	22
Intersection 761	28
Intersection 762	28
Intersection 763	28
Intersection 764	24
Intersection 765	32
Intersection 766	26
Intersection 767	26
Intersection 768	29
Intersection 769	37
Intersection 770	19
Intersection 771	26
Intersection 772	27
Intersection 773	29
Intersection 774	28
Intersection 775	27
Intersection 776	39
Intersection 777	36
Intersection 778	25
Intersection 779	35
Intersection 780	20
Intersection 781	23
Intersection 782	32
Intersection 783	31
Intersection 784	35
Intersection 785	26
Intersection 786	22
Intersection 787	33
Intersection 788	31
Intersection 789	24
Intersection 790	22
Intersection 791	26
Intersection 792	26
Intersection 793	16
Intersection 794	19
Intersection 795	25
Intersection 796	23
Intersection 797	29
Intersection 798	36
Intersection 799	27
Intersection 800	19
Intersection 801	27
Intersection 802	32
Intersection 803	24
Intersection 804	25
Intersection 805	33
Intersection 806	19
Intersection 807	25
Intersection 808	28
Intersection 809	18
Intersection 810	23
Intersection 811	33
Intersection 812	32
Intersection 813	31
Intersection 814	29
Intersection 815	22
Intersection 816	26
Intersection 817	17
Intersection 818	28
Intersection 819	36
Intersection 820	24
Intersection 821	30
Intersection 822	24
Intersection 823	26
Intersection 824	35
Intersection 825	36
Intersection 826	24
Intersection 827	27
Intersection 828	32
Intersection 829	29
Intersection 830	32
Intersection 831	31
Intersection 832	28
Intersection 833	24
Intersection 834	26
Intersection 835	27
Intersection 836	39
Intersection 837	27
Intersection 838	32
Intersection 839	27
Intersection 840	24
Intersection 841	14
Intersection 842	43
Intersection 843	29
Intersection 844	27
Intersection 845	22
Intersection 846	29
Intersection 847	26
Intersection 848	26
Intersection 849	31
Intersection 850	28
Intersection 851	32
Intersection 852	25
Intersection 853	36
Intersection 854	35
Intersection 855	22
Intersection 856	35
Intersection 857	29
Intersection 858	19
Intersection 859	35
Intersection 860	18
Intersection 861	25
Intersection 862	27
Intersection 863	27
Intersection 864	27
Intersection 865	27
Intersection 866	25
Intersection 867	27
Intersection 868	18
Intersection 869	27
Intersection 870	24
Intersection 871	27
Intersection 872	20
Intersection 873	22
Intersection 874	22
Intersection 875	28
Intersection 876	19
Intersection 877	23
Intersection 878	20
Intersection 879	15
Intersection 880	32
Intersection 881	39
Intersection 882	22
Intersection 883	33
Intersection 884	35
Intersection 885	19
Intersection 886	40
Intersection 887	24
Intersection 888	39
Intersection 889	35
Intersection 890	34
Intersection 891	25
Intersection 892	28
Intersection 893	30
Intersection 894	27
Intersection 895	30
Intersection 896	27
Intersection 897	32
Intersection 898	18
Intersection 899	22
Intersection 900	27
Intersection 901	32
Intersection 902	31
Intersection 903	32
Intersection 904	22
Intersection 905	35
Intersection 906	31
Intersection 907	40
Intersection 908	29
Intersection 909	23
Intersection 910	24
Intersection 911	33
Intersection 912	26
Intersection 913	24
Intersection 914	25
Intersection 915	31
Intersection 916	29
Intersection 917	26
Intersection 918	25
Intersection 919	26
Intersection 920	41
Intersection 921	29
Intersection 922	21
Intersection 923	23
Intersection 924	20
Intersection 925	29
Intersection 926	30
Intersection 927	13
Intersection 928	26
Intersection 929	19
Intersection 930	32
Intersection 931	16
Intersection 932	32
Intersection 933	31
Intersection 934	28
Intersection 935	29
Intersection 936	25
Intersection 937	29
Intersection 938	26
Intersection 939	32
Intersection 940	24
Intersection 941	33
Intersection 942	33
Intersection 943	31
Intersection 944	23
Intersection 945	33
Intersection 946	26
Intersection 947	16
Intersection 948	24
Intersection 949	21
Intersection 950	19
Intersection 951	30
Intersection 952	32
Intersection 953	29
Intersection 954	30
Intersection 955	22
Intersection 956	28
Intersection 957	30
Intersection 958	31
Intersection 959	31
Intersection 960	29
Intersection 961	31
Intersection 962	27
Intersection 963	28
Intersection 964	23
Intersection 965	27
Intersection 966	26
Intersection 967	41
Intersection 968	22
Intersection 969	30
Intersection 970	27
Intersection 971	27
Intersection 972	36
Intersection 973	28
Intersection 974	25
Intersection 975	30
Intersection 976	26
Intersection 977	29
Intersection 978	24
Intersection 979	31
Intersection 980	22
Intersection 981	20
Intersection 982	15
Intersection 983	26
Intersection 984	24
Intersection 985	39
Intersection 986	37
Intersection 987	28
Intersection 988	30
Intersection 989	28
Intersection 990	29
Intersection 991	35
Intersection 992	32
Intersection 993	22
Intersection 994	30
Intersection 995	24
Intersection 996	36
Intersection 997	24
Intersection 998	26
Intersection 999	34
Intersection 1000	35
Intersection 1001	29
Intersection 1002	35
Intersection 1003	25
Intersection 1004	22
Intersection 1005	22
Intersection 1006	25
Intersection 1007	41
Intersection 1008	42
Intersection 1009	26
Intersection 1010	35
Intersection 1011	30
Intersection 1012	26
Intersection 1013	21
Intersection 1014	34
Intersection 1015	26
Intersection 1016	36
Intersection 1017	19
Intersection 1018	33
Intersection 1019	29
Intersection 1020	31
Intersection 1021	30
Intersection 1022	32
Intersection 1023	29
Intersection 1024	33
Intersection 1025	18
Intersection 1026	30
Intersection 1027	21
Intersection 1028	27
Intersection 1029	29
Intersection 1030	29
Intersection 1031	33
Intersection 1032	24
Intersection 1033	28
Intersection 1034	20
Intersection 1035	30
Intersection 1036	31
Intersection 1037	22
Intersection 1038	29
Intersection 1039	35
Intersection 1040	28
Intersection 1041	39
Intersection 1042	25
Intersection 1043	34
Intersection 1044	30
Intersection 1045	23
Intersection 1046	29
Intersection 1047	34
Intersection 1048	31
Intersection 1049	36
Intersection 1050	32
Intersection 1051	21
Intersection 1052	28
Intersection 1053	32
Intersection 1054	29
Intersection 1055	24
Intersection 1056	15
Intersection 1057	28
Intersection 1058	27
Intersection 1059	20
Intersection 1060	22
Intersection 1061	39
Intersection 1062	37
Intersection 1063	29
Intersection 1064	24
Intersection 1065	21
Intersection 1066	36
Intersection 1067	30
Intersection 1068	16
Intersection 1069	21
Intersection 1070	25
Intersection 1071	29
Intersection 1072	33
Intersection 1073	37
Intersection 1074	23
Intersection 1075	23
Intersection 1076	25
Intersection 1077	37
Intersection 1078	21
Intersection 1079	20
Intersection 1080	19
Intersection 1081	22
Intersection 1082	33
Intersection 1083	38
Intersection 1084	23
Intersection 1085	30
Intersection 1086	14
Intersection 1087	27
Intersection 1088	22
Intersection 1089	26
Intersection 1090	24
Intersection 1091	23
Intersection 1092	24
Intersection 1093	29
Intersection 1094	35
Intersection 1095	31
Intersection 1096	20
Intersection 1097	28
Intersection 1098	24
Intersection 1099	27
Intersection 1100	31
Intersection 1101	20
Intersection 1102	22
Intersection 1103	25
Intersection 1104	35
Intersection 1105	25
Intersection 1106	30
Intersection 1107	29
Intersection 1108	39
Intersection 1109	19
Intersection 1110	23
Intersection 1111	19
Intersection 1112	43
Intersection 1113	30
Intersection 1114	23
Intersection 1115	37
Intersection 1116	29
Intersection 1117	25
Intersection 1118	30
Intersection 1119	30
Intersection 1120	22
Intersection 1121	14
Intersection 1122	17
Intersection 1123	29
Intersection 1124	28
Intersection 1125	22
Intersection 1126	24
Intersection 1127	30
Intersection 1128	28
Intersection 1129	26
Intersection 1130	35
Intersection 1131	27
Intersection 1132	29
Intersection 1133	29
Intersection 1134	29
Intersection 1135	19
Intersection 1136	28
Intersection 1137	24
Intersection 1138	32
Intersection 1139	24
Intersection 1140	25
Intersection 1141	21
Intersection 1142	30
Intersection 1143	34
Intersection 1144	25
Intersection 1145	24
Intersection 1146	27
Intersection 1147	28
Intersection 1148	25
Intersection 1149	34
Intersection 1150	29
Intersection 1151	28
Intersection 1152	37
Intersection 1153	26
Intersection 1154	27
Intersection 1155	19
Intersection 1156	34
Intersection 1157	32
Intersection 1158	24
Intersection 1159	33
Intersection 1160	32
Intersection 1161	30
Intersection 1162	24
Intersection 1163	26
Intersection 1164	24
Intersection 1165	31
Intersection 1166	27
Intersection 1167	36
Intersection 1168	15
Intersection 1169	23
Intersection 1170	27
Intersection 1171	16
Intersection 1172	30
Intersection 1173	28
Intersection 1174	19
Intersection 1175	30
Intersection 1176	34
Intersection 1177	28
Intersection 1178	31
Intersection 1179	28
Intersection 1180	28
Intersection 1181	24
Intersection 1182	30
Intersection 1183	27
Intersection 1184	25
Intersection 1185	37
Intersection 1186	28
Intersection 1187	25
Intersection 1188	22
Intersection 1189	25
Intersection 1190	23
Intersection 1191	21
Intersection 1192	30
Intersection 1193	24
Intersection 1194	22
Intersection 1195	32
Intersection 1196	31
Intersection 1197	28
Intersection 1198	33
Intersection 1199	26
Intersection 1200	35
Intersection 1201	32
Intersection 1202	27
Intersection 1203	27
Intersection 1204	25
Intersection 1205	29
Intersection 1206	20
Intersection 1207	17
Intersection 1208	30
Intersection 1209	36
Intersection 1210	27
Intersection 1211	34
Intersection 1212	34
Intersection 1213	23
Intersection 1214	29
Intersection 1215	23
Intersection 1216	20
Intersection 1217	24
Intersection 1218	33
Intersection 1219	30
Intersection 1220	23
Intersection 1221	22
Intersection 1222	26
Intersection 1223	35
Intersection 1224	25
Intersection 1225	33
Intersection 1226	27
Intersection 1227	31
Intersection 1228	27
Intersection 1229	27
Intersection 1230	21
Intersection 1231	20
Intersection 1232	32
Intersection 1233	30
Intersection 1234	23
Intersection 1235	31
Intersection 1236	23
Intersection 1237	21
Intersection 1238	23
Intersection 1239	35
Intersection 1240	25
Intersection 1241	35
Intersection 1242	28
Intersection 1243	22
Intersection 1244	28
Intersection 1245	30
Intersection 1246	42
Intersection 1247	21
Intersection 1248	15
Intersection 1249	28
Intersection 1250	27
Intersection 1251	23
Intersection 1252	24
Intersection 1253	33
Intersection 1254	26
Intersection 1255	26
Intersection 1256	29
Intersection 1257	19
Intersection 1258	29
Intersection 1259	25
Intersection 1260	29
Intersection 1261	28
Intersection 1262	24
Intersection 1263	23
Intersection 1264	27
Intersection 1265	34
Intersection 1266	30
Intersection 1267	25
Intersection 1268	31
Intersection 1269	24
Intersection 1270	20
Intersection 1271	38
Intersection 1272	32
Intersection 1273	34
Intersection 1274	18
Intersection 1275	22
Intersection 1276	26
Intersection 1277	33
Intersection 1278	30
Intersection 1279	29
Intersection 1280	29
Intersection 1281	30
Intersection 1282	31
Intersection 1283	37
Intersection 1284	23
Intersection 1285	32
Intersection 1286	20
Intersection 1287	29
Intersection 1288	35
Intersection 1289	22
Intersection 1290	27
Intersection 1291	23
Intersection 1292	29
Intersection 1293	37
Intersection 1294	29
Intersection 1295	36
Intersection 1296	30
Intersection 1297	31
Intersection 1298	30
Intersection 1299	33
Intersection 1300	24
Intersection 1301	31
Intersection 1302	25
Intersection 1303	26
Intersection 1304	31
Intersection 1305	25
Intersection 1306	37
Intersection 1307	32
Intersection 1308	29
Intersection 1309	17
Intersection 1310	31
Intersection 1311	26
Intersection 1312	26
Intersection 1313	33
Intersection 1314	28
Intersection 1315	25
Intersection 1316	27
Intersection 1317	27
Intersection 1318	21
Intersection 1319	22
Intersection 1320	26
Intersection 1321	29
Intersection 1322	31
Intersection 1323	30
Intersection 1324	19
Intersection 1325	22
Intersection 1326	35
Intersection 1327	28
Intersection 1328	30
Intersection 1329	32
Intersection 1330	27
Intersection 1331	25
Intersection 1332	33
Intersection 1333	28
Intersection 1334	34
Intersection 1335	25
Intersection 1336	31
Intersection 1337	20
Intersection 1338	24
Intersection 1339	28
Intersection 1340	28
Intersection 1341	30
Intersection 1342	30
Intersection 1343	28
Intersection 1344	24
Intersection 1345	21
Intersection 1346	23
Intersection 1347	27
Intersection 1348	31
Intersection 1349	27
Intersection 1350	32
Intersection 1351	30
Intersection 1352	24
Intersection 1353	29
Intersection 1354	33
Intersection 1355	19
Intersection 1356	22
Intersection 1357	19
Intersection 1358	29
Intersection 1359	33
Intersection 1360	26
Intersection 1361	29
Intersection 1362	31
Intersection 1363	22
Intersection 1364	38
Intersection 1365	23
Intersection 1366	22
Intersection 1367	43
Intersection 1368	21
Intersection 1369	23
Intersection 1370	34
Intersection 1371	32
Intersection 1372	25
Intersection 1373	26
Intersection 1374	26
Intersection 1375	24
Intersection 1376	27
Intersection 1377	29
Intersection 1378	25
Intersection 1379	28
Intersection 1380	29
Intersection 1381	21
Intersection 1382	33
Intersection 1383	31
Intersection 1384	28
Intersection 1385	29
Intersection 1386	36
Intersection 1387	33
Intersection 1388	30
Intersection 1389	33
Intersection 1390	21
Intersection 1391	34
Intersection 1392	30
Intersection 1393	30
Intersection 1394	32
Intersection 1395	35
Intersection 1396	22
Intersection 1397	27
Intersection 1398	28
Intersection 1399	31
Intersection 1400	24
Intersection 1401	30
Intersection 1402	29
Intersection 1403	28
Intersection 1404	22
Intersection 1405	25
Intersection 1406	31
Intersection 1407	26
Intersection 1408	31
Intersection 1409	25
Intersection 1410	30
Intersection 1411	29
Intersection 1412	26
Intersection 1413	24
Intersection 1414	27
Intersection 1415	30
Intersection 1416	36
Intersection 1417	29
Intersection 1418	22
Intersection 1419	25
Intersection 1420	27
Intersection 1421	38
Intersection 1422	25
Intersection 1423	20
Intersection 1424	29
Intersection 1425	29
Intersection 1426	31
Intersection 1427	17
Intersection 1428	20
Intersection 1429	26
Intersection 1430	35
Intersection 1431	24
Intersection 1432	24
Intersection 1433	33
Intersection 1434	26
Intersection 1435	32
Intersection 1436	28
Intersection 1437	34
Intersection 1438	21
Intersection 1439	34
Intersection 1440	16
Intersection 1441	31
Intersection 1442	18
Intersection 1443	17
Intersection 1444	24
Intersection 1445	33
Intersection 1446	29
Intersection 1447	28
Intersection 1448	28
Intersection 1449	29
Intersection 1450	26
Intersection 1451	31
Intersection 1452	29
Intersection 1453	30
Intersection 1454	22
Intersection 1455	22
Intersection 1456	34
Intersection 1457	22
Intersection 1458	25
Intersection 1459	37
Intersection 1460	35
Intersection 1461	20
Intersection 1462	22
Intersection 1463	35
Intersection 1464	29
Intersection 1465	27
Intersection 1466	34
Intersection 1467	24
Intersection 1468	32
Intersection 1469	34
Intersection 1470	22
Intersection 1471	28
Intersection 1472	20
Intersection 1473	30
Intersection 1474	34
Intersection 1475	29
Intersection 1476	30
Intersection 1477	35
Intersection 1478	31
Intersection 1479	24
Intersection 1480	20
Intersection 1481	29
Intersection 1482	14
Intersection 1483	27
Intersection 1484	27
Intersection 1485	34
Intersection 1486	26
Intersection 1487	36
Intersection 1488	20
Intersection 1489	27
Intersection 1490	30
Intersection 1491	27
Intersection 1492	30
Intersection 1493	20
Intersection 1494	30
Intersection 1495	30
Intersection 1496	26
Intersection 1497	22
Intersection 1498	30
Intersection 1499	26
Intersection 1500	26
Intersection 1501	30
Intersection 1502	27
Intersection 1503	23
Intersection 1504	32
Intersection 1505	31
Intersection 1506	27
Intersection 1507	35
Intersection 1508	36
Intersection 1509	22
Intersection 1510	26
Intersection 1511	20
Intersection 1512	23
Intersection 1513	21
Intersection 1514	27
Intersection 1515	31
Intersection 1516	27
Intersection 1517	23
Intersection 1518	33
Intersection 1519	29
Intersection 1520	28
Intersection 1521	32
Intersection 1522	26
Intersection 1523	31
Intersection 1524	26
Intersection 1525	22
Intersection 1526	33
Intersection 1527	18
Intersection 1528	28
Intersection 1529	24
Intersection 1530	29
Intersection 1531	36
Intersection 1532	23
Intersection 1533	26
Intersection 1534	30
Intersection 1535	23
Intersection 1536	28
Intersection 1537	32
Intersection 1538	25
Intersection 1539	28
Intersection 1540	29
Intersection 1541	22
Intersection 1542	24
Intersection 1543	24
Intersection 1544	23
Intersection 1545	25
Intersection 1546	36
Intersection 1547	27
Intersection 1548	26
Intersection 1549	30
Intersection 1550	26
Intersection 1551	27
Intersection 1552	13
Intersection 1553	37
Intersection 1554	25
Intersection 1555	21
Intersection 1556	29
Intersection 1557	34
Intersection 1558	20
Intersection 1559	22
Intersection 1560	30
Intersection 1561	29
Intersection 1562	35
Intersection 1563	25
Intersection 1564	39
Intersection 1565	31
Intersection 1566	28
Intersection 1567	27
Intersection 1568	35
Intersection 1569	28
Intersection 1570	30
Intersection 1571	39
Intersection 1572	25
Intersection 1573	31
Intersection 1574	26
Intersection 1575	20
Intersection 1576	26
Intersection 1577	19
Intersection 1578	25
Intersection 1579	34
Intersection 1580	23
Intersection 1581	28
Intersection 1582	15
Intersection 1583	26
Intersection 1584	25
Intersection 1585	21
Intersection 1586	22
Intersection 1587	26
Intersection 1588	28
Intersection 1589	40
Intersection 1590	21
Intersection 1591	28
Intersection 1592	26
Intersection 1593	28
Intersection 1594	30
Intersection 1595	23
Intersection 1596	29
Intersection 1597	35
Intersection 1598	30
Intersection 1599	36
Intersection 1600	34
Intersection 1601	40
Intersection 1602	21
Intersection 1603	28
Intersection 1604	28
Intersection 1605	26
Intersection 1606	32
Intersection 1607	38
Intersection 1608	24
Intersection 1609	21
Intersection 1610	29
Intersection 1611	30
Intersection 1612	42
Intersection 1613	27
Intersection 1614	26
Intersection 1615	37
Intersection 1616	24
Intersection 1617	37
Intersection 1618	22
Intersection 1619	22
Intersection 1620	31
Intersection 1621	28
Intersection 1622	31
Intersection 1623	23
Intersection 1624	24
Intersection 1625	27
Intersection 1626	27
Intersection 1627	24
Intersection 1628	24
Intersection 1629	26
Intersection 1630	25
Intersection 1631	29
Intersection 1632	23
Intersection 1633	33
Intersection 1634	37
Intersection 1635	24
Intersection 1636	30
Intersection 1637	24
Intersection 1638	26
Intersection 1639	22
Intersection 1640	35
Intersection 1641	24
Intersection 1642	20
Intersection 1643	20
Intersection 1644	22
Intersection 1645	30
Intersection 1646	25
Intersection 1647	32
Intersection 1648	24
Intersection 1649	29
Intersection 1650	26
Intersection 1651	27
Intersection 1652	25
Intersection 1653	32
Intersection 1654	29
Intersection 1655	33
Intersection 1656	22
Intersection 1657	27
Intersection 1658	29
Intersection 1659	30
Intersection 1660	20
Intersection 1661	26
Intersection 1662	29
Intersection 1663	25
Intersection 1664	14
Intersection 1665	30
Intersection 1666	37
Intersection 1667	24
Intersection 1668	19
Intersection 1669	28
Intersection 1670	17
Intersection 1671	24
Intersection 1672	29
Intersection 1673	25
Intersection 1674	29
Intersection 1675	36
Intersection 1676	22
Intersection 1677	41
Intersection 1678	27
Intersection 1679	27
Intersection 1680	29
Intersection 1681	30
Intersection 1682	32
Intersection 1683	29
Intersection 1684	29
Intersection 1685	31
Intersection 1686	33
Intersection 1687	26
Intersection 1688	25
Intersection 1689	32
Intersection 1690	22
Intersection 1691	21
Intersection 1692	21
Intersection 1693	30
Intersection 1694	24
Intersection 1695	22
Intersection 1696	38
Intersection 1697	29
Intersection 1698	29
Intersection 1699	43
Intersection 1700	38
Intersection 1701	28
Intersection 1702	30
Intersection 1703	23
Intersection 1704	31
Intersection 1705	28
Intersection 1706	23
Intersection 1707	30
Intersection 1708	31
Intersection 1709	20
Intersection 1710	21
Intersection 1711	27
Intersection 1712	24
Intersection 1713	28
Intersection 1714	21
Intersection 1715	25
Intersection 1716	38
Intersection 1717	34
Intersection 1718	30
Intersection 1719	28
Intersection 1720	32
Intersection 1721	18
Intersection 1722	30
Intersection 1723	27
Intersection 1724	29
Intersection 1725	33
Intersection 1726	21
Intersection 1727	29
Intersection 1728	21
Intersection 1729	26
Intersection 1730	30
Intersection 1731	31
Intersection 1732	28
Intersection 1733	28
Intersection 1734	26
Intersection 1735	29
Intersection 1736	20
Intersection 1737	14
Intersection 1738	21
Intersection 1739	33
Intersection 1740	34
Intersection 1741	27
Intersection 1742	25
Intersection 1743	30
Intersection 1744	26
Intersection 1745	24
Intersection 1746	31
Intersection 1747	25
Intersection 1748	20
Intersection 1749	23
Intersection 1750	28
Intersection 1751	26
Intersection 1752	35
Intersection 1753	42
Intersection 1754	26
Intersection 1755	24
Intersection 1756	31
Intersection 1757	33
Intersection 1758	22
Intersection 1759	23
Intersection 1760	30
Intersection 1761	25
Intersection 1762	28
Intersection 1763	34
Intersection 1764	30
Intersection 1765	22
Intersection 1766	25
Intersection 1767	30
Intersection 1768	34
Intersection 1769	29
Intersection 1770	23
Intersection 1771	28
Intersection 1772	23
Intersection 1773	26
Intersection 1774	36
Intersection 1775	37
Intersection 1776	32
Intersection 1777	19
Intersection 1778	18
Intersection 1779	36
Intersection 1780	28
Intersection 1781	32
Intersection 1782	27
Intersection 1783	30
Intersection 1784	24
Intersection 1785	27
Intersection 1786	26
Intersection 1787	36
Intersection 1788	28
Intersection 1789	27
Intersection 1790	29
Intersection 1791	35
Intersection 1792	28
Intersection 1793	23
Intersection 1794	35
Intersection 1795	28
Intersection 1796	33
Intersection 1797	44
Intersection 1798	28
Intersection 1799	31
Intersection 1800	24
Intersection 1801	30
Intersection 1802	28
Intersection 1803	34
Intersection 1804	36
Intersection 1805	24
Intersection 1806	32
Intersection 1807	22
Intersection 1808	35
Intersection 1809	22
Intersection 1810	29
Intersection 1811	21
Intersection 1812	34
Intersection 1813	24
Intersection 1814	24
Intersection 1815	30
Intersection 1816	22
Intersection 1817	31
Intersection 1818	31
Intersection 1819	31
Intersection 1820	30
Intersection 1821	40
Intersection 1822	29
Intersection 1823	31
Intersection 1824	23
Intersection 1825	21
Intersection 1826	34
Intersection 1827	27
Intersection 1828	31
Intersection 1829	27
Intersection 1830	25
Intersection 1831	32
Intersection 1832	37
Intersection 1833	21
Intersection 1834	22
Intersection 1835	35
Intersection 1836	32
Intersection 1837	20
Intersection 1838	17
Intersection 1839	23
Intersection 1840	24
Intersection 1841	24
Intersection 1842	25
Intersection 1843	29
Intersection 1844	36
Intersection 1845	29
Intersection 1846	26
Intersection 1847	17
Intersection 1848	27
Intersection 1849	29
Intersection 1850	24
Intersection 1851	23
Intersection 1852	41
Intersection 1853	20
Intersection 1854	26
Intersection 1855	41
Intersection 1856	31
Intersection 1857	12
Intersection 1858	26
Intersection 1859	21
Intersection 1860	31
Intersection 1861	24
Intersection 1862	20
Intersection 1863	16
Intersection 1864	33
Intersection 1865	40
Intersection 1866	45
Intersection 1867	25
Intersection 1868	23
Intersection 1869	26
Intersection 1870	33
Intersection 1871	39
Intersection 1872	28
Intersection 1873	28
Intersection 1874	23
Intersection 1875	18
Intersection 1876	26
Intersection 1877	22
Intersection 1878	25
Intersection 1879	29
Intersection 1880	27
Intersection 1881	28
Intersection 1882	32
Intersection 1883	23
Intersection 1884	34
Intersection 1885	28
Intersection 1886	23
Intersection 1887	20
Intersection 1888	24
Intersection 1889	27
Intersection 1890	36
Intersection 1891	27
Intersection 1892	25
Intersection 1893	28
Intersection 1894	30
Intersection 1895	27
Intersection 1896	23
Intersection 1897	30
Intersection 1898	21
Intersection 1899	23
Intersection 1900	32
Intersection 1901	21
Intersection 1902	33
Intersection 1903	29
Intersection 1904	30
Intersection 1905	25
Intersection 1906	24
Intersection 1907	22
Intersection 1908	24
Intersection 1909	27
Intersection 1910	33
Intersection 1911	24
Intersection 1912	25
Intersection 1913	24
Intersection 1914	30
Intersection 1915	23
Intersection 1916	32
Intersection 1917	22
Intersection 1918	24
Intersection 1919	26
Intersection 1920	32
Intersection 1921	28
Intersection 1922	29
Intersection 1923	22
Intersection 1924	34
Intersection 1925	16
Intersection 1926	29
Intersection 1927	25
Intersection 1928	23
Intersection 1929	26
Intersection 1930	22
Intersection 1931	29
Intersection 1932	30
Intersection 1933	28
Intersection 1934	21
Intersection 1935	26
Intersection 1936	25
Intersection 1937	20
Intersection 1938	23
Intersection 1939	29
Intersection 1940	28
Intersection 1941	23
Intersection 1942	25
Intersection 1943	22
Intersection 1944	31
Intersection 1945	26
Intersection 1946	40
Intersection 1947	29
Intersection 1948	26
Intersection 1949	27
Intersection 1950	40
Intersection 1951	26
Intersection 1952	35
Intersection 1953	35
Intersection 1954	32
Intersection 1955	41
Intersection 1956	29
Intersection 1957	32
Intersection 1958	32
Intersection 1959	28
Intersection 1960	37
Intersection 1961	26
Intersection 1962	27
Intersection 1963	23
Intersection 1964	30
Intersection 1965	38
Intersection 1966	30
Intersection 1967	19
Intersection 1968	32
Intersection 1969	26
Intersection 1970	39
Intersection 1971	34
Intersection 1972	35
Intersection 1973	29
Intersection 1974	25
Intersection 1975	29
Intersection 1976	22
Intersection 1977	24
Intersection 1978	29
Intersection 1979	27
Intersection 1980	29
Intersection 1981	32
Intersection 1982	20
Intersection 1983	27
Intersection 1984	22
Intersection 1985	24
Intersection 1986	35
Intersection 1987	30
Intersection 1988	30
Intersection 1989	26
Intersection 1990	35
Intersection 1991	20
Intersection 1992	30
Intersection 1993	32
Intersection 1994	30
Intersection 1995	25
Intersection 1996	31
Intersection 1997	28
Intersection 1998	35
Intersection 1999	26
[truncated: 3,001 more rows]
